# Supplementary material for: Multi-level and lineage-specific interactomes of the Hox transcription factor Ubx contribute to its functional specificity
Source: Nat Commun. 2020 Mar 13;11:1388. doi: 10.1038/s41467-020-15223-x (PMC7069958; doi:10.1038/s41467-020-15223-x)
Supplement: Supplementary file 4 — Supplementary Data 1 [file 41467_2020_15223_MOESM4_ESM.xlsx]

## Sheet: ProteinGroup_ROC-filter
Protein IDs	Majority protein IDs	Gene names	Unique peptides GFP_R1	Unique peptides GFP_R2	Unique peptides GFP_R3	Unique peptides GFP_R4	Unique peptides N51A_R1	Unique peptides N51A_R2	Unique peptides N51A_R3	Unique peptides N51A_R4	Unique peptides WT_R1	Unique peptides WT_R2	Unique peptides WT_R3	Unique peptides WT_R4	LFQ intensity GFP_R1	LFQ intensity GFP_R2	LFQ intensity GFP_R3	LFQ intensity GFP_R4	LFQ intensity N51A_R1	LFQ intensity N51A_R2	LFQ intensity N51A_R3	LFQ intensity N51A_R4	LFQ intensity WT_R1	LFQ intensity WT_R2	LFQ intensity WT_R3	LFQ intensity WT_R4
Q0E9E2;Q7KN97	Q0E9E2;Q7KN97	PCB	139	145	143	159	139	155	147	149	137	142	152	158	388110000000	201610000000	304130000000	244020000000	493980000000	207990000000	159070000000	266590000000	550350000000	102360000000	163220000000	291190000000
Q9VUA0	Q9VUA0	CG8833	84	89	85	24	74	88	85	74	78	87	91	75	46901000000	30380000000	43287000000	1660200000	13375000000	32356000000	22093000000	9240100000	31420000000	28496000000	29679000000	6606500000
A8JNI2	A8JNI2		4	3	4	0	2	5	2	0	4	2	4	0	14269000000	9926400000	20054000000	4861200000	12325000000	15024000000	11911000000	8943200000	14112000000	12379000000	9975000000	5521600000
X2JB25;P02844	X2JB25;P02844	Yp2	28	25	16	30	27	25	24	24	25	22	22	25	8183900000	5435700000	1710000000	5302300000	7473100000	2820700000	3241600000	2779400000	6911500000	3146000000	2770400000	3521100000
X2JEX8;P06607;Q4V566;Q9VPH3;M9NFL7;Q9VX69	X2JEX8;P06607	Yp3	24	24	15	28	25	23	24	24	23	24	25	27	6888900000	3920200000	1310800000	5155200000	6323700000	2900100000	4927500000	4024300000	7158800000	1949100000	2576500000	4185700000
X2JD55;P02843	X2JD55;P02843	Yp1	34	28	22	31	30	30	27	28	27	26	28	25	4931500000	1751800000	1530600000	2883200000	4001400000	1624300000	1926600000	1784900000	4000500000	1567700000	1880600000	2051100000
A0A0B4KFZ9;P84040	A0A0B4KFZ9;P84040	His4r;His4	11	10	6	13	11	12	11	12	11	13	13	11	2423800000	1656700000	209090000	1382100000	1734200000	836500000	1142600000	827560000	946240000	1120100000	1047600000	998660000
Q4AB54;P02255;Q4ABD8;Q4AB94	Q4AB54;P02255;Q4ABD8;Q4AB94	His1:CG33861;His1;His1:CG33807;His1:CG33834	5	5	5	3	4	5	4	3	3	5	4	4	1543900000	32176000000	42605000000	9400000000	1462800000	34158000000	33678000000	18520000000	1197100000	38780000000	50612000000	16227000000
M9PG57;O76923;O96378;M9PFX8;M9PD85;M9PIH9	M9PG57;O76923;O96378;M9PFX8;M9PD85;M9PIH9	TfAP-2	1	1	1	1	1	1	1	1	1	1	1	1	1427800000	0	2443500000	1359700000	2386600000	273390000	722840000	0	228920000	340030000	813860000	367950000
A0A0B4KH25;P08985	A0A0B4KH25;P08985	His2Av	7	2	2	5	7	3	3	2	7	3	4	4	1359800000	5056600000	1673700000	2102200000	1348200000	3104900000	4648200000	562410000	713880000	4568400000	4658100000	1466900000
Q7YZ99;Q9W0B0	Q7YZ99;Q9W0B0		3	3	3	0	3	4	3	3	3	3	3	1	1268200000	912370000	554750000	284020000	275940000	859510000	484970000	530030000	436010000	606960000	440070000	611820000
M9NE89;P08928	M9NE89;P08928	Lam	50	22	13	25	51	22	23	21	48	21	20	24	1232500000	746650000	222740000	821580000	1635600000	694660000	896190000	535610000	1364200000	715850000	867430000	687550000
C7LA75;P11147	C7LA75;P11147	Hsc70-4-RA;Hsc70-4	28	13	5	15	27	8	15	10	29	10	11	10	1162600000	285030000	84230000	263690000	1022500000	135340000	395220000	247480000	1114900000	222450000	191550000	270220000
P54397	P54397	FK506-bp1	17	9	9	10	16	8	10	6	15	9	6	6	795660000	526480000	448980000	403120000	718680000	201470000	265510000	195220000	655140000	363520000	421460000	434980000
P02299	P02299	His3	0	0	0	0	0	0	0	0	0	0	0	0	640730000	1027800000	211600000	290390000	675220000	346610000	799000000	230450000	113470000	857980000	773660000	207170000
P05205	P05205	Su(var)205	10	5	5	4	9	6	5	2	10	4	5	3	553090000	33651000	48113000	19453000	197760000	59679000	69739000	12078000	198300000	83454000	71548000	24338000
X2JGG6;P02517	X2JGG6;P02517	Hsp26	9	6	6	7	8	6	6	5	9	6	6	6	552990000	168670000	116600000	181070000	459820000	151210000	132680000	71142000	409820000	83706000	80417000	140030000
Q9VCD4;Q4V5H0	Q9VCD4;Q4V5H0		12	13	14	6	10	13	13	11	8	12	13	13	549710000	2277600000	3068800000	57184000	629130000	2680200000	2770200000	784330000	498530000	2060800000	2434600000	766870000
C6TP87;P08736;A4V3Q6;P05303	C6TP87;P08736	Ef1alpha48D-RA;Ef1alpha48D	14	18	13	19	18	21	19	15	14	18	18	17	524360000	1216100000	397640000	932080000	536360000	1182100000	1139000000	771570000	373770000	841220000	832580000	681420000
A1Z784;Q7JV23;A8DY67	A1Z784;Q7JV23;A8DY67	ACC	55	13	19	17	54	15	14	13	48	10	12	17	478690000	122350000	284420000	435330000	763820000	168500000	103720000	178930000	441290000	62367000	96561000	210840000
Q9VEP9	Q9VEP9		19	8	9	1	22	16	12	8	21	10	9	6	436050000	108450000	245340000	0	626870000	307190000	304170000	217710000	456870000	250560000	126460000	90355000
X2JCP8;P10987;P02572	X2JCP8;P10987;P02572	Act5C;Act42A	4	0	1	2	5	0	0	1	5	0	0	4	406970000	61264000	76317000	220270000	656650000	70474000	425900000	123970000	478790000	63584000	57541000	378260000
A4V2K7;P22058	A4V2K7;P22058	D1	12	12	7	8	12	10	11	6	13	12	13	8	374910000	681910000	194000000	638560000	173380000	246140000	361110000	177180000	240120000	534930000	586070000	141770000
F3YDH0;P29844	F3YDH0;P29844	Hsc70-3	17	4	2	9	16	3	7	5	14	6	4	5	332600000	64684000	24576000	120350000	170440000	25340000	102760000	51739000	153410000	45403000	45886000	126810000
Q8INM3-2;Q8INM3;Q9VGZ8	Q8INM3-2;Q8INM3	sle	22	14	14	12	16	15	15	5	16	15	16	8	320800000	332180000	268610000	457980000	133480000	237930000	311040000	58700000	100900000	224050000	318250000	141340000
Q9VBU7;A0A0B4K7J2	Q9VBU7;A0A0B4K7J2	Nup358	33	13	11	13	28	14	15	12	30	12	10	12	313100000	141790000	110070000	263850000	274360000	163650000	238120000	208720000	174460000	131290000	141580000	161830000
P25007;Q7K2I4	P25007	Cyp1	10	7	1	9	9	5	6	6	9	5	8	8	301690000	96179000	0	151720000	316650000	51139000	30828000	90744000	372400000	39706000	42359000	149320000
Q9VF92;A0A0B4KG69	Q9VF92;A0A0B4KG69	ear	12	22	20	4	7	21	20	6	9	22	21	6	273880000	1748900000	2023900000	14724000	21027000	984320000	889440000	75564000	93074000	488870000	1469300000	49051000
M9PBL3;P02828	M9PBL3;P02828	Hsp83	22	3	1	4	22	2	5	3	25	1	2	2	273530000	16670000	0	43267000	300040000	42031000	14100000	12871000	229310000	0	0	16233000
P35381	P35381	blw	21	11	3	11	21	6	11	7	18	8	9	11	269700000	122670000	36567000	148540000	318020000	100560000	183160000	67582000	195260000	87598000	133270000	134490000
P15357	P15357	RpS27A	1	1	0	0	1	0	0	0	0	1	0	0	263670000	6541200	50869000	86121000	129570000	24117000	19325000	61536000	204560000	51021000	37865000	50774000
P20240	P20240	Ote	15	13	12	13	17	15	14	13	16	12	13	13	262920000	527190000	273280000	295560000	391570000	494590000	564670000	371000000	289600000	330220000	342030000	415340000
A4V4A5;Q9VZ23	A4V4A5;Q9VZ23	Ran;ran	10	8	6	6	10	7	9	5	10	6	8	6	258020000	183710000	46670000	117450000	239890000	102220000	206460000	98869000	257160000	129030000	126210000	73667000
P54385-2;A0A0C4DHE7	P54385-2;A0A0C4DHE7	Gdh	1	0	0	0	1	0	0	0	1	0	0	0	250920000	83797000	44737000	130060000	223580000	16231000	57994000	39051000	120300000	21133000	28374000	41051000
P84051;Q4AB57	P84051;Q4AB57	His2A;His2A:CG33859	2	2	2	3	2	3	2	3	2	2	2	3	248270000	152680000	0	78442000	138030000	69845000	19444000	163520000	191820000	380890000	145050000	336190000
P02283	P02283	His2B	7	12	10	11	5	12	12	9	5	12	13	11	244600000	3493600000	938810000	2278500000	205400000	1879600000	2551800000	2280200000	113550000	4248400000	2595700000	1459000000
Q9VL70	Q9VL70	yip2	14	9	4	10	14	9	9	15	13	9	6	13	241550000	133460000	24874000	123370000	221710000	103350000	119180000	456530000	177040000	77686000	73525000	355170000
A0A0B4KEH0;P29310;P29310-3;P29310-2	A0A0B4KEH0;P29310;P29310-3;P29310-2	14-3-3zeta	5	0	0	0	6	0	0	0	2	0	0	0	238620000	0	0	0	110250000	0	0	0	104400000	0	0	0
Q9VA83;A0A0B4KHF0	Q9VA83;A0A0B4KHF0	Fer2LCH	15	2	1	8	14	4	5	4	14	2	3	8	236740000	0	0	50299000	221000000	18204000	51087000	36867000	255790000	0	0	55963000
A0A0C4DHG5;P26686-3;P26686-2;P26686-5;P26686;P26686-7;P26686-4;P26686-6	A0A0C4DHG5;P26686-3;P26686-2;P26686-5;P26686	B52	13	3	3	4	12	7	6	3	10	6	5	4	235510000	82015000	74059000	113230000	145230000	148100000	240300000	43730000	205000000	68987000	78660000	59941000
Q9VFV9	Q9VFV9	Droj2	10	4	1	0	11	3	3	2	13	3	2	0	232400000	25131000	0	0	85545000	5330800	14632000	9845000	74099000	25625000	0	0
E1JHA4;P48809	E1JHA4;P48809	Hrb27C	8	7	4	5	9	9	9	5	11	7	8	7	224490000	263620000	50281000	59268000	209960000	116240000	126350000	68223000	190230000	193110000	220880000	108610000
Q9VHC7;A0A0B4K6Z1	Q9VHC7;A0A0B4K6Z1	rump	6	7	3	8	8	7	8	5	8	8	7	6	213650000	94028000	43966000	169860000	218710000	54346000	146830000	136000000	170020000	87336000	113640000	133870000
Q9V9U3;Q8IMG1;Q8I0J1	Q9V9U3;Q8IMG1;Q8I0J1		9	7	4	4	9	6	7	4	11	6	7	4	210900000	141890000	45105000	104540000	125670000	129340000	133780000	57426000	109420000	203240000	138350000	0
A4V3J6;A4V3J5;P07909-3;P07909-4;P07909-2;P07909	A4V3J6;A4V3J5;P07909-3;P07909-4;P07909-2;P07909	Hrb98DE	10	12	4	10	8	11	10	7	8	10	8	9	210770000	137060000	38921000	176910000	345220000	114850000	135490000	202110000	269000000	127910000	261270000	129280000
X2JH42;L0MQ04;Q05825;Q8T4C4	X2JH42;L0MQ04;Q05825	ATPsynbeta;ATPsyn-beta	16	1	2	4	14	2	4	2	14	1	1	2	208010000	0	31600000	30719000	143220000	21593000	20099000	0	156290000	0	0	0
M9PD75;Q94920	M9PD75;Q94920	porin	15	4	1	5	15	4	5	1	13	6	4	4	202350000	41621000	0	98258000	402350000	27572000	71453000	0	335500000	39776000	32796000	16665000
O02649;Q9VMN5	O02649	Hsp60	12	1	0	4	9	0	1	1	16	0	0	1	193940000	0	0	18790000	98237000	0	0	0	82509000	0	0	0
Q9VU43	Q9VU43	SRm160	6	7	7	14	10	9	11	8	8	10	9	12	191610000	315570000	448290000	369380000	626290000	1445200000	1094400000	262780000	314830000	869590000	522690000	361770000
A0A0B4KFE9;A1Z8P9	A0A0B4KFE9;A1Z8P9	Mtor	23	1	1	1	16	1	2	2	12	1	1	2	186970000	0	0	0	44125000	0	7410600	6256300	46234000	0	0	0
P13060	P13060	EF2	25	8	2	8	23	9	7	7	24	8	5	6	185770000	64160000	9138800	104640000	253650000	44927000	72326000	47546000	228240000	21272000	30713000	74699000
E1JHR5;P15007-2;P15007	E1JHR5;P15007-2;P15007	Eno	8	0	0	0	7	1	0	0	7	0	0	0	180400000	0	0	0	154870000	0	0	0	152030000	0	0	0
A0A0B4LG45;A1ZBW6	A0A0B4LG45;A1ZBW6		18	13	9	22	14	5	6	21	21	4	7	20	177810000	262120000	594050000	3443600000	186970000	54105000	43805000	1201800000	520650000	10136000	31298000	1082000000
M9NDX3;Q494M1;P30189;Q8IR39;X2JKD2	M9NDX3;Q494M1;P30189;Q8IR39;X2JKD2	Top1	19	30	24	9	7	33	33	7	16	35	30	7	169720000	644890000	704700000	72143000	85551000	1458000000	930280000	60903000	240220000	2114800000	1946900000	282690000
O18404;D5A7S2	O18404	scu	7	4	1	3	7	2	4	2	8	2	3	1	164680000	31927000	0	26107000	149540000	19223000	33587000	0	92014000	10591000	8386700	0
M9PJN8;P07487;Q7JY07	M9PJN8;P07487	Gapdh2	6	2	1	2	5	2	2	1	3	2	3	0	161030000	159380000	30938000	119210000	212680000	74506000	127960000	61452000	193460000	61176000	124040000	60170000
A0A0B4LJ12;A0A0B4LHX6;P08879	A0A0B4LJ12;A0A0B4LHX6;P08879	awd	5	1	1	0	5	1	2	1	6	1	2	1	159450000	0	0	0	186680000	0	29434000	0	155160000	0	26213000	0
X2JC82;P02518	X2JC82;P02518	Hsp27	11	4	4	3	10	4	5	4	12	4	4	4	152430000	104050000	45555000	39782000	160500000	96450000	52749000	29493000	183250000	52022000	41629000	66140000
B7Z0I8	B7Z0I8		21	12	7	10	18	11	16	3	21	10	12	8	149400000	192060000	55472000	90793000	76211000	64771000	113870000	0	118940000	147810000	120050000	63295000
Q24560;A1ZBL0;P61857;A0A0B4LGH1;P08841;ENSEMBL:ENSBTAP00000025008;CON__ENSEMBL:ENSBTAP00000025008	Q24560;A1ZBL0	betaTub56D	13	0	1	1	10	1	2	2	12	0	0	3	143810000	0	0	12930000	152490000	0	0	9689700	147370000	0	0	26895000
Q7JR58	Q7JR58		8	7	1	3	8	4	6	5	9	5	4	6	141790000	64631000	38748000	128640000	193100000	46854000	79491000	98990000	86676000	40442000	50889000	130930000
P52295	P52295	Pen	10	0	0	2	9	2	2	0	8	3	1	4	139680000	0	0	95734000	46212000	0	53489000	0	73031000	22688000	0	32020000
X2JF59;Q9V3P0	X2JF59;Q9V3P0	Jafrac1	7	0	1	1	5	0	1	2	7	1	1	2	135600000	0	0	0	117290000	0	0	32132000	94594000	0	0	39242000
E1JJ68;C7LAE4;P19109-3;P19109-4;P19109-2;P19109;A0A0B4K624;A0A0B4K6A3;A0A0B4K6K1;A0A0B4K6T7	E1JJ68;C7LAE4;P19109-3;P19109-4;P19109-2;P19109;A0A0B4K624;A0A0B4K6A3;A0A0B4K6K1;A0A0B4K6T7	Rm62;Rm62-RE	16	11	8	11	15	13	14	8	15	13	11	12	134620000	347060000	66681000	158480000	205330000	289450000	228000000	154740000	215690000	235140000	139370000	163160000
A1ZBU5	A1ZBU5	GNBP-like3	5	2	4	6	8	6	6	2	5	3	2	5	130190000	26610000	103530000	472990000	20183000000	2003100000	2471100000	59826000	307570000	18511000	15252000	144470000
Q9VK59	Q9VK59		18	9	7	6	17	12	11	6	13	11	11	8	127700000	179940000	36714000	193060000	146290000	125770000	165120000	84540000	90936000	138390000	159050000	113320000
O16043	O16043	Df31	6	0	0	0	5	0	1	0	6	0	0	0	126480000	0	0	0	93589000	0	0	0	93546000	0	0	0
O97102	O97102	smt3	4	0	0	1	4	1	1	0	3	1	1	1	126430000	0	0	0	66838000	0	0	0	42514000	0	0	0
Q9VDL2;Q86BR8	Q9VDL2;Q86BR8	TFAM	7	9	7	5	8	9	9	1	8	8	10	4	125190000	270000000	49816000	180440000	145190000	257660000	244820000	0	193070000	229910000	353010000	64060000
Q9XZ21;D5SHU1	Q9XZ21	snama	16	15	20	1	10	20	19	11	17	23	19	13	124590000	322430000	946620000	0	132670000	454120000	579310000	91944000	115090000	1176900000	636950000	94291000
E1JGN7;A1ZBW1;A1ZBW0;A1ZBW3;A1ZBW4	E1JGN7;A1ZBW1;A1ZBW0;A1ZBW3	bl	8	8	3	3	8	4	9	3	8	6	7	1	124350000	108600000	37007000	33887000	124770000	64326000	157870000	38542000	95958000	81219000	66472000	0
Q9VRJ4	Q9VRJ4		8	7	4	8	7	3	4	8	6	3	2	7	124090000	74325000	41456000	212420000	54103000	18083000	32329000	96589000	85467000	21363000	0	83932000
A1ZAK9;A1ZAK7;A1ZAK8	A1ZAK9;A1ZAK7;A1ZAK8	Psi	15	3	2	0	12	2	3	0	14	3	2	1	124010000	33257000	40784000	0	103480000	39401000	66032000	0	63128000	51565000	55248000	0
M9NG39;P41073-3;P41073;P41073-2	M9NG39;P41073-3;P41073	Pep	11	4	2	8	12	5	5	5	11	6	6	7	121510000	87513000	27989000	59470000	125540000	68157000	133230000	82232000	84043000	89679000	121880000	88054000
P25171	P25171	Rcc1	14	15	7	13	14	13	12	8	15	11	13	15	120220000	461290000	101850000	550830000	118790000	240040000	299910000	304870000	177000000	354400000	317380000	424110000
P45594	P45594	tsr	10	4	1	4	9	3	3	3	7	4	2	3	117840000	47179000	0	40027000	106520000	33587000	42690000	28730000	138790000	29353000	50700000	35271000
Q9W227	Q9W227		9	4	2	5	11	2	3	1	12	3	3	2	115120000	44747000	42905000	19143000	103390000	41664000	20499000	0	143760000	18099000	30713000	30774000
A4V2S3;O46036-2;O46036	A4V2S3;O46036-2;O46036	CtBP	0	0	0	0	1	0	0	0	1	0	0	1	112880000	13809000	26823000	26536000	611930000	132240000	154740000	115370000	1700600000	718970000	613530000	206220000
Q9V3U6	Q9V3U6	26-29-p	7	2	0	3	7	0	3	3	8	2	2	2	110740000	17280000	0	35280000	107990000	0	15581000	16464000	55007000	11027000	4359000	16971000
E1JGV6;O44081;A0A0B4K8B2;O44081-2	E1JGV6;O44081;A0A0B4K8B2;O44081-2	Nop60B	7	11	7	11	6	11	10	11	9	8	7	15	107810000	201030000	193070000	489130000	87819000	100620000	77868000	283300000	111700000	92552000	94782000	337710000
Q9VB74	Q9VB74	CG6066	9	8	9	14	14	12	15	9	14	16	12	9	106740000	130600000	197400000	568470000	359120000	340000000	328190000	329900000	196580000	215150000	141390000	306450000
P15348	P15348	Top2	20	12	3	13	26	9	13	13	19	10	12	13	101570000	151560000	48893000	92715000	170260000	68441000	109020000	70504000	120990000	112230000	122600000	84377000
Q24492	Q24492	RpA-70	15	3	2	2	14	3	6	1	12	3	3	4	101460000	44770000	44629000	58257000	83157000	44210000	58981000	0	65794000	38328000	42930000	36248000
Q3YMU0	Q3YMU0	ERp60	11	1	1	1	10	0	3	0	11	0	0	1	99351000	0	0	0	85877000	0	39976000	0	61826000	0	0	0
Q9VH07	Q9VH07	pont	10	3	1	3	10	2	3	3	10	2	3	4	97108000	27789000	0	23728000	146840000	11658000	20901000	45459000	137860000	9992100	21154000	39538000
E1JIK0;P48810;P48810-2	E1JIK0;P48810;P48810-2	Hrb87F	9	6	3	8	8	6	6	5	9	7	5	4	96936000	184170000	45348000	161280000	97441000	96973000	102190000	99178000	76280000	71113000	140070000	92973000
Q9VQ61;Q8IPY3	Q9VQ61;Q8IPY3	Got2	9	5	0	5	9	2	2	3	8	1	0	5	96505000	25013000	0	86511000	61245000	32032000	11135000	19623000	70905000	0	0	37892000
Q9W384	Q9W384	dalao	9	12	7	6	5	12	10	6	15	13	13	13	93673000	60964000	109320000	14316000	83084000	112140000	85425000	26911000	336630000	420810000	360700000	119360000
Q7KRU8;H1UUD2;B8A405;A0A0B4KI27;Q8I0T0	Q7KRU8;H1UUD2;B8A405;A0A0B4KI27;Q8I0T0	Fer1HCH;Fer1HCH-RD	5	1	0	1	5	0	1	0	5	0	0	2	90289000	0	0	0	64177000	0	0	0	71041000	0	0	14020000
C9QP42;Q02748	C9QP42;Q02748	eIF-4a	6	1	1	1	6	1	1	2	7	1	1	0	88514000	15231000	0	47493000	87232000	12642000	35726000	5274000	67577000	10644000	17289000	0
A0A0B4LF57;P62152	A0A0B4LF57;P62152	Cam	7	0	0	0	6	0	0	0	6	0	0	0	84363000	0	0	0	49375000	0	0	0	61133000	0	0	0
X2JC80;P38979-2;P38979	X2JC80;P38979-2;P38979	sta	7	1	1	3	5	1	1	2	7	1	0	1	82217000	0	0	23428000	46159000	0	0	0	119630000	0	0	0
M9PCH8;Q9VLU0	M9PCH8;Q9VLU0	baf	2	0	0	0	2	0	0	0	2	0	0	0	80983000	0	0	0	26258000	0	0	0	33878000	0	0	0
P06605;P06603;P06604	P06605;P06603;P06604	alphaTub84D;alphaTub84B;alphaTub85E	6	1	1	4	6	0	2	3	7	0	1	4	80456000	0	0	68436000	120900000	0	51867000	21553000	121700000	0	0	50125000
Q8IPF5;Q9VLL3;Q86BM5	Q8IPF5;Q9VLL3;Q86BM5	Akap200	8	1	0	1	5	0	1	0	8	0	1	0	80310000	0	0	0	70050000	0	0	0	75818000	0	0	0
M9PG76;P19889	M9PG76;P19889	RpLP0	6	4	1	7	5	5	5	4	6	4	5	6	77578000	48011000	0	154690000	92914000	58203000	91485000	232270000	112160000	20211000	62906000	76076000
Q9VFT4	Q9VFT4	rin	11	6	3	6	7	5	7	1	8	5	2	4	76424000	63992000	29600000	97403000	56362000	45973000	67201000	0	67320000	68080000	33115000	69342000
Q9VUV9	Q9VUV9	l(3)72Ab	11	1	2	2	14	2	2	1	14	1	2	3	75969000	0	32025000	12961000	78123000	14065000	17737000	0	82212000	0	21901000	19558000
Q9VD66	Q9VD66	fit	4	4	3	2	3	4	4	2	4	3	3	2	75456000	79105000	61564000	123340000	67709000	41906000	27186000	103630000	121940000	58927000	38239000	46438000
A0A0B4LFL3;O96827	A0A0B4LFL3;O96827	Ef1beta	4	0	0	0	4	0	0	0	4	0	0	1	72163000	0	0	0	38039000	0	0	0	50519000	0	0	0
Q7JZW2;A1ZAH8	Q7JZW2;A1ZAH8	RpS15	2	1	1	2	2	1	1	1	3	1	1	1	71073000	0	0	24242000	92438000	0	0	0	57437000	0	0	0
Q9V3E7	Q9V3E7	Ref1	7	3	3	4	6	4	3	5	5	5	3	4	70572000	100380000	29961000	87855000	53785000	73745000	74369000	72587000	42760000	53341000	51427000	79350000
Q7KN62;A0A0B4LFZ4;Q7KN62-3;Q7KN62-2	Q7KN62;A0A0B4LFZ4;Q7KN62-3;Q7KN62-2	TER94	12	0	1	2	9	1	2	1	8	0	1	1	70513000	0	0	19201000	40320000	0	55315000	0	43550000	0	0	0
Q9W1V3	Q9W1V3	Fib	9	4	1	4	8	4	5	4	7	3	2	3	68980000	98342000	0	42472000	43215000	47685000	65882000	26548000	37507000	85636000	111140000	34916000
D2NUK9;Q9U3Z7	D2NUK9;Q9U3Z7	hoip	3	0	0	0	2	0	0	0	3	0	0	0	68573000	0	0	0	31819000	0	0	0	42587000	0	0	0
A4V2B8;P08181	A4V2B8;P08181	CkIIalpha	7	0	0	1	5	1	1	2	6	1	1	2	66394000	0	0	0	88619000	0	0	37404000	56436000	0	0	25698000
Q9GU68	Q9GU68	eIF-5A	4	0	0	0	4	0	0	0	4	0	0	0	63228000	0	0	0	43253000	0	0	0	40144000	0	0	0
Q9W0S7	Q9W0S7	Tudor-SN	17	7	2	4	17	6	6	3	14	5	5	4	62750000	91255000	12691000	65872000	113130000	45200000	166640000	27546000	60700000	83560000	91898000	89639000
Q9W2M4	Q9W2M4		3	0	0	0	4	0	0	0	1	0	0	0	61758000	0	0	0	31707000	0	0	0	0	0	0	0
P53034	P53034	RfC4	8	2	0	0	7	0	3	1	6	0	2	0	60469000	19699000	0	0	52796000	0	7326400	0	39384000	0	9977500	0
Q9W1H8	Q9W1H8	Thiolase	6	0	1	2	6	0	0	0	6	0	0	1	60221000	0	0	23414000	45586000	0	0	0	31806000	0	0	0
M9PF14;M9PF20;Q9VTZ0;M9PI44	M9PF14;M9PF20;Q9VTZ0;M9PI44	tral	0	0	0	0	0	0	0	0	0	0	0	0	59538000	40983000	0	14832000	37786000	42472000	49150000	14334000	39825000	47431000	40383000	0
Q9VH64	Q9VH64		4	4	2	5	5	3	3	3	5	3	4	6	57170000	58201000	25698000	165870000	56125000	52669000	57726000	42501000	94600000	87259000	91587000	88869000
Q9VCH5;B8A421	Q9VCH5;B8A421	Nup98-96;Nup98-RA	13	2	1	1	13	6	5	2	14	4	6	3	56817000	62790000	0	0	93060000	79629000	83072000	34969000	42168000	59674000	56813000	71258000
Q9VU35	Q9VU35		4	2	1	2	4	2	2	1	4	2	2	0	55993000	73100000	0	11553000	57389000	36835000	49216000	0	64173000	62333000	21053000	0
M9PCC1;O18640;M9PB67;REV__M9PBG8;REV__Q9W0S2	M9PCC1;O18640;M9PB67	Rack1	6	0	0	0	7	1	1	0	7	2	2	0	55276000	0	0	0	70446000	0	0	0	72348000	0	18016000	0
A0A126GUU7;Q9VEX9	A0A126GUU7;Q9VEX9	Bin1	3	3	1	3	3	3	4	1	3	3	3	4	54783000	73520000	0	34622000	62353000	43899000	50804000	0	32638000	55194000	68604000	30251000
A0A126GUS7;Q9NFU0-2;A0A0B4K618;Q9NFU0-3;A0A0B4KFN9;Q9NFU0-4;A0A0B4KGP6	A0A126GUS7;Q9NFU0-2;A0A0B4K618;Q9NFU0-3;A0A0B4KFN9;Q9NFU0-4;A0A0B4KGP6	Fmr1	1	0	0	0	0	0	1	0	1	1	1	0	54669000	39996000	38645000	98687000	68426000	41725000	44613000	0	30054000	57619000	63125000	73253000
Q9U9Q1	Q9U9Q1	RfC38	8	0	0	3	7	1	0	1	2	0	1	0	54166000	0	0	0	30296000	0	0	0	12530000	0	0	0
A0A0B4LFD2;P29845	A0A0B4LFD2;P29845	Hsc70-5	7	1	1	2	9	0	1	2	6	0	0	1	53912000	0	0	0	39964000	0	0	0	35701000	0	0	0
C0MJA0;Q05783	C0MJA0;Q05783	HmgD	3	5	2	5	4	4	6	2	3	5	5	3	53117000	558690000	43340000	163450000	83687000	191280000	310880000	39737000	28641000	120090000	322860000	54792000
Q9VJ87	Q9VJ87	ncm	11	8	5	12	16	10	11	8	12	8	7	10	53035000	112730000	200960000	206170000	321140000	383680000	264330000	245900000	235780000	274910000	114210000	253650000
A0A0B4KGU4;Q9VHP0	A0A0B4KGU4;Q9VHP0	bel	16	7	3	9	15	8	6	4	15	6	7	8	52830000	54781000	8354700	38475000	93262000	67900000	199100000	72802000	162060000	78221000	140440000	128800000
A8E6M1;A1ZBB4;E1JGL8	A8E6M1;A1ZBB4;E1JGL8		8	2	1	1	5	2	2	1	9	2	2	0	52483000	0	0	0	18327000	26445000	37930000	0	34954000	26522000	26373000	0
Q9W3N9	Q9W3N9		6	0	0	2	6	0	0	3	5	0	0	3	51210000	0	0	19812000	46496000	0	0	22156000	34702000	0	0	25766000
Q9VIE8;Q8T4D6	Q9VIE8	Acon	8	3	1	3	6	3	4	3	6	2	3	3	50824000	36716000	0	68474000	41744000	19167000	27496000	18262000	34770000	23455000	19941000	33267000
P22769	P22769	Prosalpha4	4	1	0	1	4	0	1	0	3	1	0	0	49259000	0	0	0	56824000	0	0	0	53893000	0	0	0
P54622	P54622	mtSSB	2	4	2	2	2	3	3	2	3	3	3	1	48949000	88786000	70742000	27092000	37866000	55031000	59649000	22816000	26988000	88883000	68279000	0
P54353	P54353	dod	8	3	1	3	7	3	2	4	6	3	4	3	48854000	105690000	35422000	30988000	56937000	79794000	175100000	14052000	44247000	82730000	56315000	65149000
P54362;M9PJM7;M9PHJ5	P54362;M9PJM7;M9PHJ5	g	5	3	3	4	3	3	3	2	4	3	2	4	48290000	267500000	311610000	256760000	44753000	100530000	82619000	70151000	68233000	57410000	105310000	96599000
X2JDP6;M9MRG2;Q8T079	X2JDP6;M9MRG2;Q8T079	CG4747	8	4	1	5	6	5	5	3	5	4	6	6	48249000	44988000	0	14993000	28513000	22801000	40339000	17624000	34602000	46534000	36297000	48306000
L0MPS3;Q9V496	L0MPS3;Q9V496	Rfabg	17	7	3	5	15	6	8	4	10	6	5	2	48193000	67322000	8270200	106050000	62738000	20269000	26997000	20348000	36211000	22964000	41993000	24437000
M9NEW0	M9NEW0	CG43346-RA	8	2	3	2	9	3	3	2	9	5	2	2	47288000	33253000	41769000	39848000	103900000	64301000	82532000	42323000	145940000	82180000	64267000	40972000
Q9VGM2;Q8INK2;Q8INK3	Q9VGM2;Q8INK2;Q8INK3	fabp	4	0	0	0	2	0	0	0	4	0	0	1	47014000	0	0	0	43869000	0	0	0	48464000	0	0	0
Q9VP57	Q9VP57	pzg	7	4	1	2	7	5	4	1	11	4	4	3	46789000	62143000	0	21188000	33155000	61076000	73646000	0	49549000	74384000	67758000	60338000
Q7KVX5;Q9W4N8	Q7KVX5;Q9W4N8	Vap-33A	4	0	0	0	4	0	0	1	4	0	0	0	46635000	0	0	0	38402000	0	0	0	47983000	0	0	0
X2JCX8;P14130	X2JCX8;P14130	RpS14b;RpS14a	5	6	3	6	5	5	5	4	2	7	5	3	46165000	121680000	44602000	124160000	36247000	71062000	138610000	54739000	12949000	101480000	120760000	145620000
M9PBK5;P08570	M9PBK5;P08570	RpLP1	3	0	0	0	2	0	0	0	3	0	0	0	45515000	0	0	0	37479000	0	0	0	56374000	0	0	0
M9PJC7;P13709;M9PE02;E1JJJ8;M9PGM8;P13709-2	M9PJC7;P13709;M9PE02;E1JJJ8;M9PGM8;P13709-2	fs(1)h	4	2	2	2	2	8	6	2	5	9	8	5	45111000	25365000	10919000	38261000	29325000	31301000	49092000	0	30750000	102890000	65605000	21558000
A0A126GUT1;Q9VGS2	A0A126GUT1;Q9VGS2	Tctp	5	0	0	0	3	0	1	1	5	0	0	0	45019000	0	0	0	40010000	0	0	0	35886000	0	0	0
Q7K180	Q7K180	Map60	7	3	3	2	8	3	2	0	6	3	2	3	45006000	61343000	13301000	0	32823000	33737000	20844000	0	23245000	34590000	15314000	10087000
Q9W2E7	Q9W2E7	Rae1	7	0	1	2	8	0	1	0	8	1	1	2	44894000	0	0	47158000	56994000	0	0	0	45097000	0	0	13585000
Q8T6B9;A4V193;Q8T6B9-2	Q8T6B9;A4V193;Q8T6B9-2	pUf68	7	4	4	4	7	5	5	3	10	6	5	5	44477000	151580000	135950000	124160000	29812000	130290000	104960000	102460000	38184000	111540000	160960000	156120000
Q08473-2;A0A0B4K6U6;Q08473-3;Q08473;Q08473-4	Q08473-2;A0A0B4K6U6;Q08473-3;Q08473	sqd	9	3	2	1	10	3	4	0	8	3	3	3	43841000	35329000	24093000	0	78306000	130930000	114870000	0	61290000	117530000	153330000	32472000
A8JNP1;A8JNP2;P48610;P48610-4;P48610-3;P48610-2	A8JNP1;A8JNP2;P48610;P48610-4;P48610-3;P48610-2	Argk	3	0	0	0	0	0	0	0	1	0	0	0	42825000	0	0	0	0	0	0	0	0	0	0	0
A0A0B4JCW4;A0A126GUR6;Q9VHJ8;Q95U38	A0A0B4JCW4;A0A126GUR6;Q9VHJ8;Q95U38	skap	6	0	0	2	5	0	0	2	7	0	0	1	42073000	0	0	0	40948000	0	0	0	32279000	0	0	0
G3M3A2;Q06559	G3M3A2;Q06559	RpS3	9	5	2	4	7	9	6	5	8	5	6	6	41914000	32771000	13823000	20236000	59526000	35637000	85095000	25498000	31975000	37659000	37274000	70880000
Q7KLW9	Q7KLW9	Prp19	8	0	0	2	8	0	0	2	7	1	0	1	41259000	0	0	23604000	58448000	0	0	28507000	46630000	0	0	0
Q9VV75	Q9VV75	UQCR-C2	11	1	1	2	10	1	1	1	9	1	1	1	41135000	0	0	0	78479000	0	0	0	44735000	0	0	0
Q9VXQ5	Q9VXQ5	Tcp-1zeta	6	0	0	2	6	0	1	0	6	0	0	1	41071000	0	0	0	46180000	0	0	0	35068000	0	0	0
Q9VNX6;M9PFZ1;M9MSM4;Q7KTV5	Q9VNX6;M9PFZ1;M9MSM4;Q7KTV5	Nopp140	7	1	0	1	3	1	0	1	3	0	0	0	40744000	0	0	0	19833000	0	0	0	15780000	0	0	0
Q9VEB1	Q9VEB1	Mdh2	5	4	1	2	5	2	2	2	4	3	2	6	40532000	42001000	0	48247000	54909000	23396000	59842000	30678000	41550000	18365000	30533000	27164000
Q9VKD8;Q95TU2	Q9VKD8;Q95TU2		6	14	22	0	3	25	23	1	7	29	27	1	39998000	227400000	435500000	0	12993000	526140000	418990000	0	17845000	1636500000	860490000	0
O18373	O18373	SelD	8	3	0	4	7	3	3	2	7	2	1	1	39904000	0	0	14749000	48826000	7732900	12065000	0	50031000	0	0	0
Q8IPE8;Q9V397	Q8IPE8;Q9V397	Mtpalpha	6	4	2	4	4	3	4	2	2	5	3	5	39568000	31597000	0	71115000	35349000	15447000	28048000	21419000	13847000	21524000	22278000	55861000
A0A0B4JD11;Q9NJH0	A0A0B4JD11;Q9NJH0	Ef1gamma	12	3	0	6	12	2	5	5	9	2	2	2	39367000	63257000	0	29059000	79985000	31994000	57101000	16148000	56474000	91292000	44068000	43429000
A0A0B4K7G4;P13469	A0A0B4K7G4;P13469	mod	6	6	1	8	8	5	5	6	9	4	5	9	39241000	145440000	33532000	156360000	42870000	63561000	110640000	62081000	39630000	144010000	63208000	116680000
Q95029-2;Q95029;A0A0B4JD48	Q95029-2;Q95029;A0A0B4JD48	Cp1	7	0	0	0	5	0	1	0	4	0	1	0	39005000	0	0	0	23200000	0	0	0	20933000	0	0	0
Q9VT61	Q9VT61		7	2	2	2	5	2	2	3	3	2	2	2	38816000	0	45535000	75984000	38763000	0	0	58477000	48915000	46144000	0	99731000
Q9W1Y8	Q9W1Y8		2	0	0	0	2	0	0	0	2	0	0	0	38697000	0	0	0	92215000	0	0	0	74980000	0	0	0
Q8IMI7;Q9VA91	Q8IMI7;Q9VA91	RpS7	6	2	0	0	8	1	1	0	10	0	2	0	38350000	46796000	0	0	95735000	0	0	0	73087000	0	0	0
P29746	P29746	bnb	8	0	0	0	7	0	1	0	6	0	1	0	37945000	0	0	0	38563000	0	0	0	38859000	0	0	0
Q9W392	Q9W392		6	0	0	1	5	0	0	0	4	0	0	0	37030000	0	0	0	40457000	0	0	0	28476000	0	0	0
Q27268;M9PC90	Q27268;M9PC90	Hel25E	4	1	0	1	4	0	1	1	5	1	0	1	36894000	0	0	0	32337000	0	0	0	26058000	0	0	0
Q0KHZ6	Q0KHZ6		4	0	1	0	4	1	1	0	4	1	1	2	36535000	0	0	0	34078000	0	0	0	38715000	0	0	0
Q9VUC1;M9MSL3	Q9VUC1;M9MSL3	Hsc70Cb	7	2	0	1	7	1	1	1	8	0	0	0	36416000	0	0	0	52923000	0	0	0	43029000	0	0	0
X2JFR1;Q8IR16;Q04047-2;Q04047	X2JFR1;Q8IR16;Q04047-2;Q04047	nonA	10	6	3	7	10	9	8	6	11	10	7	8	36200000	78199000	23745000	100970000	103520000	73871000	112140000	62248000	70251000	92606000	84610000	70280000
O62619-2;O62619	O62619-2;O62619	PyK	6	3	0	2	9	3	3	2	7	2	2	2	36033000	41182000	0	52160000	38242000	10633000	34345000	7697300	28978000	16847000	15776000	0
X2JB48;Q26365-2;Q26365;O62526	X2JB48;Q26365-2;Q26365	sesB	9	9	4	4	9	6	9	4	9	3	6	6	35867000	96001000	29883000	48904000	64812000	69774000	81256000	57239000	90581000	33898000	35400000	48309000
Q9VZF9	Q9VZF9	Cpr64Ad	2	0	0	0	8	8	6	0	2	0	0	2	35832000	0	0	0	681800000	384520000	375840000	0	11636000	0	0	29390000
P21187	P21187	pAbp	8	2	1	4	9	4	3	2	8	4	3	5	35750000	31603000	0	26641000	47209000	34154000	58168000	23428000	49937000	87948000	51621000	37709000
Q24572;E1JIL4	Q24572;E1JIL4	Caf1	5	0	0	1	4	0	1	0	3	0	0	0	35138000	0	0	0	11817000	0	0	0	21944000	0	0	0
Q9VE79	Q9VE79		6	0	0	0	4	0	0	0	3	0	0	0	35106000	0	0	0	19878000	0	0	0	13915000	0	0	0
Q9VF03;A0A0B4JDA0	Q9VF03;A0A0B4JDA0	mor	7	0	0	1	6	1	1	0	7	1	1	1	34721000	0	0	0	30349000	0	0	0	25849000	0	0	0
Q9VMI5	Q9VMI5		6	5	1	3	6	4	4	3	5	4	3	2	34462000	24874000	0	42200000	41305000	19118000	32505000	0	34499000	17198000	31931000	30725000
M9PEA6;O76927-2;O76927	M9PEA6;O76927-2;O76927	RpS21	5	0	0	1	3	0	1	0	5	0	0	0	34307000	0	0	0	19987000	0	0	0	31050000	0	0	0
Q9VWH4-2;Q9VWH4	Q9VWH4-2;Q9VWH4	l(1)G0156	6	0	0	2	4	0	0	0	5	0	0	1	33895000	0	0	0	19998000	0	0	0	27166000	0	0	0
Q9VUZ0	Q9VUZ0	SsRbeta	2	2	0	2	2	2	2	1	2	2	1	2	33686000	12827000	0	8296800	52425000	8447300	20229000	0	31908000	14541000	0	9580200
C8VV14;P07764;F3YDE2;A4V3G1;P07764-3;P07764-2	C8VV14;P07764;F3YDE2;A4V3G1;P07764-3;P07764-2	Ald-RC;Ald;Ald-RH	10	4	0	3	11	2	1	1	12	1	2	2	33518000	13400000	0	6034600	38039000	0	0	0	52946000	0	0	9823500
M9PCI2;Q9V3U2	M9PCI2;Q9V3U2	NHP2	3	1	0	1	3	0	1	0	2	1	0	1	33515000	0	0	0	36904000	0	0	0	45434000	0	0	0
M9NEQ9;Q9VWG3;Q9VB14	M9NEQ9;Q9VWG3	RpS10b	3	2	2	3	4	2	2	4	2	2	2	3	33466000	27614000	15226000	29218000	55419000	23427000	24313000	25820000	26755000	22534000	23152000	26858000
E4NKG1;Q9I7D3	E4NKG1;Q9I7D3	Capr	7	1	1	1	1	1	1	0	3	1	1	1	32318000	0	0	0	0	0	0	0	18177000	0	0	0
Q9VPR5	Q9VPR5		9	5	2	4	6	5	4	6	9	4	3	3	32264000	52979000	0	29341000	24576000	63023000	67367000	40614000	31990000	69859000	38842000	38397000
E1JGZ9;Q9XZJ4	E1JGZ9;Q9XZJ4	Prosalpha1	5	0	0	0	7	0	0	0	6	1	0	1	32156000	0	0	0	37910000	0	0	0	28930000	0	0	0
A0A126GUM8;A0A0B4K6T1;A0A0B4K7U5;E1JH02;A0A0B4KFC5;Q86S05-3;Q86S05-2;Q86S05;D0Z768	A0A126GUM8;A0A0B4K6T1;A0A0B4K7U5;E1JH02;A0A0B4KFC5;Q86S05-3;Q86S05-2;Q86S05;D0Z768	lig;lig-RA	10	1	1	1	8	3	3	0	8	3	3	1	32020000	0	0	0	19369000	10588000	16400000	0	25746000	14228000	16235000	0
Q9VXE0	Q9VXE0	SmG	2	0	1	1	2	1	1	0	2	0	1	0	31776000	0	0	0	28935000	0	0	0	19787000	0	0	0
Q9W1G7	Q9W1G7	Nap1	3	0	0	0	2	0	1	0	2	0	0	0	31570000	0	0	0	10046000	0	0	0	19208000	0	0	0
X2JEM4;Q9W334	X2JEM4;Q9W334	RpS28b	4	2	1	2	4	2	2	1	4	1	1	1	31287000	56018000	0	0	33655000	0	35840000	0	50993000	0	0	0
Q9VHN7;Q7KSU6	Q9VHN7;Q7KSU6		5	2	2	4	5	0	2	0	6	0	0	2	31244000	10436000	5930500	50845000	41527000	0	14319000	0	22140000	0	0	36051000
P06606	P06606	alphaTub67C	5	0	0	1	5	0	1	0	6	0	0	0	30790000	0	0	0	32524000	0	0	0	26099000	0	0	0
M9PG50;Q9VP22;E1JIR3;Q7KM04;Q7KM08;Q7KM05;Q9XTK9;Q7KM03;M9PE01;P48609;P23573	M9PG50;Q9VP22	Cdk12	5	3	5	6	7	6	6	5	6	6	5	4	30790000	131990000	90364000	75014000	123750000	239800000	201740000	56857000	34068000	67565000	87693000	32548000
Q9VAC1	Q9VAC1		4	2	0	2	4	1	2	1	3	1	1	1	30573000	0	0	0	24902000	0	0	0	23377000	0	0	0
P05661-26;P05661-25;P05661-24;E1JHJ5;P05661-4;P05661-2	P05661-26;P05661-25;P05661-24;E1JHJ5;P05661-4;P05661-2	Mhc	0	0	0	0	0	0	0	0	0	0	0	0	30448000	0	5666200	6467200	355240000	4838300	3952300	0	9246200	3144100	7155100	0
Q9VJ86	Q9VJ86	bsf	10	1	2	5	6	2	3	1	5	1	2	3	30393000	0	15576000	32714000	16281000	16041000	15692000	0	11849000	0	0	18154000
Q9VGH5;Q8INJ6	Q9VGH5	glo	6	1	0	2	5	1	2	2	4	1	1	4	30020000	0	0	17183000	41642000	0	16051000	12562000	37199000	0	0	14799000
P27864;B7YZZ9	P27864;B7YZZ9	Rrp1	6	11	5	9	8	9	10	8	9	11	12	9	29794000	186020000	64297000	155720000	28542000	92740000	195430000	97411000	50852000	200390000	179670000	102500000
Q9V3Y5	Q9V3Y5	BcDNA.LD23634	9	7	7	1	9	12	11	4	10	11	11	2	28895000	44116000	67954000	0	41061000	66381000	63358000	32446000	60544000	76098000	69281000	0
Q9VFF0	Q9VFF0	UQCR-C1	5	0	0	1	2	0	0	0	4	0	0	0	28878000	0	0	0	32367000	0	0	0	15844000	0	0	0
Q9VEH0;Q960Y8	Q9VEH0;Q960Y8	alt	6	1	1	2	5	1	2	2	4	1	1	1	28489000	0	0	15900000	28226000	0	37558000	12220000	27856000	0	0	0
Q8MLV1-2;Q8MLV1	Q8MLV1-2;Q8MLV1	LBR	4	4	2	4	6	4	4	3	5	4	4	4	28382000	33158000	19406000	25650000	39575000	36776000	57569000	36952000	40598000	31927000	27548000	46408000
P42283;P42284-1;P42284-3;Q867Z4-3;P42284;Q867Z4-2;Q867Z4-5;Q9V5M3-5;Q9V5M3-4;Q9V5M6-3;Q7KQZ4-4;Q9V5M6-5;Q9V5M3-2;Q7KQZ4-2;Q9V5M6-4;Q7KQZ4-3;Q9V5M6-2;Q9V5M3-3;Q7KQZ4;Q9V5M3;Q9V5M6;Q867Z4;A0A0B4KEI4	P42283;P42284-1;P42284-3;Q867Z4-3;P42284;Q867Z4-2;Q867Z4-5;Q9V5M3-5;Q9V5M3-4;Q9V5M6-3;Q7KQZ4-4;Q9V5M6-5;Q9V5M3-2;Q7KQZ4-2;Q9V5M6-4;Q7KQZ4-3;Q9V5M6-2;Q9V5M3-3;Q7KQZ4;Q9V5M3;Q9V5M6;Q867Z4	lola	4	1	0	0	4	2	2	1	4	2	2	0	28355000	0	0	0	23926000	9689400	11435000	0	27842000	12693000	11759000	0
Q7KVQ0	Q7KVQ0	CG4038	2	0	0	2	3	0	0	1	2	0	0	0	28164000	0	0	24676000	18051000	0	0	0	25010000	0	0	0
Q9XZ29	Q9XZ29	Klp3A	7	3	1	2	8	3	3	2	8	2	2	2	27738000	26336000	0	0	14104000	17378000	25942000	17337000	14695000	27101000	25383000	14335000
Q7JRJ9;A0A0B4LFQ2	Q7JRJ9;A0A0B4LFQ2	Incenp	5	3	1	4	4	2	3	3	6	4	4	5	27596000	37425000	0	57783000	28729000	21387000	54555000	13354000	11766000	34538000	24133000	50781000
Q9V3C0	Q9V3C0	abs	7	2	1	1	7	2	2	2	9	2	2	1	27383000	0	0	0	25092000	22264000	0	19847000	34773000	13535000	17225000	0
M9NFR5;Q95RE4	M9NFR5;Q95RE4	yps	5	3	1	2	7	2	4	1	5	4	3	1	27320000	40018000	0	23333000	20647000	28119000	38575000	0	35778000	43975000	52757000	0
Q9VLX2	Q9VLX2		4	4	7	1	6	7	10	0	5	9	8	2	27082000	28846000	55718000	0	32871000	105460000	134580000	0	31376000	177210000	94993000	0
Q9VW68	Q9VW68		2	1	0	1	1	0	0	0	1	0	0	0	27044000	0	0	0	0	0	0	0	0	0	0	0
M9PBH8;Q8IRH5-2;Q8IRH5	M9PBH8;Q8IRH5-2;Q8IRH5	CG2199	6	4	3	3	11	5	4	1	10	7	4	4	26910000	10876000	21691000	21808000	35450000	25602000	37057000	0	44184000	56261000	26404000	38045000
Q8IRG6;Q8IRG6-2	Q8IRG6;Q8IRG6-2	dre4	8	6	6	12	10	8	8	9	11	7	8	9	26791000	38217000	46595000	104810000	47475000	42868000	67057000	104200000	36762000	75258000	89468000	96013000
Q9VPM7;M9PAY6;M9PDS0	Q9VPM7;M9PAY6;M9PDS0	CG17078-RA	4	0	0	0	2	0	0	1	3	0	0	1	26728000	0	0	0	10521000	0	0	0	13152000	0	0	0
P92177-4;P92177-1;P92177-2;P92177	P92177-4;P92177-1;P92177-2;P92177	14-3-3epsilon	7	1	1	1	4	1	1	1	7	1	1	1	26172000	0	8237000	0	30137000	8991300	0	0	27449000	7389200	0	0
Q7KUX7;X2JC79;X2JE34;Q8IR13;Q9VXF8	Q7KUX7;X2JC79;X2JE34;Q8IR13;Q9VXF8	Rbp2	3	1	1	1	4	1	1	1	3	1	1	0	26171000	0	0	0	19920000	0	0	0	26412000	0	0	0
P48375	P48375	FK506-bp2	2	1	0	0	3	1	1	0	3	1	0	1	25834000	0	0	0	21621000	0	0	0	23215000	0	0	0
Q03427;A0A0B4KFY9	Q03427;A0A0B4KFY9	LamC	4	2	1	2	12	1	2	0	6	1	1	1	25288000	16826000	0	26849000	40589000	0	30343000	0	11599000	0	0	0
Q9VJZ1	Q9VJZ1	CG9302-RA	2	0	0	1	0	0	2	0	0	1	1	0	25111000	0	0	0	0	0	0	0	0	0	0	0
Q9Y0I1;A0A0B4KHJ7	Q9Y0I1;A0A0B4KHJ7	MRG15	3	2	2	3	2	2	2	1	3	2	2	2	25031000	50778000	20729000	29108000	22712000	28394000	31967000	0	9818200	41019000	41172000	16028000
Q9V406	Q9V406	crp	5	3	2	1	7	2	3	3	9	3	3	4	24657000	31321000	0	0	22788000	0	12013000	16045000	92913000	16796000	33028000	25735000
P61851;M9PF91	P61851;M9PF91	Sod	5	0	0	0	2	0	0	0	4	0	0	0	24635000	0	0	0	21116000	0	0	0	16742000	0	0	0
M9NDC3;O18388	M9NDC3;O18388	Fs(2)Ket	3	0	0	0	3	0	0	0	2	0	0	0	24202000	0	0	0	15089000	0	0	0	20496000	0	0	0
O44437	O44437	SmD3	2	1	1	0	2	1	1	0	2	1	1	0	24078000	0	0	0	23229000	0	0	0	16915000	0	0	0
A4V303;P48605	A4V303;P48605	Cctgamma	6	2	0	0	7	2	1	1	5	0	0	2	23853000	6465800	0	0	18635000	0	0	0	17037000	0	0	14032000
M9MQH9;M9NDI6;H5V8B8;P36179	M9MQH9;M9NDI6;H5V8B8;P36179	Pp2A-29B	3	0	0	0	3	0	1	0	2	0	0	0	23777000	0	0	0	25447000	0	0	0	0	0	0	0
O97428;Q8IRS7	O97428;Q8IRS7	cib	6	1	1	0	4	1	1	0	6	1	1	0	23645000	0	0	0	27490000	0	0	0	24500000	0	0	0
E2QD63;Q86DS1;C4NYP8	E2QD63;Q86DS1;C4NYP8	HIP-R;HIP	3	0	0	0	3	0	1	0	2	0	0	0	23501000	0	0	0	16367000	0	0	0	14390000	0	0	0
Q9VD58	Q9VD58		4	2	0	2	3	2	1	2	2	1	1	2	23377000	16185000	0	17910000	22124000	10525000	0	12428000	12784000	0	0	10325000
A0A0B4LHL7;Q24251	A0A0B4LHL7;Q24251	ATPsyn-d	2	1	1	0	3	1	1	0	3	1	1	0	23198000	0	0	0	39437000	0	0	0	26417000	0	0	0
X2JGP4;P54399;P54399-2	X2JGP4;P54399;P54399-2	Pdi	5	0	0	0	4	0	0	1	5	0	0	0	23110000	0	0	0	11820000	0	0	0	28839000	0	0	0
M9PFM5;M9PFS6;P25439-2;P25439	M9PFM5;M9PFS6;P25439-2;P25439	brm	6	9	6	4	7	12	10	10	16	15	14	13	22855000	112280000	125490000	18306000	144330000	246100000	258670000	72538000	364050000	664160000	800130000	493700000
Q9VK69	Q9VK69		4	0	0	0	5	1	0	0	4	1	0	0	22676000	0	0	0	26270000	0	0	0	24405000	0	0	0
Q9VWV6	Q9VWV6	Tsf1	7	1	0	1	5	2	2	1	7	0	3	1	22547000	0	0	0	31581000	0	13845000	0	30127000	0	9273600	0
A0A0B4JD46;Q8T8R1	A0A0B4JD46;Q8T8R1	CG3800	5	2	2	0	5	3	4	0	5	1	0	0	22527000	6255600	5410300	0	49999000	16083000	24339000	0	24135000	0	0	0
Q9VUQ5;Q9VUQ5-2	Q9VUQ5;Q9VUQ5-2	AGO2	3	3	3	3	4	2	3	2	3	3	3	2	22444000	29504000	17059000	53771000	24126000	46896000	157490000	82694000	11445000	36283000	32434000	26692000
Q9V466	Q9V466	Nup107	2	0	0	1	2	0	1	0	2	1	1	1	22381000	0	0	14431000	31628000	0	7567800	0	10592000	0	0	8753500
P41094	P41094	RpS18	2	5	3	3	3	4	3	2	3	3	3	2	22363000	29647000	9645700	49283000	33262000	26450000	29218000	19739000	19220000	32290000	22864000	19935000
P05552-2;P05552;A0A0B4KEJ0	P05552-2;P05552;A0A0B4KEJ0	Adf1	4	0	0	1	5	1	1	1	7	1	3	5	22313000	0	0	0	54300000	0	0	0	138660000	0	49420000	37848000
Q9VNI3	Q9VNI3	CG1218	5	2	2	0	5	1	1	0	4	2	1	0	22241000	0	0	0	15732000	0	0	0	11894000	0	0	0
M9MRD0;P35122;M9PE40	M9MRD0;P35122;M9PE40	Uch	3	0	0	0	3	0	0	0	3	0	0	0	22077000	0	0	0	15575000	0	0	0	10884000	0	0	0
B7Z0Z1;Q9VXG1-3;Q9VXG1	B7Z0Z1;Q9VXG1-3;Q9VXG1	hang	5	2	0	1	9	1	2	2	9	2	1	2	22037000	19903000	0	0	19896000	0	0	0	47285000	14966000	0	15513000
Q9Y145;X2JAG8;X2JG22;M9PGI7	Q9Y145;X2JAG8;X2JG22;M9PGI7	BcDNA.GH04978	4	5	5	2	6	8	6	1	5	8	7	3	21925000	74382000	106400000	31712000	30530000	137090000	139710000	0	20061000	145310000	137410000	19206000
Q9VKW3	Q9VKW3	RfC3	2	0	0	0	0	0	0	0	1	0	0	1	21714000	0	0	0	0	0	0	0	0	0	0	0
M9NDG5;Q9VZR6	M9NDG5;Q9VZR6		6	1	3	0	4	2	3	2	5	2	1	0	21664000	0	11079000	0	35294000	20409000	12267000	7613700	41713000	6136900	0	0
M9PFN1;Q9V3K3	M9PFN1;Q9V3K3	rept	7	0	0	1	7	0	0	0	5	0	0	0	21601000	0	0	0	18486000	0	0	0	8730700	0	0	0
P17704	P17704	RpS17	2	1	1	0	1	1	2	0	3	1	2	0	21558000	0	0	0	0	0	0	0	38629000	0	0	0
A0A0B4KF92;A0A0B4LGS6;Q9VNC3;A0A0B4LGM5	A0A0B4KF92;A0A0B4LGS6;Q9VNC3;A0A0B4LGM5	Hcs	7	1	1	1	6	1	2	1	5	1	1	0	21501000	0	0	0	19272000	0	32282000	0	14928000	0	0	0
A0A0B4LGV6;Q9VHG5	A0A0B4LGV6;Q9VHG5	Ibf1	4	2	3	0	3	1	2	1	5	2	1	2	21454000	19508000	7798600	0	16772000	0	0	0	31003000	15911000	0	0
P29613;P29613-1	P29613;P29613-1	Tpi	4	0	0	0	3	0	1	0	4	0	0	0	21330000	0	0	0	19278000	0	0	0	24709000	0	0	0
X2JB87;Q9Y1A3	X2JB87;Q9Y1A3	Tim8	2	0	0	0	2	0	0	0	2	0	0	0	20914000	0	0	0	11764000	0	0	0	14751000	0	0	0
Q7K110;A0A0B4LFR4	Q7K110;A0A0B4LFR4	OstDelta	4	0	1	1	4	1	1	0	3	1	1	1	20794000	0	0	0	36721000	0	0	0	13638000	0	12661000	10499000
P00334	P00334	Adh	5	0	0	1	3	0	1	0	3	1	0	0	20703000	0	0	0	24005000	0	0	0	15123000	0	0	0
X2J5E8;Q9VL78	X2J5E8;Q9VL78	FKBP59	4	0	0	0	3	0	0	0	5	0	0	0	20572000	0	0	0	21219000	0	0	0	18004000	0	0	0
B7YZQ7;A0A0B4K7G9;O77460	B7YZQ7;A0A0B4K7G9;O77460	Nurf-38	5	0	0	0	4	0	0	0	5	0	0	1	20548000	0	0	0	14424000	0	0	0	19798000	0	0	0
Q7JXC4	Q7JXC4	P32	4	0	0	0	1	0	0	0	1	0	0	0	20545000	0	0	0	11271000	0	0	0	17878000	0	0	0
A1Z6H7	A1Z6H7	Gp210	4	0	0	1	5	0	1	2	1	0	0	1	20424000	0	0	0	18818000	0	0	0	0	0	0	0
E2QD65;P39018	E2QD65;P39018	RpS19a	2	3	1	2	4	3	4	3	3	5	5	4	20333000	54668000	0	0	26373000	15545000	21646000	21811000	23482000	32191000	24548000	14665000
Q8IPB1;Q9V3I1	Q8IPB1;Q9V3I1	dUTPase	3	1	0	0	3	0	1	0	2	0	0	0	20328000	0	0	0	18456000	0	0	0	23899000	0	0	0
Q9W2U7;M9PE74	Q9W2U7;M9PE74	nocte	6	5	4	3	2	3	5	0	3	6	6	3	20159000	47930000	23857000	13844000	13579000	33057000	38380000	0	9432700	37483000	36429000	17099000
M9PCE0;Q01604	M9PCE0;Q01604	Pgk	7	1	1	3	7	1	3	1	4	4	1	2	20123000	0	0	0	16454000	0	22628000	0	20950000	12574000	0	0
A1A708-2;A1A708	A1A708-2;A1A708	CG4951	1	2	1	2	1	1	2	0	1	2	2	1	20087000	44435000	0	64250000	21205000	51226000	23198000	0	9730800	43093000	31376000	14204000
Q7K0D8	Q7K0D8	Nup50	7	4	4	2	9	5	5	1	7	6	4	2	19927000	36514000	64195000	11622000	48551000	55144000	87050000	0	25048000	54645000	42693000	34594000
Q9V3W7	Q9V3W7	SF2	4	1	0	2	4	1	2	1	4	1	1	2	19527000	0	0	0	24573000	21973000	27709000	0	14842000	0	16274000	20988000
Q0E924;A8DYI7;A8DYI6	Q0E924;A8DYI7;A8DYI6	Phb2	4	1	1	1	4	1	1	1	3	1	1	2	19437000	0	0	0	24127000	0	0	0	12024000	0	0	11201000
X2JDU0;P50882	X2JDU0;P50882	RpL9	3	0	0	0	3	1	0	1	5	0	0	0	19331000	0	0	0	32084000	0	0	0	18684000	0	0	0
P55830;P55830-2	P55830;P55830-2	RpS3A	6	1	0	3	8	2	1	1	5	2	1	2	19249000	0	0	72478000	24067000	6043500	0	0	15208000	3324800	0	2261400
P09180	P09180	RpL4	4	4	0	6	4	1	2	4	1	2	3	3	19180000	35060000	0	68327000	21178000	0	23041000	20156000	0	17269000	20141000	32882000
A1Z968;Q0E996	A1Z968	NAT1	5	1	0	1	6	1	3	0	5	0	2	0	19159000	0	0	0	17452000	0	13609000	0	11277000	0	20196000	0
P48159	P48159	RpL23	3	2	0	2	2	1	2	1	3	3	2	1	19007000	0	0	0	12400000	0	10752000	0	8262600	10072000	0	0
Q9VM69	Q9VM69	nop5	6	5	1	4	4	3	4	4	4	3	4	7	18775000	35581000	0	26984000	22442000	27238000	35079000	23757000	26660000	28036000	36223000	58071000
Q9VEZ3;E1JIM4;A0A0B4K664;A0A0B4K700	Q9VEZ3;E1JIM4;A0A0B4K664;A0A0B4K700	msps	4	0	0	1	3	0	0	1	3	0	0	0	18689000	0	0	0	16446000	0	0	0	9045900	0	0	0
A0A0B4LGB7;P22700-2;P22700	A0A0B4LGB7;P22700-2;P22700	Ca-P60A	4	0	0	0	7	0	0	0	7	0	0	0	18436000	0	0	0	20157000	0	0	0	22901000	0	0	0
Q9VAN7;Q9VGB6	Q9VAN7	Pglym78	7	1	0	2	7	0	1	1	6	0	0	3	18388000	0	0	63533000	20731000	0	0	0	17840000	0	0	46285000
Q9VNA5	Q9VNA5	Prosbeta7	2	0	0	0	3	0	1	0	1	0	0	1	18307000	0	0	0	16821000	0	0	0	0	0	0	0
A1Z6M0	A1Z6M0	Bap170	7	4	1	0	4	2	6	1	8	8	7	5	18273000	29275000	0	0	22484000	24985000	65471000	0	46366000	131400000	96220000	21537000
Q9V597	Q9V597	RpL31	2	2	1	0	3	2	1	1	2	2	1	0	18270000	18935000	0	0	20268000	18050000	0	0	19334000	16562000	0	0
Q9VSY2;Q0E8G6	Q9VSY2;Q0E8G6		4	0	0	1	4	0	0	1	1	0	1	1	18158000	0	0	0	25696000	0	0	0	0	0	0	0
Q9VWP5;R9PY26	Q9VWP5;R9PY26		3	4	2	3	2	4	4	4	2	4	4	4	18058000	31166000	38860000	7106700	22469000	44642000	40574000	19134000	26099000	68820000	78462000	48322000
Q27294;M9PH94;M9PHV6	Q27294;M9PH94	caz	6	3	2	2	5	3	5	1	5	4	4	1	18054000	30870000	0	0	25329000	21701000	23517000	0	21980000	18319000	25031000	0
P35600	P35600	Gnf1	4	1	0	3	4	1	1	2	3	1	1	3	17696000	0	0	22748000	33234000	0	0	0	15728000	0	0	14437000
Q9VJ12	Q9VJ12	Acn	7	2	2	1	5	3	3	0	6	1	1	2	17560000	0	0	0	15565000	0	22180000	0	28621000	0	0	0
Q9VYW3	Q9VYW3	RPA3	1	0	0	1	2	0	0	1	1	0	0	1	17387000	0	0	0	12684000	0	0	0	0	0	0	0
Q9V3J4	Q9V3J4	Sec13	3	0	0	0	2	0	0	0	3	0	0	0	17319000	0	0	0	15751000	0	0	0	10137000	0	0	0
Q9VQF7	Q9VQF7	Bacc	2	1	0	1	3	1	0	0	2	1	1	1	17239000	0	0	0	14696000	0	0	0	19814000	0	0	0
A0A023GQA5;P24156	A0A023GQA5;P24156	l(2)37Cc	3	0	0	0	3	0	0	0	2	1	0	0	17228000	0	0	0	20095000	0	0	0	13535000	0	0	0
Q7PLL1;Q8SYL3;L7EEF1;Q7PLL3	Q7PLL1;Q8SYL3;L7EEF1;Q7PLL3	eIF-4B	6	2	2	0	5	3	4	0	2	3	4	0	17059000	12878000	12147000	0	12705000	12361000	17122000	0	0	15033000	16802000	0
Q9W396	Q9W396	HP1b	3	1	0	0	2	0	0	0	2	0	0	0	16982000	0	0	0	10610000	0	0	0	13035000	0	0	0
Q9VPX7;Q9VPX6	Q9VPX7;Q9VPX6	capt	3	0	0	0	3	0	0	0	3	0	0	0	16953000	0	0	0	29095000	0	0	0	12785000	0	0	0
Q9VTK9;M9PI17;Q8IQF8;M9PF61	Q9VTK9;M9PI17;Q8IQF8;M9PF61		2	0	1	0	3	0	0	0	2	0	0	1	16912000	0	0	0	22839000	0	0	0	21140000	0	0	0
Q9VDI1;A0A0B4KH28	Q9VDI1;A0A0B4KH28	Synd	4	4	1	2	3	1	3	1	2	3	4	3	16901000	23116000	0	0	13673000	0	24042000	0	18951000	14107000	16905000	15816000
Q9I7K0-5;Q9I7K0-6;Q9I7K0-2;Q9I7K0-4;Q9I7K0;A0A0B4KG85;Q9I7K0-3	Q9I7K0-5;Q9I7K0-6;Q9I7K0-2;Q9I7K0-4;Q9I7K0;A0A0B4KG85	Jupiter	2	2	2	0	1	3	2	1	2	2	3	0	16854000	17857000	19613000	0	0	19179000	28639000	0	12452000	32710000	26209000	0
Q9W1I7;A0A0B4LHC9	Q9W1I7;A0A0B4LHC9		2	0	0	0	2	0	0	0	1	0	0	0	16814000	0	0	0	13444000	0	0	0	0	0	0	0
B7Z002;M9NEL3;M9NDB7;Q9VPL9;M9NCY5;Q9VPL6	B7Z002;M9NEL3;M9NDB7;Q9VPL9;M9NCY5;Q9VPL6	kis	5	4	1	1	5	5	6	1	11	7	7	4	16788000	7171700	0	15987000	29983000	12989000	13850000	0	30472000	72368000	79435000	20418000
Q7K2G1;A0A0B4LFA6;Q7K2G1-2	Q7K2G1;A0A0B4LFA6;Q7K2G1-2	Rpn13	2	0	0	0	4	0	0	0	3	0	0	0	16506000	0	0	0	22475000	0	0	0	0	0	0	0
Q8IR99;E1JJM0;M9NF14	Q8IR99;E1JJM0;M9NF14	Imp	0	0	0	0	0	0	0	0	0	0	0	0	16160000	21526000	0	13963000	19832000	0	25427000	0	8172500	21089000	17876000	0
Q9V535	Q9V535	tsu	2	0	0	0	2	0	1	0	2	0	0	0	16021000	0	0	0	11587000	0	0	0	13288000	0	0	0
Q9W0M4;B9EQV3	Q9W0M4;B9EQV3	CG13887-RC	2	0	0	0	1	0	0	0	2	0	0	0	15953000	0	0	0	0	0	0	0	6007300	0	0	0
Q9VPL0	Q9VPL0		2	0	0	0	4	0	0	0	3	0	0	0	15860000	0	0	0	19351000	0	0	0	17639000	0	0	0
Q9V468;Q9V468-2	Q9V468;Q9V468-2	CG9776	4	3	5	2	5	5	5	1	7	4	4	0	15835000	32968000	71824000	23512000	27737000	62145000	35031000	0	34276000	62373000	37882000	0
Q7K1Q6;B7YZK6;A0A0B4KFV2;A0A0B4KG78;B7YZK4;A0A0B4JCT7;B7YZK5	Q7K1Q6;B7YZK6;A0A0B4KFV2;A0A0B4KG78;B7YZK4;A0A0B4JCT7;B7YZK5	Jabba	3	0	0	1	3	1	1	0	1	1	1	0	15667000	0	0	0	15135000	0	0	0	0	0	0	0
Q9W5W8	Q9W5W8		2	0	1	0	3	0	0	1	3	0	0	0	15593000	0	0	0	13170000	0	0	0	9065000	0	0	0
Q94901	Q94901	lark	3	0	0	0	4	0	0	0	3	0	0	0	15549000	0	0	0	15151000	0	0	0	0	0	0	0
A8JV18;Q9VXE6	A8JV18;Q9VXE6	Nup153	4	2	1	1	4	2	3	2	3	1	0	3	15511000	14347000	0	0	14158000	13302000	10869000	13861000	9231300	0	0	25001000
Q7KN75	Q7KN75	Dp1	5	0	0	1	5	1	2	0	5	0	0	0	15437000	0	0	0	14165000	0	4754100	0	16471000	0	0	0
Q9VLV5	Q9VLV5	SmE	3	1	1	1	3	1	1	1	3	1	1	1	15416000	0	0	0	39664000	0	0	0	21428000	0	0	0
Q9VVU1	Q9VVU1	CG3902-RA	2	0	0	0	3	0	0	0	1	0	0	0	15297000	0	0	0	6294300	0	0	0	0	0	0	0
Q9XZ57;Q7JZD3;A1Z6P3	Q9XZ57;Q7JZD3;A1Z6P3	Eb1	4	2	0	0	5	2	1	1	3	2	2	1	15210000	10758000	0	0	14494000	9350000	0	0	16059000	13135000	13462000	0
M9PHZ6;Q9VWW0-2;Q9VWW0-3;Q9VWW0	M9PHZ6;Q9VWW0-2;Q9VWW0-3;Q9VWW0	CrebB	0	0	0	0	1	0	0	0	1	1	0	0	15057000	14949000	0	0	17548000	0	0	43912000	187540000	0	0	0
M9NDP1;Q24117	M9NDP1;Q24117	ctp	2	0	0	0	2	0	0	0	1	0	0	0	15017000	0	0	0	9278500	0	0	0	0	0	0	0
Q7K3M5	Q7K3M5	Dhx15	3	0	0	2	4	0	0	0	3	0	0	0	14959000	0	0	0	18432000	0	0	0	9213100	0	0	0
Q7KN94	Q7KN94	wal	3	0	0	1	2	0	0	0	3	0	0	0	14869000	0	0	0	14847000	0	0	0	20044000	0	0	0
A0A0B4LGI9;H0RNI8;Q8MMC4-2;Q8MMC4	A0A0B4LGI9;H0RNI8;Q8MMC4-2;Q8MMC4	CG3760-RB;CG3760	2	1	0	1	1	1	1	1	2	1	1	0	14798000	0	0	0	0	0	0	0	0	0	0	0
Q9W2X6	Q9W2X6	ATPsyndelta	2	0	0	0	2	0	0	0	1	0	0	0	14712000	0	0	0	0	0	0	0	0	0	0	0
E1JJM9;P48149;Q7KR04	E1JJM9;P48149;Q7KR04	RpS15Aa;RpS15Ab	4	0	0	1	3	1	1	1	3	1	0	0	14668000	0	0	0	11532000	0	0	0	19918000	0	0	0
Q76NQ0	Q76NQ0		4	2	0	1	4	0	1	1	2	1	0	1	14580000	0	0	0	25677000	0	0	0	0	0	0	0
Q7KLX3	Q7KLX3	Tapdelta	2	0	0	2	3	0	2	2	2	1	0	1	14553000	0	0	0	29084000	0	0	0	29906000	0	0	0
Q7KMJ6	Q7KMJ6	nito	6	2	1	3	5	3	3	2	5	2	3	1	14527000	23961000	0	0	26237000	0	0	0	10610000	0	0	0
Q7KUB0;Q8IQA7;Q9VSI6;Q7KUB1;B7Z0E0	Q7KUB0;Q8IQA7;Q9VSI6;Q7KUB1;B7Z0E0	Idh	1	0	0	0	0	0	0	0	1	0	0	0	14510000	0	0	0	0	0	0	0	0	0	0	0
Q9XZ06	Q9XZ06	Nup93-1	3	0	0	1	3	0	2	1	3	0	0	1	14440000	0	0	0	13997000	0	15811000	0	13006000	0	0	0
Q24368	Q24368	Iswi	3	4	3	5	6	3	4	2	4	3	3	1	14185000	46201000	34435000	46442000	25731000	45603000	39156000	19860000	21588000	45606000	49007000	66394000
Q9V4N3;Q9V4N3-2	Q9V4N3;Q9V4N3-2	Cyt-b5	2	0	0	1	2	0	0	0	1	0	0	1	13916000	0	0	0	9962700	0	0	0	0	0	0	0
Q9VWK5	Q9VWK5	Ulp1	3	0	0	0	7	1	1	1	4	1	0	0	13901000	0	0	0	66451000	0	0	0	14782000	0	0	0
Q8SX89	Q8SX89	kuk	3	1	1	1	4	1	1	0	3	0	2	2	13866000	0	0	0	18777000	0	0	0	11080000	0	19822000	0
Q9V429-2;Q9V429	Q9V429-2;Q9V429	Trx-2	2	1	0	0	2	0	0	0	1	0	0	0	13849000	0	0	0	4048800	0	0	0	0	0	0	0
P49028	P49028	mago	2	0	0	0	2	0	0	0	2	0	0	0	13839000	0	0	0	10878000	0	0	0	9834900	0	0	0
Q9VLC5	Q9VLC5	Aldh	3	0	0	0	3	0	0	0	3	0	0	0	13829000	0	0	0	11786000	0	0	0	14591000	0	0	0
Q9VLD6-2;Q9VLD6	Q9VLD6-2;Q9VLD6	borr	4	0	0	0	3	1	0	0	2	0	0	0	13675000	0	0	0	8516300	0	0	0	20768000	0	0	0
Q9W4H6;Q7KVX1;Q7YU05	Q9W4H6;Q7KVX1;Q7YU05	l(1)G0334	3	0	0	0	4	0	1	0	4	0	0	0	13641000	0	0	0	11675000	0	0	0	10507000	0	0	0
D3PFF6;Q9VPC0	D3PFF6;Q9VPC0	Pitslre	3	0	0	0	3	0	0	0	3	0	0	0	13523000	0	0	0	12882000	0	0	0	8831000	0	0	0
Q9VTP4	Q9VTP4	RpL10Ab	3	5	1	6	3	5	5	5	2	5	5	4	13457000	23139000	0	22113000	12712000	19527000	18697000	24828000	27992000	33356000	18661000	38406000
P23128-2;P23128	P23128-2;P23128	me31B	3	0	0	0	3	0	0	0	4	0	0	0	13388000	0	0	0	15847000	0	0	0	17673000	0	0	0
Q7KU01;Q9VPU9	Q7KU01;Q9VPU9	PNUTS	2	3	3	1	2	3	3	3	1	2	3	3	13358000	30650000	49100000	0	3421800	117810000	35586000	18060000	0	80398000	39870000	21914000
Q9W1X4	Q9W1X4	Nup214	2	1	1	2	3	1	2	2	1	1	1	3	13316000	0	0	0	11622000	0	0	13727000	0	0	0	11529000
M9PIA6;E1JI46;Q59E34;O97159;O16102	M9PIA6;E1JI46;Q59E34;O97159	Mi-2	2	2	1	2	3	1	1	2	3	1	2	3	13274000	4854200	8153100	16152000	17587000	11569000	14191000	20429000	8343900	9923500	6335000	12255000
A8JRB8;A8JRC1;Q8MT18	A8JRB8;A8JRC1;Q8MT18	CG5028-RC	4	0	0	1	1	0	0	0	0	0	0	2	13252000	0	0	0	0	0	0	0	0	0	0	6572300
Q9VGL0	Q9VGL0		3	1	1	0	4	1	1	1	3	2	1	1	13203000	0	0	0	8622600	0	0	0	7061700	13448000	0	0
Q7K5K3	Q7K5K3		2	0	0	1	1	0	0	0	0	0	0	2	13147000	0	0	0	0	0	0	0	0	0	0	0
A0A0B4KFB8;A0A0B4LGR1;Q9VI14;Q6NN86	A0A0B4KFB8;A0A0B4LGR1;Q9VI14;Q6NN86	CG15187	4	4	3	2	6	4	4	1	5	4	2	4	13024000	46923000	22600000	14125000	13269000	36053000	31099000	0	18816000	26710000	15532000	14116000
Q86LC7;M9PD02;Q24180;M9PFP9;E8NH34	Q86LC7;M9PD02;Q24180;M9PFP9;E8NH34	Deaf1	4	0	2	0	2	2	2	2	4	2	2	2	13005000	0	13702000	0	17971000	9033000	10180000	8547700	53128000	24428000	13642000	0
Q9VL18;Q9VL18-2	Q9VL18;Q9VL18-2	eEF1delta	5	0	0	0	3	0	0	1	6	0	1	0	12953000	0	0	0	10227000	0	0	0	13045000	0	0	0
Q9VSA3	Q9VSA3	CG12262	3	0	0	1	3	0	0	0	3	0	1	1	12931000	0	0	0	12881000	0	0	0	27382000	0	0	0
Q8SY19;Q8SY70	Q8SY19	Mgstl	3	0	0	1	2	0	0	0	2	0	0	0	12776000	0	0	0	4996600	0	0	0	8809300	0	0	0
P17917	P17917	PCNA	2	0	0	0	1	0	0	0	1	0	1	0	12705000	0	0	0	0	0	0	0	0	0	0	0
A0A0B4LFB8;Q95U20;A0A0B4LGF5;A1Z9N0;A0A0B4LF33	A0A0B4LFB8;Q95U20;A0A0B4LGF5;A1Z9N0	Opa1	3	0	0	2	3	0	1	1	2	0	1	2	12594000	0	0	0	9865300	0	0	0	8627800	0	0	0
Q9XZ34	Q9XZ34	Rif1	3	0	0	1	1	0	0	0	0	0	0	0	12541000	0	0	0	0	0	0	0	0	0	0	0
X2JFR6;P41374	X2JFR6;P41374	eIF-2alpha	3	0	0	0	4	0	0	0	4	0	0	0	12490000	0	0	0	9820800	0	0	0	9642600	0	0	0
Q7JNE1	Q7JNE1	prod	3	0	0	0	3	0	0	0	4	0	0	1	12489000	0	0	0	8459400	0	0	0	13517000	0	0	0
Q7K3J0	Q7K3J0		3	0	0	0	3	0	0	0	2	0	0	0	12428000	0	0	0	11168000	0	0	0	10860000	0	0	0
A0A0B4LGQ1;Q00637	A0A0B4LGQ1;Q00637	Sod2	2	1	0	1	2	1	1	0	2	0	0	1	12350000	0	0	0	7468300	0	0	0	5905300	0	0	0
M9MRQ9;Q94522	M9MRQ9;Q94522	Scsalpha	3	2	1	4	3	2	3	1	3	2	1	1	12157000	11108000	0	12453000	36275000	15939000	13567000	0	25594000	13558000	0	0
Q9VX15	Q9VX15		3	0	0	0	3	0	0	0	2	0	0	0	12026000	0	0	0	11484000	0	0	0	7434400	0	0	0
X2JC94;O46084	X2JC94;O46084	Pgam5	1	1	1	1	1	1	1	0	1	1	1	0	11561000	12708000	0	0	0	0	13915000	0	10591000	0	0	0
A8DYD3;A1Z9M3;B7YZE6;A0A0B4LFC7;A8DYD2;A8DYD1;A1Z9M4;A0A0B4LF29;Q7KHK4;A0A126GUP1	A8DYD3;A1Z9M3;B7YZE6;A0A0B4LFC7;A8DYD2;A8DYD1;A1Z9M4;A0A0B4LF29;Q7KHK4;A0A126GUP1	cg	4	3	2	3	7	4	5	2	10	8	8	3	11533000	10126000	7783800	4691800	49405000	27612000	28063000	15315000	381220000	189090000	140650000	36660000
P91938-4;P91938-2;P91938-3;P91938	P91938-4;P91938-2;P91938-3;P91938	Trxr-1	2	0	0	1	2	1	1	0	3	0	0	0	11479000	0	0	0	16062000	0	0	0	18089000	0	0	0
A0A0B4LGZ3;P36872-2;P36872	A0A0B4LGZ3;P36872-2;P36872	tws	2	0	0	0	2	0	0	0	2	0	0	0	11475000	0	0	0	11210000	0	0	0	12199000	0	0	0
Q9VRP2	Q9VRP2		4	4	0	1	4	2	2	2	3	1	1	3	11425000	6767600	0	0	16821000	0	0	0	22457000	0	0	0
Q9VKD3;Q8IPA0	Q9VKD3	CG12264	3	1	0	1	3	0	2	0	3	0	0	1	11370000	0	0	0	10058000	0	0	0	6949400	0	0	0
P23572	P23572	cdc2	3	0	0	0	1	0	1	0	3	0	0	0	11347000	0	0	0	0	0	0	0	0	0	0	0
Q9VWD9	Q9VWD9	Ubqn	1	0	0	0	1	0	0	0	1	0	0	0	11140000	0	0	0	0	0	0	0	0	0	0	0
Q9VL89	Q9VL89	und	2	0	0	1	2	0	0	0	2	0	1	0	11109000	0	0	0	0	0	0	0	6572900	0	0	0
Q9VFF2	Q9VFF2	CG33332-RA	4	10	12	1	2	12	14	2	4	14	13	3	11080000	184700000	398640000	0	139380000	1686800000	1184300000	31837000	10941000	1563900000	648340000	38516000
Q9VAA9	Q9VAA9		2	3	1	2	2	2	3	2	2	3	4	1	10998000	0	0	0	8648100	0	0	0	6953700	0	0	0
O18335	O18335	Rab11	3	0	0	1	1	1	0	0	0	0	0	0	10969000	0	0	0	0	0	0	0	0	0	0	0
Q9VL63;M9PB85	Q9VL63;M9PB85	CG31712	2	4	5	0	2	7	6	1	2	8	7	0	10955000	66206000	95925000	0	31051000	245460000	317440000	0	39268000	862560000	338530000	0
Q7JZJ3	Q7JZJ3	Cpr56F	5	0	3	0	6	3	3	1	4	2	1	0	10749000	0	22017000	0	91999000	36479000	51858000	0	25786000	11173000	0	0
Q9V463	Q9V463	Nup154	2	0	0	1	3	0	1	1	3	1	0	1	10690000	0	0	0	0	0	0	0	10650000	0	0	0
P13002-2;P13002-3;A0A0B4LFT7;P13002-1;P13002;A0A0B4K7F6;P13002-5;P13002-4;P13002-8	P13002-2;P13002-3;A0A0B4LFT7;P13002-1;P13002	grh	3	0	0	0	3	0	2	0	10	1	0	0	10653000	0	0	0	11378000	0	6010700	0	69359000	0	0	0
Q0KI68;E1JIM0;A4V2Z1;A0A0B4K690;A0A0B4K663;E2QD16;E1JIM1;A0A0B4K6Z4;A0A0B4K6I8	Q0KI68;E1JIM0;A4V2Z1;A0A0B4K690;A0A0B4K663;E2QD16;E1JIM1;A0A0B4K6Z4;A0A0B4K6I8	nsl1	4	1	2	1	3	1	1	0	5	2	0	1	10650000	0	0	0	9143900	0	0	0	18865000	0	0	0
E1JIJ9;P20193	E1JIJ9;P20193	Su(var)3-7	2	0	0	0	4	0	0	0	3	0	0	0	10634000	0	0	0	11902000	0	0	0	9239600	0	0	0
Q8ST83	Q8ST83	pho	2	0	0	0	3	0	0	0	6	1	0	1	10537000	0	0	0	12573000	0	0	0	35741000	0	0	0
Q9I7P8;Q9VPB3;Q8IPU3	Q9I7P8;Q9VPB3;Q8IPU3		3	0	1	0	1	0	1	0	2	0	0	0	10339000	0	0	0	0	0	0	0	11425000	0	0	0
Q9VWB8;Q8IQV9	Q9VWB8;Q8IQV9	Nup205	4	2	0	2	4	0	2	2	4	0	1	2	10327000	7907100	0	8643600	13423000	0	8695600	9815600	9567700	0	0	11297000
Q9VJ19	Q9VJ19	RpL30	3	0	0	0	3	0	0	0	1	0	0	0	10165000	0	0	0	11976000	0	0	0	0	0	0	0
Q9VKI8	Q9VKI8		3	0	0	0	3	0	0	0	3	0	0	0	10121000	0	0	0	12128000	0	0	0	10144000	0	0	0
A0A0B4K891;Q7K581	A0A0B4K891;Q7K581		2	1	1	2	2	2	1	1	2	1	0	1	9913500	0	0	14713000	7882700	0	0	0	15861000	0	0	0
M9PBZ3;M9PBJ8;M9NCM6;M9PDR5;Q8SX83-4;Q8SX83-2;Q8SX83-3;Q8SX83	M9PBZ3;M9PBJ8;M9NCM6;M9PDR5;Q8SX83-4;Q8SX83-2;Q8SX83-3;Q8SX83	spen	4	1	2	2	2	2	3	1	7	6	4	3	9861500	22497000	16119000	0	22665000	17709000	38994000	0	41306000	145430000	99649000	11702000
A0A0B4LH64;Q8SWR8-2;Q8SWR8-3;Q8SWR8	A0A0B4LH64;Q8SWR8-2;Q8SWR8-3;Q8SWR8	Atx2	2	1	1	1	3	1	1	0	2	0	1	1	9809400	0	0	0	7412000	0	0	0	5922000	0	0	0
Q9VVU6	Q9VVU6		4	1	1	0	3	0	0	1	1	0	0	1	9794500	0	0	0	6911300	0	0	0	0	0	0	0
P46863	P46863	Klp61F	4	0	0	0	1	1	0	0	0	0	0	1	9699200	0	0	0	0	0	0	0	0	0	0	0
E2QD64;Q7K4H4	E2QD64;Q7K4H4	CG2982	4	2	2	4	4	2	2	2	1	2	3	2	9629800	17194000	13677000	12823000	9090000	10226000	15436000	14257000	0	11941000	12221000	0
Q9VL71	Q9VL71	Srp54	5	13	7	9	8	13	14	10	6	15	12	12	9621500	195300000	81158000	156530000	52072000	619650000	718080000	85022000	32658000	1277300000	643720000	185280000
M9PGQ6;P39736	M9PGQ6;P39736	Bx42	2	3	1	2	4	3	3	3	5	3	2	1	9575800	14333000	0	0	13329000	13286000	16992000	16627000	12603000	17810000	13782000	0
A8DZ29;O61380	A8DZ29;O61380	eIF4G	3	2	1	1	5	1	4	1	3	1	3	2	9376700	0	0	0	17459000	0	23402000	0	0	0	9828000	14900000
Q9VAC4	Q9VAC4	Nph	2	0	0	0	1	0	1	0	2	0	0	0	9270800	0	0	0	0	0	0	0	6965500	0	0	0
E1JIT0;B3DNL7;A0A0B4KHV5;O01367-2;O01367-3;O01367	E1JIT0;B3DNL7;A0A0B4KHV5;O01367-2;O01367-3;O01367	how	3	0	0	0	3	0	0	0	3	0	0	0	9204100	0	0	0	11310000	0	0	0	8476800	0	0	0
Q94883	Q94883	Dref	1	0	0	1	1	1	0	0	3	0	0	1	9202200	0	0	0	13892000	0	0	0	11537000	0	0	0
X2BZL0;M9NES1;Q9VWC6	X2BZL0;M9NES1;Q9VWC6	vfl	2	1	1	0	3	3	2	0	6	4	4	2	9151500	0	0	0	18602000	23943000	8217000	0	395270000	30009000	33716000	26481000
Q9VCP0;Q9VCP0-2	Q9VCP0;Q9VCP0-2	EloA	3	9	8	3	6	9	8	3	3	9	8	4	9131500	64389000	80479000	21813000	49515000	140440000	216210000	40467000	15011000	89531000	94844000	76770000
A0A0B4K713;Q9Y091-2;Q9Y091	A0A0B4K713;Q9Y091-2;Q9Y091	fl(2)d	3	1	0	0	2	0	0	0	1	0	0	0	9121400	0	0	0	4917600	0	0	0	0	0	0	0
Q94523	Q94523	SdhA	4	0	0	1	3	0	0	0	5	0	0	0	9061900	0	0	0	0	0	0	0	9800700	0	0	0
Q9VQT8	Q9VQT8		3	0	0	0	3	0	0	0	2	0	0	0	8967100	0	0	0	8832000	0	0	0	8330500	0	0	0
E1JIJ5;P31409	E1JIJ5;P31409	Vha55	3	2	1	0	2	0	1	1	4	0	0	2	8893600	6083900	0	0	12726000	0	0	0	6656000	0	0	5927000
Q9VAX8	Q9VAX8		3	0	0	0	3	0	0	0	3	0	0	1	8879700	0	0	0	9716000	0	0	0	7721400	0	0	0
Q9VVL7	Q9VVL7		3	0	0	0	1	0	0	0	2	0	0	0	8804800	0	0	0	0	0	0	0	9687900	0	0	0
A0A0B4KEI5;Q9V9K7;A0A0B4KF41	A0A0B4KEI5;Q9V9K7	Ars2	5	0	0	0	5	0	0	0	1	0	0	0	8774900	0	0	0	9087300	0	0	0	0	0	0	0
A4V449;Q94511	A4V449;Q94511	ND-75;ND75	2	0	0	0	2	0	0	0	0	0	0	0	8733500	0	0	0	6791600	0	0	0	0	0	0	0
R9Q794;Q9W5R8	R9Q794;Q9W5R8	RpL5	4	2	2	3	3	3	3	1	2	3	2	2	8710800	24175000	14767000	18137000	12250000	23367000	20220000	0	0	15955000	0	28306000
Q95WY3	Q95WY3	Nop56	2	1	0	3	2	0	2	3	4	1	1	3	8667600	0	0	11435000	15720000	0	0	12406000	16620000	0	0	22761000
Q9VKX2	Q9VKX2	Mdh1	3	0	0	1	3	2	2	2	3	2	0	1	8605600	0	0	0	14003000	7467800	8970400	7070200	10506000	7455400	0	0
Q9VZE4	Q9VZE4		3	0	0	0	2	0	0	0	2	0	0	0	8536400	0	0	0	0	0	0	0	3153700	0	0	0
Q9VE85	Q9VE85	Nup43	3	1	1	0	1	1	1	0	1	1	1	0	8508400	0	0	0	0	0	0	0	0	0	0	0
Q7JZF5	Q7JZF5	Rpb5	2	1	0	0	0	0	0	0	1	0	0	1	8283800	0	0	0	0	0	0	0	0	0	0	0
Q9V9T5;Q8I0S9	Q9V9T5;Q8I0S9		3	4	4	8	3	4	5	4	3	4	4	2	8145200	163640000	103780000	95056000	22437000	254190000	299810000	21019000	41828000	230710000	124070000	25085000
Q24319	Q24319	Ost48	2	0	0	0	2	0	0	0	2	0	0	0	8131800	0	0	0	12256000	0	0	0	8891800	0	0	0
Q9V431	Q9V431	Aac11	1	0	0	1	1	0	0	0	1	0	0	0	8085500	0	0	0	9140400	0	0	0	11123000	0	0	0
Q7KF43;A0A0B4KFC4	Q7KF43;A0A0B4KFC4	rib	2	0	0	0	2	1	1	0	6	2	2	1	8041900	0	0	0	8796500	0	0	0	38786000	8133900	10159000	0
A0A0B4LIJ0;P48601	A0A0B4LIJ0;P48601	Rpt2	3	1	0	1	3	0	0	1	4	0	0	0	7983400	0	0	0	8318100	0	0	0	10045000	0	0	0
Q9VLM5	Q9VLM5	l(2)k12914	2	0	0	0	2	0	0	0	2	0	0	0	7982200	0	0	0	8964500	0	0	0	13301000	0	0	0
Q9VBU9	Q9VBU9	RpS27	2	0	1	0	2	2	1	1	2	1	0	1	7941000	0	0	0	10808000	11530000	0	0	8474200	0	0	0
M9PHL0;M9PHZ0;M9PI16;Q9VWF2	M9PHL0;M9PHZ0;M9PI16;Q9VWF2	e(y)3	2	2	2	1	3	2	3	1	2	4	4	0	7915700	32578000	5739600	0	5743500	9787800	12925000	0	5794700	21137000	19997000	0
A0A0B4LI25;P20480	A0A0B4LI25;P20480	ncd	2	0	0	0	1	1	0	0	0	0	1	0	7907200	0	0	0	0	0	0	0	0	0	0	0
Q9VQ29	Q9VQ29	RFeSP	2	0	0	0	2	0	0	0	2	0	0	0	7865700	0	0	0	11662000	0	0	0	8346800	0	0	0
A4V4A1;Q960Z0	A4V4A1;Q960Z0	Klp10A	2	0	0	0	1	0	0	0	2	0	0	0	7748900	0	0	0	0	0	0	0	5862000	0	0	0
Q9W1H5	Q9W1H5	DCP1	2	0	0	0	1	0	0	0	1	0	0	1	7610000	0	0	0	0	0	0	0	0	0	0	0
A1Z9G2	A1Z9G2	fand	2	0	0	0	3	0	0	0	3	0	0	0	7464700	0	0	0	7163800	0	0	0	9110100	0	0	0
A0A0B4JD95;Q59E58;A0A0B4JD57;Q59E59;A0A0B4K7Q4;Q99323-2;Q99323-4;Q99323-1;Q99323	A0A0B4JD95;Q59E58;A0A0B4JD57;Q59E59;A0A0B4K7Q4;Q99323-2;Q99323-4;Q99323-1;Q99323	zip	4	0	0	1	6	1	2	1	6	0	0	0	7440900	0	0	0	21359000	0	7657700	0	24313000	0	0	0
Q9V9S8;Q9V9S8-2;Q9V9S8-3	Q9V9S8;Q9V9S8-2;Q9V9S8-3	FeCh	2	0	0	1	1	0	0	0	0	0	0	0	7267500	0	0	0	0	0	0	0	0	0	0	0
Q8STG9	Q8STG9	Sec61alpha	2	0	0	0	2	0	0	0	3	0	0	0	7099000	0	0	0	8449500	0	0	0	9309600	0	0	0
A1Z8U4;Q7KKI0	A1Z8U4;Q7KKI0	Cct5	2	0	0	0	2	0	0	0	3	0	0	0	6832900	0	0	0	7855000	0	0	0	0	0	0	0
A1Z6Q0;A4UZ58;A0A0B4KEE4;A1Z6Q1	A1Z6Q0;A4UZ58;A0A0B4KEE4;A1Z6Q1	koi	3	0	0	0	3	0	0	0	4	0	0	0	6661300	0	0	0	13898000	0	0	0	18294000	0	0	0
Q9VHL2	Q9VHL2	Tcp-1eta	2	0	0	0	1	0	0	0	3	0	0	1	6639800	0	0	0	0	0	0	0	10237000	0	0	0
O01666	O01666	ATPsyn-gamma	3	1	0	1	4	1	0	2	3	2	0	1	6601300	0	0	0	12749000	0	0	5607200	13101000	6410600	0	0
Q9XYZ5	Q9XYZ5	pic	3	0	1	0	5	0	0	0	4	0	0	0	6578800	0	0	0	13566000	0	0	0	11485000	0	0	0
Q9V3W0	Q9V3W0	UK114	2	0	0	0	1	0	0	0	0	0	0	0	6486500	0	0	0	0	0	0	0	0	0	0	0
A0A0B4KHJ9;P09491-2;P09491	A0A0B4KHJ9;P09491-2;P09491	Tm2	3	1	0	0	5	0	2	1	2	0	0	0	6471000	0	0	0	7202200	0	2979900	0	2328000	0	0	0
A0A0B4KI71;Q8IMF5;P23226-2;P23226-3;P23226	A0A0B4KI71;Q8IMF5;P23226-2;P23226-3;P23226	Map205	5	4	3	3	4	5	4	0	1	4	4	4	6395800	146630000	24844000	143450000	5102100	90374000	114550000	0	0	129180000	136920000	80663000
Q9VQ76;M9PE28;E2QCS8	Q9VQ76;M9PE28;E2QCS8	tho2	2	2	0	0	1	2	2	0	1	1	0	2	6372700	0	0	0	5730800	0	0	0	0	0	0	0
Q9VUB8	Q9VUB8	endos	2	1	0	0	3	1	0	0	2	0	0	0	6361500	0	0	0	7911400	0	0	0	7504700	0	0	0
A1Z8U0	A1Z8U0	Prp8	2	1	1	1	2	1	1	1	1	1	1	1	6348500	0	0	0	7385300	0	0	0	0	0	0	0
Q9W0R0	Q9W0R0	Cdc5	2	1	0	1	4	0	0	0	3	0	0	1	6327400	0	0	0	6693900	0	0	0	8097000	0	0	0
A4V3W2;A4V3W1;Q0KHW6;A8JUV9;M9PGC4;M9PGV7;P18431-4;P18431;P18431-3;P18431-1;Q7KVY5;C0PUX5	A4V3W2;A4V3W1;Q0KHW6;A8JUV9;M9PGC4;M9PGV7;P18431-4;P18431;P18431-3;P18431-1;Q7KVY5;C0PUX5	sgg	2	0	0	0	2	0	0	0	1	0	0	0	6300000	0	0	0	6707800	0	0	0	0	0	0	0
X2JEB6;Q9W303	X2JEB6;Q9W303	Idgf4	2	0	0	0	1	0	0	0	1	0	0	0	6264800	0	0	0	8556700	0	0	0	16765000	0	0	0
Q9VJD4	Q9VJD4	Sgt	2	0	0	0	1	0	0	0	1	0	0	0	6163700	0	0	0	0	0	0	0	0	0	0	0
A0A0B4K7Y7;Q9VAW5;A0A0B4K6K9;Q9VAW5-1;Q9VAW5-2	A0A0B4K7Y7;Q9VAW5;A0A0B4K6K9;Q9VAW5-1;Q9VAW5-2	larp	2	0	0	0	2	1	3	0	1	1	0	1	5959100	0	0	0	5685400	0	12109000	0	0	0	0	0
P83949-2;P83949;P83949-3;P83949-4;P83949-5;P83949-6;Q7KSY7;Q7KSY6;Q7KSY5;A4V2I6;P02833;P02835;A4V2I1;P09077	P83949-2;P83949;P83949-3;P83949-4;P83949-5;P83949-6	Ubx	2	2	1	1	21	23	21	18	24	31	29	21	5953700	2689600	29831000	0	3019000000	1754200000	1728600000	1433500000	20735000000	10862000000	10481000000	8265800000
X2J6D4;P84029	X2J6D4;P84029	Cyt-c-p	2	0	0	1	1	0	1	1	1	1	1	0	5947500	0	0	0	0	0	0	0	0	0	0	0
A0A0B4K6N1;Q8MLY8	A0A0B4K6N1;Q8MLY8	RpS8	3	1	0	3	2	2	1	1	1	1	1	3	5891000	0	0	10692000	3710400	640900	0	0	0	0	0	793240
Q9VN21	Q9VN21	lost	4	3	2	3	4	3	3	0	2	3	3	1	5878200	35823000	8763300	27093000	5961400	14413000	31012000	0	0	21237000	17422000	0
A0A0B4LH25;Q9W2K4;A8DYK5	A0A0B4LH25;Q9W2K4;A8DYK5		2	0	0	0	1	0	0	0	1	0	0	0	5765100	0	0	0	0	0	0	0	0	0	0	0
X2JEU3;Q9VZ00	X2JEU3;Q9VZ00	CG1737-RA	2	3	1	0	3	3	2	1	2	4	4	1	5714600	0	0	0	6159600	0	0	0	0	0	13294000	0
Q7JXF5	Q7JXF5	Nup62	1	0	0	0	0	0	0	0	1	0	0	0	5623800	0	0	0	0	0	0	0	0	0	0	0
M9NEW1;P54357	M9NEW1;P54357	Mlc-c	2	0	0	0	1	0	0	0	2	0	0	0	5538300	0	0	0	0	0	0	0	4360500	0	0	0
A4UZZ4;Q9XTL9	A4UZZ4;Q9XTL9	GlyP	2	0	0	1	3	0	0	0	2	1	0	1	5435100	0	0	0	6400600	0	0	0	4349600	0	0	0
Q9GYU8	Q9GYU8	mbo	2	0	0	1	2	0	1	0	2	0	0	0	5426800	0	0	0	7141000	0	0	0	6541000	0	0	0
Q9VGK3	Q9VGK3		2	1	0	0	1	1	1	0	2	1	1	0	5184900	0	0	0	0	0	0	0	4847700	0	0	0
Q9VE18	Q9VE18	Smu1	2	0	0	0	2	0	0	0	2	0	0	0	4822900	0	0	0	4182200	0	0	0	5048500	0	0	0
D1Z3A1;Q9VZS5	D1Z3A1;Q9VZS5	RpL28	2	0	0	1	1	0	0	0	1	0	0	0	4569900	0	0	0	0	0	0	0	0	0	0	0
Q86B87;Q86B87-26;A0A0B4K6B8;A0A0B4K7A6;Q86B87-21;Q86B87-19;Q86B87-20;Q86B87-18;Q86B87-17;Q86B87-16;Q86B87-29;Q86B87-28;Q86B87-15;Q86B87-27;Q86B87-23;Q86B87-14;Q86B87-13;Q86B87-31;Q86B87-12;Q86B87-11;Q86B87-10;Q86B87-24;Q86B87-22;Q86B87-25;Q86B87-9;Q86B87-8;Q86B87-7;Q86B87-30;Q86B87-6;Q86B87-5;Q86B87-4;Q86B87-3;A0A0B4JDE0	Q86B87;Q86B87-26;A0A0B4K6B8;A0A0B4K7A6;Q86B87-21;Q86B87-19;Q86B87-20;Q86B87-18;Q86B87-17;Q86B87-16;Q86B87-29;Q86B87-28;Q86B87-15;Q86B87-27;Q86B87-23;Q86B87-14;Q86B87-13;Q86B87-31;Q86B87-12;Q86B87-11;Q86B87-10;Q86B87-24;Q86B87-22;Q86B87-25;Q86B87-9;Q86B87-8;Q86B87-7;Q86B87-30;Q86B87-6;Q86B87-5;Q86B87-4;Q86B87-3	mod(mdg4)	0	0	0	0	0	0	0	0	0	0	0	0	4546500	0	0	0	2387400	0	0	0	8564200	0	0	0
Q24113	Q24113	nonA-l	2	0	0	0	2	0	0	0	2	0	0	0	4469900	0	0	0	13090000	0	0	0	3754300	0	0	0
Q9VC94	Q9VC94		2	1	0	0	2	0	1	0	3	0	0	0	4316800	0	0	0	2922700	0	0	0	5433000	0	0	0
P32234	P32234	128up	2	1	0	0	1	1	1	0	0	1	1	0	4189400	0	0	0	0	0	0	0	0	0	0	0
Q960V1;Q0E8G1;M9PET3;M9PF79	Q960V1;Q0E8G1;M9PET3;M9PF79	simj	2	1	0	0	2	2	2	0	3	3	4	1	4110700	0	0	0	7442700	12113000	10130000	0	8115900	15607000	28341000	0
Q9VG58;Q9BIS2;Q9BIR7;Q8INI8;P82910;P02825;O97125	Q9VG58;Q9BIS2;Q9BIR7;Q8INI8;P82910;P02825;O97125	Hsp70Bbb;Hsp70Bb;Hsp70Bc;Hsp70Ba;Hsp70Aa;Hsp70Ab;Hsp68	0	0	0	0	0	0	0	0	0	0	0	0	3978200	0	0	0	4026900	0	0	0	5386300	0	0	0
A4V1N8;P35415;A4V1N9;P35416	A4V1N8;P35415	Prm	3	0	0	2	5	0	0	1	1	0	0	0	3690000	0	0	4651600	9836300	0	0	0	0	0	0	0
M9PGP7;Q9W4E8	M9PGP7;Q9W4E8		2	0	0	0	1	0	0	0	1	0	0	0	3662200	0	0	0	0	0	0	0	0	0	0	0
Q9XYU0	Q9XYU0	Mcm7	2	0	0	0	1	0	0	0	0	1	0	0	3593400	0	0	0	0	0	0	0	0	0	0	0
Q9W0L7;M9PDK3	Q9W0L7	Usp10	2	0	0	0	1	1	0	0	0	0	0	0	3483200	0	0	0	0	0	0	0	0	0	0	0
Q9VK58	Q9VK58	Pih1D1	2	0	0	0	0	0	0	0	0	0	1	0	3454600	0	0	0	0	0	0	0	0	0	0	0
Q9VIX7;Q8INW9;M9PDP3	Q9VIX7;Q8INW9;M9PDP3	fon	2	0	0	0	2	0	0	0	1	0	0	0	3409500	0	0	0	3858300	0	0	0	0	0	0	0
A0A0B4LG52;Q9W237	A0A0B4LG52;Q9W237	RpS16	2	0	0	1	2	2	1	0	2	1	3	0	3358800	0	0	0	3409100	4080600	0	0	3977000	0	7392900	0
Q95RL2;Q5U156;A0A0B4KER0	Q95RL2;Q5U156;A0A0B4KER0	row	2	0	0	0	0	0	0	0	1	0	0	0	3358500	0	0	0	0	0	0	0	0	0	0	0
P43332	P43332	snf	2	0	0	0	2	0	0	0	2	0	0	0	3314100	0	0	0	0	0	0	0	12766000	0	0	0
Q7K0L8	Q7K0L8	FLASH	1	0	0	0	0	0	0	1	0	0	0	1	3260600	0	0	0	0	0	0	0	0	0	0	0
X2JC31;P29742	X2JC31;P29742	Chc	2	0	0	0	3	0	1	0	3	0	0	0	3053900	0	0	0	5634400	0	0	0	4681000	0	0	0
Q7JVY0;A0A0B4KEU5;A0A0B4KEJ7	Q7JVY0;A0A0B4KEU5;A0A0B4KEJ7	coro	2	0	0	0	3	0	0	0	2	0	0	0	2903300	0	0	0	11705000	0	0	0	7095800	0	0	0
M9PB90;Q9VKY2	M9PB90;Q9VKY2	Cand1	2	0	0	0	1	0	0	0	0	0	0	0	2890600	0	0	0	0	0	0	0	0	0	0	0
Q9VYE9;M9PHQ4;X2JF51	Q9VYE9	CG1622-RA	3	3	2	0	2	4	5	1	1	4	4	0	2844200	24427000	39484000	0	4382000	89737000	73495000	0	0	67252000	67751000	0
Q9VEG6	Q9VEG6	Pxt	3	1	1	0	1	1	2	0	0	0	0	2	2611600	0	0	0	0	0	5981400	0	0	0	0	2598500
Q9VQF5	Q9VQF5	Cwc25	2	4	4	0	3	10	11	0	3	8	6	2	2534100	23695000	25303000	0	12964000	299200000	347290000	0	6388200	190260000	70213000	22916000
Q9VKM2;M9PCP4;M9NCT2;H5V8D0;X2J5L4;F2FB81	Q9VKM2;M9PCP4;M9NCT2;H5V8D0;X2J5L4;F2FB81	SCAR	1	0	0	0	0	0	0	0	0	0	0	0	2357100	0	0	0	0	0	0	0	0	0	0	0
Q9VJ74	Q9VJ74		3	0	3	2	0	2	2	0	2	1	2	0	1034000	0	3055700	2259500	0	0	0	0	0	0	0	0
Q9VCC9	Q9VCC9	Tsc1	1	1	1	1	1	1	1	0	1	1	1	1	0	0	0	0	0	0	0	0	0	0	0	467350000
P55828	P55828	RpS20	4	3	1	1	4	3	3	1	3	2	2	2	0	145030000	0	106040000	0	84020000	136540000	0	0	92102000	113870000	70250000
Q0E8X7	Q0E8X7		1	1	1	1	1	1	1	1	1	1	1	1	0	0	0	0	0	0	0	0	0	0	0	0
Q9VHC8	Q9VHC8		1	1	0	0	2	1	2	0	3	2	1	0	0	0	0	0	0	0	0	0	0	0	0	0
Q24297	Q24297	SmF	1	1	1	0	1	1	1	0	1	1	1	0	0	0	0	0	0	0	0	0	0	0	3112400	0
Q9VLL8	Q9VLL8	Peritrophin-15a	1	0	0	0	3	0	0	0	1	0	0	0	0	0	0	0	186620000	0	0	0	0	0	0	0
Q9W528	Q9W528	EG:22E5.6	1	0	0	1	1	0	0	1	1	1	0	1	0	0	0	0	0	0	0	0	0	0	0	293770000
A0A0B4KI24;Q27415-2;Q27415	A0A0B4KI24;Q27415-2;Q27415	Nlp	1	0	0	0	1	0	0	0	1	0	0	0	0	0	0	0	0	0	0	0	0	0	0	0
Q9VWS2	Q9VWS2		2	1	0	1	3	1	1	1	1	1	1	1	0	0	0	0	0	0	0	0	0	0	0	0
Q9VEM2	Q9VEM2	Det	1	0	0	0	1	0	0	0	0	0	0	0	0	0	0	0	7691000	0	0	0	0	0	0	0
M9NEU5;P25843	M9NEU5;P25843	chic	1	0	0	0	2	0	0	0	1	0	0	0	0	0	0	0	27220000	0	0	0	0	0	0	0
G4LTX2;B7Z073	G4LTX2;B7Z073	CG42374-RA;CG42374	1	0	0	0	1	0	0	0	1	0	0	0	0	0	0	0	0	0	0	0	5225900	0	0	0
Q7JRC0	Q7JRC0		1	1	1	0	1	1	1	0	1	1	1	0	0	0	0	0	0	0	0	0	0	0	0	0
M9PBZ9;P48598;P48598-2	M9PBZ9;P48598;P48598-2	eIF-4E	2	0	0	0	1	0	0	0	1	0	0	1	0	0	0	0	0	0	0	0	0	0	0	0
A1Z9E3	A1Z9E3	EfTuM	7	1	1	3	6	1	1	0	8	1	1	1	0	17189000	17602000	0	0	17543000	35196000	0	0	19565000	18694000	0
Q9I7C6	Q9I7C6	Cpr65Ax1	1	0	0	0	3	0	0	0	0	0	0	0	0	0	0	0	204040000	0	0	0	0	0	0	0
Q8IR24;Q9VXN2	Q8IR24;Q9VXN2	sun	1	0	0	0	1	0	0	0	1	0	0	0	0	0	0	0	0	0	0	0	2436800	0	0	0
Q9VIQ8	Q9VIQ8	COX4	1	0	0	0	1	0	0	0	1	0	0	0	0	0	0	0	0	0	0	0	0	0	0	0
E1JJN1;P35128	E1JJN1;P35128	ben	2	0	0	0	1	0	0	0	0	0	0	0	0	0	0	0	0	0	0	0	0	0	0	0
P56538	P56538	eIF6	1	0	0	0	1	0	0	0	1	0	0	0	0	0	0	0	0	0	0	0	5732300	0	0	0
Q960D3;Q9VBX3;A0A0S0X2W5;D2A6L8	Q960D3;Q9VBX3;A0A0S0X2W5;D2A6L8	vig2;FDY	1	0	0	0	3	1	0	0	4	0	0	0	0	0	0	0	22397000	0	0	0	15780000	0	0	0
Q9VSR5	Q9VSR5	mRpL12	1	0	0	0	1	0	0	0	1	0	0	0	0	0	0	0	0	0	0	0	5566100	0	0	0
Q9VZS3	Q9VZS3	CG17737	2	0	0	0	0	0	0	0	1	0	1	0	0	0	0	0	0	0	0	0	0	0	0	0
M9PHW9;Q9VWW0-5;Q9VWW0-4;C6SUU1	M9PHW9;Q9VWW0-5;Q9VWW0-4	CrebB	1	0	0	0	1	0	0	0	1	1	1	0	0	0	0	0	0	0	0	0	0	0	0	0
Q9XZ03;M9PFR6	Q9XZ03;M9PFR6	mbf1	1	0	1	1	1	2	1	0	1	2	1	1	0	0	0	0	0	0	0	0	0	0	0	0
Q9VIH1	Q9VIH1	RPA2	2	0	0	0	0	0	0	0	1	0	0	0	0	0	0	0	0	0	0	0	1272200	0	0	0
A0A0B4LGZ5;P46222	A0A0B4LGZ5;P46222	RpL11	1	1	0	0	2	1	1	0	1	0	1	0	0	0	0	0	25427000	0	0	0	0	0	0	0
Q95083	Q95083	Prosalpha5	2	0	0	0	0	0	0	0	1	0	0	0	0	0	0	0	0	0	0	0	0	0	0	0
P12982;Q05547;A0A0B4KHS9;P48461;Q9VQL9	P12982;Q05547;A0A0B4KHS9;P48461	Pp1-87B;Pp1-13C;Pp1alpha-96A	2	0	0	0	2	0	0	0	2	0	0	0	0	0	0	0	0	0	0	0	0	0	0	0
Q9VMB9	Q9VMB9	COX5B	1	0	0	0	1	0	0	0	0	0	0	0	0	0	0	0	0	0	0	0	0	0	0	0
Q9VBE2	Q9VBE2	TwdlM	0	0	0	0	2	0	0	0	0	0	0	2	0	0	0	0	314790000	0	0	0	0	0	0	49748000
P92181	P92181	Lcp65Ac	1	0	0	0	4	0	0	0	1	0	0	0	0	0	0	0	57533000	0	0	0	0	0	0	0
A1ZAB5;A0A0B4KEX0	A1ZAB5;A0A0B4KEX0	clu	1	2	0	1	1	1	2	1	1	1	2	0	0	0	0	0	0	0	0	0	0	0	8933400	0
Q7K1H5	Q7K1H5		1	3	4	3	0	6	6	1	0	6	6	5	0	45500000	117830000	23092000	0	310460000	342840000	0	0	644280000	285020000	55006000
X2JKU5;Q24186	X2JKU5;Q24186	RpS5a	0	0	0	0	0	0	0	0	0	0	0	0	0	0	0	0	0	0	0	0	0	0	0	0
Q9VV74	Q9VV74	Smn	1	0	0	0	2	0	0	0	1	0	0	0	0	0	0	0	0	0	0	0	2217900	0	0	0
Q9V455	Q9V455	Kap-alpha3	1	0	0	1	1	0	1	0	1	0	1	1	0	0	0	0	0	0	5426200	0	0	0	0	0
C6SUW3;P55935;Q95RG1	C6SUW3;P55935;Q95RG1	RpS9	2	3	1	2	2	3	2	0	2	3	2	2	0	0	0	0	0	0	0	0	0	0	0	0
Q9VI56	Q9VI56		1	2	2	1	3	1	2	0	3	2	2	1	0	48324000	0	0	11918000	0	22435000	0	12380000	0	0	0
Q9VRL1	Q9VRL1	Uev1A	1	0	0	2	1	0	1	0	0	0	0	1	0	0	0	8886800	0	0	0	0	0	0	0	0
Q9W3G1	Q9W3G1		1	0	0	0	0	0	0	0	1	1	0	1	0	0	0	0	0	0	0	0	0	0	0	0
Q24276	Q24276	Cdc37	1	0	0	0	1	0	0	0	0	0	0	0	0	0	0	0	0	0	0	0	0	0	0	0
Q9VWG1	Q9VWG1	HspB8	1	0	0	0	1	0	0	0	1	0	0	0	0	0	0	0	0	0	0	0	0	0	0	0
Q8IH14;O76876	Q8IH14;O76876	ssx	3	3	1	3	6	4	5	4	4	4	3	4	0	13006000	0	13150000	41267000	80678000	27962000	102040000	51695000	23145000	37518000	59513000
P18053	P18053	Prosalpha3	2	0	0	0	1	0	0	0	1	0	0	0	0	0	0	0	0	0	0	0	0	0	0	0
A0A0B4LFE1;Q7K5M2	A0A0B4LFE1;Q7K5M2		1	0	0	0	1	0	0	0	1	0	0	0	0	0	0	0	0	0	0	0	4017100	0	0	0
M9PCQ8;Q9XTN2	M9PCQ8;Q9XTN2	chico	1	0	0	0	1	1	1	0	1	1	1	0	0	0	0	0	0	0	0	0	0	0	47077000	0
Q8MSC4	Q8MSC4	BigH1	2	7	3	8	1	7	6	8	1	4	5	7	0	214860000	80578000	245900000	0	271420000	243550000	223830000	0	99647000	95170000	214930000
Q9VZL3	Q9VZL3	Sc2	2	1	0	2	1	1	1	1	1	0	1	1	0	0	0	0	0	0	0	0	0	0	0	0
M9PIM0;O61231	M9PIM0;O61231	RpL10	1	1	0	0	1	2	2	0	2	0	0	1	0	0	0	0	0	10558000	4813700	0	2080400	0	0	0
Q9VAJ2	Q9VAJ2	Bub3	1	1	0	0	2	0	0	0	1	0	0	0	0	0	0	0	11337000	0	0	0	0	0	0	0
Q9W1B9	Q9W1B9	RpL12	2	2	2	2	4	2	3	2	4	2	2	1	0	37522000	18077000	28512000	24848000	29535000	25872000	44113000	26535000	31164000	38099000	21156000
Q9W3Z5	Q9W3Z5		2	2	2	3	3	3	3	1	3	1	1	4	0	14136000	23167000	104840000	57263000	52364000	23907000	0	27188000	0	0	53488000
Q9VNE2	Q9VNE2	kra	3	0	0	0	0	1	0	0	1	0	0	0	0	0	0	0	0	0	0	0	0	0	0	0
P40304	P40304	Prosbeta6	1	0	0	0	1	0	0	0	2	0	0	0	0	0	0	0	0	0	0	0	7356600	0	0	0
Q9VJJ0	Q9VJJ0	Prosbeta4	1	0	0	0	0	0	0	0	1	0	0	0	0	0	0	0	0	0	0	0	0	0	0	0
A0A0B4LH50;P10981;P45891	A0A0B4LH50;P10981	Act87E	0	0	0	0	0	0	0	0	0	0	0	0	0	0	0	0	0	0	0	0	0	0	0	0
Q9VMS1	Q9VMS1	cype	1	1	0	1	1	1	1	0	1	1	1	0	0	0	0	0	0	0	0	0	0	0	5693600	0
P92194	P92194	Lcp65Af	1	0	0	0	0	0	0	0	0	0	0	0	0	0	0	0	0	0	0	0	0	0	0	0
I0DHK3;P12881	I0DHK3;P12881	Prosalpha6	2	0	0	0	2	1	1	0	2	1	0	0	0	0	0	0	0	0	0	0	0	0	0	0
X2JGV8;Q9VW12	X2JGV8;Q9VW12	CG9231	1	1	0	1	1	0	1	0	0	1	1	1	0	0	0	0	0	0	0	0	0	0	0	1420600
Q9GQR5;Q8IPK0;M9NEA1;Q9VMH3	Q9GQR5;Q8IPK0;M9NEA1;Q9VMH3	stai	2	0	0	0	2	0	0	0	1	0	0	0	0	0	0	0	0	0	0	0	0	0	0	0
P41093	P41093	RpL18A	2	2	0	1	1	2	2	1	1	2	1	1	0	0	0	0	0	0	0	0	0	0	0	0
X2JCI6;P47949	X2JCI6;P47949	TpnC73F	0	0	0	0	0	0	0	0	0	0	0	0	0	0	0	0	0	0	0	0	0	0	0	0
E1JHQ1;P20477	E1JHQ1;P20477	Gs1	1	0	0	1	1	0	0	0	1	0	0	0	0	0	0	0	0	0	0	0	0	0	0	0
Q0E8E8	Q0E8E8	Mpcp	1	1	0	1	2	0	0	1	2	0	0	1	0	0	0	0	0	0	0	0	0	0	0	0
A1ZBV0	A1ZBV0		1	1	0	1	2	2	2	0	0	1	0	1	0	0	0	2930600	45813000	86015000	58216000	0	0	0	0	15585000
X2JB24;A0A0S0WH10;Q9VU58	X2JB24;A0A0S0WH10;Q9VU58	Nplp2	1	0	0	0	0	0	0	0	0	0	0	0	0	0	0	0	0	0	0	0	0	0	0	0
M9NE68;P02516	M9NE68;P02516	Hsp23	1	0	0	1	1	0	0	0	1	0	0	0	0	0	0	0	0	0	0	0	2049100	0	0	0
Q24090	Q24090	Snr1	1	0	0	0	1	0	0	0	1	0	0	0	0	0	0	0	0	0	0	0	9088600	0	0	0
P52654-3;P52654-2;P52654	P52654-3;P52654-2;P52654	TfIIA-L	1	0	0	1	0	0	0	0	0	0	1	1	0	0	0	0	0	0	0	0	0	0	0	0
A1ZBU8	A1ZBU8		1	0	0	1	1	0	0	0	0	0	2	0	0	0	0	0	0	0	0	0	0	0	0	0
Q9VPN5	Q9VPN5	Hop	3	2	0	1	4	1	2	0	4	1	1	0	0	35905000	0	0	27064000	0	13375000	0	11535000	0	0	0
P06754-1;Q8IGY1;P06754;P49455;A0A0B4K6Y8;Q95TA3;Q8IG84	P06754-1;Q8IGY1;P06754;P49455	Tm1	0	0	0	0	0	0	0	0	0	0	0	0	0	0	0	0	15003000	0	0	0	0	0	8462400	0
Q9W255;A0A0B4LG88;A0A0B4LGB9	Q9W255;A0A0B4LG88;A0A0B4LGB9	qkr58E-1	2	2	3	3	1	1	3	3	1	3	3	3	0	15489000	10701000	13470000	0	0	17840000	22625000	0	19853000	20270000	16781000
Q9VNZ3	Q9VNZ3	Rpb8	1	0	0	0	1	0	0	0	1	0	0	0	0	0	0	0	0	0	0	0	1826100	0	0	0
P55841	P55841	RpL14	1	0	0	0	1	0	0	0	1	0	0	0	0	0	0	0	0	0	0	0	0	0	0	0
Q9VZZ6	Q9VZZ6		1	0	0	0	0	0	0	0	0	0	1	0	0	0	0	0	0	0	0	0	0	0	3394400	0
P20432;A1ZB72	P20432	GstD1	1	2	0	1	3	2	1	0	3	0	0	2	0	4446200	0	0	21437000	4255000	0	0	16381000	0	0	5241400
Q9VJI6;X2JED0;A8DZ09;M9PG25;M9PBC6	Q9VJI6;X2JED0;A8DZ09;M9PG25;M9PBC6		1	0	0	0	2	0	0	0	1	0	0	0	0	0	0	0	8691100	0	0	0	0	0	0	0
Q86BS3	Q86BS3	Chro	6	2	2	2	7	2	3	3	7	2	2	3	0	0	0	19705000	0	0	14798000	12013000	0	0	13393000	18226000
A8Y560;O17445	A8Y560;O17445	RpL15	1	0	0	1	1	0	0	1	0	0	0	2	0	0	0	0	0	0	0	0	0	0	0	8514300
P05389	P05389	RpLP2	1	0	0	0	0	0	0	0	2	0	0	0	0	0	0	0	0	0	0	0	0	0	0	0
P80455	P80455	RpS12	1	0	0	0	1	0	0	0	2	0	0	0	0	0	0	0	0	0	0	0	0	0	0	0
A0A0B4LHE7;Q9XZH6	A0A0B4LHE7;Q9XZH6	Vha13	1	0	0	0	1	0	0	0	0	0	0	0	0	0	0	0	0	0	0	0	0	0	0	0
A0A0B4K652;P36958	A0A0B4K652;P36958	RpII15	1	0	0	0	1	0	0	0	0	0	0	0	0	0	0	0	1755500	0	0	0	0	0	0	0
Q7K0D3	Q7K0D3		1	0	0	1	1	1	0	1	0	1	0	0	0	0	0	0	0	0	0	0	0	0	0	0
Q9VZ62;Q9VZ61	Q9VZ62	feo	1	0	0	1	1	0	0	1	2	0	0	0	0	0	0	0	0	0	0	0	3062600	0	0	0
Q9VL68	Q9VL68		1	0	0	0	1	0	0	0	1	0	0	0	0	0	0	0	0	0	0	0	0	0	0	0
P48148	P48148	Rho1	1	0	0	0	2	0	0	0	2	0	0	0	0	0	0	0	15666000	0	0	0	0	0	0	0
Q9VHA2;Q9VHA1	Q9VHA2;Q9VHA1	SpdS	1	0	0	0	0	0	0	0	0	0	0	0	0	0	0	0	0	0	0	0	0	0	0	0
Q9VE52	Q9VE52	CstF-64	1	0	0	0	1	0	0	0	1	0	0	0	0	0	0	0	0	0	0	0	2643200	0	0	0
Q9V405;Q9VH79	Q9V405	Rpt3	2	0	0	0	1	0	0	0	1	0	0	0	0	0	0	0	0	0	0	0	0	0	0	0
Q7K485	Q7K485	cathD	1	0	0	0	1	0	0	0	1	0	0	0	0	0	0	0	0	0	0	0	5339700	0	0	0
A4V1Y7;Q2PDY2;A4V1Y6;Q2PDY1;M9PFM7;Q08605-2;Q08605-3;Q08605-4;Q08605	A4V1Y7;Q2PDY2;A4V1Y6;Q2PDY1;M9PFM7;Q08605-2;Q08605-3;Q08605-4;Q08605	Trl	1	0	0	0	2	1	1	0	3	1	1	1	0	0	0	0	10742000	0	0	0	62040000	0	0	0
A1ZB78;A1ZB77;Q7JRI6;A1ZB79;A1ZB80;E1JGL5;A0A0B4K7G1;A1ZB83;A0A0B4LGX1;A0A0B4K897	A1ZB78;A1ZB77;Q7JRI6;A1ZB79;A1ZB80;E1JGL5;A0A0B4K7G1;A1ZB83;A0A0B4LGX1;A0A0B4K897	CG5174-RA	1	0	0	0	1	0	0	0	1	0	0	0	0	0	0	0	0	0	0	0	0	0	0	0
P46415	P46415	Fdh	1	0	0	0	1	0	1	0	1	0	0	0	0	0	0	0	0	0	0	0	0	0	0	0
P06754-3	P06754-3	Tm1	0	0	0	0	0	0	0	0	0	0	0	0	0	0	0	0	0	0	0	0	0	0	0	0
Q9VDI5	Q9VDI5		1	0	0	0	1	0	0	0	0	0	0	0	0	0	0	0	0	0	0	0	0	0	0	0
A0A0B4KGE6;A0A0B4KFH4;P26270	A0A0B4KGE6;A0A0B4KFH4;P26270	Rpn8	1	0	0	1	2	0	0	0	3	0	0	0	0	0	0	0	14289000	0	0	0	19369000	0	0	0
Q7KMM4	Q7KMM4	GCS2alpha	1	0	0	0	2	0	0	0	0	0	0	0	0	0	0	0	7538300	0	0	0	0	0	0	0
M9NDM4;Q9V3J8	M9NDM4;Q9V3J8	wds	1	0	0	0	1	0	0	0	1	0	0	0	0	0	0	0	0	0	0	0	0	0	0	0
Q0E9B6;A1Z8U9	Q0E9B6	RpS11	1	1	0	1	2	1	0	0	0	0	0	0	0	0	0	0	5824800	0	0	0	0	0	0	0
Q9VQL1	Q9VQL1		2	1	1	0	1	1	1	0	2	0	1	1	0	0	0	0	0	0	0	0	0	0	0	0
Q9VZ27;M9PEA2	Q9VZ27;M9PEA2	CG18292-RA	1	1	1	1	1	0	1	0	1	1	1	1	0	0	0	0	0	0	0	0	0	0	0	0
Q8IRM1	Q8IRM1		1	0	0	0	1	0	0	0	0	0	0	0	0	0	0	0	0	0	0	0	0	0	0	0
X2JC35;P49630	X2JC35;P49630	RpL36	1	1	0	2	1	0	0	1	0	0	1	1	0	0	0	0	0	0	0	0	0	0	0	0
Q9VX98	Q9VX98	DENR	1	0	0	0	0	0	0	0	2	0	0	1	0	0	0	0	0	0	0	0	6946700	0	0	0
Q9W401;Q9W401-2	Q9W401;Q9W401-2	kdn	2	0	0	0	1	0	1	0	0	0	0	0	0	0	0	0	0	0	0	0	0	0	0	0
Q9V438	Q9V438	CaBP1	2	1	0	1	3	0	0	0	2	0	0	0	0	0	0	0	8665700	0	0	0	9538700	0	0	0
O76454	O76454	Pcd	1	0	0	0	1	0	0	0	1	0	0	0	0	0	0	0	0	0	0	0	0	0	0	0
P07486	P07486	Gapdh1	2	0	1	0	2	0	0	1	1	0	0	0	0	0	0	0	0	0	0	0	0	0	0	0
Q9VWI0	Q9VWI0	ND-18	1	0	0	0	1	0	0	0	1	0	0	0	0	0	0	0	0	0	0	0	0	0	0	0
Q9V3V6	Q9V3V6	Rpt5	1	0	0	0	1	0	0	0	1	0	0	0	0	0	0	0	0	0	0	0	0	0	0	0
Q94516	Q94516	ATPsyn-b	2	0	0	0	1	0	0	0	2	0	0	0	0	0	0	0	0	0	0	0	11110000	0	0	0
M9PD65;M9PBD9;Q9VIW3	M9PD65;M9PBD9;Q9VIW3	RanGAP	1	0	0	0	0	0	0	0	1	0	0	0	0	0	0	0	0	0	0	0	0	0	0	0
Q7K4R2	Q7K4R2	CG11504-RA	1	0	0	0	1	0	0	0	1	0	0	0	0	0	0	0	0	0	0	0	10626000	0	0	0
Q7KM15	Q7KM15	bic	1	3	3	2	2	4	4	1	3	4	3	4	0	40912000	19633000	0	46520000	27420000	29173000	0	33435000	49196000	35688000	15231000
Q9VAY6	Q9VAY6	BCAS2	1	0	0	0	0	0	0	0	1	0	0	0	0	0	0	0	0	0	0	0	4464600	0	0	0
Q8IHA6;Q9VGX5;A0A0C4DHE3;Q8INL2	Q8IHA6;Q9VGX5;A0A0C4DHE3;Q8INL2	Cap-H2	1	0	0	0	1	0	0	0	0	0	0	0	0	0	0	0	0	0	0	0	0	0	0	0
Q9W125	Q9W125	ND-19	1	0	0	0	0	0	0	0	0	0	0	0	0	0	0	0	0	0	0	0	0	0	0	0
Q7K148	Q7K148	Prosbeta5	1	1	0	0	2	0	1	0	1	1	0	0	0	0	0	0	0	0	0	0	0	0	0	0
Q9V3G1	Q9V3G1	RpL8	1	1	0	1	2	1	1	1	0	1	1	2	0	0	0	0	2509400	0	0	0	0	0	0	4790900
Q9VPQ2	Q9VPQ2		1	0	0	0	1	0	0	0	1	0	0	1	0	0	0	0	0	0	0	0	0	0	0	0
A0A0B4KGP8;Q24208;Q24208-2;P45975	A0A0B4KGP8;Q24208;Q24208-2;P45975	eIF-2gamma;Su(var)3-9	1	0	0	0	2	0	0	0	2	0	1	0	0	0	0	0	10929000	0	0	0	11455000	0	0	0
Q9VKC1	Q9VKC1	RpL7-like	1	0	0	0	1	0	0	0	1	0	0	0	0	0	0	0	0	0	0	0	0	0	0	0
Q9V5C6	Q9V5C6	Prosalpha7	1	0	1	1	1	0	0	0	0	0	0	0	0	0	0	0	3693600	0	0	0	0	0	0	0
P40796	P40796	La	1	0	0	0	1	0	0	0	1	0	0	0	0	0	0	0	0	0	0	0	0	0	0	0
A0A0B4LEY6;Q94518	A0A0B4LEY6;Q94518	Nacalpha	1	0	0	0	0	0	0	0	1	0	0	0	0	0	0	0	0	0	0	0	0	0	0	0
P20439;P20439-3;P20439-2	P20439;P20439-3;P20439-2	CycB	2	2	2	2	1	3	3	0	2	3	2	2	0	48338000	18311000	26296000	0	28403000	43836000	0	0	47109000	30710000	29574000
Q9VVU2	Q9VVU2	RpL26	1	1	0	1	3	1	0	0	0	1	0	0	0	0	0	0	12032000	0	0	0	0	0	0	0
X2JCS6;P46223	X2JCS6;P46223	RpL7A	1	1	0	1	1	1	2	1	0	0	2	2	0	0	0	0	0	0	32479000	0	0	0	24219000	32196000
Q8IMV6;A0A126GV03;A0A0B4KGV9	Q8IMV6	Saf-B	1	1	1	1	3	1	2	0	1	1	1	1	0	0	0	0	11768000	0	26415000	0	0	0	0	0
E6PBV6;Q8SWU7-2;Q8SWU7	E6PBV6;Q8SWU7-2;Q8SWU7	CG1354-RA;CG1354	1	0	0	0	1	0	0	0	1	0	0	0	0	0	0	0	0	0	0	0	2846300	0	0	0
Q8SX50;Q9W039	Q8SX50;Q9W039		1	0	0	0	1	0	0	0	1	0	0	0	0	0	0	0	0	0	0	0	2944300	0	0	0
Q9VWA8	Q9VWA8	FRG1	1	0	0	0	1	0	0	0	0	0	0	0	0	0	0	0	2170100	0	0	0	0	0	0	0
Q9V470	Q9V470	Sucb	1	0	0	0	1	0	1	0	0	0	0	0	0	0	0	0	0	0	0	0	0	0	0	0
Q7K159	Q7K159	mip40	1	1	1	1	1	0	1	0	0	1	1	0	0	0	0	0	0	0	0	0	0	0	17093000	0
X2J950;Q03334	X2J950;Q03334	RpS13	1	1	0	1	1	0	0	1	1	0	0	2	0	0	0	0	0	0	0	0	0	0	0	0
Q9VI10	Q9VI10	SmD2	1	0	1	0	1	0	0	0	1	0	0	0	0	0	0	0	0	0	0	0	3905200	0	0	0
A0A0B4LFJ1;Q23997	A0A0B4LFJ1;Q23997	CG5210	1	0	0	0	1	0	0	0	1	0	0	0	0	0	0	0	0	0	0	0	6759500	0	0	0
Q9VDT1	Q9VDT1	Arc42	1	0	0	0	1	0	0	0	1	0	0	0	0	0	0	0	0	0	0	0	2414200	0	0	0
Q7JZN0	Q7JZN0	Sec61beta	1	1	1	1	1	1	1	1	0	1	1	1	0	0	0	0	0	0	0	0	0	0	0	0
Q9VD35	Q9VD35		1	0	0	0	0	0	1	0	0	0	0	0	0	0	0	0	0	0	0	0	0	0	0	0
Q9VQK5	Q9VQK5		3	2	0	0	2	0	0	1	1	0	0	0	0	0	0	0	0	0	0	0	0	0	0	0
M9PG22;P61209;L0MNA8;P40945	M9PG22;P61209	Arf79F	1	0	0	0	1	0	0	0	1	0	0	0	0	0	0	0	0	0	0	0	0	0	0	0
A0A0B4LFF7;D3DMX8;A0A0B4LFE2;A1Z9Z1;Q7K0W0	A0A0B4LFF7;D3DMX8;A0A0B4LFE2;A1Z9Z1;Q7K0W0	CG8079-RB	1	2	1	0	1	1	1	0	1	0	1	0	0	0	0	0	22143000	0	0	0	13780000	0	0	0
M9PDQ2;B7Z120;Q8IRT7;Q1RL19;M9PIZ6;Q9W4Q4;Q8IRT8;B7Z126	M9PDQ2;B7Z120;Q8IRT7;Q1RL19;M9PIZ6;Q9W4Q4;Q8IRT8;B7Z126	tlk	2	1	0	0	1	1	2	0	2	0	0	0	0	0	0	0	0	0	0	0	10334000	0	0	0
Q9VXL5	Q9VXL5		1	1	0	0	0	0	0	0	1	0	1	0	0	0	0	0	0	0	0	0	0	0	1586800	0
Q9VGQ1	Q9VGQ1		2	1	1	1	1	1	1	1	1	1	1	1	0	0	0	0	0	0	0	0	0	0	0	0
P52304	P52304	polo	1	1	0	1	1	1	1	1	2	1	1	1	0	0	0	0	0	0	0	0	8975700	0	0	0
Q95RA9	Q95RA9	GILT1	1	0	0	0	1	0	0	0	1	0	0	0	0	0	0	0	0	0	0	0	2371200	0	0	0
Q9VZQ8;Q8IRD4;Q8IRD3	Q9VZQ8;Q8IRD4;Q8IRD3	PHGPx	1	0	1	0	1	0	0	0	1	0	0	0	0	0	0	0	0	0	0	0	0	0	0	0
Q9VKN7	Q9VKN7	ial	1	2	1	1	0	2	2	0	0	1	1	0	0	21345000	0	0	0	14236000	21152000	0	0	0	0	0
Q9VXM4	Q9VXM4	MSBP	1	0	0	0	1	0	1	0	1	0	0	0	0	0	0	0	0	0	0	0	4068000	0	0	0
A0A0B4KFT0;Q94514	A0A0B4KFT0;Q94514	CoVa	1	0	0	0	0	0	0	0	1	0	0	0	0	0	0	0	0	0	0	0	0	0	0	0
Q7YU88;X2JIP7;X2JAP1;Q9W3X2;G2J613	Q7YU88;X2JIP7;X2JAP1;Q9W3X2		1	1	1	0	2	1	2	0	4	2	5	0	0	0	0	0	16528000	0	17533000	0	26976000	41063000	62159000	0
B7Z0R6;Q0KI03;A4V3J9;P49762-3;P49762-2;A8JRF7;A0A0B4K6R9;A0A0B4K7Z3;Q8IML9;Q86B72;A0A0C4DHG9;Q86B73;P49762	B7Z0R6;Q0KI03;A4V3J9;P49762-3;P49762-2;A8JRF7;A0A0B4K6R9;A0A0B4K7Z3;Q8IML9;Q86B72;A0A0C4DHG9;Q86B73;P49762	Doa	2	1	1	1	2	1	2	0	1	1	1	1	0	18658000	0	0	0	17356000	0	0	0	13231000	0	0
Q7KMQ0	Q7KMQ0	Rpt1	1	0	0	0	1	0	1	0	1	0	0	0	0	0	0	0	0	0	0	0	0	0	0	0
P12297;M9MS02;P12297-3;M9PDF8;M9NFQ2;M9NDH9;A4V3U2	P12297;M9MS02;P12297-3	su(w[a])	2	1	2	1	1	3	2	1	1	3	2	0	0	0	0	0	0	17463000	21758000	0	0	20889000	21431000	0
M9PD43;Q9V412	M9PD43;Q9V412	CG16865	1	1	0	0	1	1	0	0	1	1	0	0	0	0	0	0	0	0	0	0	0	0	0	0
M9PD27;M9PFR9;Q9VPH7	M9PD27;M9PFR9;Q9VPH7	eRF1	1	0	0	0	1	0	0	0	0	0	0	1	0	0	0	0	0	0	0	0	0	0	0	0
Q9VN44	Q9VN44	Karybeta3	2	0	0	0	0	0	0	0	1	0	0	0	0	0	0	0	0	0	0	0	0	0	0	0
M9NF33;Q9VSH4	M9NF33;Q9VSH4	CG7185	1	0	0	0	2	0	0	0	1	0	0	0	0	0	0	0	0	0	0	0	0	0	0	0
A1Z934	A1Z934		1	0	0	0	1	0	0	0	0	0	0	0	0	0	0	0	0	0	0	0	0	0	0	0
Q9VQM4	Q9VQM4	gkt	1	0	0	0	2	0	0	0	1	0	0	0	0	0	0	0	0	0	0	0	0	0	0	0
M9PJP0;Q9VXK0	M9PJP0;Q9VXK0	Nipsnap	1	0	0	0	2	1	1	0	2	0	0	0	0	0	0	0	0	0	0	0	5626000	0	0	0
Q9VMM7	Q9VMM7	CG11030-RA	1	0	0	0	1	0	0	0	0	0	0	0	0	0	0	0	0	0	0	0	0	0	0	0
Q9U9Q2	Q9U9Q2	Neos	1	0	0	0	0	0	0	0	1	0	0	0	0	0	0	0	0	0	0	0	1835500	0	0	0
P28518	P28518	Xpac	1	0	0	1	1	0	1	0	0	1	0	0	0	0	0	0	0	0	0	0	0	1526900	0	0
Q709R6-2;Q709R6	Q709R6-2;Q709R6	bocks	1	0	0	0	2	0	0	0	2	0	0	0	0	0	0	0	0	0	0	0	4529200	0	0	0
Q9U915	Q9U915	Adk2	1	0	0	0	1	0	0	0	1	0	0	0	0	0	0	0	0	0	0	0	0	0	0	0
Q7K3D4	Q7K3D4		1	0	0	0	1	0	0	0	1	0	1	0	0	0	0	0	0	0	0	0	0	0	1111700	0
A4V2I0;Q7KSX2;P15364	A4V2I0;Q7KSX2;P15364	Ama	1	0	0	0	2	0	0	0	1	0	0	0	0	0	0	0	0	0	0	0	0	0	0	0
Q24478	Q24478	Cp190	3	3	1	4	4	2	3	2	4	3	3	2	0	41710000	0	35256000	0	14393000	18880000	0	0	10260000	11317000	29073000
P50887	P50887	RpL22	1	6	5	4	1	6	5	3	0	5	6	5	0	78787000	71394000	43260000	0	152690000	114990000	70607000	0	107140000	123080000	42038000
Q9VG96	Q9VG96	GstD4	1	0	0	0	0	0	0	0	0	0	0	0	0	0	0	0	0	0	0	0	0	0	0	0
Q7K3Z3	Q7K3Z3	p47	1	0	0	0	1	0	0	0	2	0	0	0	0	0	0	0	0	0	0	0	1806400	0	0	0
A0A0B4LEV2;Q26454	A0A0B4LEV2;Q26454	dpa	2	0	0	0	1	0	0	0	0	1	0	0	0	0	0	0	0	0	0	0	0	0	0	0
A1Z898	A1Z898	Caf1-105	1	1	1	1	1	1	1	1	1	2	1	1	0	0	0	0	0	0	0	0	0	23217000	0	0
M9PB84;P31009	M9PB84;P31009	RpS2	1	3	0	4	1	1	2	4	1	0	2	2	0	52469000	0	28200000	0	0	24306000	19702000	0	0	17517000	65025000
F2FBA6;B7Z0Z0;Q24537-3;Q24537-2;Q24537	F2FBA6;B7Z0Z0;Q24537-3;Q24537-2;Q24537	Dsp1	1	0	0	0	1	0	0	0	2	0	0	0	0	0	0	0	0	0	0	0	0	0	0	0
X2JG50;Q9VWE6	X2JG50;Q9VWE6	CG14215	2	1	1	2	3	1	1	1	0	2	1	2	0	0	0	0	0	0	0	0	0	12651000	0	0
M9PFV9;P20232	M9PFV9;P20232	TfIIS	2	2	0	2	0	2	1	2	0	1	2	1	0	0	0	0	0	0	0	0	0	0	0	0
X2JGM9;P41042	X2JGM9;P41042	RpS4	1	4	0	2	3	3	4	1	0	4	3	3	0	25764000	0	14709000	3169400	13353000	33345000	0	0	15698000	8315900	16420000
Q59E30;Q95RI5;M9PFH6;M9PFW1;Q59E29;Q86BI4	Q59E30;Q95RI5	fax	1	0	0	1	1	0	0	0	1	0	0	0	0	0	0	0	0	0	0	0	0	0	0	0
Q9VFQ9	Q9VFQ9	Dip-B	1	0	0	0	1	0	0	0	2	0	1	0	0	0	0	0	0	0	0	0	0	0	0	0
Q9VYV4	Q9VYV4	Amun	1	1	1	0	1	0	0	1	0	0	1	0	0	0	0	0	0	0	0	0	0	0	0	0
Q8IR93;Q9VZ20	Q8IR93;Q9VZ20	Dlic	1	1	0	1	1	1	1	0	1	1	1	0	0	0	0	0	0	0	0	0	0	0	0	0
Q8T0L3;A0A0B4KF46	Q8T0L3;A0A0B4KF46	Uba1	2	0	0	0	2	0	0	0	1	1	0	0	0	0	0	0	9136600	0	0	0	0	0	0	0
A0A0B4LFD9;Q8T3U2	A0A0B4LFD9;Q8T3U2	RpS23	1	0	0	0	0	0	0	0	0	0	0	0	0	0	0	0	0	0	0	0	0	0	0	0
A0A0B4LGS4;P54611	A0A0B4LGS4;P54611	Vha26	1	0	0	1	1	0	0	0	1	0	0	0	0	0	0	0	0	0	0	0	0	0	0	0
Q9VB46	Q9VB46	Hmu	1	0	0	0	0	0	0	0	2	0	0	0	0	0	0	0	0	0	0	0	2400300	0	0	0
H0RNN8;Q9VLK2	H0RNN8;Q9VLK2	CG13096-RA;CG13096	1	13	12	14	1	13	16	10	0	14	16	13	0	498120000	422300000	687770000	0	798860000	648630000	861570000	0	323620000	463070000	795200000
Q8IRQ5;Q9W3X6;Q9W3X5	Q8IRQ5;Q9W3X6	l(1)G0255	2	0	0	0	2	0	0	0	2	0	0	0	0	0	0	0	0	0	0	0	0	0	0	0
Q9VIV2;M9PDF2	Q9VIV2;M9PDF2	swm	2	4	2	1	5	3	3	2	5	3	5	4	0	42934000	0	0	42294000	41267000	43676000	24627000	21161000	0	37361000	19930000
Q01637	Q01637	r-l	1	0	0	0	0	0	0	0	0	0	0	0	0	0	0	0	0	0	0	0	0	0	0	0
Q9VK60	Q9VK60		1	0	0	0	0	0	0	0	0	0	0	0	0	0	0	0	0	0	0	0	0	0	0	0
Q9Y134	Q9Y134	l(2)35Df	2	0	0	0	1	0	0	0	2	0	0	0	0	0	0	0	0	0	0	0	3541200	0	0	0
Q86BI3;F0JAG2;Q9VUY6	Q86BI3;F0JAG2;Q9VUY6	Zn72D	2	1	0	1	4	1	1	1	3	2	2	0	0	0	0	0	12658000	0	0	0	6263200	0	0	0
Q9VYQ9	Q9VYQ9	Tango4	1	0	0	0	1	0	0	0	1	0	0	0	0	0	0	0	0	0	0	0	1669400	0	0	0
P04359;P04359-2	P04359;P04359-2	RpL32	1	0	1	0	0	0	0	0	0	0	0	0	0	0	0	0	0	0	0	0	0	0	0	0
Q9V4C8-5;Q9V4C8;Q9V4C8-6	Q9V4C8-5;Q9V4C8;Q9V4C8-6	Hcf	2	0	1	0	0	1	3	0	5	3	2	2	0	0	0	0	0	0	0	0	10375000	0	0	0
Q9Y1B2	Q9Y1B2	Orc6	1	0	0	0	2	0	0	0	1	0	0	0	0	0	0	0	5421800	0	0	0	0	0	0	0
Q7K3W2	Q7K3W2	CG8728-RA	1	0	0	1	0	1	0	0	2	0	0	1	0	0	0	0	0	0	0	0	0	0	0	2793800
P48591	P48591	RnrL	1	0	0	2	1	1	2	2	2	0	0	1	0	0	0	5735000	0	0	0	9372900	0	0	0	0
E2QC56;Q7K4Q5	E2QC56;Q7K4Q5	CG10417	1	0	0	0	0	0	0	0	1	0	0	0	0	0	0	0	0	0	0	0	0	0	0	0
Q9VVC5;Q8IQQ0;A8JNU6	Q9VVC5;Q8IQQ0;A8JNU6	Nc73EF	1	0	1	1	1	1	1	1	1	0	1	1	0	0	0	0	0	0	0	0	0	0	0	7674200
A1Z6L9	A1Z6L9	Trap1	1	0	0	0	1	0	0	0	1	0	0	0	0	0	0	0	0	0	0	0	0	0	0	0
M9NF03;Q9W2Z6	M9NF03;Q9W2Z6		1	0	0	0	0	0	0	0	0	0	0	0	0	0	0	0	0	0	0	0	0	0	0	0
Q9VM07	Q9VM07		1	0	1	1	1	0	0	0	1	1	1	0	0	0	0	0	0	0	0	0	0	0	0	0
Q9Y112	Q9Y112	BcDNA.GH10614	1	0	0	0	0	0	0	0	0	0	0	0	0	0	0	0	0	0	0	0	0	0	0	0
A0A0B4KEI8;Q7JQY8	A0A0B4KEI8;Q7JQY8		1	0	0	0	1	1	1	0	1	1	1	0	0	0	0	0	0	0	0	0	0	0	0	0
Q05344	Q05344	Ssrp	1	1	0	2	2	1	1	1	0	0	0	2	0	0	0	7358100	0	0	0	0	0	0	0	10913000
Q9VES0	Q9VES0	CG10324-RA	1	9	8	2	1	9	11	1	1	11	11	0	0	163550000	305290000	65811000	0	305940000	406880000	0	0	753270000	482790000	0
Q0KHS7;Q9VXY7;Q0KHS6;X2JKC1	Q0KHS7;Q9VXY7;Q0KHS6;X2JKC1	Lsd-2	1	0	0	0	1	0	0	0	1	0	0	0	0	0	0	0	0	0	0	0	0	0	0	0
M9PFF0;P41126	M9PFF0;P41126	RpL13	1	1	0	1	1	0	0	1	1	0	1	2	0	0	0	0	0	0	0	0	0	0	0	14682000
Q8ML70	Q8ML70	IM10	1	1	0	0	1	1	1	1	1	1	0	0	0	0	0	0	0	0	0	0	0	0	0	0
Q8MT58;A0A0B4LEQ0	Q8MT58;A0A0B4LEQ0		1	0	0	0	1	0	0	0	1	0	0	0	0	0	0	0	0	0	0	0	0	0	0	0
A0A0B4LEV3;Q7JWR9	A0A0B4LEV3;Q7JWR9	CG8635	1	0	0	0	1	0	0	0	0	0	0	0	0	0	0	0	0	0	0	0	0	0	0	0
Q9VWP1	Q9VWP1	Usp39	1	0	0	0	0	0	0	0	1	0	0	0	0	0	0	0	0	0	0	0	1947300	0	0	0
A4V383;P91929	A4V383;P91929	ND-42;ND42	1	1	0	0	1	0	0	0	1	0	0	1	0	0	0	0	0	0	0	0	0	0	0	0
Q24169	Q24169	Orc5	1	0	0	0	1	0	0	0	1	0	0	0	0	0	0	0	0	0	0	0	1393600	0	0	0
A0A0B4KF97;Q9VNE0	A0A0B4KF97;Q9VNE0		1	1	1	0	0	1	1	0	1	1	0	0	0	0	0	0	0	0	0	0	0	3957800	0	0
P52029	P52029	Pgi	1	0	0	0	1	0	0	0	0	0	0	1	0	0	0	0	0	0	0	0	0	0	0	0
Q9VGH0	Q9VGH0		1	1	0	0	0	0	0	0	1	0	0	0	0	0	0	0	0	0	0	0	0	0	0	0
Q9VHH8	Q9VHH8	beag	1	1	0	1	1	2	1	0	1	1	0	0	0	0	0	0	0	6683700	0	0	0	0	0	0
A0A0B4LH72;Q9VF08	A0A0B4LH72;Q9VF08	blp	1	1	0	1	1	0	1	0	0	0	0	0	0	0	0	0	0	0	0	0	0	0	0	0
A0A0B4KF63;A0A0B4JD77;E1JH70;A1Z9W7;A0A0B4JD54;Q7KMM8;A0A0B4JCT6;A1Z9W5;A8DYE0	A0A0B4KF63;A0A0B4JD77;E1JH70;A1Z9W7;A0A0B4JD54;Q7KMM8;A0A0B4JCT6;A1Z9W5;A8DYE0	Kank	1	1	1	1	1	1	1	1	1	1	1	1	0	0	0	0	0	0	0	0	0	0	0	0
Q9W0M7;M9PDJ8	Q9W0M7;M9PDJ8	CG13900-RA	1	1	0	0	2	0	0	0	2	0	0	0	0	0	0	0	6106400	0	0	0	7709700	0	0	0
O01382	O01382	Ice	1	0	0	0	2	0	0	0	1	0	0	0	0	0	0	0	2720200	0	0	0	0	0	0	0
A0A0B4KFJ2;O15945	A0A0B4KFJ2;O15945	tgo	1	0	0	0	1	0	0	0	1	0	0	0	0	0	0	0	0	0	0	0	2312000	0	0	0
Q9VLS0	Q9VLS0		1	0	0	0	2	0	0	0	0	0	0	0	0	0	0	0	0	0	0	0	0	0	0	0
Q8MZI3;Q7KU78	Q8MZI3;Q7KU78		2	0	0	0	2	0	1	0	2	0	0	0	0	0	0	0	0	0	0	0	0	0	0	0
Q9VEJ9	Q9VEJ9		1	0	0	0	0	0	0	0	0	0	0	0	0	0	0	0	0	0	0	0	0	0	0	0
M9PGL7;Q9U4L6	M9PGL7;Q9U4L6	Tom40	1	0	0	0	1	0	0	0	1	0	0	0	0	0	0	0	0	0	0	0	0	0	0	0
A0A0B4KH34;P22464-3;P22464-2;P22464	A0A0B4KH34;P22464-3;P22464-2;P22464	AnxB9	1	0	0	0	1	0	0	0	1	0	0	0	0	0	0	0	5946000	0	0	0	0	0	0	0
Q9V9Q4	Q9V9Q4		1	0	0	0	0	0	0	0	1	0	0	1	0	0	0	0	0	0	0	0	0	0	0	0
Q9VCE3;Q8IMX4	Q9VCE3;Q8IMX4	Rox8	1	1	0	0	2	0	1	0	2	0	1	0	0	0	0	0	5947900	0	0	0	7694200	0	0	0
Q9VAW1;Q9VAW2	Q9VAW1;Q9VAW2	Moca-cyp	1	3	2	0	2	3	3	0	1	5	3	0	0	63064000	50702000	0	0	288680000	342120000	0	0	438600000	139440000	0
Q53YH3;P29413	Q53YH3;P29413	Crc	2	0	0	0	1	0	0	0	2	1	0	1	0	0	0	0	0	0	0	0	0	0	0	0
Q9VB04;Q7KRX5;A0A0B4KH64	Q9VB04;Q7KRX5;A0A0B4KH64	btz	1	0	0	0	0	0	0	1	0	0	0	1	0	0	0	0	0	0	0	0	0	0	0	0
M9PGG0;M9PG88;M9PIL3;Q9VNS2;A8JNX0	M9PGG0;M9PG88;M9PIL3;Q9VNS2;A8JNX0	ArfGAP3	1	1	0	0	0	0	0	0	0	0	0	0	0	0	0	0	0	0	0	0	0	0	0	0
A1ZA03	A1ZA03	Pms2	1	0	1	0	1	0	1	0	3	1	1	0	0	0	0	0	0	0	0	0	0	0	0	0
Q9VC18	Q9VC18		1	1	0	0	1	0	1	1	1	0	0	0	0	0	0	0	0	0	0	0	2605200	0	0	0
Q9V3A7	Q9V3A7	glu	2	0	0	1	0	0	1	0	0	0	0	0	0	0	0	0	0	0	0	0	0	0	0	0
Q9V434	Q9V434	Aats-asn	1	0	1	0	1	0	0	0	1	1	0	0	0	0	0	0	0	0	0	0	0	0	0	0
A1Z7P7;A0A0B4K6T9;A0A0B4LEH9;A0A0B4JD33;Q8IGK3;A1Z7P5;Q9XYM5;Q5BIG7;A0A0B4JD03;A0A0B4JCQ7;Q7KNF5;A1Z7P9;A1Z7Q1;A1Z7P8	A1Z7P7;A0A0B4K6T9;A0A0B4LEH9;A0A0B4JD33;Q8IGK3;A1Z7P5;Q9XYM5;Q5BIG7;A0A0B4JD03;A0A0B4JCQ7;Q7KNF5;A1Z7P9;A1Z7Q1;A1Z7P8	Su(var)2-10	1	0	0	0	0	0	0	0	1	0	1	0	0	0	0	0	0	0	0	0	0	0	0	0
Q9VGW6	Q9VGW6	Mcm5	1	0	0	1	2	0	0	1	0	0	0	0	0	0	0	0	5800500	0	0	0	0	0	0	0
P17886	P17886	crn	1	0	0	0	0	1	1	0	0	0	0	0	0	0	0	0	0	0	0	0	0	0	0	0
Q9V9T4	Q9V9T4	Acf1	1	0	0	0	1	0	0	0	1	0	0	0	0	0	0	0	0	0	0	0	0	0	0	0
M9PI89;M9PFT9;O96433-2;O96433	M9PI89;M9PFT9;O96433-2;O96433	CycT	1	2	2	2	1	3	3	2	1	1	3	2	0	30211000	42884000	29319000	16960000	46732000	30480000	0	0	0	27565000	23146000
A8JRA4;Q8IMU5;Q9VBZ5	A8JRA4;Q8IMU5;Q9VBZ5	CG6422-RB	1	0	0	1	1	0	0	1	1	0	0	0	0	0	0	0	0	0	0	0	0	0	0	0
Q9VB10	Q9VB10		1	0	0	0	0	0	0	0	0	0	0	0	0	0	0	0	0	0	0	0	0	0	0	0
A1ZB61	A1ZB61		1	0	0	0	1	0	0	0	0	0	0	0	0	0	0	0	0	0	0	0	0	0	0	0
Q9V9W2;Q9V9W3	Q9V9W2;Q9V9W3	RpL6	1	0	0	1	0	0	1	0	1	0	1	0	0	0	0	0	0	0	0	0	0	0	0	0
O16797;O16797-5;O16797-2	O16797	RpL3	1	0	0	1	0	0	1	0	1	0	0	0	0	0	0	0	0	0	0	0	0	0	0	0
Q7PLP4;A8Y582;Q7PLP5	Q7PLP4;A8Y582;Q7PLP5		1	0	0	0	1	0	0	0	0	0	0	0	0	0	0	0	6847800	0	0	0	0	0	0	0
Q24044	Q24044	fzy	1	0	0	0	0	0	0	0	0	0	0	0	0	0	0	0	0	0	0	0	0	0	0	0
Q9VYG3	Q9VYG3		1	1	0	0	1	1	0	0	1	0	0	0	0	0	0	0	0	0	0	0	1666000	0	0	0
Q7YZA2	Q7YZA2	CG7065	1	0	0	0	0	0	0	1	0	0	0	0	0	0	0	0	0	0	0	0	0	0	0	0
Q9VYG2	Q9VYG2	Bap60	2	0	0	0	0	0	0	0	0	0	0	0	0	0	0	0	0	0	0	0	0	0	0	0
Q9VHT3	Q9VHT3	Sgt1	1	0	0	0	0	0	0	0	1	0	0	0	0	0	0	0	0	0	0	0	656660	0	0	0
Q8IRH4;Q9W0G1-3;Q9W0G1-2;Q9W0G1	Q8IRH4;Q9W0G1-3;Q9W0G1-2;Q9W0G1	Ptp61F	1	0	0	0	1	0	0	1	2	0	0	1	0	0	0	0	0	0	0	0	1776800	0	0	0
Q9VCK0;Q9VGC7	Q9VCK0	eIF-3p66	1	0	0	0	0	0	0	0	0	0	0	0	0	0	0	0	0	0	0	0	0	0	0	0
Q9VDS6	Q9VDS6	Surf6	1	0	0	0	1	0	0	0	0	1	1	0	0	0	0	0	0	0	0	0	0	0	0	0
Q7KMI3	Q7KMI3	BcDNA.LD23371	1	0	0	0	1	0	0	0	1	0	0	0	0	0	0	0	0	0	0	0	0	0	0	0
E1JHV7;M9PBG5;M9PE12;E1JHV6;M9PDH1;Q9W0T1-4;Q9W0T1-3;Q9W0T1-2;Q9W0T1	E1JHV7;M9PBG5;M9PE12;E1JHV6;M9PDH1;Q9W0T1-4;Q9W0T1-3;Q9W0T1-2;Q9W0T1	E(bx)	2	4	2	4	5	4	3	2	3	3	4	2	0	19077000	17889000	10259000	10384000	14995000	17976000	10472000	9099300	19951000	22415000	29303000
Q8T0Q4	Q8T0Q4	shrb	1	0	0	0	1	0	0	0	0	0	0	0	0	0	0	0	0	0	0	0	0	0	0	0
X2JAI4;Q9XYU1	X2JAI4;Q9XYU1	Mcm3	2	1	0	0	3	1	1	1	5	1	1	0	0	0	0	0	7750700	0	0	0	5103800	0	0	0
E1JJ07;A0A126GV17;A0A0B4KHC0;P14734	E1JJ07;A0A126GV17;A0A0B4KHC0;P14734	fkh	1	0	0	1	2	0	1	0	3	1	1	1	0	0	0	0	6183500	0	0	0	43019000	0	0	0
Q9W029	Q9W029	yellow-g	1	0	0	0	0	0	0	0	0	1	0	0	0	0	0	0	0	0	0	0	0	1976400	0	0
Q9VLB7	Q9VLB7	Gdi	1	0	0	0	1	0	0	0	1	0	0	0	0	0	0	0	0	0	0	0	0	0	0	0
Q9VGW9	Q9VGW9	mRpL37	1	0	0	1	1	0	0	1	1	0	0	0	0	0	0	0	0	0	0	0	0	0	0	0
Q9W3D1	Q9W3D1	Caf1-180	1	1	0	0	1	0	0	0	2	0	0	0	0	0	0	0	0	0	0	0	2312300	0	0	0
Q9VEP6	Q9VEP6	AdSL	1	0	0	0	1	0	0	0	1	0	0	0	0	0	0	0	0	0	0	0	0	0	0	0
Q9VN39;Q8T0Q2	Q9VN39		1	4	3	13	1	4	6	11	0	6	5	14	0	29824000	7133000	1319800000	0	6805900	63740000	1571500000	0	41865000	34776000	1396600000
Q9VAY2	Q9VAY2	Gp93	2	0	1	0	1	0	0	0	0	0	0	0	0	0	0	0	0	0	0	0	0	0	0	0
Q9V3Z4	Q9V3Z4	Rpn5	1	0	0	0	0	0	0	0	1	0	0	0	0	0	0	0	0	0	0	0	0	0	0	0
A4V0N4;Q27331;M9PD18;P48602;Q9VK47	A4V0N4;Q27331	Vha68-2	1	0	0	0	1	0	1	0	2	0	0	0	0	0	0	0	0	0	0	0	0	0	0	0
P45437	P45437	betaCop	2	0	0	0	1	0	0	0	0	0	0	0	0	0	0	0	0	0	0	0	0	0	0	0
Q9VGA4	Q9VGA4	MBD-R2	1	0	0	0	1	0	0	0	1	0	0	0	0	0	0	0	0	0	0	0	0	0	0	0
Q9VRM2;B7Z0B9;Q86NR7	Q9VRM2;B7Z0B9;Q86NR7		0	0	0	0	2	0	0	0	0	0	0	0	0	0	0	0	26488000	0	0	0	0	0	0	0
Q9W062	Q9W062	Mfap1	1	0	0	0	2	1	0	0	2	1	0	0	0	0	0	0	3601200	0	0	0	0	0	0	0
Q9VD29	Q9VD29	Sar1	1	0	1	0	1	0	1	0	0	0	0	0	0	0	0	0	0	0	0	0	0	0	0	0
P49735	P49735	Mcm2	1	0	0	0	1	0	0	0	1	0	0	0	0	0	0	0	0	0	0	0	2191100	0	0	0
M9PBH6;Q9W0K4	M9PBH6;Q9W0K4	bab2	1	0	0	0	3	0	0	1	5	2	1	3	0	0	0	0	8392600	0	0	0	55442000	15074000	0	25340000
Q24050	Q24050	anon-i1	1	0	0	0	0	0	0	0	0	0	0	0	0	0	0	0	0	0	0	0	0	0	0	0
E1JJN9;Q9VYD1	E1JJN9;Q9VYD1	Set2	1	0	0	0	0	0	0	0	2	0	0	0	0	0	0	0	0	0	0	0	10374000	0	0	0
Q0E8G5	Q0E8G5		1	0	0	0	0	0	0	0	1	0	0	0	0	0	0	0	0	0	0	0	806670	0	0	0
Q9W275	Q9W275		1	0	0	0	4	1	0	0	0	0	0	0	0	0	0	0	39180000	0	0	0	0	0	0	0
Q9V426	Q9V426	vig	1	1	0	1	0	1	1	0	1	1	1	0	0	0	0	0	0	0	0	0	0	0	0	0
Q9VRE0	Q9VRE0		1	0	0	0	1	0	0	0	0	0	0	0	0	0	0	0	0	0	0	0	0	0	0	0
Q7KUT2-2;Q7KUT2	Q7KUT2-2;Q7KUT2	Lon	1	0	0	1	1	0	0	0	1	0	0	0	0	0	0	0	0	0	0	0	0	0	0	0
Q9VHI1	Q9VHI1	hyx	1	1	0	2	1	2	2	0	0	2	2	2	0	0	0	11039000	0	11160000	13323000	0	0	10178000	11696000	14577000
Q27272	Q27272	e(y)1	1	0	0	0	0	0	0	0	1	0	0	0	0	0	0	0	0	0	0	0	665320	0	0	0
Q9VYT7	Q9VYT7		1	1	0	0	0	1	1	1	2	2	1	2	0	0	0	0	0	0	0	0	5297200	0	0	0
Q24595-2;Q24595;Q24595-3	Q24595-2;Q24595;Q24595-3	mus210	1	1	0	1	0	1	1	0	0	1	1	1	0	0	0	0	0	0	0	0	0	0	0	1313400
A0A0B4LHR3;Q9GQN5	A0A0B4LHR3;Q9GQN5	XNP	1	0	0	0	0	0	1	0	2	0	0	0	0	0	0	0	0	0	0	0	5412800	0	0	0
A0A0B4KH09;A0A0B4K6L6;A0A0B4LHP1;A0A0B4JD02;A0A0B4JDF1;P16371-2;P16371	A0A0B4KH09;A0A0B4K6L6;A0A0B4LHP1;A0A0B4JD02;A0A0B4JDF1;P16371-2;P16371	gro	1	1	0	1	1	1	0	0	1	1	1	1	0	0	0	0	0	0	0	0	0	0	0	0
M9PHK2;Q0KHQ5;Q8IQW6;Q0KHQ5-2	M9PHK2;Q0KHQ5;Q8IQW6;Q0KHQ5-2	Tao	1	0	0	0	2	0	0	0	2	0	0	0	0	0	0	0	0	0	0	0	0	0	0	0
Q9VA18	Q9VA18	l(3)03670	1	0	0	0	1	0	0	0	0	0	0	0	0	0	0	0	0	0	0	0	0	0	0	0
Q9VXQ2;X2JDY8	Q9VXQ2;X2JDY8	Graf	1	0	0	0	0	0	0	0	1	0	0	0	0	0	0	0	0	0	0	0	0	0	0	0
A0A0B4LFL2;A1ZAX1	A0A0B4LFL2;A1ZAX1	eIF3-S8	1	0	0	0	1	0	0	0	0	0	0	1	0	0	0	0	0	0	0	0	0	0	0	0
M9NDA6;Q8I7C3;M9NFH3;Q8I7C3-2	M9NDA6;Q8I7C3	Lasp	1	0	0	0	0	0	0	0	0	0	0	0	0	0	0	0	0	0	0	0	0	0	0	0
Q9VJH2	Q9VJH2	mdy	1	0	0	0	2	0	0	0	2	1	1	0	0	0	0	0	0	0	0	0	4238600	0	0	0
Q9VVU4	Q9VVU4		1	0	0	0	0	1	1	0	1	1	1	0	0	0	0	0	0	0	0	0	0	0	0	0
M9NE25;Q9W5E0;Q9W5E0-2	M9NE25;Q9W5E0;Q9W5E0-2	Hmt4-20	1	0	0	0	2	0	0	0	2	0	0	0	0	0	0	0	2674200	0	0	0	2508800	0	0	0
Q9VR99	Q9VR99	cactin	1	1	0	0	4	1	1	1	1	0	0	0	0	0	0	0	12026000	0	0	0	0	0	0	0
M9PFG7;M9PF24;P46824	M9PFG7;M9PF24;P46824	Klc	1	0	0	0	0	0	0	0	0	0	0	0	0	0	0	0	0	0	0	0	0	0	0	0
M9PCD6;Q9VU65	M9PCD6;Q9VU65	Poc1	1	1	1	0	1	0	1	0	1	1	0	0	0	0	0	0	0	0	0	0	0	3799600	0	0
Q9VWT1;M9PHI2;Q8IQX8	Q9VWT1;M9PHI2;Q8IQX8	Aats-his	1	0	0	0	2	0	0	0	0	0	0	0	0	0	0	0	5789200	0	0	0	0	0	0	0
Q9VLM8	Q9VLM8	Aats-ala	1	0	0	1	1	0	0	0	1	0	0	0	0	0	0	0	0	0	0	0	1447400	0	0	0
P34739	P34739	lds	1	1	0	1	2	0	1	0	0	0	1	0	0	0	0	0	0	0	0	0	0	0	0	0
Q9W0B8	Q9W0B8	alphaCOP	1	0	0	0	0	0	0	0	1	0	0	0	0	0	0	0	0	0	0	0	0	0	0	0
Q9VV52	Q9VV52	RAF2	1	1	2	1	1	2	2	2	1	1	2	2	0	0	6950100	0	0	9952600	10240000	10567000	0	0	13768000	10348000
Q9W1R5	Q9W1R5	vir	1	0	0	0	1	0	0	0	1	0	0	0	0	0	0	0	0	0	0	0	0	0	0	0
X2JF40;Q27580;M9PHN8	X2JF40;Q27580;M9PHN8	Ahcy13	1	0	0	0	1	0	0	0	0	0	0	0	0	0	0	0	0	0	0	0	0	0	0	0
Q8IPD5	Q8IPD5	Cpr31A	1	0	0	0	2	3	0	0	0	0	0	1	0	0	0	0	9317200	24907000	0	0	0	0	0	0
O62621	O62621	betaCop	1	0	0	0	0	0	0	0	1	0	0	0	0	0	0	0	0	0	0	0	0	0	0	0
Q9VC36	Q9VC36	polybromo	1	0	0	0	2	0	1	0	2	1	1	0	0	0	0	0	0	0	0	0	5335700	0	0	0
Q9VHI8;Q8INP8;Q8INP9	Q9VHI8;Q8INP8;Q8INP9		1	0	0	0	0	0	0	0	0	0	0	0	0	0	0	0	0	0	0	0	0	0	0	0
M9PC89;P17133	M9PC89;P17133	snRNP-U1-70K	1	1	0	0	2	2	1	0	1	1	1	0	0	0	0	0	18749000	22785000	38445000	0	0	0	0	0
Q9N693;E1JGL0;A0A0B4KEU2	Q9N693;E1JGL0;A0A0B4KEU2	sbb	1	0	0	0	1	1	0	0	1	1	1	1	0	0	0	0	0	0	0	0	0	0	0	0
A0A0B4LF93;A1Z928;A1Z927;A0A126GUN9;A0A0B4LF82;Q5U0Y0;A0A0B4K765	A0A0B4LF93;A1Z928;A1Z927;A0A126GUN9;A0A0B4LF82;Q5U0Y0;A0A0B4K765	Sin3A	1	0	0	0	1	0	0	0	2	0	0	0	0	0	0	0	0	0	0	0	12330000	0	0	0
Q6NP69	Q6NP69	gfzf	1	1	0	0	3	0	0	1	4	1	0	1	0	0	0	0	14680000	0	0	0	14302000	0	0	0
A0A0B4KHB1;Q7KSE8;A0A0B4KGD1;E1JIN6;Q8IN94	A0A0B4KHB1;Q7KSE8;A0A0B4KGD1;E1JIN6;Q8IN94	osa	2	0	1	0	1	1	0	0	3	0	0	0	0	0	0	0	0	0	0	0	0	0	0	0
A4V3G8;Q7KRY6	A4V3G8;Q7KRY6	ball	1	3	2	3	0	3	4	0	0	3	3	1	0	74509000	45943000	25618000	0	63519000	63917000	0	0	111750000	99617000	20683000
Q9VUZ2;Q86BP6	Q9VUZ2;Q86BP6	elg1	1	2	0	1	0	1	1	1	1	1	2	1	0	0	0	0	0	0	0	0	0	0	17140000	0
Q9VN25-2;Q9VN25	Q9VN25-2;Q9VN25	eIF3-S10	1	1	0	0	3	1	1	0	1	1	1	1	0	0	0	0	11289000	0	0	0	0	0	0	0
E1JH24;A1Z817;E1JH25;A1Z818	E1JH24;A1Z817;E1JH25;A1Z818	CG30007-RB	1	0	0	0	0	0	0	0	1	0	0	0	0	0	0	0	0	0	0	0	0	0	0	0
O76904	O76904	fs(1)N	1	0	0	0	1	0	0	0	2	0	0	1	0	0	0	0	0	0	0	0	1963300	0	0	0
Q8MLW2;A0A0B4LFX8;Q9NDJ2;Q9NDJ2-2	Q8MLW2;A0A0B4LFX8;Q9NDJ2;Q9NDJ2-2	dom	1	0	0	0	0	1	1	0	0	1	1	0	0	0	0	0	0	0	0	0	0	0	0	0
N0D8I3;Q9W420	N0D8I3;Q9W420	Spt6	1	0	0	0	1	0	1	0	1	0	0	0	0	0	0	0	0	0	0	0	0	0	0	0
A1Z9L3	A1Z9L3	pea	1	0	0	0	0	0	0	0	1	1	0	0	0	0	0	0	0	0	0	0	0	0	0	0
Q9W1A9	Q9W1A9	enok	1	0	0	0	4	0	0	1	5	0	3	1	0	0	0	0	7889400	0	0	0	0	0	0	0
Q961D9	Q961D9	lgs	1	0	0	0	2	2	2	1	5	4	1	0	0	0	0	0	8342300	11274000	10294000	0	39511000	18529000	0	0
Q7K5M0	Q7K5M0	scaf	1	0	0	1	4	0	0	0	0	0	0	0	0	0	0	0	49941000	0	0	0	0	0	0	0
Q9VNV3	Q9VNV3	Ddx1	1	1	0	0	1	0	0	0	1	0	0	0	0	0	0	0	0	0	0	0	848120	0	0	0
A0A0B4KEK1;Q0E9C2;A0A0B4KET9;A0A0B4KFP2	A0A0B4KEK1;Q0E9C2;A0A0B4KET9;A0A0B4KFP2	E(Pc)	1	0	0	0	0	0	0	0	1	0	0	0	0	0	0	0	0	0	0	0	0	0	0	0
Q9VJ80	Q9VJ80		1	0	0	0	2	0	0	0	0	0	0	0	0	0	0	0	0	0	0	0	0	0	0	0
Q9VYK0;M9PGZ8	Q9VYK0;M9PGZ8	Smr	2	4	2	1	3	6	6	3	3	6	5	7	0	19370000	16676000	0	14859000	20984000	27924000	16363000	34183000	51671000	71698000	18247000
Q8MT06	Q8MT06	Ns1	1	1	0	1	1	0	1	0	1	0	1	0	0	0	0	0	0	0	0	0	0	0	0	0
Q9VP05;H8F4P0;M9PII7	Q9VP05;H8F4P0;M9PII7	MED1	1	0	0	0	1	0	0	0	0	0	0	0	0	0	0	0	0	0	0	0	0	0	0	0
Q9W2Y5;M9NGY4;M9NDT5;M9NF08	Q9W2Y5;M9NGY4;M9NDT5;M9NF08	ZAP3	1	0	0	0	1	0	1	0	2	1	1	0	0	0	0	0	0	0	0	0	5800600	0	0	0
M9PCJ6;M9PC45;M9PC41;M9PB30;M9PEI7;M9PBZ4;M9PC48;M9PBZ0;M9PEH5;M9NCR4;M9NER8;M9PCJ8;M9PB31;M9NE82	M9PCJ6;M9PC45;M9PC41;M9PB30;M9PEI7;M9PBZ4;M9PC48;M9PBZ0;M9PEH5;M9NCR4;M9NER8;M9PCJ8;M9PB31;M9NE82	dp	0	0	0	0	0	0	0	0	0	0	0	0	0	0	0	0	0	0	0	0	0	0	0	0
Q95RJ9	Q95RJ9	ebi	1	0	0	0	0	0	0	0	2	0	0	0	0	0	0	0	0	0	0	0	0	0	0	0
A1Z7J7;A1Z7J6;A0A0B4LEY1;A0A0B4LEZ1	A1Z7J7;A1Z7J6;A0A0B4LEY1;A0A0B4LEZ1	Sec31	1	0	0	0	0	0	0	0	0	0	0	0	0	0	0	0	0	0	0	0	0	0	0	0
P17210	P17210	Khc	1	0	0	0	1	0	0	1	1	0	0	0	0	0	0	0	0	0	0	0	0	0	0	0
A0A0B4KFP4;Q8INR6;Q8INR6-2	A0A0B4KFP4;Q8INR6;Q8INR6-2	gpp	1	0	0	0	1	0	0	0	1	0	0	0	0	0	0	0	0	0	0	0	0	0	0	0
Q7PLL6	Q7PLL6		1	0	0	0	0	0	0	0	0	0	0	0	0	0	0	0	0	0	0	0	0	0	0	0
Q9VT00	Q9VT00	Jarid2	1	0	0	0	0	0	0	0	1	0	0	0	0	0	0	0	0	0	0	0	1060300	0	0	0
X2JAC7;Q8IRV7;M9NGK3;X2JDK9;M9NDM1;M9NFR6;Q8IRV8;M9NGL3;X2JE09;A0A023GRW4;Q8IRV9;Q9W4Y4;M9NE61;X2JCE8;M9NFS1;E1JJC0;M9NDL5;M9NES6;Q9W4Y3;M9NET2;M9NE56;Q8MPN3	X2JAC7;Q8IRV7;M9NGK3;X2JDK9;M9NDM1;M9NFR6;Q8IRV8;M9NGL3;X2JE09;A0A023GRW4;Q8IRV9;Q9W4Y4;M9NE61;X2JCE8;M9NFS1;E1JJC0;M9NDL5;M9NES6;Q9W4Y3;M9NET2;M9NE56;Q8MPN3	trol	1	0	0	1	0	0	0	1	0	0	0	1	0	0	0	0	0	0	0	0	0	0	0	0
A0A0B4JD24;A0A0B4JCR9;Q7JQT8	A0A0B4JD24;A0A0B4JCR9;Q7JQT8		0	1	0	2	3	2	2	1	3	2	2	2	0	0	0	4869800	4381900	4693000	5408500	0	7437500	8071800	8539100	5364000
A0A0B4KG40;A0A0B4LH38;Q9VH10;A0A0B4JCW7;A0A0B4LGZ2;A0A0B4LH08	A0A0B4KG40;A0A0B4LH38;Q9VH10;A0A0B4JCW7;A0A0B4LGZ2;A0A0B4LH08		0	0	0	0	1	0	0	0	0	0	0	0	0	0	0	0	70637000	0	0	0	0	0	0	0
A0A0B4KGB3;A4V310;B7Z0L2;A0A0B4JCY6;Q7KSF4;A0A0B4KHN1;A0A0B4KGT8;Q9VEN1-2;Q9VEN1	A0A0B4KGB3;A4V310;B7Z0L2;A0A0B4JCY6;Q7KSF4;A0A0B4KHN1;A0A0B4KGT8;Q9VEN1-2;Q9VEN1	cher	0	0	0	0	1	0	0	0	0	0	0	0	0	0	0	0	0	0	0	0	0	0	0	0
A0A0B4JD39;P17789;A0A0B4JDG1;P42282	A0A0B4JD39;P17789;A0A0B4JDG1;P42282	ttk	0	0	0	0	1	0	1	1	2	1	1	1	0	0	0	0	0	0	0	0	8393700	0	0	0
A0A0B4JDD2;Q9VF00	A0A0B4JDD2;Q9VF00	GATAe	0	0	0	0	0	0	0	0	1	1	0	0	0	0	0	0	0	0	0	0	0	2042900	0	0
A0A0B4K629;P10105-2;P10105	A0A0B4K629;P10105-2;P10105	lab	0	0	0	0	0	0	0	0	0	0	0	1	0	0	0	0	0	0	0	0	0	0	0	0
A0A0B4K680;Q9VFK6	A0A0B4K680;Q9VFK6	pr-set7	0	0	0	0	0	0	0	0	0	0	0	0	0	0	0	0	0	0	0	0	0	0	0	0
Q8INB6;Q86BR9;Q86NK8;Q4AB31;A0A0B4K7C4;A0A0B4K697;A0A0B4KHL4;Q8IHB0;Q9VEX2;Q59DW8	Q8INB6;Q86BR9;Q86NK8;Q4AB31;A0A0B4K7C4;A0A0B4K697;A0A0B4KHL4;Q8IHB0;Q9VEX2;Q59DW8	gish	0	0	0	0	1	0	0	0	0	0	0	1	0	0	0	0	0	0	0	0	0	0	0	0
Q9VG78;A0A0B4K6G3	Q9VG78;A0A0B4K6G3	pps	0	2	1	1	0	1	2	1	2	1	2	0	0	0	0	0	0	0	0	0	7926000	0	11692000	0
A0A0B4K6U2;E1JIJ7;Q8INH9;A0A0B4K6G6;Q9VG05	A0A0B4K6U2;E1JIJ7;Q8INH9;A0A0B4K6G6;Q9VG05		0	0	0	0	0	0	0	0	0	0	0	0	0	0	0	0	0	0	0	0	0	0	0	0
A0A0B4K6J1;E2QCY6;P52172-3;P52172-2;P52172	A0A0B4K6J1;E2QCY6;P52172-3;P52172-2;P52172	srp	0	0	0	0	0	0	0	0	1	1	0	0	0	0	0	0	0	0	0	0	0	3966000	0	0
A0A0B4KGY9;A0A0B4K6K8;Q9VBQ1;A0A0B4KHV4;Q8IMS8	A0A0B4KGY9;A0A0B4K6K8;Q9VBQ1;A0A0B4KHV4;Q8IMS8	msi	0	0	0	0	0	0	0	0	0	0	0	0	0	0	0	0	0	0	0	0	0	0	0	0
A0A0B4K6M7;Q9VHA0	A0A0B4K6M7;Q9VHA0	Scm	0	0	0	0	0	0	0	0	0	0	0	0	0	0	0	0	0	0	0	0	0	0	0	0
E1JJ45;Q7KES3;Q8IMF8;A0A0B4LHY1;Q8WR53;Q7KRS7;A8JRI1;Q95UI6;A0A0B4K6P4;A0A0B4K6W9	E1JJ45;Q7KES3;Q8IMF8;A0A0B4LHY1;Q8WR53;Q7KRS7;A8JRI1;Q95UI6;A0A0B4K6P4;A0A0B4K6W9	heph	0	0	0	0	0	0	0	0	0	0	0	0	0	0	0	0	0	0	0	0	0	0	0	0
A0A0B4K6W1;P08970	A0A0B4K6W1;P08970	su(Hw)	0	0	0	0	0	0	0	0	1	0	0	0	0	0	0	0	0	0	0	0	0	0	0	0
Q8INQ0;Q9VHK4;B7Z0U1;Q9VHK1;Q9VHK3;A0A0B4K6Y7;Q8MQQ3;A8JQV7;A0A0B4K6C7;A8JQV8	Q8INQ0;Q9VHK4;B7Z0U1;Q9VHK1;Q9VHK3;A0A0B4K6Y7;Q8MQQ3;A8JQV7	pyd	0	0	0	1	1	0	0	1	2	0	0	0	0	0	0	0	0	0	0	0	6327400	0	0	0
A0A0B4LHK4;A0A0B4KHZ8;A0A0B4KHR8;A0A0B4K725;Q9VCA8	A0A0B4LHK4;A0A0B4KHZ8;A0A0B4KHR8;A0A0B4K725;Q9VCA8	mask	0	0	0	0	0	0	1	0	0	0	0	0	0	0	0	0	0	0	0	0	0	0	0	0
E1JH64;A1Z9J2;A1Z9J0;B7YZG4;B7YZG2;B7YZG3;A1Z9I8;E1JH62;A1Z9I9;A0A0B4K7P8;A0A0B4K7Y9;A0A0B4K869;E1JH65;A0A0B4K788;A0A0B4K867;B7YZG6;B7YZG5;E1JH63;A1Z9J1;A1Z9J3;A0A0B4K718	E1JH64;A1Z9J2;A1Z9J0;B7YZG4;B7YZG2;B7YZG3;A1Z9I8;E1JH62;A1Z9I9;A0A0B4K7P8;A0A0B4K7Y9;A0A0B4K869;E1JH65;A0A0B4K788;A0A0B4K867;B7YZG6;B7YZG5;E1JH63;A1Z9J1;A1Z9J3;A0A0B4K718	shot	0	0	0	0	0	0	0	0	0	0	0	1	0	0	0	0	0	0	0	0	0	0	0	0
A0A0B4K849;A0A0B4K7A5;A8DYJ2;Q02645-4;Q02645-2;Q02645;Q02645-3	A0A0B4K849;A0A0B4K7A5;A8DYJ2;Q02645-4;Q02645-2;Q02645	hts	0	0	0	0	1	0	0	0	0	0	0	0	0	0	0	0	0	0	0	0	0	0	0	0
Q0E914;A0A0B4KEV0;A1ZBN3;Q8IHH3;A0A0C4DHD5;D5AEJ9;Q7JMZ7;Q6NND8;A0A0B4K7I6;A0A0B4K7W3;A0A0B4K7B0;A0A0B4K852;A0A0B4K8A2;A0A0B4KF04;A0A0B4K8A1;A0A0B4K7H8;A0A0B4K7W7;A0A0B4K7I2	Q0E914;A0A0B4KEV0;A1ZBN3;Q8IHH3;A0A0C4DHD5;D5AEJ9;Q7JMZ7;Q6NND8;A0A0B4K7I6;A0A0B4K7W3;A0A0B4K7B0;A0A0B4K852;A0A0B4K8A2;A0A0B4KF04;A0A0B4K8A1;A0A0B4K7H8;A0A0B4K7W7;A0A0B4K7I2	sm	0	0	0	0	0	0	0	0	0	0	0	0	0	0	0	0	0	0	0	0	0	0	0	0
Q9V3V2;A0A0B4K7C5	Q9V3V2;A0A0B4K7C5	Fkbp14	0	0	0	0	0	0	0	0	0	0	0	1	0	0	0	0	0	0	0	0	0	0	0	0
A0A0B4K7L0;Q9W252	A0A0B4K7L0;Q9W252	rad50	0	0	0	0	0	0	0	0	0	0	0	0	0	0	0	0	0	0	0	0	0	0	0	0
E1JGQ3;Q9W2J6;A0A0B4LG72;A0A0B4LG29;A0A0B4K7X5;A0A0B4LFW5	E1JGQ3;Q9W2J6;A0A0B4LG72;A0A0B4LG29;A0A0B4K7X5;A0A0B4LFW5	Glycogenin	0	0	0	0	2	0	0	0	1	0	0	0	0	0	0	0	32964000	0	0	0	0	0	0	0
A0A0B4K7Z5;Q7KLV9;Q7KLV9-2	A0A0B4K7Z5;Q7KLV9;Q7KLV9-2	Rpn6	0	0	0	0	0	0	0	0	0	0	0	0	0	0	0	0	0	0	0	0	0	0	0	0
A0A0B4KFL0;A0A0B4K851;A0A126GUM4;Q4Z8K6-3;Q4Z8K6-2;Q4Z8K6	A0A0B4KFL0;A0A0B4K851;A0A126GUM4;Q4Z8K6-3;Q4Z8K6-2;Q4Z8K6	RanBPM	0	0	0	0	0	1	0	0	0	0	1	0	0	0	0	0	0	0	0	0	0	0	0	0
A0A0B4KEG7;P07187;A0A0B4KF10;P02839	A0A0B4KEG7;P07187;A0A0B4KF10;P02839	Lcp2;Lcp1	0	0	0	0	0	0	0	0	0	0	0	0	0	0	0	0	0	0	0	0	0	0	0	0
A1Z8M2;A0A0B4KEM1;A8DYA3;A0A0B4KFE3	A1Z8M2;A0A0B4KEM1;A8DYA3;A0A0B4KFE3	tou	0	0	0	0	2	1	1	0	3	2	1	1	0	0	0	0	9569300	0	0	0	9767200	19308000	0	0
A0A0B4KEM6;P07189	A0A0B4KEM6;P07189	Lcp4	0	0	0	0	0	0	0	0	0	0	0	0	0	0	0	0	0	0	0	0	0	0	0	0
A0A0B4KEQ0;Q24318-2;Q24318	A0A0B4KEQ0;Q24318-2;Q24318	Dp	0	1	0	0	0	0	1	0	0	0	1	0	0	0	0	0	0	0	0	0	0	0	0	0
G3JX25;C1C3E7;G3JX31;G3JX29;G3JX30;G3JX27;G3JX28;A0A0B4KFR8;G3JX32;A0A0B4KER6;A0A0B4KEW3;A0A0B4LGL0;A0A126GUN6;A1ZA47-7;A1ZA47-4;A1ZA47-5;A1ZA47-3;A1ZA47	G3JX25;C1C3E7;G3JX31;G3JX29;G3JX30;G3JX27;G3JX28;A0A0B4KFR8;G3JX32;A0A0B4KER6;A0A0B4KEW3;A0A0B4LGL0;A0A126GUN6;A1ZA47-7;A1ZA47-4;A1ZA47-5;A1ZA47-3;A1ZA47	Zasp52	0	0	0	0	2	0	0	0	0	0	0	0	0	0	0	0	13447000	0	0	0	0	0	0	0
Q0E993;A0A0B4KF06	Q0E993;A0A0B4KF06	Aats-val	0	0	0	0	0	0	0	0	0	0	0	0	0	0	0	0	0	0	0	0	0	0	0	0
A1ZA05;Q0E965;A0A0B4KF69	A1ZA05;Q0E965;A0A0B4KF69	SRPK	0	0	0	0	0	0	0	0	0	0	0	0	0	0	0	0	0	0	0	0	0	0	0	0
Q9VI61;A0A0B4KF76;Q8INT1;A0A0B4KFQ4;E1JJ75;E1JJ76;A8JQU7;Q7KSZ0;A0A0B4KFD2;Q9VI63;A0A0B4KGB4;A8JQU6;A0A0B4KGP1	Q9VI61;A0A0B4KF76;Q8INT1;A0A0B4KFQ4;E1JJ75;E1JJ76;A8JQU7;Q7KSZ0;A0A0B4KFD2;Q9VI63;A0A0B4KGB4;A8JQU6;A0A0B4KGP1	Alh	0	0	0	0	0	0	1	0	1	1	1	0	0	0	0	0	0	0	0	0	0	0	0	0
A0A0B4KF90;A0A0B4KGC6;B7Z0U7;A0A0B4KFE2;E1JJ78;A0A0B4K603;A0A0B4K6V2;A0A0B4K631;Q9VI75	A0A0B4KF90;A0A0B4KGC6;B7Z0U7;A0A0B4KFE2;E1JJ78;A0A0B4K603;A0A0B4K6V2;A0A0B4K631;Q9VI75	lap	0	0	0	0	0	0	0	0	0	0	0	0	0	0	0	0	0	0	0	0	0	0	0	0
Q9VHX9;A0A0B4KFA6	Q9VHX9;A0A0B4KFA6	CD98hc	0	0	0	0	0	0	0	0	0	0	0	0	0	0	0	0	0	0	0	0	0	0	0	0
A0A0B4KFD9	A0A0B4KFD9		0	1	0	0	3	2	2	0	0	0	0	0	0	0	0	0	524770000	56913000	12967000	0	0	0	0	0
A0A0B4KFW0;Q8T0S6	A0A0B4KFW0;Q8T0S6	hpo	0	0	0	0	0	0	0	0	0	0	0	0	0	0	0	0	0	0	0	0	0	0	0	0
A0A0B4KFX5;A0A0B4KHB2;A0A0B4KFT4;A0A0B4KGZ7	A0A0B4KFX5;A0A0B4KHB2;A0A0B4KFT4;A0A0B4KGZ7	CtBP	0	0	0	0	0	0	0	0	1	0	0	0	0	0	0	0	0	0	0	0	6675900	0	0	0
Q9VEL9;A0A0B4KG53	Q9VEL9;A0A0B4KG53	Mur89F	0	0	0	0	0	0	0	0	0	0	0	0	0	0	0	0	0	0	0	0	0	0	0	0
Q9VFC6;Q8INF1;Q8I062;E1JIK9;E1JIK6;A0A0B4KG65;Q95U15;C1C553;Q70VI1;Q9VFC7;C1C529	Q9VFC6;Q8INF1;Q8I062;E1JIK9;E1JIK6;A0A0B4KG65;Q95U15;C1C553;Q70VI1;Q9VFC7;C1C529	Mf	0	0	0	0	1	0	0	0	0	0	0	0	0	0	0	0	0	0	0	0	0	0	0	0
Q9VNF7;B7Z0T5;Q9VNF6;A0A0B4KG70	Q9VNF7;B7Z0T5;Q9VNF6;A0A0B4KG70	MTA1-like	0	0	0	0	1	0	0	1	1	0	0	0	0	0	0	0	0	0	0	0	2293300	0	0	0
A0A0B4KH12;A0A0B4KHG7;A8WHL4;A0A0B4KHT0;Q9VDK5;A0A0B4KGE5	A0A0B4KH12;A0A0B4KHG7;A8WHL4;A0A0B4KHT0;Q9VDK5;A0A0B4KGE5	bon	0	0	0	1	1	0	0	0	1	0	0	0	0	0	0	0	0	0	0	0	0	0	0	0
E1JIR4;A0A0B4KGG8;P13607-7;P13607-6;P13607-2;P13607-4;P13607-5;P13607;P13607-3;A8QI34	E1JIR4;A0A0B4KGG8;P13607-7;P13607-6;P13607-2;P13607-4;P13607-5;P13607;P13607-3	Atpalpha	0	0	0	0	0	0	0	0	0	0	0	0	0	0	0	0	0	0	0	0	0	0	0	0
A0A0B4KGG9	A0A0B4KGG9	CtBP	0	0	0	0	0	0	0	0	0	0	0	0	0	0	0	0	15958000	0	0	0	30640000	0	0	0
A0A0B4LIF3;A0A0B4KGH5;Q86NP2	A0A0B4LIF3;A0A0B4KGH5;Q86NP2	Nelf-A	0	0	0	0	0	0	0	0	0	1	1	0	0	0	0	0	0	0	0	0	0	0	0	0
A0A0B4KHL7;A0A0B4KGN2;P91928	A0A0B4KHL7;A0A0B4KGN2;P91928	CG6455	0	0	0	0	0	0	0	0	0	0	0	0	0	0	0	0	0	0	0	0	0	0	0	0
A0A0B4KGW5;Q9VCC1;Q0KI21;A0A0B4LIJ3	A0A0B4KGW5;Q9VCC1;Q0KI21;A0A0B4LIJ3		0	0	0	0	0	0	0	0	0	0	0	0	0	0	0	0	0	0	0	0	0	0	0	0
A0A0B4KH85;Q9VEW2	A0A0B4KH85;Q9VEW2	CG17931	0	0	1	1	0	0	0	0	0	0	0	0	0	0	0	0	0	0	0	0	0	0	0	0
B7Z0L1;B7Z0L0;Q9VES3;Q8INA9;A0A0B4KH94;A8JR25;P10674	B7Z0L1;B7Z0L0;Q9VES3;Q8INA9;A0A0B4KH94;A8JR25;P10674	Fas1	0	0	0	0	1	0	0	0	0	0	0	0	0	0	0	0	0	0	0	0	0	0	0	0
A0A0B4KHA1;P25992	A0A0B4KHA1;P25992	yem;yemalpha	0	0	0	0	1	0	0	0	1	0	0	1	0	0	0	0	0	0	0	0	0	0	0	0
A0A0B4KHE9;A0A0B4KI10;Q9V3P6-2;Q9V3P6	A0A0B4KHE9;A0A0B4KI10;Q9V3P6-2;Q9V3P6	Rpn2	0	0	0	0	1	0	0	1	1	0	0	0	0	0	0	0	0	0	0	0	0	0	0	0
A0A0B4KHP8;E1JIU3;A0A0B4KHY5;H0RNC3;Q9VCP1-2;Q9VCP1	A0A0B4KHP8;E1JIU3;A0A0B4KHY5;H0RNC3;Q9VCP1-2;Q9VCP1	CG4449-RA;CG4449	0	1	0	1	0	1	1	0	0	1	1	1	0	0	0	0	0	0	0	0	0	0	0	4059600
A0A0B4KHR6;Q8MT36	A0A0B4KHR6;Q8MT36	Mes-4	0	0	0	0	0	0	0	0	0	0	0	0	0	0	0	0	0	0	0	0	0	0	0	0
A0A0B4KHX3;O76324	A0A0B4KHX3;O76324	dco	0	0	0	0	0	0	0	0	0	0	0	0	0	0	0	0	0	0	0	0	0	0	0	0
A0A0B4KI43;Q9VB55;A0A0B4KHZ0;A8JRE3;A0A0B4K7W6	A0A0B4KI43;Q9VB55;A0A0B4KHZ0;A8JRE3;A0A0B4K7W6	woc	0	1	0	1	1	0	1	1	1	0	0	1	0	0	0	0	0	0	0	0	0	0	0	0
Q9VAY4;Q8IMM6;A0A0B4KHZ9	Q9VAY4;Q8IMM6;A0A0B4KHZ9	CG5514-RA	0	0	2	0	1	2	2	0	2	2	2	1	0	0	20094000	0	0	23303000	22785000	0	5365300	22532000	10603000	0
A0A0B4KI23	A0A0B4KI23		0	0	0	0	0	0	0	0	0	1	1	0	0	0	0	0	0	0	0	0	0	0	1114400	0
A0A0B4KI59;Q9VAC9	A0A0B4KI59;Q9VAC9		0	0	0	0	0	0	0	0	0	0	0	0	0	0	0	0	0	0	0	0	0	0	0	0
A0A0B4LEV8;A1Z7A8;A1Z7A8-2	A0A0B4LEV8;A1Z7A8;A1Z7A8-2	coil	0	0	0	0	1	0	0	0	0	0	0	0	0	0	0	0	0	0	0	0	0	0	0	0
E1JH68;A0A0B4LFF9;A0A0B4LF47;A0A0B4LFE6;A1Z9W4	E1JH68;A0A0B4LFF9;A0A0B4LF47;A0A0B4LFE6;A1Z9W4	Inr-a	0	2	2	0	0	2	2	0	0	2	2	0	0	13011000	14517000	0	0	22881000	33728000	0	0	47389000	18120000	0
A0A0B4LF64;P47948	A0A0B4LF64;P47948	TpnC47D	0	0	0	0	0	0	0	0	0	0	0	0	0	0	0	0	0	0	0	0	0	0	0	0
A0A0B4LGC0;A0A0B4LF88;Q9V6K1-2;Q9V6K1	A0A0B4LGC0;A0A0B4LF88;Q9V6K1-2;Q9V6K1	TppII	0	2	0	0	2	0	1	0	2	0	1	0	0	3092500	0	0	0	0	0	0	10170000	0	0	0
A0A0B4LFB3;Q7JVI3	A0A0B4LFB3;Q7JVI3	Tango7	0	0	0	0	0	0	0	0	0	0	0	0	0	0	0	0	0	0	0	0	0	0	0	0
E2QCF1;A0A0B4LFH8;Q7KN85	E2QCF1;A0A0B4LFH8;Q7KN85	ATPCL	0	0	0	0	0	0	0	0	0	0	0	0	0	0	0	0	0	0	0	0	0	0	0	0
Q6NLM8;A0A0B4LFU3	Q6NLM8;A0A0B4LFU3	sano	0	0	0	0	0	0	0	0	0	0	0	0	0	0	0	0	0	0	0	0	0	0	0	0
A0A0B4LG36;Q06943	A0A0B4LG36;Q06943	HmgZ	0	0	0	0	0	0	0	0	0	0	0	0	0	0	0	0	0	0	0	0	0	0	0	0
A0A0B4LG47;Q24141	A0A0B4LG47;Q24141	mei-S332	0	0	0	0	0	0	1	0	0	0	0	0	0	0	0	0	0	0	0	0	0	0	0	0
A0A0B4LGF8;P53777;B7YZP9	A0A0B4LGF8;P53777;B7YZP9	Mlp60A	0	0	0	0	0	0	0	0	0	0	0	0	0	0	0	0	0	0	0	0	0	0	0	0
A0A0B4LGG6;Q9W1H0	A0A0B4LGG6;Q9W1H0	Lpt	0	0	1	1	0	1	1	1	0	2	2	2	0	0	0	0	0	0	0	0	0	13638000	0	13269000
A0A0B4LGT9;Q9VHV6	A0A0B4LGT9;Q9VHV6		0	0	0	0	1	1	0	0	1	0	0	0	0	0	0	0	0	0	0	0	3197900	0	0	0
A0A0B4LHB3;P12428	A0A0B4LHB3;P12428	bw	0	0	0	0	1	0	0	0	0	0	0	0	0	0	0	0	17527000	0	0	0	0	0	0	0
A0A0B4LHF7;Q9VD51	A0A0B4LHF7;Q9VD51	pit	0	0	0	1	0	0	0	0	0	0	0	1	0	0	0	0	0	0	0	0	0	0	0	0
A0A0B4LHS1;P06742-2;P06742	A0A0B4LHS1;P06742-2;P06742	Mlc1	0	0	0	0	0	0	0	0	0	0	0	0	0	0	0	0	0	0	0	0	0	0	0	0
A0A0B4LID0;Q9VE45	A0A0B4LID0;Q9VE45	Muc91C	0	0	0	0	0	0	0	0	0	0	0	0	0	0	0	0	0	0	0	0	0	0	0	0
Q9VDS7;A0A0B4LID7	Q9VDS7;A0A0B4LID7	CG4538-RA	0	0	0	0	0	0	0	0	0	0	0	0	0	0	0	0	0	0	0	0	0	0	0	0
A0A0C4DHG6;A0A0C4DHG2;Q07171-2;Q07171-6;Q07171	A0A0C4DHG6;A0A0C4DHG2;Q07171-2;Q07171-6;Q07171	Gel	0	0	0	0	0	0	0	0	0	0	0	0	0	0	0	0	0	0	0	0	0	0	0	0
A4V2A4;Q95SZ9;M9PIK1;P91632;A0A0S0WH03;M9NGB9;Q0E8A7;M9NDY6;A4IJ59;M9NEH9	A4V2A4;Q95SZ9;M9PIK1;P91632;A0A0S0WH03;M9NGB9;Q0E8A7;M9NDY6;A4IJ59;M9NEH9	mub	0	0	0	0	0	0	0	0	0	0	0	0	0	0	0	0	0	0	0	0	0	0	0	0
A0A0S0WNN6;Q9TVM2	A0A0S0WNN6;Q9TVM2	emb	0	0	0	0	0	0	0	0	0	0	0	0	0	0	0	0	0	0	0	0	0	0	0	0
A0A0S0WNZ2;P52302;A0A0S0WGW8	A0A0S0WNZ2;P52302;A0A0S0WGW8	l(3)mbn	0	1	0	0	1	0	0	0	0	0	0	0	0	0	0	0	0	0	0	0	0	0	0	0
A0AQH0	A0AQH0	Prosbeta1	0	0	0	0	0	0	0	0	0	0	0	0	0	0	0	0	0	0	0	0	0	0	0	0
A0T1Z5;B7Z0J2;A0T1Z4;Q9VFU8	A0T1Z5;B7Z0J2;A0T1Z4;Q9VFU8	yrt	0	0	0	1	0	0	0	0	0	0	0	0	0	0	0	0	0	0	0	0	0	0	0	0
A1A6X5;A8JNH4	A1A6X5;A8JNH4	CG34267-RA;CG34268-RA	0	0	0	0	0	0	0	0	0	0	0	0	0	0	0	0	0	0	0	0	0	0	0	0
A1YK02	A1YK02	Nup75	0	0	0	0	0	0	0	0	0	0	0	0	0	0	0	0	0	0	0	0	0	0	0	0
A1Z6I9	A1Z6I9	Src42A	1	0	0	0	0	0	0	0	0	0	0	0	0	0	0	0	0	0	0	0	0	0	0	0
A1Z6X0	A1Z6X0		0	0	0	0	0	0	0	0	0	0	0	0	0	0	0	0	0	0	0	0	0	0	0	0
A1Z6X6	A1Z6X6		0	0	0	0	0	0	0	0	0	0	0	0	0	0	0	0	0	0	0	0	0	0	0	0
A1Z7G2	A1Z7G2	CG14752-RA	0	0	0	0	0	0	0	0	0	0	0	0	0	0	0	0	0	0	0	0	0	0	0	0
Q7K2P3;A1Z7Z4	Q7K2P3;A1Z7Z4		0	0	0	0	1	0	0	0	0	0	0	0	0	0	0	0	0	0	0	0	0	0	0	0
A1Z843	A1Z843		0	0	0	0	0	0	0	0	1	0	0	0	0	0	0	0	0	0	0	0	1430300	0	0	0
A1Z8F3	A1Z8F3	CG13230-RA	0	0	0	0	1	0	0	0	0	0	0	0	0	0	0	0	0	0	0	0	0	0	0	0
A1Z8H1	A1Z8H1	Cpr47Ea	0	0	0	0	1	0	0	0	0	0	0	0	0	0	0	0	0	0	0	0	0	0	0	0
A1Z8H7;A0A0B4JCR2	A1Z8H7;A0A0B4JCR2	Cpr47Ef	0	0	0	0	0	0	0	0	0	0	0	0	0	0	0	0	0	0	0	0	0	0	0	0
A1Z8Q0	A1Z8Q0	TwdlBeta	0	0	0	0	0	0	0	0	0	0	0	0	0	0	0	0	0	0	0	0	0	0	0	0
A1Z8Y8	A1Z8Y8	Cpr49Ad	0	0	0	0	0	0	0	0	0	0	0	0	0	0	0	0	0	0	0	0	0	0	0	0
A1Z8Z3	A1Z8Z3	Cpr49Ag	0	0	0	0	1	0	0	0	0	0	0	0	0	0	0	0	40435000	0	0	0	0	0	0	0
E1JH59;A1Z9E2;A1Z9E2-2	E1JH59;A1Z9E2;A1Z9E2-2	mip120	0	3	2	0	1	4	3	2	0	5	5	5	0	0	0	0	0	18774000	21036000	0	0	22460000	37167000	23452000
A1Z9I5	A1Z9I5	tum	0	0	0	0	0	0	0	0	0	0	0	0	0	0	0	0	0	0	0	0	0	0	0	0
A1Z9L2;A1Z9L0;Q8T076;A0A0B4KFX4;A0A0B4KEP1;A0A0B4LFC1;A0A0B4KFM5;A0A0B4KF25	A1Z9L2;A1Z9L0;Q8T076;A0A0B4KFX4;A0A0B4KEP1;A0A0B4LFC1;A0A0B4KFM5;A0A0B4KF25	Rcd1	0	0	0	0	0	0	0	0	0	1	1	0	0	0	0	0	0	0	0	0	0	0	0	0
A1Z9S6;A1Z9S5	A1Z9S6;A1Z9S5	Su(var)2-HP2	0	0	0	0	2	1	2	0	1	0	1	1	0	0	0	0	0	0	10355000	0	0	0	0	0
A1Z9U0	A1Z9U0	CG30480-RA	0	0	0	0	0	0	0	0	0	0	0	0	0	0	0	0	0	0	0	0	0	0	0	0
A1ZA23	A1ZA23	CG8192-RA	0	0	0	0	0	0	0	0	0	0	0	0	0	0	0	0	0	0	0	0	0	0	0	0
A1ZAJ7	A1ZAJ7		0	0	0	0	0	0	0	0	0	0	0	0	0	0	0	0	0	0	0	0	0	0	0	0
Q8IFW6;A1ZAK4;A1ZAK3;Q8T0D3	Q8IFW6;A1ZAK4;A1ZAK3;Q8T0D3	Dek	0	0	0	0	0	0	0	1	0	1	0	0	0	0	0	0	0	0	0	0	0	13681000	0	0
A1ZAY8	A1ZAY8	CG4996-RA	0	0	0	0	0	0	0	0	0	0	0	0	0	0	0	0	0	0	0	0	0	0	0	0
Q8SXJ4;A1ZB32	Q8SXJ4;A1ZB32		0	0	0	0	0	0	0	0	0	0	0	0	0	0	0	0	0	0	0	0	0	0	0	0
A1ZB71	A1ZB71	GstE6	0	0	0	0	0	0	0	0	0	0	0	0	0	0	0	0	0	0	0	0	0	0	0	0
A1ZBD8	A1ZBD8		0	0	0	0	0	0	0	1	0	0	0	0	0	0	0	0	0	0	0	0	0	0	0	0
A1ZBE9	A1ZBE9		0	0	0	1	0	0	0	0	0	0	0	1	0	0	0	0	0	0	0	0	0	0	0	0
A1ZBJ2	A1ZBJ2		0	0	0	0	0	0	0	0	0	0	0	0	0	0	0	0	0	0	0	0	0	0	0	0
A1ZBL7;E1JGM9;Q963E6;Q6NPA6;Q9V8V8;A1ZBL5;Q7YU80;Q963E5;E1JGN0;A1ZBL9;Q8MQR8	A1ZBL7;E1JGM9;Q963E6;Q6NPA6;Q9V8V8;A1ZBL5;Q7YU80;Q963E5;E1JGN0;A1ZBL9	par-1	0	1	1	1	1	1	1	0	0	0	0	1	0	0	0	0	0	0	0	0	0	0	0	0
A4UZL5;P41043;A0A0B4KFT5	A4UZL5;P41043;A0A0B4KFT5	GstS1	0	0	0	0	0	0	0	0	0	0	0	0	0	0	0	0	0	0	0	0	0	0	0	0
A4UZW2;P40320-4;P40320-3;P40320;E4NKH6;M9PAY2;P40320-2	A4UZW2;P40320-4;P40320-3;P40320;E4NKH6;M9PAY2;P40320-2	Sam-S	0	0	0	0	0	0	0	0	0	0	0	0	0	0	0	0	0	0	0	0	0	0	0	0
A4V0U4;Q9VJ39	A4V0U4;Q9VJ39		0	0	0	0	0	0	0	0	0	0	0	0	0	0	0	0	0	0	0	0	0	0	0	0
A4V201;E1JI11;M9PFP3;M9PI76;B7Z060;P47825-2;P47825	A4V201;E1JI11;M9PFP3;M9PI76;B7Z060;P47825-2;P47825	Taf4	0	1	0	1	0	1	1	1	1	1	1	1	0	0	0	0	0	0	0	0	0	0	0	0
A4V2J1;Q24400	A4V2J1;Q24400	Mlp84B	0	0	0	0	0	0	0	0	0	0	0	0	0	0	0	0	0	0	0	0	0	0	0	0
A4V391;P12613	A4V391;P12613	T-cp1	0	0	0	1	0	0	1	1	0	0	0	1	0	0	0	0	0	0	0	0	0	0	0	0
A4V4C1;M9NGA3;M9NDU6;M9PHA6;P08182-3;P08182	A4V4C1;M9NGA3;M9NDU6;M9PHA6;P08182-3;P08182	CkIIbeta	0	0	0	0	0	0	0	0	0	0	0	0	0	0	0	0	0	0	0	0	0	0	0	0
A4V4I0;P26308	A4V4I0;P26308	Gbeta13F	0	0	0	0	0	0	0	0	0	0	0	0	0	0	0	0	0	0	0	0	0	0	0	0
A4V4J0;M9PJN9;E1JJA5;A4V4I8;X2JE15;E1JJA4;M9PHQ0;P27619-2;P27619	A4V4J0;M9PJN9;E1JJA5;A4V4I8;X2JE15;E1JJA4;M9PHQ0;P27619-2;P27619	shi	0	0	0	0	0	0	0	0	0	0	0	0	0	0	0	0	0	0	0	0	0	0	0	0
A5XCL5;Q9VSW2;E1JI91;Q9VSW1	A5XCL5;Q9VSW2;E1JI91;Q9VSW1	UGP	0	0	0	0	0	0	0	0	0	0	0	0	0	0	0	0	0	0	0	0	0	0	0	0
A8DQW8	A8DQW8	clos	0	0	0	0	1	0	0	0	0	0	0	0	0	0	0	0	0	0	0	0	0	0	0	0
A8DRW0	A8DRW0	Cpr49Aa	0	0	0	0	0	0	0	0	0	0	0	0	0	0	0	0	0	0	0	0	0	0	0	0
Q9VMS2;M9NES4;A8DYV5	Q9VMS2;M9NES4;A8DYV5	Ncoa6	0	0	0	0	0	0	0	0	0	0	0	0	0	0	0	0	0	0	0	0	0	0	0	0
Q59DZ3;A8DZ03;A8DZ02;Q9VJW9	Q59DZ3;A8DZ03;A8DZ02;Q9VJW9	kuz	0	0	0	0	0	0	0	0	0	0	0	0	0	0	0	0	0	0	0	0	0	0	0	0
F2FB68;Q9VZI0;Q9I7T2;Q8IRC0;M9PEK8;M9PBN6;Q8IRB9;M9PE93;M9PHB1;A8JNK1;Q8IRC1	F2FB68;Q9VZI0;Q9I7T2;Q8IRC0;M9PEK8;M9PBN6;Q8IRB9;M9PE93;M9PHB1;A8JNK1;Q8IRC1	ens	0	1	2	1	0	1	1	0	0	1	1	0	0	0	7412500	0	0	0	0	0	0	0	0	0
A8JNT6;Q9VUX7;A8JNT5;Q9VUX6;A8JNT4;Q8MV37;M9PCQ3;Q8IQN4;M9NDA1;M9NFF6;M9NDS8;M9NEB2	A8JNT6;Q9VUX7;A8JNT5;Q9VUX6;A8JNT4;Q8MV37;M9PCQ3;Q8IQN4;M9NDA1;M9NFF6;M9NDS8;M9NEB2	Mbs	0	0	0	0	0	0	0	0	0	0	0	0	0	0	0	0	0	0	0	0	0	0	0	0
M9PCU1;M9PI83;M9PFX0;M9PFI5;X2JGR4;A8JNU2;M9PFI8;M9PCT8;M9PFS1;P00522	M9PCU1;M9PI83;M9PFX0;M9PFI5;X2JGR4;A8JNU2;M9PFI8;M9PCT8;M9PFS1;P00522	Abl	0	0	0	0	0	0	0	0	0	0	0	0	0	0	0	0	0	0	0	0	0	0	0	0
Q9VH84;A8JQW3	Q9VH84;A8JQW3	Pnn	1	1	1	0	0	1	1	0	0	1	1	0	0	0	0	0	0	0	0	0	0	0	9003300	0
A8JUV4	A8JUV4	Vml	0	0	0	0	0	2	0	0	0	0	0	0	0	0	0	0	0	0	0	0	0	0	0	0
M9NGR9;Q9W433;M9NDQ0;A8JUY8;M9PGH9	M9NGR9;Q9W433;M9NDQ0;A8JUY8;M9PGH9	Ca-alpha1T	0	0	0	0	0	0	0	0	0	0	0	0	0	0	0	0	0	0	0	0	0	0	0	0
X2JIN0;M9MSA5;X2JDY1;A8JV00;M9PGT0;M9PDW8;M9PJ82;E2QD99	X2JIN0;M9MSA5;X2JDY1;A8JV00;M9PGT0;M9PDW8;M9PJ82;E2QD99		0	0	0	0	0	0	0	0	0	0	0	0	0	0	0	0	0	0	0	0	0	0	0	0
Q9W3F6;A8JV22;X2JEJ0;A8JV24	Q9W3F6;A8JV22;X2JEJ0;A8JV24	CG1440-RC	0	0	0	0	0	0	0	0	0	0	0	0	0	0	0	0	0	0	0	0	0	0	0	0
M9PET0;M9PC43;B5RIM9;P13706-4;P13706-2;P13706-3;P13706	M9PET0;M9PC43;B5RIM9;P13706-4;P13706-2;P13706-3;P13706	Gpdh	0	0	0	0	0	0	0	0	0	0	0	0	0	0	0	0	0	0	0	0	0	0	0	0
B5RJQ0;Q95028	B5RJQ0;Q95028	ImpL3	0	0	0	0	0	0	0	0	0	0	0	0	0	0	0	0	0	0	0	0	0	0	0	0
B7YZI0;Q9V7N5-2;Q9V7N5-3;Q9V7N5	B7YZI0;Q9V7N5-2;Q9V7N5-3;Q9V7N5	Vha44	0	0	0	0	0	0	0	0	0	0	0	0	0	0	0	0	0	0	0	0	0	0	0	0
M9MRW2;Q8IQM3;Q9VUR5;Q9VUR6;B7Z058	M9MRW2;Q8IQM3;Q9VUR5;Q9VUR6;B7Z058	RhoGAP71E	0	0	0	0	0	0	0	0	0	0	0	0	0	0	0	0	0	0	0	0	0	0	0	0
B7Z098;Q9VNX8;M9MS45	B7Z098;Q9VNX8;M9MS45	CG7414	0	0	0	0	0	0	0	0	0	0	0	0	0	0	0	0	0	0	0	0	0	0	0	0
Q8T018;B7Z0B7;B7Z0B8;A8JNL3	Q8T018;B7Z0B7;B7Z0B8		0	0	0	0	0	0	0	0	0	0	0	0	0	0	0	0	0	0	0	0	0	0	0	0
B7Z0D7;Q9VSE1	B7Z0D7;Q9VSE1		0	0	0	0	0	0	0	0	0	0	0	0	0	0	0	0	0	0	0	0	0	0	0	0
B7Z0G1;Q02870	B7Z0G1;Q02870	hay	0	0	0	1	0	1	0	0	0	0	0	1	0	0	0	0	0	0	0	0	0	0	0	0
B7Z0N0	B7Z0N0		1	0	0	0	0	0	0	0	0	0	0	0	0	0	0	0	0	0	0	0	0	0	0	0
M9NEA5;M9PGW9;B7Z0Y0;P10180	M9NEA5;M9PGW9;B7Z0Y0;P10180	ct	0	0	0	0	1	0	0	0	1	0	0	0	0	0	0	0	0	0	0	0	1784300	0	0	0
B7Z100;B7Z103	B7Z100;B7Z103	CG42323-RC	0	0	0	0	0	0	0	0	0	0	0	0	0	0	0	0	0	0	0	0	0	0	0	0
Q9I7R0;C0PDF4;M9PEW1	Q9I7R0;C0PDF4;M9PEW1	CG18815-RA	0	0	0	0	0	0	0	0	0	0	0	0	0	0	0	0	0	0	0	0	0	0	0	0
M9NG50;M9PHG2;C7LAH9;P46150-5;P46150-2;P46150;P46150-3;P46150-4	M9NG50;M9PHG2;C7LAH9;P46150-5;P46150-2;P46150;P46150-3;P46150-4	Moe	0	0	0	0	0	0	0	0	0	0	0	0	0	0	0	0	0	0	0	0	0	0	0	0
D0Z726;Q9VRD6;A8JUT4;Q9VJ85	D0Z726;Q9VRD6;A8JUT4;Q9VJ85	Ntf-2;Ntf-2r	0	0	0	0	0	0	0	0	0	0	0	0	0	0	0	0	0	0	0	0	0	0	0	0
D0Z760;P35820	D0Z760;P35820	Psc-RA;Psc	0	0	0	0	0	0	0	0	0	0	0	0	0	0	0	0	0	0	0	0	0	0	0	0
D1Z3A2;Q24407	D1Z3A2;Q24407	ATPsyn-Cf6-RA;ATPsyn-Cf6	0	0	0	0	0	0	0	0	1	0	0	0	0	0	0	0	0	0	0	0	0	0	0	0
D3DMM4;Q86B97;Q9VGE9;Q86B96;Q86B95;Q9VGF0;Q86B94	D3DMM4;Q86B97;Q9VGE9;Q86B96;Q86B95;Q9VGF0;Q86B94	mfas-RJ;mfas	0	0	0	0	0	0	0	0	0	0	0	0	0	0	0	0	0	0	0	0	0	0	0	0
E1JH01;Q9V345	E1JH01;Q9V345	CSN4	0	0	0	0	0	0	0	0	0	0	0	0	0	0	0	0	0	0	0	0	0	0	0	0
E1JH57;Q7K3L1	E1JH57;Q7K3L1	mars	0	0	0	0	0	0	0	0	0	0	0	0	0	0	0	0	0	0	0	0	0	0	0	0
E1JI93;Q9VSU2;Q9VST9;Q8IQB8	E1JI93;Q9VSU2	Tequila	0	0	0	0	3	1	0	0	1	0	0	0	0	0	0	0	33338000	0	0	0	0	0	0	0
Q961C3;Q9VH75;E1JIH4	Q961C3;Q9VH75;E1JIH4		0	0	0	0	0	0	0	0	0	0	0	0	0	0	0	0	0	0	0	0	0	0	0	0
E1JJF9;E1JJF8;M9NEZ5;P20241-2;P20241	E1JJF9;E1JJF8;M9NEZ5;P20241-2;P20241	Nrg	0	0	0	0	0	0	0	0	0	0	0	0	0	0	0	0	0	0	0	0	0	0	0	0
E1JJI5;P54367	E1JJI5;P54367	CkIalpha	0	1	0	0	0	0	0	0	0	0	0	0	0	0	0	0	0	0	0	0	0	0	0	0
E2QC83;Q7KNF2	E2QC83;Q7KNF2	Pabp2	0	1	0	0	0	0	0	0	1	0	1	0	0	0	0	0	0	0	0	0	0	0	7654400	0
E2QCG7;Q0E940	E2QCG7;Q0E940	eIF3-S9	0	0	0	0	0	0	0	0	0	0	0	0	0	0	0	0	0	0	0	0	0	0	0	0
E2QCP0;P84249	E2QCP0;P84249	His3.3A	0	0	0	0	0	0	0	0	0	0	0	0	0	0	0	0	0	0	0	0	0	0	0	0
Q59DP8;Q59DQ0;E6EK17;E6EK15;Q9V4C7;E6EK18;Q59DP9	Q59DP8;Q59DQ0;E6EK17;E6EK15;Q9V4C7;E6EK18;Q59DP9	PMCA	0	0	0	0	0	0	0	0	0	0	0	0	0	0	0	0	0	0	0	0	0	0	0	0
M9MSF5;E8NH67;Q9W5X1	M9MSF5;E8NH67;Q9W5X1	CG9572-RB;CG9572-RA	0	0	0	0	0	0	0	0	0	0	0	0	0	0	0	0	0	0	0	0	0	0	0	0
E8NHB1;Q24325	E8NHB1;Q24325	Taf2	0	0	0	0	1	1	1	0	1	1	0	0	0	0	0	0	1211000	0	0	0	0	0	0	0
M9MS06;F0JAG6;M9PGA7;P18091-2;P18091-5;P18091-4;P18091-3;P18091	M9MS06;F0JAG6;M9PGA7;P18091-2;P18091-5;P18091-4;P18091-3;P18091	Actn	0	0	0	0	1	0	0	0	0	0	0	0	0	0	0	0	0	0	0	0	0	0	0	0
H5V895;Q8T0U6;P48462	H5V895;Q8T0U6;P48462	flw	0	0	0	0	1	0	0	0	0	0	0	0	0	0	0	0	0	0	0	0	0	0	0	0
H8F4V5;Q9VRM7	H8F4V5;Q9VRM7	spo	0	0	0	0	0	0	0	0	0	0	0	1	0	0	0	0	0	0	0	0	0	0	0	0
L0MLQ9;Q8IH18	L0MLQ9;Q8IH18	4E-T	0	0	0	0	1	0	1	0	0	1	0	0	0	0	0	0	0	0	0	0	0	0	0	0
L0MPZ1;X2JD89;Q7KQP6;L0MN91;D1YSG0	L0MPZ1;X2JD89;Q7KQP6;L0MN91;D1YSG0	bt	0	0	0	0	0	0	0	0	0	0	0	0	0	0	0	0	0	0	0	0	0	0	0	0
M9MRC9;P41092	M9MRC9;P41092	RpL27A	0	0	0	1	0	0	0	0	0	0	0	0	0	0	0	0	0	0	0	0	0	0	0	0
M9MRR7;M9MSK4;M9MRQ6;Q9NFP5	M9MRR7;M9MSK4;M9MRQ6;Q9NFP5	Sh3beta	0	0	0	0	0	0	0	0	0	0	0	0	0	0	0	0	0	0	0	0	0	0	0	0
M9MRU9;M9PE38;M9MRZ7;M9ND32;Q0E8I8;P17970-2;P17970	M9MRU9;M9PE38;M9MRZ7	Shab	0	0	0	0	1	0	0	0	0	1	0	0	0	0	0	0	0	0	0	0	0	0	0	0
X2JCM1;M9MRX4;Q7KU95;A8JNM4;X2JGD3;Q7KU92;A8JNM7;A8JNM6;M9MRR4;M9MS19;X2JC49;A8JNM5;M9MRX1;M9MSK6;M9PEN3;M9MRS5	X2JCM1;M9MRX4;Q7KU95;A8JNM4;X2JGD3;Q7KU92;A8JNM7;A8JNM6;M9MRR4;M9MS19;X2JC49;A8JNM5;M9MRX1;M9MSK6;M9PEN3;M9MRS5	Ank2	0	0	0	0	0	0	0	0	2	1	0	0	0	0	0	0	0	0	0	0	8985300	0	0	0
M9MS15;P23654	M9MS15;P23654	Nrt	0	0	0	0	0	0	0	0	1	0	0	0	0	0	0	0	0	0	0	0	0	0	0	0
M9PH39;Q9W321;M9MS40	M9PH39;Q9W321;M9MS40	nej	0	0	0	0	0	0	0	0	0	0	0	0	0	0	0	0	0	0	0	0	0	0	0	0
M9MS70;Q9W4E1	M9MS70;Q9W4E1		0	0	0	0	1	0	0	0	0	0	0	0	0	0	0	0	0	0	0	0	0	0	0	0
X2JKZ0;X2JE83;Q8IQZ6;M9MSB6;X2JCD6;M9MSE8;X2JFL7;Q8T498-2;Q8T498	X2JKZ0;X2JE83;Q8IQZ6;M9MSB6;X2JCD6;M9MSE8;X2JFL7;Q8T498-2;Q8T498	CG42684	0	0	0	0	1	0	0	0	0	0	0	0	0	0	0	0	0	0	0	0	0	0	0	0
M9PCK8;Q960T6;M9MSL4	M9PCK8;Q960T6;M9MSL4	Cep135	0	0	2	1	0	2	2	1	1	2	2	1	0	0	0	0	0	0	0	0	0	0	37127000	0
M9PEB2;M9ND16;Q7KU24	M9PEB2;M9ND16;Q7KU24	Chd1	0	0	0	0	0	0	0	0	0	0	0	0	0	0	0	0	0	0	0	0	0	0	0	0
M9ND37;Q9VZP5;M9NFL1	M9ND37;Q9VZP5;M9NFL1	eIF5B	0	0	0	0	0	0	0	0	0	0	0	0	0	0	0	0	0	0	0	0	0	0	0	0
M9ND95;P05661-22;P05661-17	M9ND95;P05661-22;P05661-17	Mhc	0	0	0	0	0	0	0	0	0	0	0	0	0	0	0	0	0	0	0	0	0	0	0	0
Q8IQA6;M9PES2;Q9VSK5;Q7KUA8;Q86BH2;M9NDL9;M9NE54;M9PHT1	Q8IQA6;M9PES2;Q9VSK5;Q7KUA8;Q86BH2;M9NDL9;M9NE54;M9PHT1	Gug	0	0	0	0	0	1	2	0	0	3	3	1	0	0	0	0	0	0	0	0	0	26905000	17985000	0
M9NDW5;Q9VY64	M9NDW5;Q9VY64		0	0	0	0	10	0	0	0	0	0	0	0	0	0	0	0	160310000	0	0	0	0	0	0	0
Q8IQV5;M9NG75;M9NFL3;Q8IQV6;M9NEF4;M9NDW6;Q9VWA0	Q8IQV5;M9NG75;M9NFL3;Q8IQV6;M9NEF4;M9NDW6;Q9VWA0		0	0	0	0	0	0	0	0	1	0	0	0	0	0	0	0	0	0	0	0	0	0	0	0
M9NE01;Q27889	M9NE01;Q27889	Pp2B-14D	0	0	0	0	0	0	0	0	0	0	0	0	0	0	0	0	0	0	0	0	0	0	0	0
M9NEV0;Q9VMJ7	M9NEV0;Q9VMJ7	lid	0	0	0	0	0	0	0	0	0	0	0	0	0	0	0	0	0	0	0	0	0	0	0	0
Q9VVA4;M9NFH8	Q9VVA4;M9NFH8		0	0	0	0	0	0	0	0	0	0	0	0	0	0	0	0	0	0	0	0	0	0	0	0
M9NFP7;P16914-2;P16914	M9NFP7;P16914-2;P16914	elav	0	1	0	0	1	0	1	0	0	1	1	0	0	0	0	0	0	0	0	0	0	0	0	0
M9PJM6;M9NH07;M9PHJ0;M9PHR2;P19351-6;P19351-8;P19351-12;P19351-7;P19351-5;P19351-4;P19351-2;P19351-3;P19351;B9EQV5;E1JJP0;P19351-9;P19351-13;P19351-11;X2JBP9;P19351-10	M9PJM6;M9NH07;M9PHJ0;M9PHR2;P19351-6;P19351-8;P19351-12;P19351-7;P19351-5;P19351-4;P19351-2;P19351-3;P19351;B9EQV5;E1JJP0;P19351-9;P19351-13;P19351-11;X2JBP9;P19351-10	up	0	0	0	0	0	0	0	0	0	0	0	0	0	0	0	0	0	0	0	0	0	0	0	0
M9PJQ5;M9NH88;P36188-2;P36188-3	M9PJQ5;M9NH88;P36188-2;P36188-3	wupA	0	0	0	0	0	0	0	0	0	0	0	0	0	0	0	0	0	0	0	0	0	0	0	0
M9PB35;P20385-2;P20385	M9PB35;P20385-2;P20385	Cf2	0	1	0	0	1	0	0	0	6	1	0	1	0	0	0	0	0	0	0	0	58895000	0	0	0
M9PB68;Q9VLT5-2;Q9VLT5	M9PB68;Q9VLT5-2;Q9VLT5	poe	0	0	0	0	0	0	0	0	0	0	0	0	0	0	0	0	0	0	0	0	0	0	0	0
M9PDQ0;M9PBI5;M9PGV6;P13395	M9PDQ0;M9PBI5;M9PGV6;P13395	alpha-Spec	0	2	2	0	3	2	1	1	3	2	2	0	0	0	0	0	2135100	0	0	0	1617900	0	0	0
M9PDS8;M9PBI9;M9PEA5;M9PDZ9;M9PDS3;M9PBJ0;M9PGY4;M9PDZ6;M9PEA0;Q9I7U4-5;M9PEA9;M9PGZ0;Q9I7U4-4;Q9I7U4;M9NDX0;Q9I7U4-2;Q9I7U4-3	M9PDS8;M9PBI9;M9PEA5;M9PDZ9;M9PDS3;M9PBJ0;M9PGY4;M9PDZ6;M9PEA0;Q9I7U4-5;M9PEA9;M9PGZ0;Q9I7U4-4;Q9I7U4;M9NDX0;Q9I7U4-2;Q9I7U4-3	sls	0	0	1	1	1	1	1	0	1	0	0	0	0	0	0	0	0	0	0	0	0	0	0	0
Q7KV90;M9PBJ7;Q9W002;Q7KV89;Q7KV88;M9PH19	Q7KV90;M9PBJ7;Q9W002;Q7KV89;Q7KV88;M9PH19	msn	0	0	0	1	0	1	0	1	0	0	1	1	0	0	0	0	0	0	0	0	0	0	0	0
M9PBM1;Q94535	M9PBM1;Q94535	U2af38	0	0	0	0	0	0	0	0	0	0	0	0	0	0	0	0	0	0	0	0	0	0	0	0
M9PBN7;P48603	M9PBN7;P48603	cpb	0	0	0	0	1	0	0	0	0	0	0	0	0	0	0	0	0	0	0	0	0	0	0	0
M9PE73;M9PEC8;M9PBQ0;M9PEN4;M9PHG8;M9PBQ3;P37276-2;P37276	M9PE73;M9PEC8;M9PBQ0;M9PEN4;M9PHG8;M9PBQ3;P37276-2;P37276	Dhc64C	0	1	2	1	1	2	1	1	1	0	2	1	0	0	0	0	0	0	0	0	0	0	0	0
M9PC85;Q9V3V0	M9PC85;Q9V3V0	x16	0	0	0	1	0	0	0	1	0	0	0	1	0	0	0	0	0	0	0	0	0	0	0	0
Q9VQ94;M9PC99	Q9VQ94;M9PC99	Sec24CD	0	0	0	0	0	0	0	0	0	0	0	0	0	0	0	0	0	0	0	0	0	0	0	0
M9PCA1;P11449	M9PCA1;P11449	Vm26Aa	0	0	0	0	0	1	1	0	0	0	0	1	0	0	0	0	0	2953200000	9571800	0	0	0	0	9086800
Q7KTK9;M9PCA2;M9PCU4;M9PCG1;Q9VM14	Q7KTK9;M9PCA2;M9PCU4;M9PCG1;Q9VM14		0	0	0	0	0	0	0	0	0	0	0	0	0	0	0	0	0	0	0	0	0	0	0	0
M9PI47;M9PCC4;Q9XZ09;Q8IQH9;Q8IQI0	M9PI47;M9PCC4;Q9XZ09;Q8IQH9;Q8IQI0	Sap130	0	0	1	0	0	0	1	0	0	1	1	0	0	0	0	0	0	0	0	0	0	0	0	0
M9PCE2;Q9VLL9	M9PCE2;Q9VLL9	Peritrophin-15b	0	0	0	0	0	0	0	0	0	0	0	0	0	0	0	0	0	0	0	0	0	0	0	0
M9PD08;Q9VK85	M9PD08;Q9VK85	Elf	0	0	0	0	0	0	1	1	0	0	1	0	0	0	0	0	0	0	0	0	0	0	0	0
Q9W0S4;M9PE21;M9PDI0	Q9W0S4;M9PE21;M9PDI0	miple2	0	0	0	0	0	0	0	0	0	0	0	0	0	0	0	0	0	0	0	0	0	0	0	0
M9PE30;Q9VZI1	M9PE30;Q9VZI1	Chd64	0	0	0	0	0	0	0	0	0	0	0	0	0	0	0	0	0	0	0	0	0	0	0	0
Q9VSE5;M9PEI0	Q9VSE5;M9PEI0		0	0	0	0	2	0	0	0	0	0	0	0	0	0	0	0	32367000	0	0	0	0	0	0	0
Q9VT32;M9PEY1;M9PEP5;M9PHW7;M9PF46;Q9VT33	Q9VT32;M9PEY1;M9PEP5;M9PHW7;M9PF46;Q9VT33		0	0	0	0	0	0	0	0	0	0	0	0	0	0	0	0	0	0	0	0	0	0	0	0
R9PY73;Q9VX88;M9PEY4;M9PHX3;M9PHE3	R9PY73;Q9VX88;M9PEY4;M9PHX3;M9PHE3		1	0	0	0	0	0	0	0	1	0	0	0	0	0	0	0	0	0	0	0	0	0	0	0
M9PEY6;Q9VM71	M9PEY6;Q9VM71	Rat1	0	0	0	0	0	0	0	0	0	0	0	0	0	0	0	0	0	0	0	0	0	0	0	0
M9PF16;Q00963;M9PHG4	M9PF16;Q00963;M9PHG4	beta-Spec	0	0	0	1	1	1	0	0	0	0	0	0	0	0	0	0	0	0	0	0	0	0	0	0
M9PF40;Q9VTE5	M9PF40;Q9VTE5	l(3)01239	0	0	0	0	0	0	0	0	0	0	0	0	0	0	0	0	0	0	0	0	0	0	0	0
Q9VTR8;M9PF73	Q9VTR8;M9PF73		0	0	0	0	4	0	2	1	1	0	0	0	0	0	0	0	77966000	0	0	0	0	0	0	0
M9PFZ6;P02574	M9PFZ6;P02574	Act79B	0	0	0	0	0	0	0	1	0	0	0	0	0	0	0	0	0	0	0	0	0	0	0	0
M9PG09;Q9VNS3	M9PG09;Q9VNS3		0	0	0	0	2	0	2	0	0	0	0	0	0	0	0	0	13014000	0	10877000	0	0	0	0	0
M9PID3;M9PG82;M9PG20;Q9VPB0	M9PID3;M9PG82;M9PG20;Q9VPB0	HIPP1	0	0	0	0	0	0	0	0	0	0	0	0	0	0	0	0	0	0	0	0	0	0	0	0
M9PG32;P49847	M9PG32;P49847	Taf6	0	0	0	0	0	0	0	0	1	1	1	0	0	0	0	0	0	0	0	0	0	0	1441900	0
M9PG40;Q8SYG3;D3DME9;M9PDD4	M9PG40;Q8SYG3;D3DME9;M9PDD4	CG40045-RA	0	0	0	0	0	0	0	0	0	0	0	0	0	0	0	0	0	0	0	0	0	0	0	0
M9PG47;P13008	M9PG47;P13008	RpS26	0	0	0	1	0	0	1	0	0	0	0	0	0	0	0	0	0	0	0	0	0	0	0	0
M9PG62;P25161	M9PG62;P25161	Rpn3	0	0	1	0	0	1	1	0	0	1	0	0	0	0	0	0	0	0	0	0	0	0	0	0
O77434;M9PGI6	O77434;M9PGI6	Sec22	0	0	0	0	0	0	0	0	0	0	0	0	0	0	0	0	0	0	0	0	0	0	0	0
M9PGK3;Q2MGP0;Q9W3U7;Q9W3U8;M9PDY3;M9PJA1;M9PGV3;M9PHA3	M9PGK3;Q2MGP0;Q9W3U7;Q9W3U8;M9PDY3;M9PJA1	CG4564	0	0	0	0	0	0	0	1	1	0	0	0	0	0	0	0	0	0	0	0	0	0	0	0
M9PGZ2;Q9VYM0	M9PGZ2;Q9VYM0	Cpr11B	0	0	0	0	0	0	0	0	0	0	0	0	0	0	0	0	0	0	0	0	0	0	0	0
M9PH59;Q9VXX8	M9PH59;Q9VXX8	RpL37a	0	0	0	0	0	0	0	0	0	0	0	0	0	0	0	0	0	0	0	0	0	0	0	0
M9PHM6;Q9VS34	M9PHM6;Q9VS34	RpL18	0	1	0	0	0	0	2	0	0	0	1	0	0	0	0	0	0	0	19376000	0	0	0	0	0
M9PHZ5;P42124	M9PHZ5;P42124	E(z)	0	0	0	0	0	1	1	0	0	1	0	0	0	0	0	0	0	0	0	0	0	0	0	0
M9PI05;Q9V3I5	M9PI05;Q9V3I5	JIL-1	0	0	0	0	1	0	0	0	1	1	0	0	0	0	0	0	0	0	0	0	0	0	0	0
M9PI58;Q9VUE5	M9PI58;Q9VUE5	stwl	0	1	1	1	1	1	1	2	1	1	1	1	0	0	0	0	0	0	0	30225000	0	0	0	0
M9PIG8;P55035	M9PIG8;P55035	Rpn10	1	0	0	0	1	0	0	0	0	0	0	0	0	0	0	0	0	0	0	0	0	0	0	0
Q7YU84;M9PIU6;P09956	Q7YU84;M9PIU6;P09956	z	0	0	0	0	1	0	0	0	2	0	1	0	0	0	0	0	0	0	0	0	8616900	0	0	0
M9PJG5;Q9W2X3	M9PJG5;Q9W2X3	CG15308-RB	0	0	0	0	0	0	0	0	0	0	0	0	0	0	0	0	0	0	0	0	0	0	0	0
O02195	O02195	Trip1	0	0	0	0	1	0	0	0	0	0	0	0	0	0	0	0	0	0	0	0	0	0	0	0
O16130	O16130	RpL39	0	0	0	0	0	0	0	0	0	0	0	0	0	0	0	0	0	0	0	0	0	0	0	0
O16810	O16810	Orc1	0	1	0	1	0	1	1	0	0	0	0	1	0	0	0	0	0	0	0	0	0	0	0	0
O18332	O18332	Rab1	1	0	0	1	0	0	0	0	0	1	0	0	0	0	0	0	0	0	0	0	0	0	0	0
O18333	O18333	Rab2	0	0	0	0	0	0	0	0	0	0	0	0	0	0	0	0	0	0	0	0	0	0	0	0
O18413;Q9VA54	O18413;Q9VA54	Rpt6;Rpt6R	1	0	0	0	0	0	0	0	1	0	0	0	0	0	0	0	0	0	0	0	0	0	0	0
Q7KW02;X2JDX3;O46048	Q7KW02;X2JDX3;O46048	east	0	1	1	1	1	1	2	1	1	2	2	0	0	0	0	0	0	0	7696400	0	0	19172000	21089000	0
O46067	O46067	EG:25E8.1	0	0	0	0	0	0	0	0	0	0	0	0	0	0	0	0	0	0	0	0	0	0	0	0
O61305;L7EFC0;Q5LK13;L7EEU0;Q5LK12;L7EGI4	O61305;L7EFC0;Q5LK13;L7EEU0	Dbp80	0	0	0	0	0	0	0	0	1	0	0	0	0	0	0	0	0	0	0	0	0	0	0	0
O61345	O61345	pen	0	0	0	0	1	0	0	0	1	0	0	0	0	0	0	0	0	0	0	0	0	0	0	0
Q8IQZ8;O61604;Q8IQZ7	Q8IQZ8;O61604;Q8IQZ7	Fim	0	0	0	0	1	0	0	0	0	0	0	0	0	0	0	0	0	0	0	0	0	0	0	0
O61613	O61613	Nmt	0	0	0	0	0	0	0	0	0	0	0	0	0	0	0	0	0	0	0	0	0	0	0	0
O62530	O62530	AP-2mu	0	2	0	1	0	2	1	1	0	0	2	0	0	19522000	0	0	0	5031500	0	0	0	0	5707300	0
O62602	O62602	lic	0	0	0	0	0	0	0	0	0	0	0	0	0	0	0	0	0	0	0	0	0	0	0	0
O76874	O76874	EG:125H10.1	0	0	0	0	0	0	0	0	0	0	0	0	0	0	0	0	0	0	0	0	0	0	0	0
O76912	O76912	crm	0	0	0	0	0	0	0	0	0	0	0	0	0	0	0	0	0	0	0	0	0	0	0	0
O76994	O76994	Ip259	0	0	0	0	0	0	0	0	0	1	0	1	0	0	0	0	0	0	0	0	0	0	0	0
O77410	O77410	eIF3-S6	0	0	0	0	0	0	0	0	0	0	0	0	0	0	0	0	0	0	0	0	0	0	0	0
O77430	O77430	SkpA	0	0	0	0	1	0	0	0	0	0	0	0	0	0	0	0	0	0	0	0	0	0	0	0
O97060	O97060	Ccp84Ac	0	0	0	0	2	0	0	0	0	0	0	0	0	0	0	0	0	0	0	0	0	0	0	0
O97061;Q9W471	O97061	Ccp84Ad	0	0	0	0	2	3	1	0	0	0	0	0	0	0	0	0	35534000	163470000	0	0	0	0	0	0
O97062	O97062	Ccp84Ae	0	0	0	1	10	5	2	0	1	1	0	0	0	0	0	0	140800000	75959000	32275000	0	0	0	0	0
O97063	O97063	Ccp84Af	0	0	0	0	0	0	0	0	0	0	0	0	0	0	0	0	0	0	0	0	0	0	0	0
O97064	O97064	Ccp84Ag	0	2	0	0	5	6	7	0	3	0	1	1	0	9214600	0	0	153400000	200150000	142570000	0	11798000	0	0	0
P04052	P04052	RpII215	0	1	0	0	0	1	1	0	0	1	1	0	0	0	0	0	0	0	0	0	0	0	0	0
X2JFG0;P05990	X2JFG0;P05990	r	0	0	0	0	0	0	0	0	0	0	0	0	0	0	0	0	0	0	0	0	0	0	0	0
P07185	P07185	Cp15	0	0	0	0	0	0	0	0	0	0	0	0	0	0	0	0	0	0	0	0	0	0	0	0
P07186	P07186	Cp19	0	0	0	0	1	0	1	0	0	0	1	1	0	0	0	0	0	0	0	0	0	0	0	0
P11046	P11046	LanB1	0	0	0	0	0	0	0	0	0	0	0	0	0	0	0	0	0	0	0	0	0	0	0	0
P14318	P14318	Mp20	0	0	0	0	0	0	0	0	0	0	0	0	0	0	0	0	0	0	0	0	0	0	0	0
X2JAW6;P15215	X2JAW6;P15215	LanB2	0	0	0	0	0	0	0	0	0	0	0	0	0	0	0	0	0	0	0	0	0	0	0	0
P16378-2;P16378	P16378-2;P16378	Galphao	0	0	0	0	0	0	0	0	0	0	0	0	0	0	0	0	0	0	0	0	0	0	0	0
P18169;M9NEY9;P18170;P18171;M9NEA7;M9NG31	P18169;M9NEY9;P18170;P18171;M9NEA7;M9NG31	2001-12-01	0	0	0	0	3	2	1	1	0	0	0	1	0	0	0	0	9254500	17414000	0	0	0	0	0	0
P18432	P18432	Mlc2	0	0	0	1	4	0	0	0	3	0	0	0	0	0	0	0	41993000	0	0	0	22899000	0	0	0
P21914	P21914	SdhB	0	0	0	0	0	0	0	0	1	0	0	0	0	0	0	0	0	0	0	0	2398500	0	0	0
P22265	P22265	tsh	0	0	0	0	0	0	0	0	0	0	0	0	0	0	0	0	0	0	0	0	0	0	0	0
P22465-2;P22465	P22465-2;P22465	AnxB10	0	0	0	0	0	0	0	0	0	0	0	0	0	0	0	0	0	0	0	0	0	0	0	0
P22711	P22711	tin	0	0	0	0	0	0	0	0	0	2	2	0	0	0	0	0	0	0	0	0	0	6303100	7938600	0
P23779	P23779	Cys	0	0	0	0	0	0	0	0	0	0	0	0	0	0	0	0	0	0	0	0	0	0	0	0
P28668;P28668-2	P28668;P28668-2	Aats-glupro	0	1	0	1	2	1	0	0	1	0	0	0	0	0	0	0	3507700	0	0	0	0	0	0	0
P29327;Q95TP9;P29327-2	P29327;Q95TP9	RpS6	0	0	0	0	1	1	2	0	0	0	0	0	0	0	0	0	0	0	0	0	0	0	0	0
P29843;Q8I0E9	P29843;Q8I0E9	Hsc70-1	0	0	0	0	0	0	0	0	0	0	0	0	0	0	0	0	0	0	0	0	0	0	0	0
X2J5G6;P32100	X2J5G6;P32100	RpL7	0	2	0	1	0	0	0	2	0	0	0	0	0	0	0	0	0	0	0	0	0	0	0	0
P35875-2;P35875;P35875-3	P35875-2;P35875;P35875-3	Parp	0	1	0	0	0	1	0	0	0	0	0	0	0	0	0	0	0	0	0	0	0	0	0	0
P36241	P36241	RpL19	0	0	0	0	1	0	1	1	1	0	0	0	0	0	0	0	0	0	0	0	0	0	0	0
P40797	P40797	pnut	0	0	0	0	0	0	0	0	0	0	0	0	0	0	0	0	0	0	0	0	0	0	0	0
P41375	P41375	eIF-2beta	0	0	0	0	0	0	0	0	0	0	0	0	0	0	0	0	0	0	0	0	0	0	0	0
P41900	P41900	TfIIFbeta	0	0	0	0	0	0	0	0	0	0	0	0	0	0	0	0	0	0	0	0	0	0	0	0
P41964;Q9VZR2;Q9VZQ4	P41964;Q9VZR2;Q9VZQ4	Drs;Drsl5;Drsl6	0	0	0	0	0	0	0	0	0	0	0	0	0	0	0	0	0	0	0	0	0	0	0	0
P42281	P42281	Dbi	0	0	0	0	0	0	0	0	0	0	0	0	0	0	0	0	0	0	0	0	0	0	0	0
X2JDR5;P47938	X2JDR5;P47938	dhd	0	1	1	1	0	1	0	1	0	0	1	1	0	0	0	0	0	0	0	0	0	0	0	0
P48588	P48588	RpS25	0	0	0	0	0	0	0	0	0	0	0	0	0	0	0	0	0	0	0	0	0	0	0	0
P49963	P49963	Srp19	0	0	0	0	0	0	0	0	0	0	0	0	0	0	0	0	0	0	0	0	0	0	0	0
P82804	P82804	wibg	0	0	0	0	0	0	0	0	0	0	0	0	0	0	0	0	0	0	0	0	0	0	0	0
P83967	P83967	Act88F	0	0	0	0	0	0	0	0	0	0	0	0	0	0	0	0	0	0	0	0	0	0	0	0
P91939	P91939	Lcp65Ad	0	0	0	0	0	0	1	0	0	0	0	0	0	0	0	0	0	0	0	0	0	0	0	0
P91941	P91941	Acp65Aa	0	0	0	0	0	0	0	1	0	0	0	0	0	0	0	0	0	0	0	0	0	0	0	0
P91942	P91942	Lcp65Ae	0	0	0	0	0	0	0	0	0	0	0	0	0	0	0	0	0	0	0	0	0	0	0	0
P92192	P92192	Lcp65Ab1	0	0	0	0	0	0	0	0	0	0	0	0	0	0	0	0	0	0	0	0	0	0	0	0
P92201	P92201	Lcp65Ag1	0	0	0	0	1	0	0	0	0	0	0	0	0	0	0	0	0	0	0	0	0	0	0	0
P98159	P98159	ndl	0	0	0	0	0	0	1	0	0	0	0	0	0	0	0	0	0	0	0	0	0	0	0	0
Q00174	Q00174	LanA	0	0	1	0	1	0	1	1	1	0	0	1	0	0	0	0	0	0	0	0	0	0	0	0
Q05856	Q05856	SmB	0	1	0	0	0	2	2	1	0	2	1	1	0	0	0	0	0	17490000	30888000	0	0	12977000	0	0
Q06521	Q06521	Vm34Ca	0	0	0	0	0	0	0	0	0	0	0	0	0	0	0	0	0	0	0	0	0	0	0	0
Q9VV38;Q0E8E2	Q9VV38;Q0E8E2		0	0	0	0	0	0	0	0	0	0	0	0	0	0	0	0	0	0	0	0	0	0	0	0
Q0E8J0	Q0E8J0	MEP-1	0	2	0	0	4	0	1	0	1	1	1	2	0	3124000	0	0	3784100	0	0	0	0	3255200	0	3358900
Q0E8P1;Q9VIX6	Q0E8P1;Q9VIX6		0	0	0	0	2	0	0	0	1	1	0	0	0	0	0	0	8571300	0	0	0	0	0	0	0
Q0E8V7	Q0E8V7	Tim13	0	0	0	0	0	0	0	0	1	0	0	0	0	0	0	0	0	0	0	0	4443200	0	0	0
Q0E8X8	Q0E8X8		0	0	0	0	0	0	0	0	0	0	0	0	0	0	0	0	0	0	0	0	0	0	0	0
Q0E906	Q0E906		0	0	0	0	0	0	0	0	0	0	0	0	0	0	0	0	0	0	0	0	0	0	0	0
Q0E9F9	Q0E9F9	CG2915-RB	0	0	0	0	0	0	0	0	0	0	0	0	0	0	0	0	0	0	0	0	0	0	0	0
Q9VX75;X2JCB3;X2JFU8;Q0KHR3	Q9VX75;X2JCB3;X2JFU8;Q0KHR3	baz	0	0	0	0	0	0	0	0	0	0	0	0	0	0	0	0	0	0	0	0	0	0	0	0
Q0KHZ9;Q9VAL7	Q0KHZ9;Q9VAL7	Cnx99A	0	0	0	0	0	0	0	0	0	0	0	0	0	0	0	0	0	0	0	0	0	0	0	0
X2J8C3;Q10714	X2J8C3;Q10714	Ance	0	0	0	0	0	0	0	0	0	0	0	0	0	0	0	0	0	0	0	0	0	0	0	0
Q23972;Q23972-2	Q23972;Q23972-2	smg	0	0	0	0	0	0	0	0	0	0	0	0	0	0	0	0	0	0	0	0	0	0	0	0
Q24154	Q24154	RpL29	0	0	0	0	0	0	0	0	0	0	0	0	0	0	0	0	0	0	0	0	0	0	0	0
Q24253	Q24253	AP-1-2beta	0	0	0	0	0	0	0	0	0	0	0	0	0	0	0	0	0	0	0	0	0	0	0	0
Q24323-2;Q24323-3;Q24323-4;Q24323	Q24323-2;Q24323-3;Q24323-4;Q24323	Sema-2a	1	0	0	0	0	0	0	0	0	0	0	0	0	0	0	0	0	0	0	0	0	0	0	0
Q24439	Q24439	Oscp	0	0	0	0	1	0	0	1	2	0	1	0	0	0	0	0	0	0	0	0	0	0	0	0
Q26416	Q26416	Acp1	0	0	0	0	0	0	0	0	0	0	0	0	0	0	0	0	0	0	0	0	0	0	0	0
Q27237;A0A0B4K7M9	Q27237	l(2)tid	0	0	0	1	0	1	1	0	0	1	0	0	0	0	0	0	0	0	0	0	0	6421500	0	0
Q2PDP6	Q2PDP6	CG12877-RC	0	0	1	0	0	1	1	0	0	2	1	0	0	0	11778000	0	0	16921000	18020000	0	0	77043000	13912000	0
Q4ABE3	Q4ABE3	His1:CG33801	0	2	1	2	0	1	1	1	0	2	2	1	0	15869000	0	9311400	0	0	0	0	0	12308000	57347000	0
Q4V664	Q4V664		0	0	0	0	0	0	0	0	0	0	0	0	0	0	0	0	0	0	0	0	0	0	0	0
Q500X4	Q500X4	S-Lap7	0	0	0	0	0	0	0	0	0	0	0	0	0	0	0	0	0	0	0	0	0	0	0	0
Q5U126	Q5U126		0	0	0	0	1	0	0	1	0	0	0	0	0	0	0	0	0	0	0	0	0	0	0	0
Q6NN28;A0A0B4KG06	Q6NN28;A0A0B4KG06	Tm1	0	0	0	0	0	0	0	0	0	0	0	0	0	0	0	0	1782400	0	0	0	0	0	0	0
Q94513;Q7JN06	Q94513;Q7JN06	BEAF-32	0	0	0	0	0	0	0	0	1	0	0	0	0	0	0	0	0	0	0	0	0	0	0	0
Q7JQH9;Q9V3K9	Q7JQH9;Q9V3K9	whd	0	0	0	0	0	0	0	0	0	0	0	0	0	0	0	0	0	0	0	0	0	0	0	0
Q7JQN4	Q7JQN4	Rs1	0	0	0	0	0	0	0	0	0	0	0	0	0	0	0	0	0	0	0	0	0	0	0	0
Q7JRE4	Q7JRE4	MAN1	0	0	0	0	1	0	0	0	0	0	0	0	0	0	0	0	4167600	0	0	0	0	0	0	0
Q7JRH5	Q7JRH5		0	0	0	0	0	0	0	0	1	0	0	0	0	0	0	0	0	0	0	0	0	0	0	0
Q7JWM4	Q7JWM4		0	0	0	0	0	1	0	0	0	0	0	0	0	0	0	0	0	0	0	0	0	0	0	0
Q7JWQ7	Q7JWQ7	Swim	0	0	0	0	1	0	0	0	0	0	0	0	0	0	0	0	0	0	0	0	0	0	0	0
Q7JXZ2	Q7JXZ2	Eip55E	0	0	0	0	0	0	0	0	0	0	0	0	0	0	0	0	0	0	0	0	0	0	0	0
Q7JY89	Q7JY89		0	0	0	0	0	0	0	0	0	0	0	0	0	0	0	0	0	0	0	0	0	0	0	0
Q7JYA0	Q7JYA0		0	0	0	0	0	0	0	0	0	0	0	0	0	0	0	0	0	0	0	0	0	0	0	0
Q7JZV0	Q7JZV0	Cpr47Eg	0	0	0	0	2	0	0	0	0	0	0	0	0	0	0	0	78476000	0	0	0	0	0	0	0
Q7JZW0	Q7JZW0	Cpr51A	0	0	0	0	0	0	0	0	0	0	0	0	0	0	0	0	0	0	0	0	0	0	0	0
Q7JZZ3	Q7JZZ3		0	0	0	0	6	0	0	0	0	0	0	0	0	0	0	0	136510000	0	0	0	0	0	0	0
Q7K0B6	Q7K0B6	GstT1	0	0	0	0	0	0	0	0	0	0	0	0	0	0	0	0	0	0	0	0	0	0	0	0
Q7K0E6	Q7K0E6	Aats-asp	0	0	0	0	1	0	0	0	0	0	0	0	0	0	0	0	0	0	0	0	0	0	0	0
Q7K0S6	Q7K0S6		0	0	0	0	2	1	0	0	0	0	0	0	0	0	0	0	7497900	0	0	0	0	0	0	0
Q7K231	Q7K231		0	0	0	0	1	0	0	0	1	0	0	0	0	0	0	0	0	0	0	0	0	0	0	0
Q7K2P1	Q7K2P1	Cpr50Cb	0	0	0	0	0	1	0	0	0	0	0	0	0	0	0	0	0	0	0	0	0	0	0	0
Q7K2S9;A1Z9G3	Q7K2S9	loopin-1	0	0	1	0	0	0	0	0	0	0	0	0	0	0	0	0	0	0	0	0	0	0	0	0
Q7K2W6	Q7K2W6	PPO1	0	0	0	0	1	0	0	0	0	0	0	0	0	0	0	0	20454000	0	0	0	0	0	0	0
Q7K2X8	Q7K2X8	Nup44A	0	0	0	0	0	0	0	0	1	0	0	0	0	0	0	0	0	0	0	0	641690	0	0	0
Q7K3B7	Q7K3B7		0	0	0	0	0	0	0	0	0	0	0	0	0	0	0	0	0	0	0	0	0	0	0	0
Q7K3D8	Q7K3D8	DMAP1	0	1	1	1	1	1	1	0	0	1	1	1	0	0	0	0	0	0	0	0	0	0	0	0
Q7K4B2	Q7K4B2		0	0	0	0	0	0	0	0	0	0	0	0	0	0	0	0	0	0	0	0	0	0	0	0
Q7K5J8	Q7K5J8	Cpr57A	0	1	1	0	1	1	1	0	1	1	1	0	0	28516000	0	0	0	0	0	0	0	0	0	0
Q7K5K9	Q7K5K9	S-Lap8	0	0	0	0	0	0	0	0	0	0	0	0	0	0	0	0	0	0	0	0	0	0	0	0
Q7K7A9	Q7K7A9	Fen1	0	0	0	0	1	0	0	0	1	0	0	0	0	0	0	0	0	0	0	0	478230	0	0	0
Q7K7G0;Q9W555	Q7K7G0;Q9W555	deltaCOP	0	0	0	0	0	0	0	0	0	0	0	0	0	0	0	0	0	0	0	0	0	0	0	0
Q7K9H6	Q7K9H6	Sara	0	0	0	0	0	0	0	0	0	0	0	0	0	0	0	0	0	0	0	0	0	0	0	0
Q7KK96	Q7KK96	SMC2	0	0	0	0	2	1	0	0	1	0	0	0	0	0	0	0	5591400	0	0	0	0	0	0	0
Q7KMH9	Q7KMH9	wde	0	0	0	0	0	0	0	0	0	0	0	0	0	0	0	0	0	0	0	0	0	0	0	0
Q7KMP8	Q7KMP8	Rpn9	0	0	0	0	0	0	0	0	0	0	0	0	0	0	0	0	0	0	0	0	0	0	0	0
Q8IMG3;Q7KRS9	Q8IMG3;Q7KRS9		0	0	0	0	0	0	0	0	1	0	0	0	0	0	0	0	0	0	0	0	1686800	0	0	0
Q7KSQ0	Q7KSQ0	sea	0	0	0	0	0	0	0	0	0	0	0	0	0	0	0	0	0	0	0	0	0	0	0	0
Q7KVI9;Q9W1Q4	Q7KVI9;Q9W1Q4		0	0	0	0	0	0	0	0	0	0	0	0	0	0	0	0	0	0	0	0	0	0	0	0
Q7KW39-2;Q7KW39	Q7KW39-2;Q7KW39	CG17896	0	0	0	0	2	0	0	0	1	0	0	0	0	0	0	0	0	0	0	0	0	0	0	0
Q7Z2C5	Q7Z2C5		0	0	0	0	0	0	0	0	0	0	0	0	0	0	0	0	0	0	0	0	0	0	0	0
Q868Z9-5;Q868Z9-2;Q868Z9-6;Q868Z9	Q868Z9-5;Q868Z9-2;Q868Z9-6;Q868Z9	Ppn	0	0	0	0	0	0	0	0	0	0	0	0	0	0	0	0	0	0	0	0	0	0	0	0
Q9VGG3;Q86B99;Q86B98	Q9VGG3;Q86B99	CG14732	0	1	2	0	0	5	4	0	0	4	4	0	0	0	58828000	0	0	98001000	145000000	0	0	154960000	45234000	0
Q86BP9;X2J8K5	Q86BP9;X2J8K5		0	1	0	1	0	0	1	0	0	0	1	1	0	0	0	37479000	0	0	0	0	0	0	0	63548000
Q8I0G5-3;Q8I0G5-2;Q8I0G5;A0A0B4KHL2	Q8I0G5-3;Q8I0G5-2;Q8I0G5;A0A0B4KHL2	gammaCop;gammaCOP	0	0	0	0	0	0	0	0	0	0	0	0	0	0	0	0	0	0	0	0	0	0	0	0
Q8I0N3;Q9VBD9	Q8I0N3;Q9VBD9	TwdlL	0	0	0	0	0	0	0	0	0	0	0	0	0	0	0	0	0	0	0	0	0	0	0	0
Q8I0P8	Q8I0P8	Cpr65Av	0	0	0	0	2	1	0	0	0	0	0	0	0	0	0	0	26867000	0	0	0	0	0	0	0
Q8I937	Q8I937		0	0	0	0	0	0	0	0	1	0	0	1	0	0	0	0	0	0	0	0	0	0	0	0
Q9V9N4;Q8IGP5	Q9V9N4;Q8IGP5	Jupiter;Clamp	0	0	0	0	0	0	0	0	2	0	0	0	0	0	0	0	0	0	0	0	5486400	0	0	0
Q8IH00	Q8IH00	Mat89Ba	0	1	0	0	0	1	1	0	0	1	1	1	0	0	0	0	0	0	0	0	0	0	0	5797900
Q8IH13	Q8IH13	TwdlW	0	0	0	0	0	0	0	0	0	0	0	0	0	0	0	0	0	0	0	0	0	0	0	0
Q8IMB7;Q9V3W9	Q8IMB7;Q9V3W9	Rad23	0	0	0	0	0	0	0	0	0	0	0	0	0	0	0	0	0	0	0	0	0	0	0	0
Q8IMH4;Q9Y125	Q8IMH4;Q9Y125	Sap-r	0	0	0	0	0	0	0	0	0	0	0	0	0	0	0	0	0	0	0	0	0	0	0	0
Q9VC50;Q8IMV7;A0A0B4LHL1	Q9VC50;Q8IMV7;A0A0B4LHL1	CG13627-RB	0	0	0	0	1	0	0	0	0	0	0	0	0	0	0	0	0	0	0	0	0	0	0	0
Q8IN02	Q8IN02	Dph5	0	1	1	1	0	1	1	1	0	1	1	1	0	289370000	0	0	0	0	0	0	0	116350000	0	3221200000
Q9VD13;Q8IN05	Q9VD13;Q8IN05	lqfR	0	0	0	0	0	0	0	0	0	1	0	0	0	0	0	0	0	0	0	0	0	0	0	0
Q8IP68	Q8IP68		0	1	2	2	0	0	0	4	0	0	1	3	0	0	46938000	96143000	0	0	0	152770000	0	0	0	43650000
Q8IP94;Q9VKB0	Q8IP94;Q9VKB0	Aats-thr	0	0	0	1	0	0	0	0	0	0	0	0	0	0	0	0	0	0	0	0	0	0	0	0
Q8IQQ1	Q8IQQ1		0	0	0	0	0	0	0	0	0	0	0	0	0	0	0	0	0	0	0	0	0	0	0	0
Q8IQT4	Q8IQT4		0	0	0	0	0	0	0	0	0	2	1	2	0	0	0	0	0	0	0	0	0	0	0	7422200
Q8IQU7;Q8IQU6;Q8IQU8	Q8IQU7;Q8IQU6	825-Oak	0	1	0	0	2	3	3	0	0	1	0	2	0	0	0	0	12936000	126820000	113110000	0	0	0	0	11136000
Q8IQW2;Q9VWD1	Q8IQW2;Q9VWD1	COX6B	0	0	0	1	1	1	0	0	2	0	0	0	0	0	0	0	0	0	0	0	8221000	0	0	0
Q8IR01	Q8IR01		0	0	0	0	0	0	0	0	0	0	0	0	0	0	0	0	0	0	0	0	0	0	0	0
Q8IR08	Q8IR08	Twdlalpha	0	0	0	0	0	0	0	0	0	0	0	0	0	0	0	0	0	0	0	0	0	0	0	0
Q8IR10	Q8IR10	TwdlY	0	0	0	0	0	0	0	0	0	0	0	0	0	0	0	0	0	0	0	0	0	0	0	0
Q8IR11	Q8IR11	TwdlX	0	0	1	0	2	0	0	0	0	0	0	0	0	0	0	0	16072000	0	0	0	0	0	0	0
Q8IR57	Q8IR57		0	0	0	0	0	0	0	0	0	0	0	0	0	0	0	0	0	0	0	0	0	0	0	0
Q8MRG6;Q9VW52	Q8MRG6;Q9VW52	Prp3	0	0	0	0	1	0	0	0	1	0	0	0	0	0	0	0	0	0	0	0	451510	0	0	0
Q8MRM0	Q8MRM0	GstT4	0	0	0	0	0	0	0	0	0	0	0	0	0	0	0	0	0	0	0	0	0	0	0	0
Q8MSI2	Q8MSI2	Scp1	0	0	0	0	0	0	0	0	0	0	0	0	0	0	0	0	0	0	0	0	0	0	0	0
Q9VAX7;Q8MST5	Q9VAX7;Q8MST5	betaTub97EF	0	0	0	0	0	0	0	0	0	0	0	0	0	0	0	0	0	0	0	0	0	0	0	0
Q8SWS3	Q8SWS3		0	0	0	0	0	2	2	0	0	0	0	0	0	0	0	0	0	139930000	53601000	0	0	0	0	0
Q8SWS7	Q8SWS7	vito	0	0	0	0	0	0	0	0	0	0	0	0	0	0	0	0	0	0	0	0	0	0	0	0
Q8SWU6	Q8SWU6		0	0	0	0	0	0	0	0	0	0	0	0	0	0	0	0	0	0	0	0	0	0	0	0
Q8SX57	Q8SX57	CG11005	0	0	0	0	0	0	0	0	0	0	0	0	0	0	0	0	0	0	0	0	0	0	0	0
Q8SXI2	Q8SXI2	Yeti	0	0	0	0	0	0	0	0	0	0	0	0	0	0	0	0	0	0	0	0	0	0	0	0
Q8SXM8;Q9W327	Q8SXM8;Q9W327	Aats-lys	0	1	0	1	0	0	0	0	0	1	1	0	0	0	0	0	0	0	0	0	0	0	0	0
Q9W1I0;Q8SXP8	Q9W1I0;Q8SXP8	TBPH	0	0	0	0	2	0	0	0	2	0	0	0	0	0	0	0	10278000	0	0	0	7764200	0	0	0
Q8SXR7;Q9W185	Q8SXR7;Q9W185		0	0	0	0	0	0	0	0	0	0	0	1	0	0	0	0	0	0	0	0	0	0	0	0
Q8SY39	Q8SY39	CG6994	0	0	0	0	0	0	0	0	0	0	0	0	0	0	0	0	0	0	0	0	0	0	0	0
Q8SZ38	Q8SZ38		0	0	0	0	0	0	0	0	0	0	0	0	0	0	0	0	0	0	0	0	0	0	0	0
Q8SZK9	Q8SZK9	Clect27	0	0	0	0	2	0	0	0	0	0	0	1	0	0	0	0	7509900	0	0	0	0	0	0	0
Q8SZM2	Q8SZM2		0	0	0	0	2	0	0	1	0	0	0	0	0	0	0	0	17834000	0	0	0	0	0	0	0
Q8T0J3;Q9V4P1-2;Q9V4P1	Q8T0J3;Q9V4P1-2;Q9V4P1	scra	0	0	0	0	1	0	0	0	0	0	0	0	0	0	0	0	0	0	0	0	0	0	0	0
Q8T0V6	Q8T0V6	obst-E	0	0	0	0	0	0	0	0	0	0	0	0	0	0	0	0	0	0	0	0	0	0	0	0
Q8T8W3;Q8T6I0	Q8T8W3;Q8T6I0	Past1	0	1	1	1	1	1	1	1	1	1	1	2	0	0	0	0	0	0	0	0	0	0	0	76294000
Q8T9H0;Q9VIJ3	Q8T9H0;Q9VIJ3	CG9328-RA	0	0	0	0	1	0	0	0	0	0	0	0	0	0	0	0	495430	0	0	0	0	0	0	0
Q94517	Q94517	Rpd3	0	0	0	0	0	0	0	0	1	0	0	0	0	0	0	0	0	0	0	0	0	0	0	0
Q95R35	Q95R35	S-Lap4	0	0	0	0	0	1	0	1	0	0	0	1	0	0	0	0	0	0	0	0	0	0	0	0
Q95RB2	Q95RB2	Cpr49Ae	0	1	0	0	2	2	2	0	0	0	0	0	0	0	0	0	4573700	9959200	10489000	0	0	0	0	0
Q95RQ8;Q9W1N1	Q95RQ8;Q9W1N1	pita	1	1	0	0	2	1	1	0	1	1	1	0	0	0	0	0	0	0	0	0	0	0	0	0
Q95RV3	Q95RV3	Lhr	0	0	0	0	0	0	0	0	0	0	0	0	0	0	0	0	0	0	0	0	0	0	0	0
Q95RX5	Q95RX5		0	0	0	0	0	0	0	0	0	0	0	0	0	0	0	0	0	0	0	0	0	0	0	0
Q960M4	Q960M4	Prx5	0	0	0	0	0	0	0	0	1	0	0	0	0	0	0	0	0	0	0	0	0	0	0	0
Q960W6	Q960W6	CG8306	0	0	0	0	1	0	0	1	0	0	0	0	0	0	0	0	0	0	0	0	0	0	0	0
Q961W5	Q961W5	S-Lap3	0	1	0	0	0	0	0	0	0	0	0	1	0	0	0	0	0	0	0	0	0	0	0	0
Q9I7Q5	Q9I7Q5	Cpr65Au	0	0	0	0	0	0	0	0	0	0	0	0	0	0	0	0	0	0	0	0	0	0	0	0
Q9I7Q6	Q9I7Q6	Lcp65Ag3	0	0	0	0	1	0	0	0	0	0	0	0	0	0	0	0	424920000	0	0	0	0	0	0	0
Q9I7R7	Q9I7R7		0	0	0	0	0	1	1	0	0	0	0	0	0	0	0	0	0	0	0	0	0	0	0	0
Q9I7T7-2;Q9I7T7	Q9I7T7-2;Q9I7T7	CG11505	0	0	0	0	0	0	1	0	1	0	0	0	0	0	0	0	0	0	0	0	2618600	0	0	0
Q9NBD7	Q9NBD7	chb	0	0	1	0	0	0	0	1	0	0	1	0	0	0	0	0	0	0	0	0	0	0	0	0
Q9NHA8	Q9NHA8	GNBP3	0	0	0	0	8	0	1	0	0	0	0	0	0	0	0	0	162160000	0	0	0	0	0	0	0
Q9NHD5	Q9NHD5	san	0	0	0	0	0	1	0	0	0	0	0	0	0	0	0	0	0	0	0	0	0	0	0	0
Q9U1K7	Q9U1K7	EG:140G11.5	0	0	0	0	0	0	0	0	0	0	0	0	0	0	0	0	0	0	0	0	0	0	0	0
Q9U3V9	Q9U3V9	xmas-2	0	0	0	0	1	0	1	0	0	0	0	0	0	0	0	0	0	0	0	0	0	0	0	0
Q9U9Q4	Q9U9Q4	eIF-3p40	0	0	0	0	0	0	0	0	0	0	0	0	0	0	0	0	0	0	0	0	0	0	0	0
Q9V393	Q9V393	krz	0	0	0	0	0	0	0	0	0	0	0	0	0	0	0	0	0	0	0	0	0	0	0	0
Q9V3C6	Q9V3C6	EG:BACR42I17.10	0	0	0	0	0	0	0	0	0	0	1	0	0	0	0	0	0	0	0	0	0	0	1798400	0
X2J9R2;Q9V3D2	X2J9R2;Q9V3D2	Coprox	0	0	0	0	0	0	0	0	0	0	0	0	0	0	0	0	0	0	0	0	0	0	0	0
Q9V3D9	Q9V3D9	Srp54k	0	0	0	0	0	0	0	1	0	0	0	0	0	0	0	0	0	0	0	0	0	0	0	0
Q9V3G7	Q9V3G7	Rpn7	0	0	0	0	1	0	0	0	1	0	0	0	0	0	0	0	0	0	0	0	0	0	0	0
Q9V3H9	Q9V3H9	Nab2	0	0	0	0	0	0	0	0	0	0	0	0	0	0	0	0	0	0	0	0	0	0	0	0
Q9V3J7	Q9V3J7	EG:BACR7A4.3	0	0	0	0	1	0	0	0	0	0	0	0	0	0	0	0	0	0	0	0	0	0	0	0
Q9V3L8	Q9V3L8	Ccp84Aa	0	0	0	0	0	0	0	0	0	0	0	0	0	0	0	0	10968000	84353000	0	0	0	0	0	0
Q9V3Z9	Q9V3Z9	BG:DS00180.3	0	0	0	0	0	0	0	0	0	0	0	0	0	0	0	0	0	0	0	0	0	0	0	0
X2J4W8;Q9V447	X2J4W8;Q9V447	Kr-h2	0	0	0	1	0	0	0	0	1	0	0	0	0	0	0	0	0	0	0	0	0	0	0	0
Q9V460-2;Q9V460	Q9V460-2;Q9V460	Spt5	0	0	0	0	0	0	0	0	0	0	0	0	0	0	0	0	0	0	0	0	0	0	0	0
Q9V461	Q9V461	Mcm6	0	0	0	0	0	0	0	0	0	0	0	0	0	0	0	0	0	0	0	0	0	0	0	0
Q9V4E0	Q9V4E0	ND-49	0	0	0	1	0	0	0	0	0	0	0	0	0	0	0	0	0	0	0	0	0	0	0	0
Q9V4Z9	Q9V4Z9	lin	0	0	0	0	0	0	0	0	0	0	0	1	0	0	0	0	0	0	0	0	0	0	0	3590000
Q9V7U0;Q9V7U0-2	Q9V7U0;Q9V7U0-2	resilin	0	0	0	0	0	0	0	0	0	0	0	0	0	0	0	0	0	0	0	0	0	0	0	0
Q9V8R9;A0A0B4LFX4;A0A0B4LG23;Q9V8R9-6;Q9V8R9-2;Q9V8R9-4;Q9V8R9-5;Q9V8R9-3	Q9V8R9;A0A0B4LFX4;A0A0B4LG23;Q9V8R9-6;Q9V8R9-2;Q9V8R9-4;Q9V8R9-5;Q9V8R9-3	cora	0	0	0	0	0	0	0	0	1	0	0	0	0	0	0	0	0	0	0	0	0	0	0	0
Q9V9M7	Q9V9M7	RpL21	0	0	0	0	0	0	0	0	0	0	0	0	0	0	0	0	0	0	0	0	0	0	0	0
Q9V9R2	Q9V9R2	Cul2	0	0	0	0	0	0	0	0	0	0	0	0	0	0	0	0	0	0	0	0	0	0	0	0
Q9V9Z8	Q9V9Z8		0	0	0	0	0	0	0	0	0	0	1	0	0	0	0	0	0	0	0	0	0	0	0	0
Q9V9Z9	Q9V9Z9	CG1542	0	0	0	0	0	0	0	0	0	0	0	0	0	0	0	0	0	0	0	0	0	0	0	0
Q9VA32	Q9VA32	Cpr100A	0	0	0	1	0	0	0	0	0	0	0	0	0	0	0	0	0	0	0	0	0	0	0	0
Q9VAK3	Q9VAK3		0	0	0	0	0	0	0	0	0	0	0	0	0	0	0	0	0	0	0	0	0	0	0	0
Q9VAM5	Q9VAM5	Brd8	0	0	0	0	0	0	0	0	0	0	0	0	0	0	0	0	0	0	0	0	0	0	0	0
Q9VAM6	Q9VAM6	CG1458	0	0	0	0	0	0	0	0	0	0	0	0	0	0	0	0	0	0	0	0	0	0	0	0
Q9VAN0	Q9VAN0	CG11899	0	0	0	0	0	0	0	0	0	0	0	0	0	0	0	0	0	0	0	0	0	0	0	0
Q9VAV2	Q9VAV2	CG12413-RA	0	0	0	0	0	0	0	0	0	0	0	0	0	0	0	0	0	0	0	0	0	0	0	0
Q9VAW8;Q24404	Q9VAW8;Q24404	Mst98Ca;Mst98Cb	0	0	0	0	0	0	0	0	0	0	0	0	0	0	0	0	0	0	0	0	0	0	0	0
Q9VB29	Q9VB29		0	0	0	0	0	0	0	0	0	0	0	0	0	0	0	0	0	0	0	0	0	0	0	0
Q9VB52	Q9VB52	l(3)mbt	0	0	0	0	0	0	0	0	0	0	0	0	0	0	0	0	0	0	0	0	0	0	0	0
Q9VB95	Q9VB95	TwdlC	0	0	0	0	0	0	0	0	0	0	0	0	0	0	0	0	0	0	0	0	0	0	0	0
Q9VBB3	Q9VBB3	IntS12	0	0	0	0	0	0	0	0	0	0	0	0	0	0	0	0	0	0	0	0	0	0	0	0
Q9VBC0	Q9VBC0		0	0	0	0	2	0	0	0	0	0	1	0	0	0	0	0	86481000	0	0	0	0	0	0	0
Q9VBD2	Q9VBD2	TwdlD	0	0	0	0	1	0	0	0	1	0	0	0	0	0	0	0	0	0	0	0	0	0	0	0
Q9VBD5	Q9VBD5	TwdlN	0	0	0	0	1	0	0	0	0	0	0	0	0	0	0	0	38719000	0	0	0	0	0	0	0
Q9VBD8	Q9VBD8	TwdlO	0	0	1	0	3	0	0	0	0	0	0	0	0	0	0	0	0	0	0	0	0	0	0	0
Q9VBE0	Q9VBE0	TwdlB	0	0	0	0	1	0	0	0	0	0	0	0	0	0	0	0	24451000	0	0	0	0	0	0	0
Q9VBE1	Q9VBE1	TwdlP	0	0	0	0	0	0	0	0	0	0	0	0	0	0	0	0	0	0	0	0	0	0	0	0
Q9VBH8;Q9VHE5	Q9VBH8;Q9VHE5	RpL34a;RpL34b	0	0	0	0	0	0	0	1	0	0	0	0	0	0	0	0	0	0	0	0	0	0	0	0
Q9VBK9	Q9VBK9		0	0	0	1	0	1	0	1	0	0	0	1	0	0	0	0	0	0	0	0	0	0	0	0
Q9VBN5	Q9VBN5	RpL27	0	0	0	0	0	0	0	0	0	0	0	0	0	0	0	0	0	0	0	0	0	0	0	0
Q9VBU4	Q9VBU4		0	0	0	0	0	0	0	0	0	0	0	0	0	0	0	0	0	0	0	0	0	0	0	0
Q9VBX1	Q9VBX1	Clbn	0	0	0	0	0	0	0	0	0	0	0	0	0	0	0	0	0	0	0	0	0	0	0	0
Q9VC08	Q9VC08	Mink	0	0	0	0	0	0	0	0	0	0	0	0	0	0	0	0	0	0	0	0	0	0	0	0
Q9VC54	Q9VC54		0	0	1	0	0	0	0	0	0	0	0	1	0	0	0	0	0	0	0	0	0	0	0	0
Q9VC60	Q9VC60		0	0	0	0	0	2	2	0	0	1	1	0	0	0	0	0	0	12986000	17426000	0	0	0	0	0
Q9VCD1	Q9VCD1	Rootletin	0	1	0	0	0	0	1	1	0	0	0	0	0	0	0	0	0	0	0	0	0	0	0	0
Q9VCY1	Q9VCY1		0	0	1	1	1	1	0	1	0	0	0	0	0	0	0	0	0	0	0	0	0	0	0	0
Q9VD04;Q9VD05	Q9VD04;Q9VD05		0	0	0	0	0	0	0	0	0	0	0	0	0	0	0	0	0	0	0	0	0	0	0	0
Q9VD14	Q9VD14		1	0	0	0	0	0	0	0	0	0	0	0	0	0	0	0	0	0	0	0	0	0	0	0
Q9VD48	Q9VD48		0	0	0	0	0	1	0	0	1	1	0	0	0	0	0	0	0	0	0	0	0	0	0	0
Q9VDE4	Q9VDE4	Bdbt	0	0	0	0	0	0	0	0	0	0	0	0	0	0	0	0	0	0	0	0	0	0	0	0
Q9VDE5	Q9VDE5	ppan	0	0	0	0	0	0	0	0	0	0	0	0	0	0	0	0	0	0	0	0	0	0	0	0
Q9VDH8	Q9VDH8	RpS30	0	0	0	1	0	0	0	1	0	0	0	1	0	0	0	0	0	0	0	0	0	0	0	0
Q9VDK7	Q9VDK7	Srp72	0	0	0	0	0	1	1	0	0	0	0	0	0	0	0	0	0	0	0	0	0	0	0	0
Q9VDR1	Q9VDR1	MED25	0	0	0	0	0	0	0	0	0	0	0	0	0	0	0	0	0	0	0	0	0	0	0	0
Q9VDY8;A0A0B4KGG5	Q9VDY8;A0A0B4KGG5	vib	0	0	0	1	0	0	1	1	0	0	0	0	0	0	0	0	0	0	0	0	0	0	0	0
Q9VE75	Q9VE75	Vha100-2	0	0	0	0	0	0	0	0	0	0	0	0	0	0	0	0	0	0	0	0	0	0	0	0
Q9VE98	Q9VE98		0	0	0	1	0	1	1	1	0	0	1	1	0	0	0	0	0	0	0	0	0	0	0	0
Q9VEA1	Q9VEA1	eIF-1A	0	0	0	0	0	0	0	0	0	0	0	0	0	0	0	0	0	0	0	0	0	0	0	0
Q9VEB3	Q9VEB3	CG7993	0	0	0	0	0	0	0	0	0	0	0	0	0	0	0	0	0	0	0	0	0	0	0	0
Q9VEF0	Q9VEF0		0	0	0	0	0	0	0	0	0	0	0	0	0	0	0	0	0	0	0	0	0	0	0	0
Q9VEJ0	Q9VEJ0	Prx3	0	0	0	0	0	0	0	0	0	0	0	0	0	0	0	0	0	0	0	0	0	0	0	0
Q9VEJ1;A0A0B4KGU8;A0A0B4KG60	Q9VEJ1	SF1	0	2	1	0	1	2	3	0	2	3	2	1	0	5745100	0	0	0	14657000	14861000	0	0	43277000	18492000	0
Q9VEN6	Q9VEN6	mRpS11	0	0	0	0	0	0	0	0	0	0	0	0	0	0	0	0	0	0	0	0	0	0	0	0
Q9VEX6	Q9VEX6	bor	0	0	0	0	1	0	0	0	0	0	0	0	0	0	0	0	0	0	0	0	0	0	0	0
Q9VF28	Q9VF28	Arpc3A	0	0	0	0	0	0	0	0	0	0	0	0	0	0	0	0	0	0	0	0	0	0	0	0
Q9VFB9	Q9VFB9		0	0	0	0	0	0	0	0	0	0	0	0	0	0	0	0	0	0	0	0	0	0	0	0
Q9VFE4;A0A0B4K683	Q9VFE4;A0A0B4K683	RpS5b	0	0	0	1	0	0	1	0	1	0	1	0	0	0	0	0	0	0	0	0	0	0	0	0
Q9VFP0	Q9VFP0		0	0	0	0	0	0	0	0	0	0	0	0	0	0	0	0	0	0	0	0	0	0	0	0
Q9VFP8	Q9VFP8	Art6	0	0	0	0	0	0	0	0	0	0	0	0	0	0	0	0	0	0	0	0	0	0	0	0
Q9VG06	Q9VG06	CG17327-RA	0	0	0	0	0	0	0	0	0	0	0	0	0	0	0	0	0	0	0	0	0	0	0	0
Q9VGA0	Q9VGA0	GstD9	0	1	0	0	0	0	1	0	0	0	1	0	0	0	0	0	0	0	0	0	0	0	0	0
Q9VGA3	Q9VGA3		0	0	0	0	1	0	0	0	0	0	0	0	0	0	0	0	0	0	0	0	0	0	0	0
Q9VGW7	Q9VGW7	Art1	0	0	0	0	0	0	0	0	0	0	0	0	0	0	0	0	0	0	0	0	0	0	0	0
Q9VH00	Q9VH00		0	0	0	0	1	0	0	0	0	0	0	0	0	0	0	0	0	0	0	0	0	0	0	0
Q9VHG4	Q9VHG4	VhaM8.9	0	0	0	0	0	0	0	0	0	0	0	0	0	0	0	0	0	0	0	0	0	0	0	0
Q9VHK6	Q9VHK6	IscU	0	0	0	0	0	0	0	0	0	0	0	0	0	0	0	0	0	0	0	0	0	0	0	0
Q9VI82	Q9VI82	CG1234	0	0	0	0	0	0	0	0	0	0	0	0	0	0	0	0	0	0	0	0	0	0	0	0
Q9VID9	Q9VID9		0	0	0	0	0	0	0	0	0	0	0	0	0	0	0	0	0	0	0	0	0	0	0	0
Q9VIE7	Q9VIE7	bur	0	0	0	0	0	0	0	0	0	0	0	0	0	0	0	0	0	0	0	0	0	0	0	0
Q9VIF0	Q9VIF0	CG9246	0	0	0	1	0	0	0	1	0	0	0	0	0	0	0	0	0	0	0	1220900	0	0	0	0
Q9VIT3	Q9VIT3	msb1l	0	0	0	0	0	0	0	0	0	0	0	0	0	0	0	0	0	0	0	0	0	0	0	0
Q9VJG2	Q9VJG2		0	6	6	6	0	6	8	3	0	7	8	7	0	236280000	273790000	65514000	0	260660000	249800000	279510000	0	237610000	212030000	102390000
Q9VJL9	Q9VJL9	BG:DS02740.2	0	0	0	0	0	1	1	4	0	1	0	3	0	0	0	0	0	0	0	45568000	0	0	0	68428000
Q9VJM1	Q9VJM1	CG34168-RA	0	0	0	0	0	0	0	0	0	0	0	0	0	0	0	0	0	0	0	0	0	0	0	0
X2JE06;Q9VJY6	X2JE06;Q9VJY6	RpL24	0	0	0	0	0	0	0	0	0	0	0	0	0	0	0	0	0	0	0	0	0	0	0	0
Q9VJY7	Q9VJY7		0	0	0	0	0	0	0	0	0	0	1	0	0	0	0	0	0	0	0	0	0	0	13161000	0
Q9VJZ6	Q9VJZ6		0	0	0	0	0	0	0	0	0	0	0	0	0	0	0	0	0	0	0	0	0	0	0	0
X2J9F7;Q9VKI3	X2J9F7;Q9VKI3	Vm32E	0	0	0	0	1	0	1	1	0	0	0	0	0	0	0	0	0	0	0	0	0	0	0	0
Q9VKJ1	Q9VKJ1	CG4751	0	0	0	1	1	1	1	1	4	0	1	1	0	0	0	0	0	0	0	0	14642000	0	0	0
X2J7U0;Q9VKM1	X2J7U0;Q9VKM1	piwi	0	0	0	0	0	0	0	0	0	0	0	0	0	0	0	0	0	0	0	0	0	0	0	0
Q9VKM8;Q9VKM7	Q9VKM8;Q9VKM7	CG6089	0	0	0	0	0	0	0	0	0	0	0	0	0	0	0	0	0	0	0	0	0	0	0	0
Q9VKR2	Q9VKR2	CG17118	0	0	0	0	0	0	0	0	0	0	0	0	0	0	0	0	0	0	0	0	0	0	0	0
Q9VKW5	Q9VKW5		0	0	0	0	0	0	1	0	0	0	0	0	0	0	0	0	0	0	0	0	0	0	0	0
Q9VKZ8	Q9VKZ8	Usp14	0	0	0	0	1	0	0	0	0	0	0	0	0	0	0	0	0	0	0	0	0	0	0	0
Q9VL69	Q9VL69	BEST:CK01296	0	0	0	0	0	0	0	0	0	0	0	0	0	0	0	0	0	0	0	0	0	0	0	0
Q9VL72	Q9VL72	Etl1	0	0	0	0	0	0	0	0	0	0	0	0	0	0	0	0	0	0	0	0	0	0	0	0
Q9VL75	Q9VL75	Bka	0	0	1	0	0	1	0	0	0	0	0	0	0	0	0	0	0	0	0	0	0	0	0	0
Q9VL91	Q9VL91	zf30C	0	0	0	0	1	0	0	0	1	0	0	0	0	0	0	0	0	0	0	0	0	0	0	0
Q9VLK1	Q9VLK1		0	0	0	1	0	0	0	0	0	0	0	0	0	0	0	0	0	0	0	0	0	0	0	0
Q9VLR5	Q9VLR5	Ssb-c31a	0	0	0	0	0	0	0	0	0	0	0	0	0	0	0	0	0	0	0	0	0	0	0	0
Q9VLT7	Q9VLT7	RpL36A	0	0	0	0	1	0	0	0	0	0	0	0	0	0	0	0	0	0	0	0	0	0	0	0
Q9VLX9	Q9VLX9		0	0	0	0	0	0	0	0	0	0	0	0	0	0	0	0	0	0	0	0	0	0	0	0
Q9VLY1	Q9VLY1		0	0	0	0	0	0	0	0	0	0	0	0	0	0	0	0	0	0	0	0	0	0	0	0
Q9VM17	Q9VM17	CG5181	0	0	0	0	1	0	0	0	0	1	0	0	0	0	0	0	0	0	0	0	0	4448400	0	0
Q9VM18	Q9VM18		0	0	0	0	0	0	0	0	0	0	0	0	0	0	0	0	0	0	0	0	0	0	0	0
Q9VM49	Q9VM49	Caper	0	0	0	0	1	0	1	0	0	0	0	1	0	0	0	0	0	0	0	0	0	0	0	0
X2J9P9;Q9VMA3	X2J9P9;Q9VMA3	cup	0	0	0	0	0	0	0	0	0	0	0	0	0	0	0	0	0	0	0	0	0	0	0	0
Q9VMD0	Q9VMD0	DLP	0	0	0	0	0	0	0	0	0	0	0	0	0	0	0	0	0	0	0	0	0	0	0	0
Q9VMG7	Q9VMG7	Muc26B	0	0	0	0	1	0	1	0	0	0	0	0	0	0	0	0	0	0	0	0	0	0	0	0
Q9VMH2	Q9VMH2	Arpc4	0	0	0	0	1	0	0	0	0	0	0	0	0	0	0	0	0	0	0	0	0	0	0	0
Q9VMH8	Q9VMH8		0	0	0	0	0	0	0	0	0	0	0	0	0	0	0	0	0	0	0	0	0	0	0	0
Q9VMK2	Q9VMK2	CG13992-RA	0	0	0	0	0	1	0	0	0	0	0	0	0	0	0	0	0	0	0	0	0	0	0	0
Q9VMK3	Q9VMK3	psd	0	0	0	0	2	2	1	0	0	0	0	0	0	0	0	0	8417400	15857000	0	0	0	0	0	0
Q9VMK5	Q9VMK5	Vm26Ac	0	0	0	1	0	0	0	1	0	0	0	0	0	0	0	0	0	0	0	0	0	0	0	0
Q9VMV5	Q9VMV5	vkg	0	0	0	0	1	0	0	0	0	0	0	0	0	0	0	0	0	0	0	0	0	0	0	0
Q9VMZ5	Q9VMZ5	TwdlF	0	0	0	1	1	1	0	0	1	0	1	1	0	0	0	0	0	0	0	0	0	0	0	0
Q9VMZ6	Q9VMZ6	TwdlG	0	0	0	0	0	0	0	0	0	0	0	0	0	0	0	0	0	0	0	0	0	0	0	0
Q9VMZ8	Q9VMZ8	TwdlV	0	0	0	0	0	0	0	0	0	0	0	0	0	0	0	0	0	0	0	0	0	0	0	0
Q9VN31	Q9VN31	Fip1	0	0	0	0	0	2	1	0	0	1	0	0	0	0	0	0	0	0	0	0	0	0	0	0
Q9VN50	Q9VN50	eIF3-S5-1	0	0	0	0	0	0	0	0	0	0	0	0	0	0	0	0	0	0	0	0	0	0	0	0
Q9VN93-2;Q9VN93	Q9VN93-2;Q9VN93	CG12163	0	0	0	0	0	0	0	0	0	0	0	0	0	0	0	0	0	0	0	0	0	0	0	0
Q9VNA3	Q9VNA3		0	0	0	0	0	0	0	0	0	0	0	0	0	0	0	0	0	0	0	0	0	0	0	0
Q9VNB9	Q9VNB9	RpL35A	0	0	0	0	0	0	0	0	0	0	0	0	0	0	0	0	0	0	0	0	0	0	0	0
Q9VNC1	Q9VNC1	mRpL44	0	0	0	0	0	0	0	0	0	0	0	0	0	0	0	0	0	0	0	0	0	0	0	0
Q9VND7	Q9VND7		0	0	0	0	0	0	0	0	1	0	0	0	0	0	0	0	0	0	0	0	0	0	0	0
Q9VNE9;A0A0B4KFM7	Q9VNE9	RpL13A	0	0	0	1	1	1	0	1	0	0	1	0	0	0	0	0	0	0	0	0	0	0	0	0
Q9VNF3;Q9VNF4	Q9VNF3;Q9VNF4	CG2907	0	1	1	0	1	0	1	0	1	0	1	1	0	0	0	0	0	0	0	0	0	0	0	755110
Q9VNL0;A8JQU3	Q9VNL0;A8JQU3	Gasp	0	0	0	0	0	0	0	0	0	0	0	0	0	0	0	0	0	0	0	0	0	0	0	0
Q9VNN3	Q9VNN3		0	0	0	0	0	0	0	0	0	0	0	0	0	0	0	0	0	0	0	0	0	0	0	0
Q9VNN7	Q9VNN7	Osi15	0	0	0	0	0	1	1	1	0	0	0	1	0	0	0	0	0	0	0	0	0	0	0	0
Q9VNP0	Q9VNP0	Osi18	0	0	0	0	0	0	0	0	0	0	0	0	0	0	0	0	0	0	0	0	0	0	0	0
Q9VNP3;Q8IG95	Q9VNP3;Q8IG95	Mes2	0	0	0	0	1	0	0	0	3	0	1	0	0	0	0	0	0	0	0	0	14614000	0	0	0
Q9VNY5	Q9VNY5		0	0	0	0	0	0	0	0	0	0	0	0	0	0	0	0	0	0	0	0	0	0	0	0
Q9VP53	Q9VP53	Cpr78Cc	0	0	0	0	1	0	0	0	0	0	0	0	0	0	0	0	0	0	0	0	0	0	0	0
Q9VP77	Q9VP77		0	0	0	0	0	0	0	0	0	0	0	0	0	0	0	0	0	0	0	0	0	0	0	0
Q9VPE2	Q9VPE2	ND-39	0	0	0	0	0	0	0	0	0	0	0	0	0	0	0	0	0	0	0	0	0	0	0	0
Q9VPH4	Q9VPH4	kin17	0	0	1	0	1	0	0	0	1	0	0	0	0	0	0	0	0	0	0	0	1585400	0	0	0
Q9VPU4	Q9VPU4	CG4291-RA	0	0	0	0	0	0	0	0	2	0	0	0	0	0	0	0	0	0	0	0	1015800	0	0	0
Q9VQB4	Q9VQB4		0	0	0	0	0	0	0	0	0	0	0	0	0	0	0	0	0	0	0	0	0	0	0	0
Q9VQF4	Q9VQF4		0	0	0	0	0	0	0	1	0	0	0	1	0	0	0	0	0	0	0	0	0	0	0	40473000
Q9VQG4	Q9VQG4	colt	0	0	0	0	1	0	0	0	0	0	0	0	0	0	0	0	0	0	0	0	0	0	0	0
Q9VQH5	Q9VQH5	Cpr23B	0	0	0	0	0	0	0	0	0	0	0	0	0	0	0	0	0	0	0	0	0	0	0	0
Q9VQK7	Q9VQK7		0	0	0	0	0	0	0	1	1	0	0	1	0	0	0	0	0	0	0	12276000	0	0	0	0
Q9VQQ0	Q9VQQ0	Ptpa	0	0	0	0	0	0	0	0	0	0	0	0	0	0	0	0	0	0	0	0	0	0	0	0
Q9VQY8	Q9VQY8	CG3338-RA	0	1	0	0	0	1	1	1	0	0	1	1	0	0	0	0	0	0	0	0	0	0	0	3504400
Q9VQZ5	Q9VQZ5	CG15432-RA	0	0	0	0	0	0	0	0	0	0	0	0	0	0	0	0	0	0	0	0	0	0	0	0
Q9VQZ8	Q9VQZ8		0	1	0	0	0	0	1	0	0	1	0	1	0	0	0	0	0	0	0	0	0	3345000	0	0
Q9VR96	Q9VR96	Obp19c	0	0	0	0	0	0	0	0	0	0	0	0	0	0	0	0	0	0	0	0	0	0	0	0
Q9VRL0	Q9VRL0	Cyt-c1	0	0	0	0	0	0	0	0	0	0	0	0	0	0	0	0	0	0	0	0	0	0	0	0
Q9VRN0	Q9VRN0		0	0	0	0	0	0	0	0	0	0	0	0	0	0	0	0	0	0	0	0	0	0	0	0
Q9VRP5-7;Q9VRP5	Q9VRP5-7;Q9VRP5	scny	0	0	0	0	0	0	0	0	0	0	0	0	0	0	0	0	0	0	0	0	0	0	0	0
X2JGB3;Q9VRP9	X2JGB3;Q9VRP9	Bre1	0	0	1	0	0	1	0	0	1	1	0	0	0	0	0	0	0	0	0	0	0	0	0	0
Q9VRQ9	Q9VRQ9	QC	0	0	0	0	0	0	0	0	1	0	0	0	0	0	0	0	0	0	0	0	0	0	0	0
Q9VRU8	Q9VRU8		0	0	0	0	1	0	0	0	0	0	0	0	0	0	0	0	0	0	0	0	0	0	0	0
Q9VS05	Q9VS05	bin	0	0	0	0	0	0	0	0	1	1	1	0	0	0	0	0	0	0	0	0	0	0	4559400	0
Q9VS12	Q9VS12	Cpr65Ea	0	0	0	0	1	1	0	0	0	0	0	0	0	0	0	0	0	0	0	0	0	0	0	0
Q9VS37	Q9VS37	Cdc27	0	0	0	0	0	0	0	0	0	0	0	0	0	0	0	0	0	0	0	0	0	0	0	0
Q9VS64	Q9VS64	CG8563-RA	0	0	0	0	0	0	0	0	0	0	0	0	0	0	0	0	0	0	0	0	0	0	0	0
Q9VS81	Q9VS81		0	0	0	0	0	0	0	0	0	0	0	0	0	0	0	0	0	0	0	0	0	0	0	0
Q9VSC5	Q9VSC5		0	0	0	0	0	0	0	0	0	0	0	0	0	0	0	0	0	0	0	0	0	0	0	0
Q9VSG0	Q9VSG0		0	0	0	0	0	0	0	0	0	0	0	0	0	0	0	0	0	0	0	0	0	0	0	0
Q9VSH7	Q9VSH7	Cpr66Cb	0	0	0	0	2	1	1	0	0	0	0	0	0	0	0	0	0	0	0	0	0	0	0	0
Q9VSK9	Q9VSK9		0	0	0	0	0	0	0	0	0	0	0	0	0	0	0	0	0	0	0	0	0	0	0	0
Q9VSL4	Q9VSL4	GstO2	0	0	0	0	0	0	0	0	0	0	0	0	0	0	0	0	0	0	0	0	0	0	0	0
Q9VSM6	Q9VSM6	S-Lap1	0	0	0	1	0	0	0	0	0	0	0	0	0	0	0	0	0	0	0	0	0	0	0	0
Q9VSM7	Q9VSM7	S-Lap2	0	0	0	0	0	0	0	0	0	0	0	0	0	0	0	0	0	0	0	0	0	0	0	0
Q9VSM8	Q9VSM8	GAPsec	0	1	1	0	0	1	1	0	0	0	0	0	0	0	0	0	0	0	1269100	0	0	0	0	0
Q9VSM9	Q9VSM9	Cdc6	0	1	0	1	1	1	1	1	0	1	1	1	0	0	0	0	0	0	0	0	0	0	0	0
Q9VSN3	Q9VSN3	Cpr66D	0	0	0	0	1	1	0	1	0	0	0	0	0	0	0	0	0	0	0	0	0	0	0	0
Q9VSS1	Q9VSS1	pix	0	0	0	0	0	0	0	0	0	0	0	0	0	0	0	0	0	0	0	0	0	0	0	0
Q9VSS2	Q9VSS2	Srp68	0	0	0	1	0	0	0	0	1	0	0	0	0	0	0	0	0	0	0	0	629610	0	0	0
Q9VSW7	Q9VSW7		0	0	1	0	1	0	0	0	2	0	0	0	0	0	0	0	0	0	0	0	0	0	0	0
Q9VSY0	Q9VSY0	Cpr67B	0	2	2	0	12	4	3	0	2	0	0	0	0	25255000	49613000	0	1086600000	47405000	28568000	0	7887600	0	0	0
Q9VT75	Q9VT75	vnc	0	0	0	0	0	0	0	0	0	0	0	0	0	0	0	0	0	0	0	0	0	0	0	0
Q9VTB0	Q9VTB0		0	0	0	0	0	0	0	0	0	0	0	0	0	0	0	0	0	0	0	0	0	0	0	0
Q9VTB4	Q9VTB4	ND-13B	0	0	0	0	0	0	0	0	0	0	0	0	0	0	0	0	0	0	0	0	0	0	0	0
Q9VTC7;Q9VTC6	Q9VTC7;Q9VTC6	Cpr67Fa2;Cpr67Fa1	0	0	0	0	0	0	0	0	0	0	0	0	0	0	0	0	0	0	0	0	0	0	0	0
Q9VTC8	Q9VTC8	Cpr67Fb	0	0	0	0	0	0	0	0	0	0	0	0	0	0	0	0	0	0	0	0	0	0	0	0
Q9VTE2	Q9VTE2	SuUR	0	0	0	0	0	0	0	0	0	0	0	0	0	0	0	0	0	0	0	0	0	0	0	0
Q9VTR2	Q9VTR2		0	0	0	0	3	0	0	0	0	0	0	0	0	0	0	0	26995000	0	0	0	0	0	0	0
Q9VTR6	Q9VTR6	prc	0	0	0	0	2	0	1	0	0	0	0	0	0	0	0	0	91712000	0	0	0	0	0	0	0
Q9VTT2	Q9VTT2	l(3)j2D3	1	0	0	0	0	0	0	0	2	0	0	0	0	0	0	0	0	0	0	0	13325000	0	0	0
Q9VTU4	Q9VTU4	CG5642	0	0	0	0	0	0	0	0	0	0	0	0	0	0	0	0	0	0	0	0	0	0	0	0
Q9VU02	Q9VU02	SmD1	0	0	0	0	0	1	1	0	0	1	1	0	0	0	0	0	0	0	0	0	0	0	8773400	0
Q9VU68-2;Q9VU68	Q9VU68-2;Q9VU68	flr	0	0	0	1	0	0	0	0	0	0	0	0	0	0	0	0	0	0	0	0	0	0	0	0
Q9VU86;Q2PDX8	Q9VU86;Q2PDX8	Spt20	0	0	0	0	0	0	0	0	1	0	0	0	0	0	0	0	0	0	0	0	0	0	0	0
Q9VUB5	Q9VUB5	upSET	0	1	1	0	0	2	2	0	0	2	2	1	0	0	0	0	0	20946000	23259000	0	0	21296000	18500000	0
Q9VUH8	Q9VUH8	Tdrd3	0	1	0	1	0	0	1	0	0	0	0	0	0	0	0	0	0	0	0	0	0	0	0	0
Q9VUJ1;Q9W470	Q9VUJ1	Prosbeta2	0	0	0	1	1	0	0	0	1	0	0	1	0	0	0	0	0	0	0	0	0	0	0	0
Q9VUN9	Q9VUN9	CG7857-RA	0	0	0	0	0	0	0	0	0	0	0	0	0	0	0	0	0	0	0	0	0	0	0	0
Q9VUS0	Q9VUS0		0	0	0	0	0	0	0	0	0	0	0	0	0	0	0	0	0	0	0	0	0	0	0	0
Q9VUZ8	Q9VUZ8	PDCD-5	0	0	0	0	0	0	1	0	0	0	0	0	0	0	0	0	0	0	0	0	0	0	0	0
Q9VV10	Q9VV10	CG13068-RA	0	0	0	0	0	0	0	0	0	0	0	0	0	0	0	0	0	0	0	0	0	0	0	0
Q9VV18	Q9VV18		0	0	0	1	0	0	0	0	0	0	0	0	0	0	0	0	0	0	0	0	0	0	0	0
Q9VV21	Q9VV21		0	0	0	0	0	0	0	1	0	1	0	0	0	0	0	0	0	0	0	0	0	2820900	0	0
Q9VV23	Q9VV23		0	0	0	0	2	1	1	0	0	0	0	0	0	0	0	0	22335000	0	0	0	0	0	0	0
Q9VV24	Q9VV24	CG13043-RA	0	0	0	0	0	0	0	0	0	0	0	0	0	0	0	0	0	0	0	0	0	0	0	0
Q9VV29;Q9VV30	Q9VV29;Q9VV30		0	0	0	0	2	2	1	1	0	0	0	0	0	0	0	0	36027000	66261000	0	0	0	0	0	0
Q9VV31	Q9VV31		0	0	0	0	2	0	0	0	0	0	0	0	0	0	0	0	15345000	0	0	0	0	0	0	0
Q9VV39	Q9VV39	mRpS34	0	0	0	0	0	0	0	0	0	0	0	0	0	0	0	0	0	0	0	0	0	0	0	0
Q9VVA6	Q9VVA6	nudC	0	0	0	1	1	0	0	0	1	0	0	0	0	0	0	0	0	0	0	0	0	0	0	0
Q9VVH2	Q9VVH2		0	0	0	0	0	0	0	0	2	0	1	0	0	0	0	0	0	0	0	0	10265000	0	0	0
Q9VVI0	Q9VVI0	U4-U6-60K	0	0	0	0	0	0	0	0	0	0	0	0	0	0	0	0	0	0	0	0	0	0	0	0
Q9VVI1	Q9VVI1		0	0	0	0	1	0	0	0	0	0	0	0	0	0	0	0	0	0	0	0	0	0	0	0
Q9VVI2	Q9VVI2	Edc3	0	0	0	0	1	0	0	0	1	0	0	0	0	0	0	0	0	0	0	0	0	0	0	0
X2J969;Q9VVL6	X2J969;Q9VVL6	MED19	0	0	1	0	0	0	0	0	0	0	0	0	0	0	0	0	0	0	0	0	0	0	0	0
Q9VVL8	Q9VVL8	CG7441-RA	0	0	0	0	1	0	0	0	0	0	0	0	0	0	0	0	0	0	0	0	0	0	0	0
Q9VVT4	Q9VVT4		0	1	0	0	0	2	2	0	0	2	2	0	0	0	0	0	0	26386000	26701000	0	0	53585000	28241000	0
Q9VVZ4	Q9VVZ4		0	0	0	0	1	2	2	0	0	0	0	0	0	0	0	0	0	43805000	26781000	0	0	0	0	0
Q9VVZ5	Q9VVZ5		0	0	0	0	0	0	0	0	0	0	0	0	0	0	0	0	0	0	0	0	0	0	0	0
Q9VVZ6;Q9VVZ7	Q9VVZ6;Q9VVZ7	CG18294	0	1	0	0	2	2	2	0	0	0	0	1	0	0	0	0	33409000	110600000	65655000	0	0	0	0	0
Q9VW15	Q9VW15	ash1	0	0	0	0	0	0	0	0	0	0	0	0	0	0	0	0	0	0	0	0	0	0	0	0
Q9VW34	Q9VW34	serp	0	0	0	0	0	0	0	0	0	0	0	0	0	0	0	0	0	0	0	0	0	0	0	0
Q9VW59	Q9VW59	RhoGDI	0	0	0	0	0	0	0	0	0	0	0	0	0	0	0	0	0	0	0	0	0	0	0	0
Q9VWI2	Q9VWI2	Nat1	0	1	1	1	0	1	1	0	0	1	1	1	0	0	0	0	0	0	0	0	0	0	0	0
Q9VWM5	Q9VWM5		0	0	0	0	0	0	0	0	0	0	0	0	0	0	0	0	0	0	0	0	0	0	0	0
Q9VWQ6;Q9VWQ3	Q9VWQ6;Q9VWQ3	CG18259-RA	0	1	0	0	0	1	1	0	1	1	0	0	0	0	0	0	0	0	0	0	0	6450400	0	0
Q9VWU8;Q9VWU6	Q9VWU8;Q9VWU6	CG6306;CG32548-RB	0	0	0	0	0	0	0	0	0	0	0	0	0	0	0	0	0	0	0	0	0	0	0	0
Q9VWV8	Q9VWV8	CG6179	0	0	0	0	0	0	0	0	0	0	0	0	0	0	0	0	0	0	0	0	0	0	0	0
Q9VX24	Q9VX24		0	0	0	0	0	0	0	0	0	0	0	0	0	0	0	0	0	0	0	0	0	0	0	0
X2JFW6;Q9VX35	X2JFW6;Q9VX35		0	0	0	0	0	0	0	0	0	0	0	0	0	0	0	0	0	0	0	0	0	0	0	0
Q9VX65	Q9VX65		0	0	0	0	1	0	0	0	0	0	0	0	0	0	0	0	0	0	0	0	0	0	0	0
Q9VXE5	Q9VXE5	mbt	0	1	0	0	1	0	0	0	0	1	1	1	0	0	0	0	0	0	0	0	0	0	0	0
Q9VXI1	Q9VXI1		0	0	0	0	0	0	0	0	0	0	0	0	0	0	0	0	0	0	0	0	0	0	0	0
Q9VXK5	Q9VXK5		0	1	0	2	0	0	0	1	1	0	0	0	0	0	0	10221000	0	0	0	0	0	0	0	0
Q9VXK6	Q9VXK6	eIF5	0	1	0	0	0	0	0	0	0	0	0	0	0	0	0	0	0	0	0	0	0	0	0	0
Q9VXK8	Q9VXK8		0	0	0	0	1	0	0	0	0	0	0	0	0	0	0	0	3601400	0	0	0	0	0	0	0
Q9VXN4	Q9VXN4	Aats-arg	0	0	0	0	0	0	0	0	1	0	0	0	0	0	0	0	0	0	0	0	480610	0	0	0
Q9VXR5	Q9VXR5		0	2	2	2	2	1	2	1	0	1	2	1	0	0	0	26280000	15708000	0	0	0	0	0	0	0
X2JKF2;Q9VXT5	X2JKF2;Q9VXT5	CG9213	0	1	2	1	0	3	2	1	0	3	2	0	0	0	0	0	0	21750000	19361000	0	0	19297000	0	0
Q9VXU3	Q9VXU3		0	2	2	0	0	2	2	1	0	2	2	1	0	32312000	26240000	0	0	38929000	13765000	0	0	42073000	40549000	0
Q9VXW2	Q9VXW2		0	0	0	0	0	0	0	0	0	0	0	1	0	0	0	0	0	0	0	0	0	0	0	0
Q9VXW4;Q9VXW3	Q9VXW4;Q9VXW3	CG9123-RA	0	1	1	1	0	1	1	0	0	1	1	1	0	0	0	0	0	0	0	0	0	0	0	0
Q9VY02	Q9VY02		0	0	0	1	0	0	0	0	1	0	0	0	0	0	0	0	0	0	0	0	0	0	0	0
Q9VY08	Q9VY08	CG9518-RA	0	0	0	0	0	0	0	0	0	0	1	0	0	0	0	0	0	0	0	0	0	0	0	0
Q9VY27	Q9VY27	nmdyn-D6	0	0	0	0	0	0	0	0	0	0	0	0	0	0	0	0	0	0	0	0	0	0	0	0
Q9VY31	Q9VY31		0	0	0	0	0	0	0	0	0	0	0	0	0	0	0	0	0	0	0	0	0	0	0	0
Q9VY44	Q9VY44	mRNA-cap	0	0	0	0	0	0	0	0	0	0	0	0	0	0	0	0	0	0	0	0	0	0	0	0
X2JEW2;Q9VYA7	X2JEW2;Q9VYA7	CG2691	0	0	0	0	0	0	0	0	0	0	0	0	0	0	0	0	0	0	0	0	0	0	0	0
Q9VYM5	Q9VYM5	Cpr11A	0	0	0	0	0	0	0	0	0	0	0	0	0	0	0	0	0	0	0	0	0	0	0	0
Q9VYM9	Q9VYM9		0	0	0	0	1	0	0	0	0	0	0	0	0	0	0	0	0	0	0	0	0	0	0	0
X2JBC1;Q9VYS3	X2JBC1;Q9VYS3	Upf1	0	0	0	0	0	0	0	0	0	0	0	0	0	0	0	0	0	0	0	0	0	0	0	0
Q9VYU8	Q9VYU8	m	0	0	0	0	0	0	0	0	0	0	0	0	0	0	0	0	0	0	0	0	0	0	0	0
Q9VYW4	Q9VYW4		0	2	0	1	0	2	2	1	1	1	1	2	0	10620000	0	0	0	8357700	11114000	0	0	0	0	10126000
Q9VYY7;Q960N6;M9PHL2	Q9VYY7;Q960N6;M9PHL2	HP5	0	1	1	0	1	1	0	0	1	0	1	1	0	0	0	0	0	0	0	0	0	0	0	0
Q9VZ02	Q9VZ02		0	0	0	0	1	0	1	0	0	0	0	0	0	0	0	0	0	0	0	0	0	0	0	0
Q9VZ60	Q9VZ60		0	0	0	0	0	0	0	0	0	0	0	0	0	0	0	0	0	0	0	0	0	0	0	0
Q9VZC5	Q9VZC5		0	0	0	1	1	0	0	0	0	0	0	0	0	0	0	0	0	0	0	0	0	0	0	0
Q9VZC8	Q9VZC8		0	0	0	0	0	0	0	0	0	0	0	0	0	0	0	0	0	0	0	0	0	0	0	0
Q9VZE0	Q9VZE0	dyl	0	0	0	0	0	0	0	0	0	0	0	0	0	0	0	0	0	0	0	0	0	0	0	0
Q9VZF4	Q9VZF4	ago	0	0	0	0	1	1	0	0	0	0	0	0	0	0	0	0	0	0	0	0	0	0	0	0
Q9VZG0	Q9VZG0	Cpr64Ac	0	0	0	0	0	0	0	0	0	0	0	0	0	0	0	0	0	0	0	0	0	0	0	0
Q9VZG1	Q9VZG1	Cpr64Ab	0	0	0	0	1	2	0	0	0	0	0	0	0	0	0	0	39774000	12120000	0	0	0	0	0	0
Q9VZG2	Q9VZG2	Cpr64Aa	0	0	0	0	0	0	0	0	0	0	0	0	0	0	0	0	0	0	0	0	0	0	0	0
Q9VZQ7	Q9VZQ7		0	0	0	0	0	0	0	0	0	0	0	0	0	0	0	0	0	0	0	0	0	0	0	0
Q9VZR8	Q9VZR8	CG14960-RA	0	0	0	0	0	0	0	0	0	0	0	0	0	0	0	0	0	0	0	0	0	0	0	0
Q9VZU4	Q9VZU4	ND-30	0	0	0	0	1	0	0	0	1	0	0	0	0	0	0	0	0	0	0	0	1216700	0	0	0
Q9VZY0	Q9VZY0	Non2	0	0	0	0	0	0	0	0	0	0	0	0	0	0	0	0	0	0	0	0	0	0	0	0
Q9W077	Q9W077	Cpr62Bc	0	0	0	0	1	0	0	0	0	1	0	1	0	0	0	0	22831000	0	0	0	0	0	0	0
Q9W078	Q9W078	Cpr62Bb	0	0	0	0	1	0	0	0	0	0	0	0	0	0	0	0	0	0	0	0	0	0	0	0
Q9W086	Q9W086	mRpL46	0	0	0	0	1	0	0	1	0	0	0	0	0	0	0	0	0	0	0	0	0	0	0	0
Q9W0A8	Q9W0A8	RpL23A	0	2	1	2	2	1	4	5	1	2	3	2	0	444650000	594570000	201810000	12070000	985440000	1434800000	123540000	0	511950000	670050000	69601000
Q9W0P4	Q9W0P4		0	0	0	0	0	0	0	0	0	0	0	0	0	0	0	0	0	0	0	0	0	0	0	0
Q9W124	Q9W124		0	0	0	0	1	0	1	0	0	0	0	0	0	0	0	0	0	0	0	0	0	0	0	0
Q9W198	Q9W198	ocm	0	0	0	0	0	0	0	0	0	0	0	0	0	0	0	0	0	0	0	0	0	0	0	0
Q9W1C8	Q9W1C8		0	0	0	0	0	0	0	1	1	0	0	0	0	0	0	0	0	0	0	0	8656200	0	0	0
Q9W1F7	Q9W1F7		0	0	0	0	0	0	0	0	0	0	0	0	0	0	0	0	0	0	0	0	0	0	0	0
Q9W1H4	Q9W1H4	DNA-ligI	1	0	0	0	0	0	0	0	0	0	0	0	0	0	0	0	0	0	0	0	0	0	0	0
Q9W1I6	Q9W1I6	ytr	0	1	1	0	0	3	3	0	0	3	2	0	0	0	0	0	0	40151000	48491000	0	0	85398000	16070000	0
Q9W1N3	Q9W1N3	levy	0	0	0	0	0	0	1	0	0	0	1	0	0	0	0	0	0	0	0	0	0	0	0	0
Q9W229	Q9W229	RpS24	0	0	0	1	1	0	0	0	0	0	0	0	0	0	0	0	0	0	0	0	0	0	0	0
Q9W273;Q9W274	Q9W273		0	1	1	1	4	1	1	0	0	1	0	0	0	0	0	0	37274000	0	0	0	0	0	0	0
Q9W287	Q9W287		0	0	0	0	0	0	0	0	0	0	0	0	0	0	0	0	0	0	0	0	0	0	0	0
Q9W2E3	Q9W2E3	NC2alpha	0	1	0	0	1	0	0	0	1	1	1	1	0	0	0	0	0	0	0	0	0	0	0	0
Q9W2P4	Q9W2P4	CG15650-RA	0	0	0	0	0	0	0	0	0	0	0	0	0	0	0	0	0	0	0	0	0	0	0	0
Q9W2X1	Q9W2X1	Ipod	0	0	0	0	1	0	0	0	0	0	0	0	0	0	0	0	0	0	0	0	0	0	0	0
Q9W2X5	Q9W2X5		0	0	0	0	3	1	2	0	0	0	0	1	0	0	0	0	8254100	0	11741000	0	0	0	0	0
Q9W2Z9	Q9W2Z9		0	0	0	0	0	0	0	0	0	0	0	0	0	0	0	0	0	0	0	0	0	0	0	0
Q9W335	Q9W335	l(1)G0320	0	0	0	0	1	0	0	0	1	0	0	0	0	0	0	0	0	0	0	0	4678500	0	0	0
Q9W363	Q9W363	mxc	0	0	0	0	0	0	0	0	0	0	0	0	0	0	0	0	0	0	0	0	0	0	0	0
X2JD07;Q9W3C1	X2JD07;Q9W3C1	l(1)G0020	0	1	1	0	0	1	2	1	0	1	2	2	0	0	0	0	0	0	0	0	0	0	0	0
Q9W3J5	Q9W3J5	CG2263	0	1	0	0	0	0	1	0	0	0	0	0	0	0	0	0	0	0	0	0	0	0	0	0
Q9W3K3	Q9W3K3		0	0	0	0	0	0	0	0	0	0	0	0	0	0	0	0	0	0	0	0	0	0	0	0
Q9W3L0	Q9W3L0	CG1571-RA	0	0	0	0	0	0	0	1	0	0	1	0	0	0	0	0	0	0	0	2691800	0	0	0	0
Q9W3M7;Q7K4L8	Q9W3M7		0	0	0	0	0	0	0	0	0	0	0	1	0	0	0	0	0	0	0	0	0	0	0	0
Q9W3N7	Q9W3N7	ND-MNLL	0	0	0	0	1	0	0	0	0	0	0	0	0	0	0	0	0	0	0	0	0	0	0	0
X2JIQ5;Q9W3W8	X2JIQ5;Q9W3W8	RpL17	0	0	0	0	1	0	0	0	0	0	0	0	0	0	0	0	0	0	0	0	0	0	0	0
Q9W3Y3	Q9W3Y3		0	0	0	0	1	0	0	0	1	0	0	0	0	0	0	0	0	0	0	0	0	0	0	0
Q9W445	Q9W445	MCTS1	0	0	0	0	0	0	0	0	0	0	0	0	0	0	0	0	0	0	0	0	0	0	0	0
Q9W451	Q9W451	fs(1)M3	0	0	0	0	0	0	0	0	0	0	1	0	0	0	0	0	0	0	0	0	0	0	0	0
Q9W499	Q9W499	RpL35	0	0	0	0	0	1	0	0	0	0	0	0	0	0	0	0	0	0	0	0	0	0	0	0
Q9W4J4	Q9W4J4		0	0	0	0	0	0	0	0	0	0	0	0	0	0	0	0	0	0	0	0	0	0	0	0
Q9W4M3	Q9W4M3	Femcoat	0	0	0	0	1	0	0	0	0	0	0	0	0	0	0	0	0	0	0	0	0	0	0	0
Q9W4U6	Q9W4U6	CG14421-RA	0	0	0	0	0	0	0	0	0	0	0	0	0	0	0	0	0	0	0	0	0	0	0	0
Q9W4X7	Q9W4X7	eIF3-S4-1	0	0	0	0	0	0	1	0	0	0	0	0	0	0	0	0	0	0	0	0	0	0	0	0
Q9W523;Q9NF31	Q9W523;Q9NF31	ph-d	0	0	0	0	0	0	0	0	0	0	0	0	0	0	0	0	0	0	0	0	0	0	0	0
Q9W526	Q9W526	EG:67A9.2	0	1	1	0	0	2	2	0	0	2	2	1	0	0	0	0	0	41776000	63090000	0	0	47664000	29772000	0
Q9W5Q1	Q9W5Q1		0	1	1	0	0	1	2	0	0	1	1	0	0	0	0	0	0	42717000	17243000	0	0	10911000	8875700	0
Q9XYN7	Q9XYN7	Prosbeta3	0	1	1	0	0	1	1	1	0	1	1	1	0	0	0	0	0	0	0	0	0	0	0	0
Q9XYP8	Q9XYP8	l(1)dd4	0	0	0	0	0	0	0	0	0	0	0	0	0	0	0	0	0	0	0	0	0	0	0	0
Q9XYZ6	Q9XYZ6		0	1	2	0	0	3	4	0	0	4	3	0	0	0	15497000	0	0	22442000	27118000	0	0	143070000	22098000	0
Q9XZ15	Q9XZ15	Osi6	0	0	0	0	0	0	0	0	0	0	0	0	0	0	0	0	0	0	0	0	0	0	0	0
Q9XZ61	Q9XZ61	Uch-L5	0	0	0	0	0	0	0	0	1	0	0	0	0	0	0	0	0	0	0	0	0	0	0	0
Q9XZU1	Q9XZU1	Cas	0	0	0	0	0	0	0	0	0	0	0	0	0	0	0	0	0	0	0	0	0	0	0	0
R9PY35	R9PY35	CG18555	0	0	0	0	0	0	0	0	0	0	0	0	0	0	0	0	0	0	0	0	0	0	0	0
537;33538;33539;33540;33541;33542;33543;33544;33545;33546;33547;33548;33549;33550;33551;33552;33553;33554;33555;33556;33557;33558;33559;34366;34367;34368;34369;35904;35905;35906;35907;35908;35909;35910;35911;36147;36148;36149;36150;36151;36152;36153;36154;36155;36156;36157;36158;36159;36160;36161;36162;36163;36164;36165;36166;36167;36168;36169;36170;36171;36172;36173;36174;36175;36176;36177;36178…
030;78031;78032;78033;78034;78035;78036;78037;78038;78039;78040;78041;78042;78043;78044;78045;78046;78047;78048;78049;78050;78051;78052;78053;78054;78055;78056;78057;78058;78059;78060;78061;78062;78063;78401;78402;78403;78404;78405;78406;78407;78408;78409;78410;78411;78412;78413;78414;78415;78416;78417;78418;78419;78420;78421;78422;78423;78424;78425;78426;78427;78428;78443;78444;78445;78446;78447…	337;338;339;340;341;342;343;344;345;346;347;348;349;350;351;352;353;354;355;356;357;358;359;360;361;362;363;364;365;366;367;368;369;370;371;372;373;374;375;376;377;378;379;380;381;382;383;384;385;386;387;388;389;390;391;392;393;394;395;396;397;398;399;400;401;402;403;404;405;406;407;408;409;410;411;412;413;414;415;416;417;418;419;420;421;422;423;424;425;426;427;428;429;430;431;432;433;434;435;436…
;30062;30063;30064;30065;30066;30067;30068;30069;30070;30071;30072;30073;30074;30075;30076;30077;30078;30079;30080;30081;30082;30083;30084;30085;30086;30087;30088;30089;30090;30091;30092;30093;30094;30095;30096;30097;30098;30099;30100;30101;30102;30103;30104;30105;30106;30107;30108;30109;30110;30111;30112;30113;30114;30115;30116;30117;30118;30119;30120;30121;30122;30123;30124;30125;30126;30127;30…	337;454;779;802;882;928;1434;1448;1478;1859;2937;3161;3351;3388;3390;3433;3452;3835;3922;4812;5900;6341;6374;6407;6732;6749;7243;7294;7986;7989;8000;8012;8335;8976;9002;9452;9484;9547;9719;9725;9931;10418;10431;10662;11082;11313;11416;11499;11562;11591;11913;11929;11939;12947;13113;13196;13478;13491;13885;13907;14008;14015;14124;14128;14426;14476;14544;14773;14778;15643;16029;16037;18076;18106;18…
