# Supplementary material for: Multi-level and lineage-specific interactomes of the Hox transcription factor Ubx contribute to its functional specificity
Source: Nat Commun. 2020 Mar 13;11:1388. doi: 10.1038/s41467-020-15223-x (PMC7069958; doi:10.1038/s41467-020-15223-x)
Supplement: Supplementary file 5 — Supplementary Data 2 [file 41467_2020_15223_MOESM5_ESM.xlsx]

## Sheet: ProteinGroup_ROC-filter
Protein IDs	Majority protein IDs	Gene names	Unique peptides GFP_R1	Unique peptides GFP_R2	Unique peptides GFP_R3	Unique peptides GFP_R4	Unique peptides N51A_R1	Unique peptides N51A_R2	Unique peptides N51A_R3	Unique peptides N51A_R4	Unique peptides WT_R1	Unique peptides WT_R2	Unique peptides WT_R3	Unique peptides WT_R4	LFQ intensity GFP_R1	LFQ intensity GFP_R2	LFQ intensity GFP_R3	LFQ intensity GFP_R4	LFQ intensity N51A_R1	LFQ intensity N51A_R2	LFQ intensity N51A_R3	LFQ intensity N51A_R4	LFQ intensity WT_R1	LFQ intensity WT_R2	LFQ intensity WT_R3	LFQ intensity WT_R4
A0A0B4JCR2;A1Z8H7	A0A0B4JCR2;A1Z8H7	Cpr47Ef	0	0	0	0	0	0	0	0	0	0	2	0	0	0	0	0	0	0	0	0	0	0	1657000	0
A0A0B4JCW4;A0A126GUR6;Q9VHJ8;Q95U38	A0A0B4JCW4;A0A126GUR6;Q9VHJ8;Q95U38	skap	1	1	4	4	1	1	5	5	1	1	2	2	0	0	2822800	2914200	0	0	7514200	6605300	0	0	1746000	1659800
A0A0B4KH09;A0A0B4K6L6;A0A0B4LHP1;A0A0B4JD02;A0A0B4JDF1;P16371-2;P16371	A0A0B4KH09;A0A0B4K6L6;A0A0B4LHP1;A0A0B4JD02;A0A0B4JDF1;P16371-2;P16371	gro	0	0	0	0	0	0	0	0	1	0	0	0	0	0	0	0	0	0	0	0	524450	0	0	0
A0A0B4JD46;Q8T8R1	A0A0B4JD46;Q8T8R1	CG3800	0	2	3	3	2	2	3	3	0	1	3	3	0	2233300	7051600	3003300	1431400	943350	2321200	2438500	0	0	2771700	2867500
A0A126GUS7;A0A0B4K618;Q9NFU0-3;Q9NFU0-2;A0A0B4KFN9;B3LF78;Q9NFU0;A0A0B4KGP6;Q9NFU0-4	A0A126GUS7;A0A0B4K618;Q9NFU0-3;Q9NFU0-2;A0A0B4KFN9;B3LF78;Q9NFU0	Fmr1	0	1	2	4	0	0	2	3	2	1	1	2	0	0	9358100	2725700	0	0	5881400	1300200	1937800	0	0	1255500
A0A126GUS4;A0A0B4K703;A0A0B4K6D5;Q86BA1;A0A126GUS6;A0A0B4K6N6;Q86BA1-2;Q86BA1-3	A0A126GUS4;A0A0B4K703;A0A0B4K6D5;Q86BA1;A0A126GUS6;A0A0B4K6N6;Q86BA1-2;Q86BA1-3	Mical	0	0	1	1	0	0	1	1	0	0	1	1	0	0	0	0	0	0	0	0	0	0	0	486300
A0A0B4K6N1;Q8MLY8	A0A0B4K6N1;Q8MLY8	RpS8	1	1	5	3	1	0	4	3	3	3	3	3	0	0	5345500	2202300	0	0	1163900	1407300	3198500	3837700	0	2181700
A8JRF7;B7Z0R6;Q0KI03;A4V3J9;A0A0B4K6R9;A0A0B4K7Z3;Q8IML9;Q86B72;A0A0C4DHG9;Q86B73;P49762-3;P49762-2;P49762	A8JRF7;B7Z0R6;Q0KI03;A4V3J9;A0A0B4K6R9;A0A0B4K7Z3;Q8IML9;Q86B72;A0A0C4DHG9;Q86B73;P49762-3;P49762-2;P49762	Doa	2	1	2	2	0	0	2	2	0	2	1	1	3555800	0	2042500	2328500	0	0	1498000	0	0	4234100	0	0
A0A0B4K6U6;Q08473-3;Q08473-2;Q08473	A0A0B4K6U6;Q08473-3;Q08473-2;Q08473	sqd	1	0	2	2	0	0	2	2	0	0	1	1	0	0	4383300	2267900	0	0	3847700	1356100	0	0	0	1236000
A0A0B4K738;A0A0C4DHC4;A0A0B4KEJ9;A0A0B4KEQ3;A0A0B4KFK3;A0A0B4KF87;A8DY94;A0A0B4JD38;A8DY93	A0A0B4K738;A0A0C4DHC4;A0A0B4KEJ9;A0A0B4KEQ3;A0A0B4KFK3;A0A0B4KF87;A8DY94;A0A0B4JD38;A8DY93		1	1	1	1	1	1	1	0	2	1	1	1	0	0	0	0	0	0	0	0	0	0	0	408920
A0A0B4K7G4;P13469	A0A0B4K7G4;P13469	mod	2	2	4	2	1	2	4	1	1	3	3	3	0	0	3475900	2476500	2837100	3665400	4749500	0	0	4137500	2738400	2466100
Q9VBU7;A0A0B4K7J2	Q9VBU7;A0A0B4K7J2	Nup358	4	3	8	7	3	6	9	6	7	7	8	5	3111300	4101200	6925900	4508100	3322600	3673400	5688300	2647700	5493800	4568700	3419800	4214200
A0A0B4K891;Q7K581	A0A0B4K891;Q7K581		0	1	0	0	0	0	1	1	1	1	0	0	0	0	0	0	0	0	0	0	0	669380	0	0
A1Z8M2;A0A0B4KEM1;A8DYA3	A1Z8M2;A0A0B4KEM1;A8DYA3	tou	0	0	0	0	0	0	1	0	1	1	1	1	0	0	0	0	0	0	0	0	0	0	0	534770
A0A0B4KEW6;Q7KLE5	A0A0B4KEW6;Q7KLE5	Amph	0	0	0	0	0	0	0	0	0	0	0	0	0	0	0	0	0	0	0	0	0	0	0	0
A0A0B4KF46;Q8T0L3	A0A0B4KF46;Q8T0L3	Uba1	0	0	1	0	0	0	0	0	0	0	0	0	0	0	400690	0	0	0	0	0	0	0	0	0
A0A0B4KF92;A0A0B4LGS6;Q9VNC3;A0A0B4LGM5	A0A0B4KF92;A0A0B4LGS6;Q9VNC3;A0A0B4LGM5	Hcs	3	2	2	5	3	3	2	4	2	2	5	4	5005200	0	2674900	3621100	7549800	0	2220600	1653700	5250200	0	1292000	1221700
A0A0B4KFB8;A0A0B4LGR1;Q9VI14;Q6NN86	A0A0B4KFB8;A0A0B4LGR1;Q9VI14;Q6NN86	CG15187	9	8	7	7	5	5	7	6	9	9	5	4	11307000	10278000	12876000	9312200	3773100	1900400	3195700	2830000	6453000	18971000	4925100	4934600
A0A0B4KFE9;A1Z8P9	A0A0B4KFE9;A1Z8P9	Mtor	1	0	3	0	0	0	2	0	1	0	1	1	0	0	629590	0	0	0	947590	0	0	0	0	0
A0A0B4KFZ9;P84040	A0A0B4KFZ9;P84040	His4r;His4	3	0	5	5	7	6	6	6	5	5	3	4	7992100	0	40288000	15702000	22467000	29645000	36338000	20801000	4754000	20475000	6254100	8480300
Q9VF92;A0A0B4KG69	Q9VF92;A0A0B4KG69	ear	20	21	17	18	21	20	24	23	22	22	26	25	158780000	191930000	59351000	40827000	147390000	106220000	122180000	166140000	124520000	156450000	228640000	294100000
A0A0B4KGG9;A4V2S3;O46036-2;A0A0B4KFX5;A0A0B4KHB2;A0A0B4KFT4;A0A0B4KGZ7;O46036	A0A0B4KGG9;A4V2S3;O46036-2;A0A0B4KFX5;A0A0B4KHB2;A0A0B4KFT4;A0A0B4KGZ7;O46036	CtBP	2	0	2	3	1	2	4	4	5	1	4	4	0	0	2333600	1550400	0	2331800	3844700	3071300	4872200	0	7795800	8236900
A0A0B4KGU4;Q9VHP0	A0A0B4KGU4;Q9VHP0	bel	2	1	4	4	2	2	4	3	3	3	3	2	0	0	4522800	2751900	0	0	2420300	0	0	3400500	1736700	0
A0A0B4KH25;P08985	A0A0B4KH25;P08985	His2Av	2	1	3	3	2	2	3	2	2	3	3	3	28974000	0	30157000	9472700	54554000	165930000	14850000	8026500	17531000	40547000	8692700	6432600
Q9VA83;A0A0B4KHF0	Q9VA83;A0A0B4KHF0	Fer2LCH	1	0	2	1	0	0	2	2	0	0	2	2	0	0	4429300	0	0	0	2648700	3856300	0	0	1968600	3237200
A0A0B4KHJ7;Q9Y0I1	A0A0B4KHJ7;Q9Y0I1	MRG15	0	0	1	0	0	0	0	0	0	0	0	0	0	0	0	0	0	0	0	0	0	0	0	0
Q9VAY4;Q8IMM6;A0A0B4KHZ9	Q9VAY4;Q8IMM6;A0A0B4KHZ9	CG5514-RA	0	0	0	1	0	0	2	3	0	0	2	0	0	0	0	0	0	0	1683800	0	0	0	0	0
A0A0B4KI71;Q8IMF5;P23226-2;P23226-3;P23226	A0A0B4KI71;Q8IMF5;P23226-2;P23226-3;P23226	Map205	1	2	1	1	2	1	1	2	2	2	0	1	0	0	0	0	1423400	0	0	873700	0	0	0	0
A1Z7J7;A1Z7J6;A0A0B4LEY1;A0A0B4LEZ1	A1Z7J7;A1Z7J6;A0A0B4LEY1;A0A0B4LEZ1	Sec31	1	0	1	0	0	1	2	1	1	1	1	1	0	0	0	0	0	0	0	0	0	0	0	2470600
A8DYD3;A1Z9M3;B7YZE6;A0A0B4LFC7;A8DYD2;A8DYD1;A1Z9M4;A0A0B4LF29;Q7KHK4;A0A126GUP1	A8DYD3;A1Z9M3;B7YZE6;A0A0B4LFC7;A8DYD2;A8DYD1;A1Z9M4;A0A0B4LF29;Q7KHK4;A0A126GUP1	cg	0	0	0	0	2	3	3	3	2	2	4	4	0	0	0	0	2486300	2721600	1610600	1204300	3411800	3974800	3074800	4298000
A0A0B4LFD2;P29845	A0A0B4LFD2;P29845	Hsc70-5	0	1	1	1	1	0	1	2	1	0	0	0	0	0	0	0	0	0	0	729280	0	0	0	0
A0A0B4LFF7;D3DMX8;A0A0B4LFE2;A1Z9Z1;Q7K0W0	A0A0B4LFF7;D3DMX8;A0A0B4LFE2;A1Z9Z1;Q7K0W0	CG8079-RB	0	1	3	3	2	2	3	3	1	1	1	1	0	0	4113100	5837900	5244100	2412700	3160000	9307600	0	0	3445400	4141300
A0A0B4LFT7;P13002-2;P13002-1;P13002-3;P13002	A0A0B4LFT7;P13002-2;P13002-1;P13002-3;P13002	grh	1	0	0	0	1	1	2	3	3	2	2	2	0	0	0	0	0	0	0	0	0	0	1190700	1313800
A0A0B4LFZ4;Q7KN62-2;Q7KN62;Q7KN62-3	A0A0B4LFZ4;Q7KN62-2;Q7KN62;Q7KN62-3	TER94	0	0	2	1	1	1	1	1	2	1	0	0	0	0	2444100	0	0	0	0	0	4102100	0	0	0
A0A0B4LG45;A1ZBW6	A0A0B4LG45;A1ZBW6		13	13	16	17	17	17	21	22	21	17	23	22	51106000	61694000	101510000	90562000	37441000	42476000	54411000	68212000	54797000	69097000	62547000	70469000
A0A0B4LGB9;A0A0B4LG88;Q9W255	A0A0B4LGB9;A0A0B4LG88;Q9W255	qkr58E-1	2	1	1	2	2	2	2	2	2	1	2	2	450810	0	1200700	167420	0	720600	505770	288430	0	0	264220	0
A0A0B4LGV6;Q9VHG5	A0A0B4LGV6;Q9VHG5	Ibf1	0	0	1	0	0	0	2	1	0	0	0	1	0	0	0	0	0	0	0	0	0	0	0	158040
A0A0B4LGZ5;P46222	A0A0B4LGZ5;P46222	RpL11	0	0	1	0	0	0	1	0	0	0	0	0	0	0	0	0	0	0	0	0	0	0	0	0
A0A0C4DHG5;P26686-3;P26686-2;P26686-5;P26686;P26686-7;P26686-4;P26686-6	A0A0C4DHG5;P26686-3;P26686-2;P26686-5;P26686;P26686-7	B52	6	2	5	5	7	8	5	5	6	6	4	3	11960000	3952200	8749700	8452900	16670000	12936000	7009600	3290800	12480000	29152000	7350500	10692000
A0A126GUU7;Q9VEX9	A0A126GUU7;Q9VEX9	Bin1	0	0	0	0	1	0	2	1	0	0	1	1	0	0	0	0	0	0	1710100	0	0	0	0	0
A1A708-2;A1A708	A1A708-2;A1A708	CG4951	0	0	1	1	0	1	1	1	0	1	0	1	0	0	0	0	0	0	0	0	0	0	0	0
A1Z6I7	A1Z6I7	BubR1	0	0	0	0	0	0	0	0	0	0	0	0	0	0	0	0	0	0	0	0	0	0	0	0
A1Z6L9	A1Z6L9	Trap1	0	0	1	1	0	0	1	1	0	0	1	0	0	0	0	0	0	0	0	0	0	0	409320	0
Q7JV23;A8DY67;A1Z784	Q7JV23;A8DY67;A1Z784	ACC	27	18	43	45	33	32	40	45	29	19	36	37	63441000	60520000	123750000	109940000	74386000	91336000	105710000	177330000	49089000	51004000	53768000	50356000
A1Z8U0	A1Z8U0	Prp8	0	1	2	1	1	1	2	2	1	1	0	1	0	0	0	0	0	0	0	925110	0	0	0	0
A1Z9E3	A1Z9E3	EfTuM	0	0	2	0	0	0	0	2	0	0	0	0	0	0	331480	0	0	0	0	889590	0	0	0	0
A1Z9G2	A1Z9G2	fand	1	1	1	1	1	1	2	1	1	1	1	1	0	0	0	0	0	0	1587900	0	0	0	0	0
A1Z9S6	A1Z9S6	Su(var)2-HP2	1	1	2	2	2	1	2	2	2	0	2	2	0	0	4042800	2743400	3101100	0	8954800	4532800	3429500	0	6515400	6034200
A1ZAK9;A1ZAK7;A1ZAK8	A1ZAK9;A1ZAK7;A1ZAK8	Psi	1	0	2	2	0	1	2	2	2	1	1	1	0	0	2824000	1228700	0	0	758130	677850	718880	0	0	0
A8E6M1;A1ZBB4;E1JGL8	A8E6M1;A1ZBB4;E1JGL8		0	0	1	0	0	0	0	0	1	1	0	0	0	0	0	0	0	0	0	0	0	606350	0	0
A1ZBL0;Q24560;P61857	A1ZBL0;Q24560	betaTub56D	0	0	1	2	1	0	1	1	3	2	0	0	0	0	0	0	0	0	0	0	8699500	0	0	0
E1JGM9;Q963E6;Q6NPA6;Q9V8V8;A1ZBL5;A1ZBL7;Q7YU80;Q963E5;E1JGN0;A1ZBL9	E1JGM9;Q963E6;Q6NPA6;Q9V8V8;A1ZBL5;A1ZBL7;Q7YU80;Q963E5;E1JGN0;A1ZBL9	par-1	0	0	1	0	0	0	1	1	0	1	0	0	0	0	0	0	0	0	0	0	0	408140	0	0
A1ZBU5	A1ZBU5	GNBP-like3	0	0	5	5	4	5	5	5	1	2	0	1	0	0	46327000	53939000	36134000	18120000	24039000	33160000	1248300	2687000	0	0
E1JGN7;A1ZBW1;A1ZBW0;A1ZBW4;A1ZBW3	E1JGN7;A1ZBW1;A1ZBW0	bl	1	2	2	2	1	2	2	2	1	1	2	1	0	1470300	1609600	1379200	0	1352700	3380500	952420	0	0	1339200	0
Q7JYK1;Q9W418;A4V1F9;P18101;P15357;P0CG69;R9PY16	Q7JYK1;Q9W418;A4V1F9;P18101;P15357;P0CG69;R9PY16	RpL40;Ubi-p5E;Ubi-p63E;RpS27A	2	2	3	3	2	2	3	3	4	3	3	3	4972200	1698700	11249000	10073000	2183500	1735000	14948000	6883300	2778500	2077300	6411900	7273500
A4V1Y7;Q2PDY2;A4V1Y6;Q2PDY1;M9PFM7;Q08605-2;Q08605-3;Q08605-4;Q08605	A4V1Y7;Q2PDY2;A4V1Y6;Q2PDY1;M9PFM7;Q08605-2;Q08605-3;Q08605-4;Q08605	Trl	0	0	0	0	0	0	1	1	1	2	2	2	0	0	0	0	0	0	0	0	0	0	0	820770
A4V2K7;P22058	A4V2K7;P22058	D1	5	7	7	5	7	6	6	5	4	9	4	3	8280400	5625900	10020000	8198000	5493100	7079800	16059000	6491100	5483600	19684000	5943600	12268000
A4V3J6;A4V3J5;P07909-3;P07909-4;P07909-2;P07909	A4V3J6;A4V3J5;P07909-3;P07909-4;P07909-2;P07909	Hrb98DE	1	0	3	1	2	2	2	3	0	2	1	1	0	0	4886800	0	0	0	7478000	2778300	0	0	0	0
A4V449;Q94511	A4V449;Q94511	ND-75;ND75	0	0	3	3	1	2	4	2	1	0	1	0	0	0	1191700	0	0	0	1718900	1574100	0	0	0	0
A4V4A5;Q9VZ23	A4V4A5;Q9VZ23	Ran;ran	2	0	3	4	1	1	1	3	1	2	2	1	0	0	2213400	737380	0	0	0	898050	0	942980	998340	0
A8JNI2	A8JNI2		4	3	3	3	1	1	3	6	5	4	5	5	7356600	6366900	4537900	4116300	0	0	5390600	2362700	6688200	6459500	7339100	5484900
Q9VVC5;A8JNU6;Q8IQQ0	Q9VVC5;A8JNU6;Q8IQQ0	Nc73EF	0	0	2	2	1	1	3	3	1	0	0	0	0	0	1349400	1456500	0	0	1655800	2659200	0	0	0	0
Q9VH84;A8JQW3	Q9VH84;A8JQW3	Pnn	1	1	1	1	0	1	1	1	1	1	1	1	0	0	0	0	0	0	0	0	0	0	0	156670
A8JRB8;A8JRC1;Q8MT18	A8JRB8;A8JRC1;Q8MT18	CG5028-RC	0	0	1	2	0	0	1	2	0	0	0	1	0	0	0	817840	0	0	0	1567200	0	0	0	0
M9NGR9;Q9W433;M9NDQ0;A8JUY8;M9PGH9	M9NGR9;Q9W433;M9NDQ0;A8JUY8;M9PGH9	Ca-alpha1T	0	1	0	0	2	0	0	1	0	1	1	1	0	0	0	0	727920	0	0	0	0	0	0	0
A8Y560;O17445	A8Y560;O17445	RpL15	1	0	4	3	1	1	1	2	1	1	2	2	0	0	4782600	5778700	0	0	0	3196900	0	0	4717200	5227400
Q9VPL6;M9NEL3;M9NDB7;Q9VPL9;M9NCY5;B7Z002	Q9VPL6;M9NEL3;M9NDB7;Q9VPL9;M9NCY5;B7Z002	kis	0	0	0	0	1	0	1	1	1	1	1	1	0	0	0	0	0	0	0	0	0	0	0	942130
B7Z0I8	B7Z0I8		1	0	1	1	0	0	0	0	0	0	0	0	0	0	0	220180	0	0	0	0	0	0	0	0
B7Z0Z1;Q9VXG1-3;Q9VXG1	B7Z0Z1;Q9VXG1-3;Q9VXG1	hang	0	0	0	0	0	0	0	0	1	1	0	0	0	0	0	0	0	0	0	0	0	0	0	0
B8A421;Q9VCH5	B8A421;Q9VCH5	Nup98-RA;Nup98-96	1	1	1	1	1	1	1	1	1	1	1	1	0	0	0	0	0	0	0	0	0	0	0	199180
C0MJA0;Q05783	C0MJA0;Q05783	HmgD	1	0	3	2	3	3	5	2	2	3	0	0	0	0	489240	181240	1439100	967500	1448300	256130	456180	1421900	0	0
C6TP87;P08736;A4V3Q6;P05303	C6TP87;P08736	Ef1alpha48D-RA;Ef1alpha48D	9	7	7	10	7	6	8	6	11	5	7	8	29688000	17714000	66816000	52395000	33773000	21580000	37551000	29580000	34582000	19990000	15891000	21220000
C7LA75;P11147;O97125;Q9VG58;Q9BIS2;Q9BIR7;Q8INI8;P82910;P02825;P11146;P29843	C7LA75;P11147	Hsc70-4-RA;Hsc70-4	3	1	7	7	2	2	7	5	6	4	7	6	9327400	4451300	16970000	15923000	3991300	2981700	13515000	12725000	38009000	6279600	10276000	7480200
E1JJ68;C7LAE4;P19109-3;P19109-4;P19109-2;P19109;A0A0B4K624;A0A0B4K6A3;A0A0B4K6K1;A0A0B4K6T7	E1JJ68;C7LAE4;P19109-3;P19109-4;P19109-2;P19109;A0A0B4K624;A0A0B4K6A3;A0A0B4K6K1;A0A0B4K6T7	Rm62;Rm62-RE	7	4	5	5	6	4	5	5	7	5	3	3	6544600	14081000	6240200	9209900	4166500	6545000	4723700	4325600	6035900	6942100	5585800	5511000
C9QP42;Q02748;Q9VHS8	C9QP42;Q02748	eIF-4a	0	1	2	2	0	0	2	1	2	0	1	0	0	0	1403600	1299500	0	0	1397400	0	5264700	0	0	0
E1JGV6;O44081;A0A0B4K8B2;O44081-2	E1JGV6;O44081;A0A0B4K8B2;O44081-2	Nop60B	21	13	22	25	19	18	23	24	19	18	22	20	142490000	105740000	109180000	99611000	165130000	123850000	143850000	119230000	75670000	114970000	109170000	116790000
E1JHA4;P48809	E1JHA4;P48809	Hrb27C	1	1	4	3	0	2	3	3	1	3	2	2	0	0	3202400	3437600	0	2923100	4988700	2227900	0	4779300	0	0
E1JHQ1;P20477	E1JHQ1;P20477	Gs1	0	0	1	1	0	0	1	1	0	0	0	0	0	0	0	0	0	0	0	0	0	0	0	0
M9PIA6;E1JI46;Q59E34;O97159	M9PIA6;E1JI46;Q59E34;O97159	Mi-2	1	0	3	2	1	2	1	2	1	1	1	1	0	0	3416800	728770	914410	928130	1095100	1261300	0	0	748790	708340
E1JIK0;P48810;P48810-2	E1JIK0;P48810	Hrb87F	0	0	1	1	1	0	3	1	1	1	0	1	0	0	0	0	0	0	6144800	0	0	0	0	0
E2QCP0;P84249;P02299	E2QCP0;P84249;P02299	His3.3A;His3	2	0	2	2	2	3	2	1	2	3	2	2	4739100	0	9397800	2734900	7283000	19899000	7640500	0	3627500	12921000	4017500	9138200
Q9VQ76;M9PE28;E2QCS8	Q9VQ76;M9PE28;E2QCS8	tho2	1	0	0	1	0	0	1	1	0	0	1	1	0	0	0	0	0	0	0	0	0	0	0	257370
E2QD65;P39018	E2QD65;P39018	RpS19a	1	0	1	2	3	1	2	2	3	0	1	1	0	0	0	2568900	2191000	0	2364400	0	2997900	0	0	0
E4NKG1;Q9I7D3	E4NKG1;Q9I7D3	Capr	2	2	3	3	0	1	2	1	1	1	1	2	0	0	720210	791300	0	0	1057700	0	0	0	0	0
E8NHB1;Q24325	E8NHB1;Q24325	Taf2	2	1	4	4	1	1	4	5	1	0	6	5	0	0	11375000	8371200	0	0	5571500	6070500	0	0	5930400	7812700
F3YDH0;P29844	F3YDH0;P29844	Hsc70-3	2	1	5	3	1	1	5	6	3	2	6	7	1999100	0	6584400	2526800	0	0	6122500	2422500	2248300	1304400	5724000	4269600
G3M3A2;Q06559	G3M3A2;Q06559	RpS3	1	0	2	1	1	0	2	0	2	1	1	0	0	0	1856200	0	0	0	1910900	0	2010200	0	0	0
H0RNN8;Q9VLK2	H0RNN8;Q9VLK2	CG13096-RA;CG13096	8	9	10	9	8	9	10	10	9	9	10	12	11559000	10941000	40917000	34892000	9232400	8962000	28929000	29355000	8301900	14846000	49130000	46643000
L0MLQ9;Q8IH18	L0MLQ9;Q8IH18	4E-T	0	0	0	0	0	0	1	2	0	0	0	0	0	0	0	0	0	0	0	514970	0	0	0	0
L0MPS3;Q9V496	L0MPS3;Q9V496	Rfabg	1	1	3	3	0	1	3	1	0	0	2	1	0	0	0	977340	0	0	0	0	0	0	0	0
X2JH42;L0MQ04;Q05825	X2JH42;L0MQ04;Q05825	ATPsynbeta;ATPsyn-beta	1	0	2	2	0	0	3	4	2	2	1	1	0	0	3118700	2164900	0	0	1807400	2737700	0	0	0	0
Q7PLL1;Q8SYL3;L7EEF1;Q7PLL3	Q7PLL1;Q8SYL3;L7EEF1;Q7PLL3	eIF-4B	0	1	1	1	0	0	0	0	1	1	1	1	0	0	0	0	0	0	0	0	0	0	0	49545
X2JDP6;M9MRG2;Q8T079	X2JDP6;M9MRG2;Q8T079	CG4747	0	1	2	1	0	1	2	1	0	1	0	0	0	0	709130	0	0	0	459540	0	0	0	0	0
M9MRQ9;Q94522	M9MRQ9;Q94522	Scsalpha	1	0	2	2	1	1	2	2	0	1	0	0	0	0	2928000	0	3216000	0	0	0	0	0	0	0
Q8IQ71;M9MRW0;M9PEI6	Q8IQ71;M9MRW0;M9PEI6	dikar	0	0	0	0	0	0	0	0	0	0	0	0	0	0	0	0	0	0	0	0	0	0	0	0
X2JCM1;M9MRX4;Q9NCP8;M9PHP8;Q7KU95;A8JNM4;X2JGD3;Q7KU92;A8JNM7;A8JNM6;M9MRR4;M9MS19;X2JC49;A8JNM5;M9MRX1;M9MSK6;M9PEN3;M9MRS5	X2JCM1;M9MRX4	Ank2	1	1	0	0	0	0	0	0	3	1	1	0	0	0	0	0	0	0	0	0	2914000	0	0	0
M9PCK8;Q960T6;M9MSL4	M9PCK8;Q960T6;M9MSL4	Cep135	1	1	1	1	2	0	1	1	2	0	1	1	0	0	0	0	0	0	0	0	0	0	0	0
M9ND95;P05661-22;P05661-17;P05661-16;P05661-11;E1JHJ5;E1JHJ4;M9NF46;M9NEP1;M9NCU7;E1JHJ3;A0A0S0WIH4;P05661-26;P05661-25;P05661-24;P05661-15;P05661-9;P05661-8;P05661-7;P05661-6;P05661-5;P05661-4;P05661-3;P05661-23;P05661-21;P05661-20;P05661-2;P05661-19;P05661-18;P05661-14;P05661-13;P05661-12;P05661-10;P05661	M9ND95;P05661-22;P05661-17;P05661-16;P05661-11;E1JHJ5;E1JHJ4;M9NF46;M9NEP1;M9NCU7;E1JHJ3;A0A0S0WIH4;P05661-26;P05661-25;P05661-24;P05661-15;P05661-9;P05661-8;P05661-7;P05661-6;P05661-5;P05661-4;P05661-3;P05661-23;P05661-21;P05661-20;P05661-2;P05661-19;P05661-18;P05661-14;P05661-13;P05661-12;P05661-10;P05661	Mhc	1	0	32	12	3	1	4	6	1	2	1	1	0	0	76276000	2280600	0	0	888230	922840	0	0	0	0
M9NDX3;Q494M1;P30189;Q8IR39;X2JKD2	M9NDX3;Q494M1;P30189;Q8IR39;X2JKD2	Top1	16	6	19	17	11	5	23	26	16	18	31	32	31626000	36068000	44857000	42230000	27191000	36196000	71325000	95020000	29680000	82745000	201990000	236670000
M9NE89;P08928	M9NE89;P08928	Lam	6	1	12	9	4	5	13	10	4	4	6	8	2397400	0	10559000	5693400	6264400	9275200	12744000	4972100	4191800	12418000	3322400	2504600
M9NEQ9;Q9VWG3	M9NEQ9;Q9VWG3	RpS10b	2	0	1	0	0	1	0	0	1	1	1	0	0	0	0	0	0	0	0	0	0	0	0	0
X2BZL0;M9NES1;Q9VWC6	X2BZL0;M9NES1;Q9VWC6	vfl	0	0	1	0	1	0	3	2	5	3	5	5	0	0	0	0	0	0	3746000	2835000	8110500	3361700	7588800	6661000
M9NEW0	M9NEW0	CG43346-RA	2	2	3	3	2	1	4	5	1	2	3	3	6960000	8018700	9686600	12116000	6826000	0	8685300	13930000	0	5610400	5227400	4563700
M9NF33;Q9VSH4	M9NF33;Q9VSH4	CG7185	0	0	1	1	0	0	1	1	0	0	0	0	0	0	0	0	0	0	0	0	0	0	0	0
M9NFR5;Q95RE4	M9NFR5;Q95RE4	yps	1	0	1	1	0	0	1	0	0	1	1	0	0	0	0	0	0	0	0	0	0	0	363620	0
M9NG39;P41073-3;P41073;P41073-2	M9NG39;P41073-3;P41073	Pep	1	0	4	3	1	1	4	3	1	1	3	2	0	0	1870700	1865100	0	0	3591100	1524500	0	0	1609200	1647500
M9PBH8;Q8IRH5-2;Q8IRH5	M9PBH8;Q8IRH5-2;Q8IRH5	CG2199	1	0	2	0	1	1	1	1	1	0	1	1	0	0	1878900	0	0	0	0	0	0	0	0	0
M9PEA9;M9PGZ0;M9PBI9;M9PDZ9;M9PDS3;M9PBJ0;M9PGY4;M9PDZ6;M9PEA0;M9PEA5	M9PEA9;M9PGZ0;M9PBI9;M9PDZ9;M9PDS3;M9PBJ0;M9PGY4;M9PDZ6;M9PEA0;M9PEA5	sls	0	0	0	0	0	0	1	1	0	0	0	0	0	0	5158500	2700200	2119200	5795600	18287000	12188000	0	0	22496000	8476100
M9PBL3;P02828	M9PBL3;P02828	Hsp83	5	1	8	7	2	1	7	6	7	0	5	3	4405400	0	19443000	10101000	0	0	6496600	3137900	19603000	0	3080800	3328000
M9PCA1;P11449	M9PCA1;P11449	Vm26Aa	1	1	1	1	0	0	0	0	0	0	0	0	0	105770000	2444100	5441200	0	0	0	0	0	0	0	0
M9PCI2;Q9V3U2	M9PCI2;Q9V3U2	NHP2	0	0	1	1	1	0	1	1	0	1	1	0	0	0	0	0	0	0	0	0	0	0	718050	0
M9PFL9;M9PD87;M9PCX3;Q9VKI0	M9PFL9;M9PD87;M9PCX3;Q9VKI0	cmet	0	0	1	0	1	1	0	1	1	0	0	0	0	0	0	0	0	0	0	0	459440	0	0	0
M9PD75;Q94920	M9PD75;Q94920	porin	0	0	1	1	0	0	1	0	0	0	0	0	0	0	0	0	0	0	410590	0	0	0	0	0
M9PG57;O76923;O96378;M9PFX8;M9PD85;M9PIH9	M9PG57;O76923;O96378;M9PFX8;M9PD85;M9PIH9	TfAP-2	1	1	1	1	1	1	1	1	1	1	1	1	0	0	12337000	10159000	99301000	129550000	6473900	0	24532000	92719000	4542500	4222800
Q9VIV2;M9PDF2	Q9VIV2;M9PDF2	swm	1	0	1	1	1	0	1	1	0	1	0	0	0	0	0	0	0	0	0	199450	0	0	0	0
Q9VZ27;M9PEA2	Q9VZ27;M9PEA2	CG18292-RA	0	0	0	0	0	0	0	0	0	0	0	0	0	0	0	0	0	0	0	0	0	0	0	0
M9PFF0;P41126	M9PFF0;P41126	RpL13	1	0	1	2	0	0	1	1	1	0	1	1	0	0	0	0	0	0	0	0	0	0	0	0
M9PFM5;M9PFS6;P25439-2;P25439	M9PFM5;M9PFS6;P25439-2;P25439	brm	1	1	2	2	7	4	7	9	7	7	9	9	3282400	0	2602000	2817100	13666000	11907000	8115200	6439500	20217000	27778000	12465000	19701000
Q9XZ03;M9PFR6	Q9XZ03;M9PFR6	mbf1	0	0	0	0	0	1	0	0	0	0	0	0	0	0	0	0	0	0	0	0	0	0	0	0
M9PI89;M9PFT9;O96433-2;O96433	M9PI89;M9PFT9;O96433-2;O96433	CycT	2	2	1	1	2	1	2	2	2	1	2	1	6940500	5172300	3098000	2350100	4691400	0	4536600	4289200	4357600	0	4301200	0
M9PG50;Q9VP22	M9PG50;Q9VP22	Cdk12	6	7	9	10	7	9	10	8	6	6	10	9	8241500	17922000	26034000	19623000	31834000	27987000	31988000	26300000	8931000	20293000	23495000	28480000
M9PG76;P19889	M9PG76;P19889	RpLP0	1	0	2	0	0	1	2	0	0	0	0	0	0	0	0	0	0	0	0	0	0	0	0	0
X2JG22;Q9Y145;M9PGI7;X2JAG8	X2JG22;Q9Y145;M9PGI7;X2JAG8	BcDNA.GH04978	5	4	5	5	4	3	5	6	4	6	4	6	14700000	11548000	18751000	14432000	9644100	10319000	11116000	13899000	6549200	10909000	12382000	8763200
M9PGQ6;P39736	M9PGQ6;P39736	Bx42	1	0	2	2	2	2	2	2	1	1	2	2	0	0	1067700	763400	1111200	798120	898910	702450	0	0	869070	1078200
Q8IQW6;Q0KHQ5-2;M9PHK2;Q0KHQ5	Q8IQW6;Q0KHQ5-2;M9PHK2;Q0KHQ5	Tao	0	0	1	1	0	0	0	0	0	0	0	1	0	0	0	303050	0	0	0	0	0	0	0	0
M9PJC7;P13709;M9PE02;E1JJJ8;M9PGM8;P13709-2	M9PJC7;P13709;M9PE02;E1JJJ8;M9PGM8;P13709-2	fs(1)h	1	0	2	1	0	0	1	1	1	2	1	3	0	0	0	0	0	0	0	0	0	2288400	0	0
M9PJN8;P07487;P07486	M9PJN8;P07487;P07486	Gapdh2;Gapdh1	0	0	2	0	0	0	2	2	2	2	1	1	0	0	0	0	0	0	0	0	0	2922200	0	0
O02649;Q9VMN5	O02649;Q9VMN5	Hsp60;Hsp60C	0	0	1	1	0	0	1	2	0	0	0	0	0	0	0	0	0	0	0	2105800	0	0	0	0
O18373	O18373	SelD	0	0	2	1	0	0	2	0	0	0	1	0	0	0	749660	0	0	0	1338400	0	0	0	0	0
O18399	O18399	pn	0	0	0	0	0	0	0	0	0	0	0	0	0	0	0	0	0	0	0	0	0	0	0	0
O18404	O18404	scu	0	0	0	0	0	0	0	0	0	0	0	0	0	0	0	0	0	0	0	0	0	0	0	0
Q7KW02;X2JDX3;O46048	Q7KW02;X2JDX3;O46048	east	0	0	1	0	1	0	1	0	0	1	1	0	0	0	0	0	0	0	0	0	0	0	175150	0
O62619-2;O62619	O62619-2;O62619	PyK	0	0	2	1	0	0	1	1	0	0	1	1	0	0	0	0	0	0	0	0	0	0	0	629630
Q8IH14;O76876	Q8IH14;O76876	ssx	0	0	0	1	1	1	2	2	1	0	1	0	0	0	0	0	0	0	1098500	1256500	0	0	0	0
O97064	O97064	Ccp84Ag	0	0	0	0	0	0	0	0	0	0	0	0	0	0	0	0	0	0	0	0	0	0	0	0
Q4AB54;P02255;Q4ABD8;Q4AB94	Q4AB54;P02255;Q4ABD8;Q4AB94	His1:CG33861;His1;His1:CG33807;His1:CG33834	2	3	1	2	2	3	2	2	2	4	2	1	590510000	784850000	256560000	226380000	377440000	372400000	259200000	324670000	431410000	645050000	318390000	346200000
P02283	P02283	His2B	7	4	8	6	7	8	9	6	8	7	8	7	26676000	10687000	52981000	31010000	62604000	132850000	131540000	29782000	14830000	96884000	27571000	20459000
X2JGG6;P02517	X2JGG6;P02517	Hsp26	4	2	4	5	3	2	4	4	5	2	3	3	1297500	3220900	12829000	1698900	1414100	0	2155800	1268200	12427000	0	858360	938000
X2JC82;P02518	X2JC82;P02518	Hsp27	2	1	3	2	1	0	3	2	3	0	1	3	0	0	0	0	0	0	0	0	0	0	0	0
X2JCP8;P10987;P02572;A0A0B4LH50;P83967;P53501;P10981;M9PFZ6;P02574;P45891	X2JCP8;P10987;P02572;A0A0B4LH50;P83967;P53501;P10981;M9PFZ6;P02574	Act5C;Act42A;Act87E;Act88F;Act57B;Act79B	6	6	7	5	3	4	6	6	6	4	6	6	23875000	17285000	20367000	18980000	5516400	7098100	12905000	8235500	28957000	11285000	16204000	7197000
X2JD55;P02843	X2JD55;P02843	Yp1	23	17	18	17	15	16	17	16	23	20	16	17	296290000	203290000	185360000	197540000	49375000	59928000	55179000	52986000	188160000	260720000	64229000	66382000
X2JB25;P02844	X2JB25;P02844	Yp2	22	16	25	22	17	15	21	22	21	21	22	20	505900000	399890000	314620000	360350000	95881000	97957000	190700000	87113000	296310000	392120000	90905000	146530000
P05205	P05205	Su(var)205	1	2	3	4	1	1	3	2	2	2	3	3	0	3347100	4737800	3143600	0	0	2820600	2644500	2322200	0	3237600	2926700
P06604;P06605;P06603	P06604;P06605;P06603	alphaTub85E;alphaTub84D;alphaTub84B	0	0	2	2	0	0	2	2	2	1	2	0	0	0	1850500	1386500	0	0	1329700	1410000	6747300	0	1096700	0
P06606	P06606	alphaTub67C	0	0	2	2	0	0	2	1	1	0	0	0	0	0	3341500	1090300	0	0	871720	0	827400	0	0	0
X2JEX8;P06607	X2JEX8;P06607	Yp3	13	10	15	13	12	11	14	13	15	12	13	12	73566000	32207000	95782000	85077000	31998000	29244000	139270000	26475000	143430000	138480000	28148000	46586000
P06754-2;P06754-5;A0A0B4KG68;A0A0B4K661;Q6NN28;A0A0B4KG06;Q8IGY1;P06754-3;P06754-1;P06754;P49455-2;P49455	P06754-2;P06754-5;A0A0B4KG68;A0A0B4K661;Q6NN28;A0A0B4KG06;Q8IGY1;P06754-3;P06754-1;P06754;P49455-2;P49455	Tm1	0	0	1	1	1	1	1	1	0	0	1	1	0	0	0	0	0	0	0	0	0	0	0	3309400
P09180	P09180	RpL4	2	0	2	2	0	0	3	2	2	0	2	1	1131800	0	3060000	2081300	0	0	1432700	1691500	1103800	0	1237800	0
P13060	P13060	EF2	1	0	4	5	1	1	2	2	1	0	0	1	0	0	4209500	7588800	0	0	3710300	0	0	0	0	0
P13677	P13677	inaC	0	0	1	1	0	0	1	2	0	0	1	2	0	0	0	0	0	0	0	34729000	0	0	0	0
X2JCX8;P14130	X2JCX8;P14130	RpS14b;RpS14a	2	2	3	3	3	2	3	3	2	2	3	2	10797000	3063300	9227200	5882000	2858100	10256000	2947500	2404700	6545600	7011900	2076500	0
P15348	P15348	Top2	1	1	5	4	2	1	4	1	1	1	4	2	0	0	4254400	1628600	0	0	2376500	0	0	0	1844900	2577200
P18432	P18432	Mlc2	0	0	0	0	0	0	0	0	0	0	0	0	0	0	0	0	0	0	0	0	0	0	0	0
P20240	P20240	Ote	5	5	9	8	8	5	10	7	5	5	7	5	5892300	5160200	9944200	6606800	6489300	9005800	8124200	4747400	4919500	8385900	3357900	4824000
P20439-3;P20439-2;P20439	P20439-3;P20439-2;P20439	CycB	2	2	1	1	2	1	0	0	2	1	0	0	0	0	0	0	0	0	0	0	1839100	0	0	0
P21187	P21187	pAbp	1	1	1	1	1	1	1	1	1	1	1	1	0	0	0	0	0	0	0	0	0	0	0	0
P25007	P25007	Cyp1	0	0	2	2	0	0	2	2	1	0	1	0	0	0	1518500	992740	0	0	1841300	0	0	0	0	0
P25171	P25171	Rcc1	2	1	4	4	4	3	3	2	1	5	3	1	0	0	14606000	7464500	4724900	5007100	10806000	6481500	0	5859200	6295600	0
P27864;B7YZZ9	P27864;B7YZZ9	Rrp1	3	2	6	7	4	4	6	6	1	5	4	5	2788800	1679800	6123200	5024800	2703300	3942800	4735700	4332400	0	6550000	4349700	4877100
P28668-2;P28668	P28668-2;P28668	Aats-glupro	0	1	1	0	0	1	0	1	0	0	0	1	0	0	0	0	0	0	0	0	0	0	0	15391000
Q95TP9;P29327;P29327-2	Q95TP9;P29327	RpS6	1	0	0	0	0	1	0	1	1	3	0	0	0	0	0	0	0	0	0	0	0	3402300	0	0
X2J5G6;P32100	X2J5G6;P32100	RpL7	0	0	1	0	1	0	0	0	1	0	0	1	0	0	0	0	0	0	0	0	0	0	0	0
P35381	P35381	blw	1	0	5	5	1	2	4	5	3	1	0	1	0	0	2458500	2319600	0	1693400	2156200	2800400	3153600	0	0	0
P36241	P36241	RpL19	0	0	1	1	0	0	0	0	0	0	1	0	0	0	0	0	0	0	0	0	0	0	0	0
X2JGM9;P41042	X2JGM9;P41042	RpS4	0	0	0	0	0	0	0	0	0	0	0	0	0	0	0	0	0	0	0	0	0	0	0	0
P41093	P41093	RpL18A	1	1	0	1	1	1	1	0	1	1	1	1	0	0	0	0	0	0	0	0	0	0	0	386360
P41094	P41094	RpS18	1	0	1	1	1	1	1	0	0	0	0	0	0	0	0	0	0	0	0	0	0	0	0	0
P45594	P45594	tsr	0	0	1	0	0	0	0	0	2	1	0	0	0	0	0	0	0	0	0	0	3381700	0	0	0
P48588	P48588	RpS25	0	0	0	0	0	0	0	0	0	0	0	0	0	0	0	0	0	0	0	0	0	0	0	0
X2JC35;P49630	X2JC35;P49630	RpL36	0	0	1	0	0	0	1	1	1	0	0	0	0	0	0	0	0	0	0	0	0	0	0	0
X2JDU0;P50882	X2JDU0;P50882	RpL9	0	0	1	0	0	0	1	1	0	0	0	0	0	0	0	0	0	0	0	0	0	0	0	0
P50887	P50887	RpL22	5	3	6	6	3	2	6	5	4	3	6	6	5667000	0	6229000	3711100	10088000	0	2440600	2318200	3435200	0	1659800	5898900
P52295	P52295	Pen	0	0	1	2	0	0	2	0	2	0	1	1	0	0	0	608500	0	0	1221900	0	0	0	0	0
P52304	P52304	polo	0	0	1	1	0	0	1	1	0	0	1	1	0	0	0	0	0	0	0	0	0	0	0	0
P54353	P54353	dod	0	1	1	1	0	1	1	0	1	0	1	0	0	0	1386300	1306700	0	1718600	4208500	0	0	0	0	0
P54362;M9PJM7;M9PHJ5	P54362;M9PJM7;M9PHJ5	g	6	7	8	7	4	3	6	6	5	5	8	8	58582000	53424000	46886000	34121000	22115000	17760000	19158000	12161000	22239000	43404000	17437000	41547000
P54385-2;P54385;A0A0C4DHE7;Q8IMY1	P54385-2;P54385;A0A0C4DHE7;Q8IMY1	Gdh	0	0	1	1	0	0	2	1	0	0	0	0	0	0	0	0	0	0	951120	0	0	0	0	0
P54397	P54397	FK506-bp1	16	14	14	13	15	15	13	14	16	15	13	13	303520000	275200000	206200000	193280000	301410000	186930000	170640000	267850000	219400000	268600000	216030000	244650000
P54622	P54622	mtSSB	0	0	1	1	0	1	2	2	2	2	0	1	0	0	0	0	0	0	0	910230	0	0	0	0
P55828	P55828	RpS20	1	1	1	1	1	1	1	1	1	0	1	1	9042800	0	5176900	3964900	6958600	0	0	0	0	0	0	0
P55830;P55830-2	P55830;P55830-2	RpS3A	0	0	0	0	0	0	0	0	0	0	0	0	0	0	0	0	0	0	0	0	0	0	0	0
P83949-2;P83949;P83949-3;P83949-4;P83949-5;P83949-6;Q7KSY7;Q7KSY6;Q7KSY5;A4V2I6;A4V2I1;P02833;P02835;P09077	P83949-2;P83949;P83949-3;P83949-4;P83949-5;P83949-6	Ubx	0	0	0	0	17	16	15	15	19	18	15	14	0	0	0	0	79271000	84191000	30298000	43765000	422190000	429570000	182470000	143540000
Q4AB57;P84051	Q4AB57;P84051	His2A:CG33859;His2A	0	0	2	2	0	1	2	0	1	1	2	1	0	0	6324200	5365400	0	0	15514000	0	0	0	3823900	0
P91941	P91941	Acp65Aa	0	0	0	0	0	0	0	0	0	0	1	0	0	0	0	0	0	0	0	0	0	0	1955000	0
X2JFR1;Q8IR16;Q04047-2;Q04047	X2JFR1;Q8IR16;Q04047-2;Q04047	nonA	0	0	4	3	3	1	4	4	2	3	1	2	0	0	0	0	2202900	0	0	0	0	4437200	0	0
Q0E8X7	Q0E8X7		1	1	1	1	1	1	1	1	1	1	1	1	0	0	0	0	0	0	0	0	0	0	0	0
Q0E9E2;Q7KN97	Q0E9E2;Q7KN97	PCB	148	130	138	136	151	142	136	129	144	133	133	119	20134000000	3190700000	29976000000	45204000000	27847000000	13302000000	23828000000	16571000000	10307000000	12949000000	11674000000	9237700000
296;28297;28298;28299;28300;28301;28302;28303;28304;28305;28306;28307;28308;28309;28310;28311;28312;28313;28314;28315;28316;28317;28318;28319;28320;28321;28322;28323;28324;28325;28326;28327;28328;28329;28330;28331;28332;28333;28334;28335;28336;28337;28338;28339;28340;28341;28342;28343;28344;28345;28346;28347;28348;28349;28350;28351;28352;28353;28354;28355;28356;28357;28358;28359;28360;28361;28362…	203;204;205;206;207;208;209;210;211;212;213;214;215;216;217;218;219;220;221;222;223;224;225;226;227;228;229;230;231;232;233;234;235;236;237;238;239;240;241;242;243;244;245;246;247;248;249;250;251;252;253;254;255;256;257;258;259;260;261;262;263;264;265;266;267;268;269;270;271;272;273;274;275;276;277;278;279;280;281;282;283;284;285;286;287;288;289;290;291;292;293;294;295;296;297;298;299;300;301;302…
7;29298;29299;29300;29301;29302;29303;29304;29681;29683;29684;29685;29686;29687;29688;29689;29690;29691;29692;29693;29694;29695;29696;29697;29698;29699;29700;29701;29702;29703;29704;29705;29706;29707;29708;29709;29710;29711;29712;29713;29714;29715;29716;29717;29718;29719;29720;29721;29722;29723;29724;29725;29726;29727;29728;29729;29730;29731;29732;29733;29734;29735;29736;29737;29738;29739;29740;2…	228;299;392;406;407;481;489;925;948;966;1266;1466;2206;2259;2316;2331;2517;2549;3016;3753;3943;3955;4007;4111;4121;4403;4424;4698;4703;4712;4848;4868;5228;5294;5466;5501;5530;5573;5580;5650;5869;5871;5960;6202;6461;6465;6498;6534;6543;6721;6727;7334;7448;7479;7506;7882;7899;7936;7991;8021;8275;8356;8397;8843;8863;9036;10472;10489;10498;11295;11324;11347;11353;11564;11594;12211;12350;12396;12551;1…
Q0KHZ6	Q0KHZ6		0	0	4	5	1	2	5	3	2	0	0	1	0	0	2757000	3178400	0	3455300	3057900	7259600	3607300	0	0	0
Q24368	Q24368	Iswi	2	0	2	2	1	1	2	2	2	1	1	2	1321500	0	4329800	1962600	471700	0	444570	2395800	1314200	791780	0	544560
Q24478	Q24478	Cp190	1	1	1	1	0	1	2	1	2	2	0	1	0	0	0	0	0	0	0	0	0	1397100	0	0
Q26416	Q26416	Acp1	0	0	0	0	0	0	0	0	0	0	1	0	0	0	0	0	0	0	0	0	0	0	3273400	0
Q4ABE3	Q4ABE3	His1:CG33801	0	0	1	1	1	1	1	0	1	1	0	0	0	0	0	0	0	0	0	0	0	0	0	0
Q7JR58	Q7JR58		1	1	1	1	2	2	2	3	1	2	1	1	3741400	0	3977200	2761200	3111300	2561400	4134300	4992200	2814200	2154100	0	0
Q7JRA5	Q7JRA5		1	1	1	1	3	3	1	1	2	2	2	2	0	2763900	3190300	2499000	11272000	5977500	3159200	3435300	2606200	4141300	6694700	6228700
Q7JRJ9;A0A0B4LFQ2	Q7JRJ9;A0A0B4LFQ2	Incenp	0	1	3	1	0	0	1	0	0	0	0	0	0	0	2213800	0	0	0	0	0	0	0	0	0
Q7JZN0	Q7JZN0	Sec61beta	0	0	0	0	0	1	0	0	1	0	0	0	0	0	0	0	0	0	0	0	150660	0	0	0
Q7JZW2;A1ZAH8	Q7JZW2;A1ZAH8	RpS15	2	0	2	3	1	1	3	2	2	1	2	1	0	0	3539900	2778700	0	0	4333700	2917500	0	0	3268500	0
Q7K0D8	Q7K0D8	Nup50	0	1	2	1	2	1	2	2	2	1	1	2	0	0	0	0	586730	0	661480	333930	424660	0	0	365910
Q7K159	Q7K159	mip40	0	0	1	1	0	0	1	0	0	0	0	1	0	0	0	0	0	0	0	0	0	0	0	238980
Q7K180	Q7K180	Map60	0	0	0	1	0	0	0	1	0	0	0	0	0	0	0	0	0	0	0	0	0	0	0	0
Q7K3J0	Q7K3J0		1	1	0	0	1	1	1	1	2	0	0	0	0	0	0	0	0	0	0	0	5282500	0	0	0
Q7K3W2	Q7K3W2	CG8728-RA	1	0	2	2	0	0	2	2	0	1	0	0	0	0	0	1927200	0	0	0	1988300	0	0	0	0
Q7K5K3;Q8IML6	Q7K5K3		0	0	3	2	0	0	2	3	0	0	0	0	0	0	1856000	2093800	0	0	1985700	2405500	0	0	0	0
Q7KLW9	Q7KLW9	Prp19	0	0	2	1	0	0	1	0	0	0	0	0	0	0	1285500	0	0	0	0	0	0	0	0	0
Q7KN94	Q7KN94	wal	0	0	2	2	0	0	2	2	0	0	0	0	0	0	1446700	1448800	0	0	1895300	3375100	0	0	0	0
Q7KSU6;Q9VHN7	Q7KSU6;Q9VHN7		0	0	1	1	0	0	1	1	0	0	0	0	0	0	0	0	0	0	0	0	0	0	0	0
Q7KU01;Q9VPU9	Q7KU01;Q9VPU9	PNUTS	4	3	5	4	3	3	5	5	3	4	4	6	5418000	6387000	12389000	8102500	3835800	3827100	10317000	7288600	4401000	6387600	12361000	12091000
Q9VXF8;Q7KUX7;X2JC79;X2JE34;Q8IR13	Q9VXF8;Q7KUX7;X2JC79;X2JE34;Q8IR13	Rbp2	1	0	1	1	1	0	1	0	1	1	0	1	0	0	0	0	0	0	0	0	0	0	0	177610
Q7YU05;Q9W4H6;Q7KVX1	Q7YU05;Q9W4H6;Q7KVX1	l(1)G0334	0	1	2	2	0	1	1	2	0	0	1	0	0	0	884940	0	0	0	0	1245600	0	0	0	0
Q7YZ99;Q9W0B0	Q7YZ99;Q9W0B0		4	4	3	3	3	3	4	4	4	3	3	3	2895600000	3239400000	1530200000	1318900000	3058400000	2718000000	1487700000	1252200000	2910200000	4089200000	1388600000	1501300000
Q86BP9;X2J8K5	Q86BP9;X2J8K5		0	0	0	0	1	1	0	0	0	1	0	0	0	0	0	0	0	0	0	0	0	0	0	0
Q9VDL2;Q86BR8	Q9VDL2;Q86BR8	TFAM	1	0	3	1	1	1	3	3	1	1	1	2	0	0	2977400	0	0	0	1438900	1470000	0	0	0	1022200
Q8I0N3;Q9VBD9;Q9VBE0;Q9VBD5;Q9VBE2;Q9VBE1;Q9VBD8;Q9VBD7;Q9VBD6	Q8I0N3;Q9VBD9;Q9VBE0;Q9VBD5;Q9VBE2	TwdlL;TwdlB;TwdlN;TwdlM	0	0	0	0	0	0	0	0	0	0	0	0	0	0	0	0	0	0	0	0	0	0	0	0
Q8I0S9;Q9V9T5	Q8I0S9;Q9V9T5		2	1	2	2	0	3	2	3	2	2	3	1	0	0	0	2846500	0	3106300	2951800	2347500	0	0	1067500	0
Q8IMV6	Q8IMV6	Saf-B	1	1	1	1	1	1	1	1	1	1	1	1	0	0	0	0	0	0	0	0	0	0	0	0
Q8IMX8	Q8IMX8	LSm3	0	0	1	1	0	0	0	0	0	0	1	0	0	0	0	0	0	0	0	0	0	0	344580	0
Q8INM3-2;Q8INM3	Q8INM3-2;Q8INM3	sle	5	4	6	5	4	2	6	5	4	4	3	2	4656800	3977700	6084500	4761400	4103300	0	3922500	2565500	3338500	5173600	3447100	0
Q8IP68	Q8IP68		4	2	4	5	4	4	5	5	4	4	5	5	3211400	3205600	13184000	24326000	47090000	27437000	25775000	19106000	8889700	6816300	45472000	32575000
Q8IPE8;Q9V397	Q8IPE8;Q9V397	Mtpalpha	0	0	4	4	1	0	5	6	2	1	1	0	0	0	3449900	2867700	0	0	4778900	5994400	2099300	0	0	0
Q9VQ61;Q8IPY3	Q9VQ61;Q8IPY3	Got2	2	0	5	5	3	5	5	6	1	1	2	1	2621600	0	4466800	5487600	5993300	5336900	11309000	10350000	0	0	1979800	0
Q8IR93;Q9VZ20	Q8IR93;Q9VZ20	Dlic	0	0	0	1	0	0	0	0	0	0	0	0	0	0	0	0	0	0	0	0	0	0	0	0
Q8IRG6;Q8IRG6-2	Q8IRG6;Q8IRG6-2	dre4	2	2	8	11	0	3	10	11	1	2	8	11	3555300	0	7888100	6403100	0	0	12394000	8705400	0	2943600	5467600	7639000
Q8MLV1-2;Q8MLV1	Q8MLV1-2;Q8MLV1	LBR	0	0	2	2	0	1	2	2	0	0	1	0	0	0	727620	550210	0	0	1038600	547140	0	0	0	0
Q8MSC4	Q8MSC4	BigH1	0	0	2	1	1	0	2	1	0	1	2	1	0	0	1564200	0	0	0	1308600	0	0	0	1817500	0
Q8T6B9;A4V193;Q8T6B9-2	Q8T6B9	pUf68	4	4	5	5	4	5	4	4	5	5	3	3	25358000	15427000	4471800	6275700	13076000	14545000	9594300	4674300	13354000	35866000	6632900	6397400
Q9VKD8;Q95TU2	Q9VKD8;Q95TU2		2	1	4	3	1	1	5	6	1	1	5	5	3296900	0	3873900	3455200	0	0	4356200	3911300	0	0	6199700	4988300
Q9V3C0	Q9V3C0	abs	3	2	5	5	2	0	3	3	2	2	2	3	5865400	3957800	4627200	3815800	1606000	0	1878600	1880200	3024300	2960500	1961600	1974000
Q9V3G1	Q9V3G1	RpL8	0	1	1	0	1	0	0	0	1	1	0	0	0	0	0	0	0	0	0	0	0	0	0	0
X2JF59;Q9V3P0	X2JF59;Q9V3P0	Jafrac1	1	0	1	2	0	0	1	1	1	0	1	1	0	0	0	0	0	0	0	0	0	0	0	0
Q9V3T8	Q9V3T8	SC35	0	0	0	1	0	1	1	1	1	0	1	1	0	0	0	0	0	0	0	0	0	0	0	441350
Q9V3W7	Q9V3W7	SF2	0	0	2	1	1	1	1	1	1	1	1	1	0	0	0	0	0	0	0	0	0	7108900	0	0
Q9V3Y5	Q9V3Y5	BcDNA.LD23634	5	5	3	5	5	2	5	3	5	4	3	4	12761000	16048000	6399900	5610800	2520000	2914800	2857400	3239400	5706300	8813800	2459800	2721100
Q9V468;Q9V468-2	Q9V468	CG9776	3	2	5	4	2	3	3	4	3	2	4	4	5648400	5548900	2772900	3502600	5779600	4318400	2727600	2662200	3074900	6532800	1742300	1312900
Q9V4D4	Q9V4D4	bip2	0	0	0	1	0	0	1	2	0	0	1	1	0	0	0	0	0	0	0	0	0	0	0	2223300
Q9V9U3;Q8I0J1;Q8IMG1	Q9V9U3;Q8I0J1;Q8IMG1		2	3	3	1	2	2	3	3	2	1	1	1	2135400	2118300	3109600	0	2576600	1866000	2057200	0	0	0	0	0
Q9V9W2;Q9V9W3	Q9V9W2;Q9V9W3	RpL6	0	0	0	1	0	0	0	0	0	0	0	0	0	0	0	0	0	0	0	0	0	0	0	0
Q9VAW1;Q9VAW2	Q9VAW1;Q9VAW2	Moca-cyp	1	0	2	2	0	1	1	2	1	1	2	1	0	0	2692100	2039500	0	0	0	675060	0	0	1150100	0
Q9VB74	Q9VB74	CG6066	11	7	14	15	14	14	17	17	15	15	18	14	64553000	36901000	148890000	174500000	101680000	76698000	119370000	147040000	50500000	67139000	90923000	101660000
Q9VC54	Q9VC54		0	0	1	0	0	0	1	1	0	0	1	1	0	0	0	0	0	0	0	0	0	0	0	892810
Q9VCD4;Q4V5H0	Q9VCD4;Q4V5H0		11	12	10	9	15	13	11	9	12	11	11	10	212370000	251030000	79970000	107380000	272070000	257180000	183410000	175650000	278860000	420900000	179710000	325100000
Q9VCP0;Q9VCP0-2	Q9VCP0;Q9VCP0-2	EloA	1	0	2	1	1	1	1	0	0	1	2	3	0	0	0	0	0	0	0	0	0	0	0	0
Q9VD14	Q9VD14		0	0	1	1	0	0	1	1	0	0	0	0	0	0	0	0	0	0	0	420220	0	0	0	0
Q9VD58	Q9VD58		0	0	2	1	0	0	2	2	1	0	0	0	0	0	0	0	0	0	1330100	1416000	0	0	0	0
Q9VD66	Q9VD66	fit	2	2	1	1	2	3	0	1	3	3	1	0	5848200	4710600	0	0	3358700	2926000	0	0	10397000	11569000	0	0
Q9VDT1	Q9VDT1	Arc42	0	0	0	0	0	0	1	1	0	0	0	0	0	0	0	0	0	0	0	0	0	0	0	0
Q9VEL2	Q9VEL2	Brf	0	0	0	0	0	0	0	0	0	1	0	0	0	0	0	0	0	0	0	0	0	1730300	0	0
Q9VEP9	Q9VEP9		3	2	7	6	3	3	7	8	2	1	7	5	74093000	113350000	123690000	71821000	72134000	63332000	102220000	153800000	55519000	0	57497000	81288000
Q9VFF0	Q9VFF0	UQCR-C1	0	0	1	1	0	0	1	1	1	0	0	0	0	0	0	0	0	0	0	0	808540	0	0	0
Q9VFF2	Q9VFF2	CG33332-RA	6	5	6	4	7	4	8	8	5	3	8	7	7539700	9277300	4669700	3094100	5800600	7514100	10953000	10870000	7107500	7640900	8498600	12835000
Q9VFT4	Q9VFT4	rin	2	2	1	1	2	1	1	1	2	2	0	0	1713100	2472400	0	0	1516600	0	0	0	1862200	3773500	0	0
Q9VG36	Q9VG36	CG14391-RA	0	0	1	1	0	1	1	0	1	0	0	1	0	0	0	0	0	0	0	0	0	0	0	9426500
Q9VGH5	Q9VGH5	glo	0	0	0	1	0	0	1	1	0	0	0	1	0	0	0	0	0	0	0	0	0	0	0	0
Q9VH07	Q9VH07	pont	0	0	1	0	0	0	1	0	0	0	1	1	0	0	0	0	0	0	0	0	0	0	0	215010
Q9VH64	Q9VH64		2	0	0	0	1	1	1	0	1	2	1	0	0	0	0	0	0	0	0	0	0	2284000	0	0
Q9VHC0	Q9VHC0	RnpS1	2	2	1	2	1	0	2	2	2	2	2	2	8280800	26848000	0	3031100	0	0	2636400	3420900	11012000	11173000	4454600	2747700
Q9VHC7;A0A0B4K6Z1	Q9VHC7;A0A0B4K6Z1	rump	1	0	3	2	1	0	3	2	0	1	2	2	0	0	3368900	2232900	0	0	4706600	2306900	0	0	1816900	1376700
Q9VHE5;Q9VBH8	Q9VHE5;Q9VBH8	RpL34b;RpL34a	1	0	0	0	1	0	0	1	1	1	0	0	0	0	0	0	0	0	0	0	0	0	0	0
Q9VI56	Q9VI56		2	1	1	1	1	1	1	1	1	0	0	1	0	0	0	0	0	0	0	0	0	0	0	0
Q9VIE8	Q9VIE8	Acon	2	1	1	2	2	2	2	2	0	0	2	0	2232500	0	0	3066900	2989000	3302000	4870100	4444500	0	0	1583500	0
Q9VJ12	Q9VJ12	Acn	3	1	5	5	1	0	4	3	3	1	4	3	3922600	0	3029100	2226000	0	0	2224600	1854700	3114200	0	1564100	1841200
Q9VJ86	Q9VJ86	bsf	2	0	9	10	3	3	11	11	1	1	3	2	2360600	0	6309500	6791900	1798700	2057500	8714800	9973700	0	0	1212500	928600
Q9VJ87	Q9VJ87	ncm	13	8	18	15	19	17	20	17	17	15	15	16	32364000	41814000	63655000	57447000	163100000	140240000	91265000	105650000	60925000	86310000	53405000	60065000
Q9VJC7	Q9VJC7	CG6412	0	0	1	1	1	0	1	1	0	0	0	0	0	0	0	0	0	0	0	1487700	0	0	0	0
Q9VJG2	Q9VJG2		3	3	8	4	4	3	7	8	4	6	7	9	894430	1666800	11242000	2846200	2135900	1724200	5180000	4107300	805600	3148400	16199000	8285800
Q9VJL9	Q9VJL9	BG:DS02740.2	0	0	2	3	1	1	10	9	1	1	7	6	0	0	1201100	3724300	1570600	1538900	12352000	33441000	0	0	13363000	3921900
X2JE06;Q9VJY6	X2JE06;Q9VJY6	RpL24	0	0	1	1	0	0	0	1	2	0	0	0	0	0	0	0	0	0	0	0	1233200	0	0	0
Q9VK59	Q9VK59		1	0	3	2	7	7	4	4	2	5	1	3	0	0	4286900	2787800	3465500	2324200	3974400	4555100	2812000	3077500	0	3104300
Q9VL70	Q9VL70	yip2	9	7	15	14	6	7	15	15	12	10	16	15	23201000	17182000	132970000	85987000	13318000	16959000	89261000	99518000	15538000	15526000	95296000	112060000
Q9VL71	Q9VL71	Srp54	3	1	3	4	2	3	3	3	1	1	4	4	2549100	0	8851100	10769000	0	4419700	10378000	20382000	0	0	17216000	16881000
Q9VLT7	Q9VLT7	RpL36A	1	0	1	1	0	0	1	1	0	0	1	1	0	0	0	0	0	0	0	0	0	0	0	0
Q9VLX2	Q9VLX2		0	1	3	4	3	3	6	6	2	1	6	5	0	0	3553500	3180300	1770100	2546100	8490800	11581000	4917200	0	5780300	7109200
Q9VM69	Q9VM69	nop5	3	2	7	5	3	3	7	5	2	4	5	5	3738800	3073000	12414000	8842000	1929800	3085800	4448000	5899900	2497500	3572200	3532400	6499400
Q9VMV5	Q9VMV5	vkg	0	0	0	0	0	0	0	1	0	0	1	0	0	0	0	0	0	0	0	0	0	0	0	0
Q9VN21	Q9VN21	lost	0	0	2	2	1	1	2	3	2	1	2	1	0	0	1049000	0	0	0	0	390840	497940	0	0	0
Q9VN39;Q8T0Q2	Q9VN39		6	4	8	8	6	6	9	10	5	5	10	9	35487000	14692000	24596000	16027000	16288000	22713000	49820000	42271000	4464900	8471100	74186000	44137000
Q9VP57	Q9VP57	pzg	2	2	3	2	0	2	3	2	2	3	3	2	3240500	0	2752000	1988100	0	2554100	1734600	2715900	3531300	2909700	1670700	1707200
Q9VQE8	Q9VQE8		0	0	0	0	0	0	0	0	0	0	1	0	0	0	0	0	0	0	0	0	0	0	0	0
Q9VQF5	Q9VQF5	Cwc25	1	1	2	2	2	0	1	1	2	0	2	1	0	0	1330000	1376400	0	0	0	0	0	0	1521100	0
Q9VRJ4	Q9VRJ4		3	2	2	3	0	0	2	2	3	1	2	4	3526400	4395700	4472800	4521400	0	0	2952300	8443800	2223000	0	3567500	3724400
Q9VT61	Q9VT61		4	3	2	4	4	3	2	3	4	5	2	3	0	0	6042800	2380000	3076900	0	4065700	4546200	0	3951400	2628100	3831900
Q9VTP4	Q9VTP4	RpL10Ab	1	0	0	0	0	0	1	0	0	0	0	0	0	0	0	0	0	0	0	0	0	0	0	0
Q9VTR6	Q9VTR6	prc	0	0	0	0	0	0	0	0	0	0	0	0	0	0	0	0	0	0	0	0	0	0	0	0
Q9VU02	Q9VU02	SmD1	1	0	2	2	1	1	2	2	0	1	2	2	0	0	3173000	2540600	0	0	2317700	2752200	0	0	2472600	2425700
Q9VU35	Q9VU35		0	0	0	0	0	0	0	0	1	0	0	0	0	0	0	0	0	0	0	0	516120	0	0	0
Q9VU43	Q9VU43	SRm160	9	10	15	17	10	13	15	16	9	10	14	15	71385000	84714000	54803000	60405000	97487000	84110000	48757000	65552000	64977000	98088000	42578000	40000000
Q9VUA0	Q9VUA0	CG8833	93	87	75	71	105	102	91	92	95	92	82	82	5632600000	7379800000	2727100000	2612200000	7996500000	8783500000	6510800000	8252700000	7189000000	7660500000	6995000000	7704200000
Q9VUB5	Q9VUB5	upSET	1	1	1	1	1	1	1	1	1	1	1	1	0	0	0	0	0	0	0	0	0	0	0	0
Q9VUE5;M9PI58	Q9VUE5;M9PI58	stwl	1	1	0	1	1	0	1	0	1	0	0	2	0	0	0	0	0	0	0	0	106370000	0	0	0
Q9VUQ5;Q9VUQ5-2	Q9VUQ5;Q9VUQ5-2	AGO2	2	2	3	3	1	2	4	3	2	3	2	2	1899800	3928300	1895600	3872100	4261400	4664200	3487200	1402100	0	2494300	1725200	1415600
Q9VUV9	Q9VUV9	l(3)72Ab	3	3	3	2	1	1	3	3	1	3	1	2	6051600	1760700	8125700	5694900	0	0	3354500	3623500	0	3695300	0	719690
Q9VV52	Q9VV52	RAF2	0	0	0	0	0	0	0	0	0	0	0	0	0	0	0	0	0	0	0	0	0	0	0	0
Q9VV75	Q9VV75	UQCR-C2	0	1	2	2	0	0	2	0	0	0	0	0	0	0	0	984370	0	0	0	0	0	0	0	0
Q9VVU6	Q9VVU6		0	1	2	1	0	0	1	2	0	0	0	0	0	0	861530	0	0	0	0	447770	0	0	0	0
Q9VW68	Q9VW68		0	0	2	3	0	0	3	3	0	0	0	1	0	0	849550	793650	0	0	1194400	1478000	0	0	0	0
Q9VWH4-2;Q9VWH4	Q9VWH4-2;Q9VWH4	l(1)G0156	0	0	1	2	0	0	2	2	0	0	1	1	0	0	0	0	0	0	2870600	1365900	0	0	0	0
R9PY26;Q9VWP5	R9PY26;Q9VWP5		1	1	2	3	1	2	2	1	1	1	3	3	0	0	0	0	0	0	0	0	0	0	0	1244300
Q9VWS2	Q9VWS2		0	0	1	0	0	1	0	0	0	1	0	0	0	0	0	0	0	0	0	0	0	255060	0	0
Q9VYW4	Q9VYW4		1	1	1	1	1	0	1	1	1	0	1	1	0	0	0	0	0	0	0	0	0	0	0	731310
Q9VZF9	Q9VZF9	Cpr64Ad	0	0	0	0	0	0	0	0	0	0	0	0	0	0	0	0	0	0	0	0	0	0	0	0
Q9W077	Q9W077	Cpr62Bc	0	0	0	1	0	0	0	0	0	0	1	0	0	0	0	0	0	0	0	0	0	0	1239900	0
Q9W0A8	Q9W0A8	RpL23A	1	1	2	2	1	1	2	2	2	1	2	2	34776000	10102000	50903000	23324000	11071000	8270600	16059000	10534000	17901000	0	30120000	57620000
Q9W0S7	Q9W0S7	Tudor-SN	1	1	3	3	2	1	1	2	2	0	1	2	0	0	1350400	0	0	0	0	0	2501600	0	0	0
Q9W1H8	Q9W1H8	Thiolase	1	0	3	4	1	0	3	3	4	0	1	2	0	0	2093000	2459800	0	0	2920200	5555300	1475600	0	0	1640500
Q9W1V3	Q9W1V3	Fib	1	1	5	5	0	2	4	4	1	2	5	5	0	0	7275300	3603000	0	3660800	3456500	3382200	0	2049900	3545200	3028500
X2JEM4;Q9W334	X2JEM4;Q9W334	RpS28b	0	0	1	1	0	0	2	0	0	0	0	0	0	0	0	0	0	0	2408400	0	0	0	0	0
Q9W384	Q9W384	dalao	1	2	3	1	1	1	1	2	2	2	3	2	0	1842200	1092600	0	0	0	0	1482800	2149100	2044100	2001400	2347800
Q9W3N9	Q9W3N9		0	0	0	0	0	0	0	0	0	0	0	0	0	0	0	0	0	0	0	0	0	0	0	0
Q9W3Z5	Q9W3Z5		1	1	3	3	0	0	3	3	2	2	3	3	0	0	8498100	5331000	0	0	5712800	6615600	3555200	5254700	5333400	4070500
Q9W526	Q9W526	EG:67A9.2	0	0	0	0	0	0	0	1	0	0	0	2	0	0	0	0	0	0	0	0	0	0	0	746440
R9Q794;Q9W5R8	R9Q794;Q9W5R8	RpL5	2	0	2	1	1	0	1	2	1	2	2	1	0	0	0	0	0	0	0	520490	3711300	0	0	0
X2JAI4;Q9XYU1	X2JAI4;Q9XYU1	Mcm3	0	0	1	0	0	0	2	1	0	0	0	0	0	0	0	0	0	0	447800	0	0	0	0	0
Q9XZ21;D5SHU1	Q9XZ21	snama	7	9	12	12	9	8	12	15	8	8	13	13	17570000	28660000	19381000	24394000	18766000	36863000	43307000	46233000	18786000	19512000	33180000	27972000
Q9XZ29	Q9XZ29	Klp3A	0	0	2	0	0	0	1	0	1	1	1	0	0	0	1339800	0	0	0	0	0	0	0	0	0
