# Supplementary material for: Multi-level and lineage-specific interactomes of the Hox transcription factor Ubx contribute to its functional specificity
Source: Nat Commun. 2020 Mar 13;11:1388. doi: 10.1038/s41467-020-15223-x (PMC7069958; doi:10.1038/s41467-020-15223-x)
Supplement: Supplementary file 6 — Supplementary Data 3 [file 41467_2020_15223_MOESM6_ESM.xlsx]

## Sheet: ProteinGroup_ROC-filter
Protein IDs	Majority protein IDs	Gene names	Unique peptides GFP_R1	Unique peptides GFP_R2	Unique peptides GFP_R3	Unique peptides GFP_R4	Unique peptides N51A_R1	Unique peptides N51A_R2	Unique peptides N51A_R3	Unique peptides N51A_R4	Unique peptides WT_R1	Unique peptides WT_R2	Unique peptides WT_R3	Unique peptides WT_R4	LFQ intensity GFP_R1	LFQ intensity GFP_R2	LFQ intensity GFP_R3	LFQ intensity GFP_R4	LFQ intensity N51A_R1	LFQ intensity N51A_R2	LFQ intensity N51A_R3	LFQ intensity N51A_R4	LFQ intensity WT_R1	LFQ intensity WT_R2	LFQ intensity WT_R3	LFQ intensity WT_R4
A0A023GQA5;P24156	A0A023GQA5;P24156	l(2)37Cc	3	5	0	0	4	1	0	0	6	2	0	0	41616000	45804000	0	0	84630000	0	0	0	57475000	65710000	0	0
M9NGK3;X2JDK9;M9NDM1;M9NFR6;Q8IRV8;M9NET2;M9NGL3;X2JE09;A0A023GRW4;Q8IRV9;Q9W4Y4;M9NE61;M9NE56;X2JCE8;Q8MPN3;M9NFS1;E1JJC0;M9NDL5;M9NES6;Q9W4Y3;X2JAC7;Q8IRV7	M9NGK3;X2JDK9;M9NDM1;M9NFR6;Q8IRV8;M9NET2;M9NGL3;X2JE09;A0A023GRW4;Q8IRV9;Q9W4Y4;M9NE61;M9NE56;X2JCE8;Q8MPN3;M9NFS1;E1JJC0;M9NDL5;M9NES6;Q9W4Y3;X2JAC7;Q8IRV7	trol	27	21	4	1	19	17	4	0	10	9	1	0	4863100000	1714700000	53678000	0	439740000	227630000	71757000	0	175290000	98179000	0	0
Q9XYM5;Q5BIG7;A0A0B4JD03;A0A0B4JCQ7;Q7KNF5;A1Z7P9;A1Z7P7;A0A0B4K6T9;A0A0B4LEH9;A0A0B4JD33;A1Z7Q1;Q8IGK3;A1Z7P8;A1Z7P5	Q9XYM5;Q5BIG7;A0A0B4JD03;A0A0B4JCQ7;Q7KNF5;A1Z7P9;A1Z7P7;A0A0B4K6T9;A0A0B4LEH9;A0A0B4JD33;A1Z7Q1;Q8IGK3;A1Z7P8;A1Z7P5	Su(var)2-10	2	2	0	2	1	0	0	0	2	0	0	1	0	0	0	11958000	0	0	0	0	0	0	0	0
A0A0B4JCR2;A1Z8H7	A0A0B4JCR2;A1Z8H7	Cpr47Ef	2	3	0	0	0	0	0	0	0	0	0	0	28608000	67363000	0	0	0	0	0	0	0	0	0	0
A0A0B4KG78;B7YZK4;A0A0B4JCT7;B7YZK5;Q7K1Q6;B7YZK6;A0A0B4KFV2	A0A0B4KG78;B7YZK4;A0A0B4JCT7;B7YZK5;Q7K1Q6;B7YZK6;A0A0B4KFV2	Jabba	1	3	1	0	1	2	0	0	2	3	0	0	0	80790000	0	0	0	72909000	0	0	64144000	169830000	0	0
A0A0B4JCW4;A0A126GUR6;Q9VHJ8;Q95U38	A0A0B4JCW4;A0A126GUR6;Q9VHJ8;Q95U38	skap	3	3	2	0	3	1	2	0	3	3	1	0	70442000	185610000	18323000	0	31471000	0	30515000	0	106530000	345280000	0	0
A0A0B4JCY6;Q7KSF4;A0A0B4KHN1;A0A0B4KGT8;Q9VEN1;A0A0B4KGB3;A4V310;B7Z0L2;Q9VEN1-2	A0A0B4JCY6;Q7KSF4;A0A0B4KHN1;A0A0B4KGT8;Q9VEN1;A0A0B4KGB3;A4V310;B7Z0L2;Q9VEN1-2	cher	3	3	0	1	0	1	0	0	1	0	0	0	55873000	27083000	0	0	0	0	0	0	0	0	0	0
A0A0B4KH09;A0A0B4K6L6;A0A0B4LHP1;A0A0B4JD02;A0A0B4JDF1;P16371-2;P16371	A0A0B4KH09;A0A0B4K6L6;A0A0B4LHP1;A0A0B4JD02;A0A0B4JDF1;P16371-2;P16371	gro	1	3	2	0	1	2	1	0	1	2	1	1	0	391440000	58529000	0	0	214960000	0	0	0	369950000	0	0
A1Z7T2;A0A0B4K6U3;A0A0B4K727;A0A0B4LF03;A0A0B4LEI8;E1JH15;A0A0B4JD07;A1Z7T1;A1Z7T3;A0A0B4LFX2;A8DY76;A1Z7T0;A1Z7T0-2;A1Z7T4;A0A0B4LEY5	A1Z7T2;A0A0B4K6U3;A0A0B4K727;A0A0B4LF03;A0A0B4LEI8;E1JH15;A0A0B4JD07;A1Z7T1;A1Z7T3;A0A0B4LFX2;A8DY76;A1Z7T0;A1Z7T0-2;A1Z7T4;A0A0B4LEY5	Pkn	1	1	0	1	1	1	2	0	1	2	0	1	0	0	0	0	0	0	0	0	0	105500000	0	0
A0A0B4JD11;Q9NJH0	A0A0B4JD11;Q9NJH0	Ef1gamma	5	5	3	1	2	4	3	0	3	2	2	2	69437000	214240000	35106000	0	143740000	179660000	52999000	0	109580000	118150000	0	0
A0A0B4JD39;P17789	A0A0B4JD39;P17789	ttk	1	1	0	1	0	1	0	0	1	1	0	1	0	0	0	0	0	0	0	0	0	0	0	6148800
A0A0B4JD46;Q8T8R1	A0A0B4JD46;Q8T8R1	CG3800	17	17	13	5	17	16	10	4	16	17	9	4	14468000000	10708000000	1462900000	333110000	19787000000	8209400000	1698100000	509440000	19292000000	15004000000	645790000	526240000
A0A0B4JD48;Q95029-2;Q95029	A0A0B4JD48;Q95029-2;Q95029	Cp1	3	4	0	0	3	3	2	0	3	3	0	0	147410000	246830000	0	0	131660000	209430000	45488000	0	116000000	308680000	0	0
A0A0B4JD95;Q59E58;A0A0B4JD57;Q99323-2;Q99323-4;Q59E59;A0A0B4K7Q4;Q99323-1;Q99323	A0A0B4JD95;Q59E58;A0A0B4JD57;Q99323-2;Q99323-4	zip	3	2	0	0	2	2	0	0	2	1	0	0	64520000	35347000	0	0	30419000	39478000	0	0	27883000	0	0	0
A0A0B4LGR2;A0A0B4JDA1;Q9VN58;A0A0B4LHQ4;A0A0B4JD62;A0A0B4JDB5;A0A0B4LGQ5;A0A0B4JCW5;A0A0B4JCV6	A0A0B4LGR2;A0A0B4JDA1;Q9VN58;A0A0B4LHQ4;A0A0B4JD62;A0A0B4JDB5;A0A0B4LGQ5;A0A0B4JCW5;A0A0B4JCV6	ctrip	1	2	1	1	2	2	0	1	0	2	1	1	0	0	0	0	0	102940000	0	0	0	0	0	0
A0A0B4JDC3;Q9VGU5	A0A0B4JDC3;Q9VGU5	CG6621	5	5	5	16	6	3	2	11	6	4	5	15	301250000	472860000	373220000	627010000	463730000	641830000	597500000	491540000	317540000	568400000	272530000	413630000
Q9VNF8;A0A0B4K6T4;A0A0B4K5Z8	Q9VNF8;A0A0B4K6T4;A0A0B4K5Z8	Sec23	1	1	0	0	1	1	0	0	1	1	0	0	0	0	0	0	0	0	0	0	0	18071000	0	0
E1JIM1;A0A0B4K6Z4;A0A0B4K6I8;Q0KI68;E1JIM0;A4V2Z1;A0A0B4K690;A0A0B4K663;E2QD16	E1JIM1;A0A0B4K6Z4;A0A0B4K6I8;Q0KI68;E1JIM0;A4V2Z1;A0A0B4K690;A0A0B4K663;E2QD16	nsl1	0	0	0	0	1	1	0	0	0	0	0	0	0	0	0	0	0	16384000	0	0	0	0	0	0
Q9VEZ3;E1JIM4;A0A0B4K664;A0A0B4K700	Q9VEZ3;E1JIM4;A0A0B4K664;A0A0B4K700	msps	4	4	0	0	3	3	1	0	4	3	1	0	159350000	337860000	0	0	149230000	188290000	118570000	0	240180000	294790000	0	0
A0A0B4K680;Q9VFK6	A0A0B4K680;Q9VFK6	pr-set7	2	2	3	0	2	2	3	0	3	3	2	0	47166000	39038000	38286000	0	27468000	47041000	102490000	0	45035000	51710000	30690000	0
Q8IHB0;Q86BR9;Q86NK8;A0A0B4K7C4;A0A0B4K697;A0A0B4KHL4;Q8INB6;Q59DW8;Q4AB31;Q9VEX2	Q8IHB0;Q86BR9;Q86NK8;A0A0B4K7C4;A0A0B4K697;A0A0B4KHL4;Q8INB6;Q59DW8;Q4AB31	gish	2	3	1	1	1	2	1	0	2	2	1	1	0	146700000	0	0	0	0	0	0	97316000	100230000	0	0
A0A0B4K6B8;A0A0B4K7A6;Q86B87-21;Q86B87-19;Q86B87-20;Q86B87-18;Q86B87-17;Q86B87-16;Q86B87-29;Q86B87-28;Q86B87-15;Q86B87-27;Q86B87-23;Q86B87-14;Q86B87-13;Q86B87-31;Q86B87-12;Q86B87-11;Q86B87-10;Q86B87-24;Q86B87-22;Q86B87-25;Q86B87-9;Q86B87-8;Q86B87-7;Q86B87-30;Q86B87-6;Q86B87-5;Q86B87-4;Q86B87-3;Q86B87-2;Q86B87;Q86B87-26	A0A0B4K6B8;A0A0B4K7A6;Q86B87-21;Q86B87-19;Q86B87-20;Q86B87-18;Q86B87-17;Q86B87-16;Q86B87-29;Q86B87-28;Q86B87-15;Q86B87-27;Q86B87-23;Q86B87-14;Q86B87-13;Q86B87-31;Q86B87-12;Q86B87-11;Q86B87-10;Q86B87-24;Q86B87-22;Q86B87-25;Q86B87-9;Q86B87-8;Q86B87-7;Q86B87-30;Q86B87-6;Q86B87-5;Q86B87-4;Q86B87-3;Q86B87-2;Q86B87;Q86B87-26	mod(mdg4)	2	2	1	2	2	2	2	1	2	2	1	1	79389000	94202000	0	37336000	33532000	157810000	195630000	0	64556000	192280000	0	0
A0A0B4K6D2;Q9VH95	A0A0B4K6D2;Q9VH95	CG16817	0	0	0	1	0	0	0	1	0	0	0	1	0	0	0	0	0	0	0	0	0	0	0	4610900
Q8INK7;Q9VGQ2;A0A0B4K6E6	Q8INK7;Q9VGQ2;A0A0B4K6E6		0	1	0	0	1	1	0	0	0	1	0	0	0	0	0	0	0	0	0	0	0	32084000	0	0
A0A0B4K6S1;A0A0B4K6F4;Q8SZN9;E0R905;Q7KSP5;A0A0B4KGA3	A0A0B4K6S1;A0A0B4K6F4;Q8SZN9;E0R905;Q7KSP5;A0A0B4KGA3	l(3)neo38;l(3)neo38-RA	0	1	2	2	1	1	0	3	1	1	1	3	0	0	0	69741000	0	0	0	84262000	0	0	0	90886000
Q9VG78;A0A0B4K6G3	Q9VG78;A0A0B4K6G3	pps	9	4	8	11	7	4	5	10	7	3	6	9	141870000	66248000	177260000	110580000	163340000	127070000	143750000	234050000	187470000	117910000	108070000	79779000
A0A0B4K6U2;E1JIJ7;Q8INH9;A0A0B4K6G6;Q9VG05	A0A0B4K6U2;E1JIJ7;Q8INH9;A0A0B4K6G6;Q9VG05		5	8	9	3	3	2	4	1	5	2	8	2	138460000	148920000	492040000	165310000	98620000	89481000	249720000	0	195240000	104830000	631100000	0
A0A0B4KGY9;A0A0B4K6K8;Q9VBQ1;A0A0B4KHV4;Q8IMS8	A0A0B4KGY9;A0A0B4K6K8;Q9VBQ1;A0A0B4KHV4;Q8IMS8	msi	2	0	0	0	2	0	0	0	3	3	0	0	34930000	0	0	0	55170000	0	0	0	54901000	64200000	0	0
A0A0B4K6N1;Q8MLY8	A0A0B4K6N1;Q8MLY8	RpS8	25	24	25	23	27	22	19	24	27	23	27	23	34531000000	39385000000	128710000000	61414000000	62116000000	47311000000	58808000000	70831000000	48749000000	33373000000	93800000000	46380000000
A0A0B4K6P6;P47947	A0A0B4K6P6;P47947	TpnC41C	1	1	0	0	0	0	0	0	0	0	0	0	0	43570000	0	0	0	0	0	0	0	0	0	0
A0A126GUM8;A0A0B4K6T1;A0A0B4K7U5;E1JH02;Q86S05-3;Q86S05-2;A0A0B4KFC5;Q86S05;D0Z768	A0A126GUM8;A0A0B4K6T1;A0A0B4K7U5;E1JH02;Q86S05-3;Q86S05-2;A0A0B4KFC5;Q86S05;D0Z768	lig;lig-RA	10	9	2	2	9	7	2	2	7	10	4	3	296060000	244110000	0	62189000	228390000	249940000	256580000	60152000	173760000	792970000	49624000	71578000
A0A0B4K6U6;Q08473-3;Q08473-2;Q08473;Q08473-4	A0A0B4K6U6;Q08473-3;Q08473-2;Q08473	sqd	2	2	0	0	3	2	2	0	3	3	0	0	65819000	63861000	0	0	34389000	71196000	66690000	0	130420000	179380000	0	0
A0A0B4K6W1;P08970	A0A0B4K6W1;P08970	su(Hw)	1	1	2	2	0	0	0	3	2	1	0	1	0	0	0	36305000	0	0	0	24758000	0	0	0	0
A0A0B4K6Y4;A0A0B4KGS7;A0A0B4K7D1;A0A126GV12;Q86B79	A0A0B4K6Y4;A0A0B4KGS7;A0A0B4K7D1;A0A126GV12;Q86B79	unk	0	1	0	0	1	0	0	0	0	0	0	0	0	0	0	0	19292000	0	0	0	0	0	0	0
Q9VHK3;A0A0B4K6Y7;Q8INQ0;Q9VHK4;B7Z0U1;Q9VHK1;Q8MQQ3;A8JQV7;A0A0B4K6C7;A8JQV8	Q9VHK3;A0A0B4K6Y7;Q8INQ0;Q9VHK4;B7Z0U1;Q9VHK1;Q8MQQ3;A8JQV7;A0A0B4K6C7;A8JQV8	pyd	4	6	6	3	6	6	1	1	6	6	9	2	171220000	179370000	200220000	0	104790000	164370000	0	0	219510000	233190000	436450000	103120000
Q0E9B2;A1Z904;A1Z906;E2QCB7;A1Z907;A0A0B4K6Z2;A8DYB7	Q0E9B2;A1Z904;A1Z906;E2QCB7;A1Z907;A0A0B4K6Z2;A8DYB7	Dyb	2	1	0	0	1	1	0	0	1	1	0	0	93499000	0	0	0	0	0	0	0	0	0	0	0
A0A0B4LHK4;A0A0B4KHZ8;A0A0B4KHR8;A0A0B4K725;Q9VCA8	A0A0B4LHK4;A0A0B4KHZ8;A0A0B4KHR8;A0A0B4K725;Q9VCA8	mask	4	7	3	0	6	4	2	0	5	5	3	0	137400000	232750000	157960000	0	104980000	152410000	97791000	0	151060000	212890000	57358000	0
A0A0B4K726;Q960E8	A0A0B4K726;Q960E8	Tfb1	1	1	0	0	1	1	0	0	1	1	0	1	0	0	0	0	0	0	0	0	0	0	0	911360
A0A0B4K849;A0A0B4K7A5;A8DYJ2;Q02645-4;Q02645-2;Q02645;Q02645-3	A0A0B4K849;A0A0B4K7A5;A8DYJ2;Q02645-4;Q02645-2;Q02645;Q02645-3	hts	3	2	0	2	1	0	0	0	0	1	0	0	33012000	21659000	0	11926000	0	0	0	0	0	0	0	0
A0A0B4K7G4;P13469	A0A0B4K7G4;P13469	mod	5	3	3	8	4	3	3	8	3	4	5	9	260970000	293590000	276630000	150770000	184520000	511120000	321450000	210610000	211800000	580510000	195670000	146840000
B7YZQ7;A0A0B4K7G9	B7YZQ7;A0A0B4K7G9	Nurf-38	2	2	1	0	1	2	1	0	2	2	1	0	0	224390000	0	0	0	0	0	0	0	187410000	0	0
Q9VBU7;A0A0B4K7J2	Q9VBU7;A0A0B4K7J2	Nup358	11	11	4	5	8	11	7	5	7	11	4	5	634060000	817410000	97894000	115460000	177030000	451370000	129530000	59110000	275230000	689380000	119460000	96026000
A0A0B4K7T7;A1ZAN6;A1ZAN7;A0A0B4LFF8	A0A0B4K7T7;A1ZAN6;A1ZAN7;A0A0B4LFF8	RhoGEF2	1	2	2	1	2	1	1	1	1	1	1	0	0	593170000	659570000	0	1092000000	0	0	0	0	0	0	0
A0A0B4K7Y7;Q9VAW5;A0A0B4K6K9;Q9VAW5-1;Q9VAW5-2	A0A0B4K7Y7;Q9VAW5;A0A0B4K6K9;Q9VAW5-1	larp	9	9	5	3	11	10	8	3	12	11	6	4	489340000	369440000	457950000	118190000	375070000	407620000	698110000	263840000	557270000	628710000	257630000	184320000
A0A0B4K7Z5;Q7KLV9;Q7KLV9-2	A0A0B4K7Z5;Q7KLV9;Q7KLV9-2	Rpn6	1	2	1	0	0	2	0	1	0	1	1	0	0	0	0	0	0	0	0	0	0	3485700	0	0
A0A0B4K891;Q7K581	A0A0B4K891;Q7K581		3	3	1	0	2	2	1	1	2	3	1	1	257030000	323890000	0	0	347470000	629630000	0	0	589530000	188140000	18600000	0
A0A0B4K8A7;Q9W238	A0A0B4K8A7;Q9W238		0	0	2	0	0	0	1	0	1	0	1	0	0	0	173120000	0	0	0	0	0	0	0	0	0
A0A0B4KED0;Q9W5N2	A0A0B4KED0;Q9W5N2	RpL38	2	1	0	0	1	0	0	0	2	2	1	0	50493000	0	0	0	0	0	0	0	43941000	96401000	0	0
A0A0B4KEH0;P29310;P29310-3;P29310-2	A0A0B4KEH0;P29310;P29310-3;P29310-2	14-3-3zeta	4	5	2	0	4	3	2	0	3	3	3	0	971670000	2775200000	91624000	0	396620000	972300000	203690000	0	268580000	953360000	326670000	0
Q7K014;A0A0B4KEP6	Q7K014;A0A0B4KEP6		0	1	0	0	1	0	0	0	1	0	0	0	0	0	0	0	0	0	0	0	6324600	0	0	0
Q95RL2;Q5U156;A0A0B4KER0	Q95RL2;Q5U156;A0A0B4KER0	row	3	3	1	1	1	1	1	0	1	3	2	1	48363000	61866000	0	0	0	0	0	0	0	27232000	0	0
A0A0B4KER6;A0A0B4KEW3;A0A0B4LGL0;A0A126GUN6;A1ZA47;G3JX27;A1ZA47-4;A1ZA47-5;A1ZA47-3;G3JX29;C1C3E7;G3JX31;A1ZA47-7;G3JX25;G3JX33	A0A0B4KER6;A0A0B4KEW3;A0A0B4LGL0;A0A126GUN6;A1ZA47;G3JX27;A1ZA47-4;A1ZA47-5;A1ZA47-3;G3JX29	Zasp52	2	3	0	0	0	0	0	0	0	0	0	0	532830000	662410000	32782000	33868000	356290000	220480000	0	42624000	160630000	106560000	0	0
Q9N693;E1JGL0;A0A0B4KEU2	Q9N693;E1JGL0;A0A0B4KEU2	sbb	0	1	0	0	0	0	0	0	1	1	0	0	0	0	0	0	0	0	0	0	0	11652000	0	0
A0A0B4KFR7;A0A0B4KEW6;Q7KLE5	A0A0B4KFR7;A0A0B4KEW6;Q7KLE5	Amph	1	2	0	0	1	1	0	0	1	0	1	0	0	19939000	0	0	0	0	0	0	0	0	0	0
Q0E993;A0A0B4KF06	Q0E993;A0A0B4KF06	Aats-val	2	2	0	0	1	2	0	1	1	2	0	0	0	0	0	0	0	127090000	0	0	0	421470000	0	0
Q8T076;A0A0B4LFC1;A0A0B4KFM5;A0A0B4KF25;A1Z9L2;A1Z9L0;A0A0B4KFX4;A0A0B4KEP1	Q8T076;A0A0B4LFC1;A0A0B4KFM5;A0A0B4KF25;A1Z9L2;A1Z9L0;A0A0B4KFX4;A0A0B4KEP1	Rcd1	0	1	0	1	0	1	0	0	1	1	1	0	0	0	0	0	0	0	0	0	0	0	534670000	0
A0A0B4KF46	A0A0B4KF46	Uba1	1	1	1	0	1	1	1	0	1	1	0	1	0	0	0	0	0	0	0	0	0	0	0	3399800
A0A0B4KFB8;A0A0B4LGR1;Q9VI14;Q6NN86	A0A0B4KFB8;A0A0B4LGR1;Q9VI14;Q6NN86	CG15187	12	7	15	21	16	8	13	20	17	6	18	18	494080000	308250000	1257600000	924500000	507190000	455940000	1667400000	937040000	598580000	272490000	1563600000	1222900000
A0A0B4KFD9	A0A0B4KFD9		0	0	0	4	0	0	0	4	0	0	0	0	0	0	0	183690000	0	0	0	311570000	0	0	0	0
A0A0B4KFE9;A1Z8P9	A0A0B4KFE9;A1Z8P9	Mtor	2	2	1	1	1	2	0	1	1	1	0	0	0	0	0	0	0	0	0	0	0	18732000	0	0
A0A0B4KFF0;P25822-2;P25822;A0A0B4KFX7;A0A0B4K612;P25822-3	A0A0B4KFF0;P25822-2;P25822;A0A0B4KFX7;A0A0B4K612;P25822-3	pum	1	2	0	0	1	2	0	0	2	2	1	0	0	53910000	0	0	0	40183000	0	0	0	48413000	0	0
A0A0B4KFF3;Q86PA0;A8JQV2;A8JQV3	A0A0B4KFF3;Q86PA0;A8JQV2;A8JQV3		1	1	0	0	0	0	0	0	0	0	0	0	0	22661000	0	0	0	0	0	0	0	0	0	0
A0A0B4KFH8;A0A0B4KGE9;A0A0B4KF50;A0A0B4K7I8;A0A0B4K8B5;A0A0B4K814;A0A0B4K887;Q9W0Y8	A0A0B4KFH8;A0A0B4KGE9;A0A0B4KF50;A0A0B4K7I8;A0A0B4K8B5;A0A0B4K814;A0A0B4K887;Q9W0Y8	NaCP60E	0	0	1	1	0	0	1	2	0	0	0	1	0	0	0	0	0	0	0	0	0	0	0	18660000
A0A0B4KFJ2;O15945	A0A0B4KFJ2;O15945	tgo	1	1	0	0	2	1	1	0	1	1	0	0	0	0	0	0	0	0	0	0	0	74499000	0	0
A0A0B4KFJ8;A0A0B4LFA2;A1Z995	A0A0B4KFJ8;A0A0B4LFA2;A1Z995	Kdm4B;seq	0	0	0	0	0	0	0	0	0	1	0	0	0	0	0	0	0	0	0	0	0	15627000	0	0
A0A0B4KFT0;Q94514	A0A0B4KFT0;Q94514	CoVa	2	3	0	0	1	1	0	0	1	0	0	0	0	38663000	0	0	0	0	0	0	0	0	0	0
A0A0B4KFX5;A0A0B4KGG9;A4V2S3;A0A0B4KHB2;A0A0B4KFT4;A0A0B4KGZ7;O46036-2;O46036	A0A0B4KFX5;A0A0B4KGG9;A4V2S3;A0A0B4KHB2;A0A0B4KFT4;A0A0B4KGZ7;O46036-2;O46036	CtBP	1	1	0	3	1	1	1	2	1	1	0	4	0	0	0	16900000	0	0	0	0	0	0	0	31622000
A0A0B4KFU5;Q9V853	A0A0B4KFU5;Q9V853	lack	1	1	0	0	1	1	0	0	1	1	0	0	0	0	0	0	0	0	0	0	0	65747000	0	0
A0A0B4KFZ9;P84040	A0A0B4KFZ9;P84040	His4r;His4	4	3	1	11	3	3	3	11	3	5	2	13	307220000	321910000	165180000	3571900000	463810000	920450000	86113000	3391800000	38914000	731490000	309220000	3194200000
A0A0B4KG41;Q9VES1	A0A0B4KG41;Q9VES1	CG10326	1	0	0	0	1	1	1	0	1	1	0	0	0	0	0	0	0	0	0	0	0	49709000	0	0
Q9VEH1;A0A0B4KG66	Q9VEH1;A0A0B4KG66	ald	1	1	0	0	1	0	0	0	0	2	0	0	0	0	0	0	0	0	0	0	0	37807000	0	0
Q9VF92;A0A0B4KG69	Q9VF92;A0A0B4KG69	ear	6	8	19	7	5	7	14	2	8	7	22	7	268390000	309300000	4341700000	187400000	167650000	343060000	1191100000	95763000	280880000	197990000	7025600000	162760000
A0A0B4KGB8;Q9W244	A0A0B4KGB8;Q9W244	px	0	1	0	0	1	1	0	0	2	0	0	0	0	0	0	0	0	0	0	0	11163000	0	0	0
A0A0B4KGF3;Q9U6L5	A0A0B4KGF3;Q9U6L5	Peb	2	2	0	0	0	1	1	0	0	0	0	0	0	18859000	0	0	0	0	0	0	0	0	0	0
Q32KD3;Q7KSW1;Q494I1;A0A0B4KGS8;Q9VHW9;A0A0B4KGF6	Q32KD3;Q7KSW1;Q494I1;A0A0B4KGS8;Q9VHW9;A0A0B4KGF6		1	1	1	1	1	0	0	1	1	1	1	1	0	0	0	0	0	0	0	0	0	0	0	61356000
E1JIR4;A0A0B4KGG8;P13607-7;P13607-6;P13607-2;P13607-4;P13607-5;P13607;P13607-3	E1JIR4;A0A0B4KGG8;P13607-7;P13607-6;P13607-2;P13607-4;P13607-5;P13607;P13607-3	Atpalpha	7	5	1	0	3	1	0	0	1	0	1	0	146020000	152420000	0	0	0	0	0	0	0	0	0	0
A0A0B4LIF3;A0A0B4KGH5;Q86NP2	A0A0B4LIF3;A0A0B4KGH5;Q86NP2	Nelf-A	1	2	0	1	2	3	1	0	3	3	0	0	0	176530000	0	0	94707000	89380000	0	0	66603000	142060000	0	0
A0A0B4KH73;A0A0B4KHX6;A8JR84;A0A0B4KGL8;Q86B80	A0A0B4KH73;A0A0B4KHX6;A8JR84;A0A0B4KGL8;Q86B80		0	0	0	0	1	1	0	0	1	1	0	0	0	0	0	0	0	0	0	0	6389700	0	0	0
A0A0B4KGU4;Q9VHP0	A0A0B4KGU4;Q9VHP0	bel	15	14	5	13	10	11	9	16	16	19	6	16	532170000	590760000	169550000	481840000	935450000	1251100000	87706000	477960000	1077100000	1516200000	171530000	670800000
A0A0B4KH25;P08985	A0A0B4KH25;P08985	His2Av	4	6	5	4	6	6	5	4	5	6	4	5	2916000000	2385700000	4121800000	94846000000	3906800000	5414700000	10247000000	42254000000	3288500000	3151100000	4809100000	23014000000
Q9VB04;Q7KRX5;A0A0B4KH64	Q9VB04;Q7KRX5;A0A0B4KH64	btz	2	2	1	2	1	1	1	1	1	3	2	1	36651000	50393000	0	0	0	17161000	41930000	0	0	92826000	29258000	0
A0A0B4KH85;Q9VEW2	A0A0B4KH85;Q9VEW2	CG17931	2	2	1	0	2	1	1	1	3	2	1	0	126470000	93850000	0	0	23065000	0	0	0	94159000	257430000	0	0
A0A0B4KHD9;A0A0B4KHS5;Q9VC90;A0A0B4KI02;Q8IGI0	A0A0B4KHD9;A0A0B4KHS5;Q9VC90;A0A0B4KI02;Q8IGI0		1	1	1	1	1	1	1	0	1	1	0	1	150230000	0	0	0	225860000	0	0	0	96402000	138480000	0	0
Q9VA83;A0A0B4KHF0	Q9VA83;A0A0B4KHF0	Fer2LCH	5	1	0	0	0	1	1	0	1	0	0	0	61046000	0	0	0	0	0	0	0	0	0	0	0
A0A0B4KHG5;A0A0B4KI35;A0A0B4KHK5;A0A0B4KHX5;P12024	A0A0B4KHG5;A0A0B4KI35;A0A0B4KHK5;A0A0B4KHX5;P12024	chp	1	1	0	0	0	0	0	0	0	0	0	0	0	33883000	0	0	0	0	0	0	0	0	0	0
Q9VDG0;A0A0B4KHJ4	Q9VDG0;A0A0B4KHJ4	Dhc93AB	0	1	1	0	1	1	0	2	0	0	1	0	0	0	0	0	0	0	0	258640000	0	0	0	0
A0A0B4KHJ7;Q9Y0I1	A0A0B4KHJ7;Q9Y0I1	MRG15	3	4	2	3	1	2	2	3	3	4	4	2	363020000	542800000	159860000	282940000	221220000	224460000	382570000	190780000	383350000	416430000	128760000	155660000
A0A0B4KHJ9;P09491-2;P09491;CON__Q3SX28	A0A0B4KHJ9;P09491-2;P09491	Tm2	14	15	3	0	2	9	1	0	2	5	8	1	899630000	3014500000	0	0	65767000	180440000	0	0	72230000	86517000	495680000	0
A0A0B4KHP8;E1JIU3;A0A0B4KHY5;H0RNC3;Q9VCP1-2;Q9VCP1	A0A0B4KHP8;E1JIU3;A0A0B4KHY5;H0RNC3;Q9VCP1-2;Q9VCP1	CG4449-RA;CG4449	2	2	1	1	1	0	1	0	2	2	0	1	32153000	31852000	0	0	0	0	0	0	0	25524000	0	0
Q8IN63;A0A0B4KHS3;Q9VDR7	Q8IN63;A0A0B4KHS3;Q9VDR7	mira	0	0	0	0	0	0	1	1	1	0	0	1	0	0	0	0	0	0	0	0	10103000	0	0	0
A0A0B4KHS9;P48461	A0A0B4KHS9;P48461	Pp1alpha-96A	0	0	0	0	0	0	0	1	0	0	0	1	0	0	0	0	0	0	0	776040	0	0	0	0
A0A0B4KHT9;Q9I7I0	A0A0B4KHT9;Q9I7I0	CycB3	1	1	1	0	2	0	0	0	2	2	1	1	0	0	0	0	49323000	0	0	0	60385000	69476000	0	0
E1JIT0;B3DNL7;A0A0B4KHV5;O01367;O01367-2;O01367-3	E1JIT0;B3DNL7;A0A0B4KHV5;O01367;O01367-2;O01367-3	how	1	2	0	0	1	1	1	0	2	2	0	0	0	0	0	0	0	0	0	0	0	57522000	0	0
A0A0B4KHX3;O76324	A0A0B4KHX3;O76324	dco	2	2	1	1	1	1	0	0	2	2	1	1	68874000	218070000	0	0	0	0	0	0	83389000	40705000	0	0
A0A0B4KI43;Q9VB55;A0A0B4KHZ0;A8JRE3;A0A0B4K7W6	A0A0B4KI43;Q9VB55;A0A0B4KHZ0;A8JRE3;A0A0B4K7W6	woc	3	2	0	3	2	2	0	1	3	2	1	1	38085000	0	0	0	0	24590000	0	0	43013000	55630000	0	0
Q8IMM6;A0A0B4KHZ9;Q9VAY4;REV__Q9VAY4;REV__Q8IMM6;REV__A0A0B4KHZ9;REV__M9PG55;REV__Q9VJ42;REV__B7YZX6	Q8IMM6;A0A0B4KHZ9;Q9VAY4	CG5514-RA	0	0	0	2	0	1	0	2	0	0	0	3	0	0	0	27550000	0	0	0	30796000	0	0	0	19769000
A0A0B4KI24;Q27415-2;Q27415	A0A0B4KI24;Q27415-2;Q27415	Nlp	3	2	1	0	1	2	2	0	3	3	0	0	42822000	79817000	0	0	0	66924000	38262000	0	36147000	69535000	0	0
A0A0B4KI59;Q9VAC9	A0A0B4KI59;Q9VAC9		4	2	0	0	4	2	0	0	3	3	0	0	101570000	98041000	0	0	52252000	54799000	0	0	48220000	105850000	0	0
A0A0B4KI71;Q8IMF5;P23226-2;P23226-3;P23226	A0A0B4KI71;Q8IMF5;P23226-2;P23226-3;P23226	Map205	20	20	10	8	21	22	16	7	21	18	12	8	5723100000	10173000000	1578600000	403040000	5098900000	9033800000	5320800000	344390000	5613000000	12175000000	1931700000	796230000
A0A0B4LEU5;Q961B8;A1Z8R2	A0A0B4LEU5;Q961B8;A1Z8R2	ADD1	1	3	1	1	2	2	2	0	2	2	1	0	0	110220000	0	0	73898000	143740000	25536000	0	99841000	124470000	0	0
A0A0B4LEV2;Q26454	A0A0B4LEV2;Q26454	dpa	2	3	1	0	1	3	1	0	3	3	1	1	36578000	75260000	0	0	0	73944000	0	0	43385000	94246000	0	0
A0A0B4LEV3;Q7JWR9	A0A0B4LEV3;Q7JWR9	CG8635	3	2	1	0	1	2	1	0	2	3	1	0	84239000	109610000	0	0	0	0	0	0	91977000	149910000	0	0
A0A0B4LEY6;Q94518	A0A0B4LEY6;Q94518	Nacalpha	1	1	2	0	1	1	1	0	1	1	1	0	0	0	38478000	0	0	0	0	0	0	0	0	0
A1Z9M4;A0A0B4LF29;Q7KHK4;A0A126GUP1;A8DYD3;A1Z9M3;B7YZE6;A0A0B4LFC7;A8DYD2;A8DYD1	A1Z9M4;A0A0B4LF29;Q7KHK4;A0A126GUP1;A8DYD3;A1Z9M3;B7YZE6;A0A0B4LFC7;A8DYD2;A8DYD1	cg	1	1	0	1	2	2	1	0	1	2	0	1	0	0	0	0	28392000	43868000	0	0	0	150440000	0	0
A0A0B4LF47;A0A0B4LFE6;A1Z9W4;E1JH68	A0A0B4LF47;A0A0B4LFE6;A1Z9W4;E1JH68	Inr-a	0	0	1	1	1	0	0	0	1	0	1	1	0	0	0	0	0	0	0	0	0	0	0	2986800
A0A0B4LGC0;A0A0B4LF88;Q9V6K1-2;Q9V6K1	A0A0B4LGC0;A0A0B4LF88;Q9V6K1-2;Q9V6K1	TppII	1	2	0	0	2	2	2	0	1	1	0	0	0	43738000	0	0	28658000	48894000	0	0	41362000	106460000	0	0
A0A0B4LFA6;Q7K2G1-2	A0A0B4LFA6;Q7K2G1-2	Rpn13	0	1	0	0	0	0	0	0	0	1	0	0	0	0	0	0	0	0	0	0	0	30767000	0	0
A0A0B4LFD2;P29845	A0A0B4LFD2;P29845	Hsc70-5	2	3	0	1	2	2	2	1	2	2	0	1	0	0	0	0	70464000	101870000	0	0	108130000	0	0	0
A0A0B4LFD9;Q8T3U2	A0A0B4LFD9;Q8T3U2	RpS23	13	10	13	8	13	8	9	7	14	10	14	5	742650000	685490000	2733400000	534520000	2929000000	542750000	2134400000	566800000	2436700000	444230000	2896600000	585720000
A0A0B4LFE1;Q7K5M2	A0A0B4LFE1;Q7K5M2		1	1	0	0	0	1	0	0	0	1	0	0	0	91408000	0	0	0	48897000	0	0	0	35834000	0	0
A0A0B4LFE2;A1Z9Z1;Q7K0W0;A0A0B4LFF7;D3DMX8	A0A0B4LFE2;A1Z9Z1;Q7K0W0	CG8079-RB	1	1	1	1	0	0	0	3	1	0	0	2	0	0	0	0	0	0	0	90451000	0	0	0	60952000
A0A0B4LFF9	A0A0B4LFF9	Inr-a	1	0	1	0	1	1	1	0	1	1	1	1	304080000	107370000	399070000	230290000	337030000	189990000	559570000	215470000	401250000	145820000	285210000	210270000
A0A0B4LFL2;A1ZAX1	A0A0B4LFL2;A1ZAX1	eIF3-S8	2	3	0	0	3	2	2	0	5	4	0	1	101120000	83864000	0	0	48000000	43155000	0	0	74718000	94590000	0	0
A0A0B4LFT7;P13002-2;P13002-1;P13002-3;P13002;A0A0B4K7F6;P13002-5;P13002-4;P13002-8	A0A0B4LFT7;P13002-2;P13002-1;P13002-3;P13002;A0A0B4K7F6;P13002-5;P13002-4;P13002-8	grh	0	2	0	1	0	0	0	0	3	2	0	3	0	0	0	0	0	0	0	0	23957000	0	0	15867000
A0A0B4LFU9;Q9XZ31	A0A0B4LFU9;Q9XZ31	ana2	1	2	0	0	1	1	0	0	0	2	0	0	0	44484000	0	0	0	0	0	0	0	34832000	0	0
A0A0B4LFX0;Q8T4F7-2;Q8T4F7-3;Q8T4F7-1;Q8T4F7	A0A0B4LFX0;Q8T4F7-2;Q8T4F7-3;Q8T4F7-1;Q8T4F7	ena	0	1	0	0	0	1	0	0	0	2	0	0	0	0	0	0	0	0	0	0	0	53634000	0	0
Q8MLW2;A0A0B4LFX8;Q9NDJ2	Q8MLW2;A0A0B4LFX8;Q9NDJ2	dom	1	2	0	0	1	0	0	0	1	2	0	0	0	27048000	0	0	0	0	0	0	0	36119000	0	0
A0A0B4LG19;B7YZL7;B7YZL6;Q7YTZ4;B7YZL5;B7YZL8;Q0E919;B7YZL1;B7YZL3;Q1RKY1;A0A0B4J401;B7YZL2;A1ZBH5	A0A0B4LG19;B7YZL7;B7YZL6;Q7YTZ4;B7YZL5;B7YZL8;Q0E919;B7YZL1;B7YZL3;Q1RKY1;A0A0B4J401;B7YZL2;A1ZBH5	CG10737-RC	2	2	0	0	1	0	0	0	0	0	0	0	0	0	0	0	12084000	0	0	0	0	0	0	0
A0A0B4LG23;Q9V8R9;A0A0B4LFX4;Q9V8R9-2;Q9V8R9-4;Q9V8R9-6;Q9V8R9-5;Q9V8R9-3	A0A0B4LG23;Q9V8R9;A0A0B4LFX4;Q9V8R9-2;Q9V8R9-4	cora	7	9	2	2	1	1	2	1	0	1	0	0	100140000	95876000	127530000	49883000	0	0	108730000	0	0	0	0	0
A0A0B4LG36;Q06943	A0A0B4LG36;Q06943	HmgZ	0	1	0	0	0	1	0	0	0	1	0	0	0	0	0	0	0	0	0	0	0	7997500	0	0
A0A0B4LG45;A1ZBW6	A0A0B4LG45;A1ZBW6		1	1	8	2	2	2	5	3	4	1	8	4	0	29157000	196820000	0	31878000	64638000	63709000	0	51680000	0	370580000	57074000
A0A0B4LG47;Q24141	A0A0B4LG47;Q24141	mei-S332	1	1	1	1	1	0	0	1	1	1	1	1	0	0	0	0	0	0	0	0	0	0	0	7144200
A0A0B4LG52;Q9W237	A0A0B4LG52;Q9W237	RpS16	2	2	4	2	5	3	2	2	4	5	4	3	117610000	107490000	90589000	0	143410000	128770000	85965000	0	117430000	138280000	65435000	0
A0A0B4LGB9;A0A0B4LG88;Q9W255	A0A0B4LGB9;A0A0B4LG88;Q9W255	qkr58E-1	0	3	0	2	1	1	0	1	0	3	0	4	0	128150000	0	0	0	127700000	0	0	0	185090000	0	0
A0A0B4LGE3;A0A0B4LGC9;A0A0B4LHF2;A0A0B4LGI5;Q59E65;A8DYP0	A0A0B4LGE3;A0A0B4LGC9;A0A0B4LHF2;A0A0B4LGI5;Q59E65;A8DYP0	Unc-89	4	2	0	0	1	1	0	0	1	1	0	0	47326000	74899000	0	0	0	0	0	0	0	0	0	0
A0A0B4LGF8;P53777;B7YZP9	A0A0B4LGF8;P53777;B7YZP9	Mlp60A	4	5	2	0	3	4	2	0	2	1	1	0	213410000	621040000	35041000	0	113000000	132990000	42569000	0	44013000	0	0	0
A0A0B4LGI9;H0RNI8;Q8MMC4-2;Q8MMC4	A0A0B4LGI9;H0RNI8;Q8MMC4-2;Q8MMC4	CG3760-RB;CG3760	2	3	1	0	2	3	1	0	4	4	0	2	0	86247000	0	0	0	60250000	0	0	77165000	74938000	0	33247000
A0A0B4LGR6;P41046	A0A0B4LGR6;P41046	corto	1	1	0	0	2	1	0	1	2	1	0	1	0	0	0	0	0	0	0	0	41575000	0	0	0
A0A0B4LGS4;P54611	A0A0B4LGS4;P54611	Vha26	4	5	0	0	3	2	0	0	2	3	0	0	82881000	122200000	0	0	0	0	0	0	0	183870000	0	0
Q8INN5;A0A126GUR5;Q8INN7;Q9VH92;A0A0B4LGY0;Q8INN6;A0A0B4LGZ0;Q9VH91;E1JIH1;A0A0B4LI11;A0A0B4LGY1;E1JIH2;E1JIH3	Q8INN5;A0A126GUR5;Q8INN7;Q9VH92;A0A0B4LGY0;Q8INN6;A0A0B4LGZ0;Q9VH91;E1JIH1;A0A0B4LI11;A0A0B4LGY1;E1JIH2;E1JIH3	Unc-115b;Unc-115a	1	1	1	2	1	1	0	1	1	0	0	0	0	0	0	0	0	0	0	0	13602000	0	0	0
A0A0B4LGZ5;P46222	A0A0B4LGZ5;P46222	RpL11	1	1	1	0	0	1	1	0	0	1	0	0	0	0	0	0	0	0	0	0	0	105970000	0	0
B9EQU5;A0A0B4LGZ7;Q9VGX3;Q9VGX3-4	B9EQU5;A0A0B4LGZ7;Q9VGX3	fau-RA;fau	4	4	0	0	3	2	0	0	0	1	0	0	65446000	141240000	0	0	47682000	61944000	0	0	0	0	0	0
A0A0B4LH25;Q9W2K4;A8DYK5;A2VEJ9	A0A0B4LH25;Q9W2K4;A8DYK5		3	1	2	3	3	2	1	2	3	1	1	2	36834000	0	0	71061000	80250000	0	0	270770000	128210000	0	0	71284000
Q9W2J5;A0A0B4LH29	Q9W2J5;A0A0B4LH29		1	2	0	0	0	0	0	0	0	0	0	0	0	7635000	0	0	0	0	0	0	0	0	0	0
Q8SX98;E1JGR9;Q0E8Y8;Q7KVL6;A0A0B4LH48;E1JGR7;A8DYL3	Q8SX98;E1JGR9;Q0E8Y8;Q7KVL6;A0A0B4LH48;E1JGR7;A8DYL3	Vrp1	0	0	0	0	1	0	0	0	2	2	0	0	0	0	0	0	0	0	0	0	21317000	24750000	0	0
A0A0B4LHF7;Q9VD51	A0A0B4LHF7;Q9VD51	pit	0	0	0	4	1	0	0	2	1	0	0	3	0	0	0	34664000	0	0	0	35710000	0	0	0	24352000
A0A0B4LHL7;Q24251	A0A0B4LHL7;Q24251	ATPsyn-d	4	3	0	0	3	4	3	0	2	4	0	1	179440000	334580000	0	0	81813000	214020000	76743000	0	58962000	151760000	0	0
A0A0B4LHR3;Q9GQN5	A0A0B4LHR3;Q9GQN5	XNP	0	0	0	1	0	0	0	0	0	0	0	2	0	0	0	0	0	0	0	0	0	0	0	13482000
A0A0B4LHS1;P06742;P06742-2	A0A0B4LHS1;P06742;P06742-2	Mlc1	3	2	0	0	2	1	0	0	1	1	0	0	94410000	73539000	0	0	53103000	0	0	0	0	0	0	0
A0A0B4LHS9;Q94547-2;Q94547	A0A0B4LHS9;Q94547-2;Q94547	Rga	1	2	0	1	1	1	0	0	1	2	0	0	0	0	0	0	0	0	0	0	0	20109000	0	0
A0A0B4LJ12;A0A0B4LHX6;P08879	A0A0B4LJ12;A0A0B4LHX6;P08879	awd	1	1	0	1	1	1	0	0	1	1	0	0	0	0	0	0	0	0	0	0	0	68952000	0	0
A0A0B4LI25;P20480	A0A0B4LI25;P20480	ncd	9	9	4	0	11	8	6	0	11	8	2	2	433450000	585920000	132130000	0	596670000	218210000	115870000	0	529790000	683060000	97108000	75288000
A0A0B4LID0;Q9VE45	A0A0B4LID0;Q9VE45	Muc91C	3	3	1	0	3	1	2	0	2	2	0	0	530820000	456910000	0	0	242720000	0	50187000	0	84810000	181040000	0	0
A0A0B4LIJ0;P48601	A0A0B4LIJ0;P48601	Rpt2	3	3	1	0	2	3	1	0	2	4	1	0	45175000	56236000	0	0	34460000	50717000	64989000	0	56776000	87156000	0	0
A0A0C4DHE7;Q8IMY1;P54385-2;P54385	A0A0C4DHE7;Q8IMY1;P54385-2;P54385	Gdh	3	3	0	1	3	3	0	0	3	2	1	0	157880000	63693000	0	0	42066000	61551000	0	0	51431000	62872000	0	0
A0A0C4DHG4;Q7K2K2	A0A0C4DHG4;Q7K2K2	CG10265-RB	2	1	0	0	1	1	0	0	1	0	1	0	0	0	0	0	0	0	0	0	0	0	9539600	0
A0A0C4DHG5;P26686-3;P26686-2;P26686-5;P26686;P26686-7;P26686-4;P26686-6	A0A0C4DHG5;P26686-3;P26686-2;P26686-5;P26686;P26686-7	B52	7	7	6	12	6	7	4	13	8	7	6	11	938560000	542050000	491360000	1596300000	573360000	706580000	741280000	2230200000	905010000	679400000	253990000	638360000
A0A0S0WNN6;Q9TVM2	A0A0S0WNN6;Q9TVM2	emb	1	2	0	0	2	1	1	0	2	2	0	0	58340000	128610000	0	0	52364000	57070000	0	0	74606000	122210000	0	0
A0A0S0WNT6;Q9VNS0;Q9VNS0-2	A0A0S0WNT6;Q9VNS0;Q9VNS0-2	mael	0	0	0	0	1	0	0	0	2	1	0	0	0	0	0	0	0	0	0	0	46022000	0	0	0
A0A126GUS7;Q9NFU0-2;A0A0B4K618;Q9NFU0-3;Q9NFU0;A0A0B4KFN9;B3LF78;Q9NFU0-4;A0A0B4KGP6	A0A126GUS7;Q9NFU0-2;A0A0B4K618;Q9NFU0-3;Q9NFU0;A0A0B4KFN9;B3LF78;Q9NFU0-4;A0A0B4KGP6	Fmr1	12	15	4	6	13	12	7	3	14	16	5	5	708220000	1188100000	41642000	96406000	518970000	722230000	108110000	135960000	425780000	1928400000	26038000	79127000
A0A126GUT1;Q9VGS2	A0A126GUT1;Q9VGS2	Tctp	1	2	0	0	2	2	2	0	0	2	0	0	0	50034000	0	0	24904000	51469000	31733000	0	0	135610000	0	0
A0A126GUU7;Q9VEX9	A0A126GUU7;Q9VEX9	Bin1	1	2	1	1	1	1	1	1	2	2	0	1	0	0	0	0	0	55648000	0	0	0	0	0	0
A0T1Z5;B7Z0J2;A0T1Z4;Q9VFU8	A0T1Z5;B7Z0J2;A0T1Z4;Q9VFU8	yrt	0	0	1	0	1	1	1	0	0	0	1	1	0	0	0	0	0	0	0	0	0	0	0	13393000
A1A6X5;A8JNH4	A1A6X5;A8JNH4	CG34267-RA;CG34268-RA	2	2	0	0	2	2	0	0	1	2	0	0	174210000	59855000	0	0	39281000	43529000	0	0	34093000	56670000	0	0
A1A708-2;A1A708	A1A708-2;A1A708	CG4951	0	1	0	0	0	2	0	0	0	3	0	1	0	0	0	0	0	58243000	0	0	0	111130000	0	0
A1Z6E8	A1Z6E8		0	0	0	0	1	0	0	0	1	0	0	0	0	0	0	0	0	0	0	0	26410000	0	0	0
A1Z6H4;Q7K1T1	A1Z6H4;Q7K1T1	vlc	3	3	1	0	3	1	0	0	3	2	1	0	132290000	196110000	0	0	80237000	0	0	0	90289000	202220000	0	0
A1Z6I7	A1Z6I7	BubR1	2	3	1	0	2	2	0	0	3	3	0	0	63560000	77234000	0	0	38069000	72294000	0	0	45116000	98728000	0	0
A1Z6M6	A1Z6M6	Dpit47	2	0	0	0	0	1	0	1	2	2	0	1	0	0	0	0	0	0	0	0	21527000	25950000	0	0
A1Z6S6	A1Z6S6	vimar	1	1	0	0	0	0	0	0	1	0	0	0	0	0	0	0	0	0	0	0	5078600	0	0	0
A1Z784;Q7JV23;A8DY67	A1Z784;Q7JV23;A8DY67	ACC	15	13	14	40	24	12	10	42	16	17	21	35	725440000	581560000	782760000	1029700000	1689000000	569620000	753380000	1460500000	989870000	708010000	1282200000	708750000
A1Z7G2	A1Z7G2	CG14752-RA	2	2	1	0	2	2	2	0	2	2	0	0	382430000	346750000	0	0	423010000	240660000	44313000	0	115960000	375340000	0	0
A1Z7K6	A1Z7K6	CG8243-RA	4	5	1	0	3	3	2	0	3	1	0	1	84095000	160090000	0	0	72349000	88544000	68502000	0	45121000	120050000	0	0
Q7K2P3;A1Z7Z4	Q7K2P3;A1Z7Z4		3	3	0	0	1	1	0	0	0	0	0	0	44595000	59814000	0	0	0	0	0	0	0	0	0	0
A1Z830;A1Z831	A1Z830;A1Z831		0	0	0	2	0	0	0	1	0	0	0	0	0	0	0	0	0	0	0	4004300	0	0	0	0
A1Z8Q0	A1Z8Q0	TwdlBeta	11	9	3	5	11	4	3	5	5	5	0	0	2012500000	1081900000	54238000	202880000	1665600000	357240000	126910000	331410000	260570000	358710000	0	0
A1Z8U0	A1Z8U0	Prp8	1	1	1	1	1	0	1	2	2	0	1	3	0	0	0	0	0	0	0	0	25321000	0	0	48277000
A1Z909	A1Z909	CG8545-RA	2	5	12	22	6	3	8	21	4	2	14	22	30526000	72652000	1537400000	1569700000	32386000	26923000	590220000	850360000	30229000	19077000	1463900000	668760000
A1Z968;Q0E996	A1Z968	NAT1	11	10	3	1	12	12	5	1	14	15	4	1	628040000	713500000	159530000	0	620770000	1071500000	68556000	0	724210000	1190900000	84611000	0
A1Z987;B3DN53	A1Z987;B3DN53	Cap-G	3	1	2	3	3	3	3	1	3	3	3	4	68957000	0	116850000	88718000	97409000	137590000	136620000	0	85432000	130300000	213800000	111090000
E1JH59;A1Z9E2;A1Z9E2-2	E1JH59;A1Z9E2;A1Z9E2-2	mip120	11	10	6	7	9	10	3	0	10	8	3	2	254210000	478760000	171120000	177340000	225220000	334210000	177860000	0	270410000	379720000	134700000	67288000
A1Z9E3	A1Z9E3	EfTuM	3	2	0	1	2	2	1	1	1	3	0	1	91997000	0	0	0	0	18211000	0	0	0	0	0	0
A1Z9I5	A1Z9I5	tum	1	1	0	0	0	1	1	0	2	0	0	0	0	0	0	0	0	0	0	0	9585800	0	0	0
A1Z9J3;E1JH64;A1Z9J2;A0A0B4K869;E1JH65;A0A0B4K788;A0A0B4K867;B7YZG2;B7YZG3;A1Z9I8;A1Z9I9;B7YZG5;A1Z9J1;A1Z9J0;B7YZG4;E1JH62;A0A0B4K7P8;A0A0B4K7Y9;B7YZG6;E1JH63;A0A0B4K718	A1Z9J3;E1JH64;A1Z9J2;A0A0B4K869;E1JH65;A0A0B4K788;A0A0B4K867;B7YZG2;B7YZG3;A1Z9I8;A1Z9I9;B7YZG5;A1Z9J1;A1Z9J0;B7YZG4;E1JH62;A0A0B4K7P8;A0A0B4K7Y9;B7YZG6;E1JH63;A0A0B4K718	shot	6	8	0	0	1	3	0	0	1	1	0	0	135130000	153430000	0	0	0	103920000	0	0	0	0	0	0
A1Z9L3	A1Z9L3	pea	15	11	11	28	15	10	6	22	20	13	16	29	1522600000	1077000000	4002000000	1847100000	1461800000	1089800000	1713500000	2302800000	1749500000	643530000	3213400000	2756900000
A1Z9M5	A1Z9M5		2	2	0	0	0	1	0	0	0	0	0	0	58559000	50194000	0	0	0	0	0	0	0	0	0	0
A1Z9S6;A1Z9S5	A1Z9S6;A1Z9S5	Su(var)2-HP2	9	8	4	2	7	6	4	0	9	6	7	1	164850000	248660000	239000000	0	183290000	209380000	197910000	0	197690000	264980000	219920000	0
A1Z9T6	A1Z9T6		1	1	0	0	2	1	0	0	0	0	0	0	0	0	0	0	0	8610200	0	0	0	0	0	0
A1ZA23	A1ZA23	CG8192-RA	3	3	1	0	2	1	0	0	2	1	0	0	168850000	140340000	9258400	0	136480000	24209000	0	0	21170000	18105000	0	0
A1ZA92	A1ZA92	CG8414	0	1	3	2	0	0	0	2	1	0	1	2	0	0	0	31017000	0	0	0	25070000	0	0	0	0
A1ZAB5;A0A0B4KEX0	A1ZAB5;A0A0B4KEX0	clu	0	1	1	0	0	1	0	0	3	3	0	0	0	0	0	0	0	0	0	0	0	91806000	0	0
A1ZAJ7	A1ZAJ7		5	3	0	1	4	0	0	0	2	0	0	0	115620000	21529000	0	0	55941000	0	0	0	19521000	0	0	0
A1ZAK7;A1ZAK8;A1ZAK9	A1ZAK7;A1ZAK8;A1ZAK9	Psi	5	7	1	1	6	8	1	0	9	9	0	1	129460000	148040000	0	0	84133000	269120000	0	0	159240000	412680000	0	0
A1ZB32;Q8SXJ4	A1ZB32		2	1	0	0	2	0	0	0	0	0	0	0	53221000	48454000	0	0	39087000	0	0	0	0	0	0	0
A8E6M1;A1ZBB4;E1JGL8	A8E6M1;A1ZBB4;E1JGL8		7	8	2	3	7	7	4	4	9	8	2	4	317730000	831280000	66515000	75596000	388270000	1007700000	87618000	69958000	331820000	817480000	86497000	100460000
A1ZBD8	A1ZBD8		10	10	1	1	8	3	1	0	2	3	1	0	327750000	277450000	0	0	207220000	0	0	0	157770000	172670000	0	0
A1ZBE9	A1ZBE9		3	1	1	0	1	1	1	1	1	3	1	0	0	0	0	0	0	0	0	0	0	95286000	0	0
A1ZBJ2	A1ZBJ2		1	1	0	0	0	0	0	0	1	1	0	0	0	0	0	0	0	0	0	0	0	18842000	0	0
A1ZBL0;Q24560;A0A0B4LGH1;CON__ENSEMBL:ENSBTAP00000025008	A1ZBL0;Q24560	betaTub56D	4	4	2	0	4	4	2	0	4	3	3	0	2330100000	2231600000	163580000	0	1228100000	1529000000	46972000	0	943030000	1896700000	200390000	0
E1JGM9;Q963E6;Q6NPA6;Q9V8V8;A1ZBL5;A1ZBL7;Q7YU80;Q963E5;E1JGN0;A1ZBL9	E1JGM9;Q963E6;Q6NPA6;Q9V8V8;A1ZBL5;A1ZBL7;Q7YU80;Q963E5;E1JGN0;A1ZBL9	par-1	4	6	0	0	6	4	2	1	6	5	1	1	232930000	447450000	0	0	202500000	363430000	160490000	0	208330000	461940000	0	0
A1ZBT6;Q960E4	A1ZBT6;Q960E4		4	4	2	2	4	4	1	0	4	3	2	2	165280000	153650000	160910000	103860000	130310000	164730000	0	0	150020000	130770000	119980000	120250000
A1ZBU5	A1ZBU5	GNBP-like3	3	1	0	1	4	1	0	1	1	0	0	0	94389000	0	0	0	103190000	0	0	0	0	0	0	0
A1ZBV0	A1ZBV0		2	2	1	2	2	2	1	2	2	2	2	2	491020000	454150000	0	19777000	632180000	586130000	281790000	23501000	647190000	384290000	73204000	57049000
E1JGN7;A1ZBW1;A1ZBW0;A1ZBW4;A1ZBW3	E1JGN7;A1ZBW1;A1ZBW0;A1ZBW4;A1ZBW3	bl	7	6	1	3	3	7	2	3	6	10	1	4	122510000	172550000	0	119450000	100710000	231820000	79502000	115510000	268590000	468460000	0	106870000
Q9W061;A2VEF9;Q95RC8	Q9W061;A2VEF9;Q95RC8	mu2	3	3	4	6	2	3	2	2	3	1	5	11	109410000	153160000	474860000	358830000	43549000	99665000	0	102610000	133730000	76898000	231210000	389160000
A4UZZ4;Q9XTL9	A4UZZ4;Q9XTL9	GlyP	3	2	0	0	1	1	0	0	1	1	0	0	56447000	50564000	0	0	0	0	0	0	0	145260000	0	0
A4V0N4;Q27331;Q9VK47	A4V0N4;Q27331	Vha68-2	2	2	0	0	2	3	1	0	1	2	0	0	284980000	197190000	0	0	176160000	559740000	112660000	0	175280000	367870000	0	0
D3DMK7;A4V0X0;O61267-2;O61267	D3DMK7;A4V0X0;O61267-2;O61267	lok	1	1	0	0	1	0	0	0	0	0	0	1	0	0	0	0	13240000	0	0	0	0	0	0	0
A4V164;Q9W0V1-2;A4V166;H5V8B9;Q9W0V1-3;Q9W0V1-1;Q9W0V1	A4V164;Q9W0V1-2;A4V166;H5V8B9;Q9W0V1-3;Q9W0V1-1;Q9W0V1	Pdk1	0	0	1	1	0	0	0	0	1	1	0	1	0	0	0	0	0	0	0	0	0	15775000	0	0
A4V1N8;P35415	A4V1N8;P35415	Prm	12	12	0	1	2	2	1	0	2	2	0	0	996650000	1978700000	0	33629000	53874000	60559000	21002000	13923000	45701000	115670000	0	0
A4V1N9;P35416;M9NDM6	A4V1N9;P35416	Prm	4	5	2	1	1	2	2	0	1	2	1	0	48008000	324090000	35138000	0	0	47609000	22416000	0	0	34468000	0	0
A4V1Y7;Q2PDY2;A4V1Y6;Q2PDY1;M9PFM7;Q08605-2;Q08605-3;Q08605-4;Q08605	A4V1Y7;Q2PDY2;A4V1Y6;Q2PDY1;M9PFM7;Q08605-2;Q08605-3;Q08605-4;Q08605	Trl	0	0	0	2	0	0	0	1	0	1	0	2	0	0	0	14521000	0	0	0	0	0	0	0	20308000
A4V2J1;Q24400	A4V2J1;Q24400	Mlp84B	5	7	0	2	3	4	3	0	4	3	0	0	568090000	863050000	0	63208000	144500000	182300000	96447000	0	147120000	142150000	0	0
A4V2K7;P22058	A4V2K7;P22058	D1	10	10	9	6	10	10	7	5	9	10	9	6	987710000	1824300000	881670000	1012900000	1252900000	3331600000	2146200000	407770000	1797700000	3280300000	582360000	800350000
A4V303;P48605	A4V303;P48605	Cctgamma	8	5	0	0	6	5	1	0	8	7	0	0	193140000	295680000	0	0	217100000	306200000	0	0	286180000	432750000	0	0
A4V391;P12613	A4V391;P12613	T-cp1	4	4	0	1	6	3	2	0	4	4	0	1	30489000	46860000	0	0	132730000	213270000	55590000	0	74682000	159290000	0	0
A4V3G8;Q7KRY6	A4V3G8;Q7KRY6	ball	9	9	11	11	8	7	6	11	12	8	8	11	1024400000	1774000000	2000000000	450840000	771580000	1110100000	1206900000	252130000	1069200000	2127600000	1226400000	684110000
A4V3G9;A4V3H1;Q02926-2;Q02926	A4V3G9;A4V3H1;Q02926-2;Q02926	Rb97D	0	0	0	0	0	1	0	0	1	0	0	0	0	0	0	0	0	0	0	0	5242700	0	0	0
A4V3J6;A4V3J5;P07909-3;P07909-4;P07909-2;P07909	A4V3J6;A4V3J5;P07909-3;P07909-4;P07909-2;P07909	Hrb98DE	7	8	2	4	6	5	3	4	5	7	1	3	354340000	238120000	104130000	237060000	419540000	264160000	149230000	129950000	622590000	429920000	0	314740000
A4V3J9;P49762-2;B7Z0R6;P49762-3;Q0KI03;A0A0B4K7Z3;Q8IML9;A8JRF7;A0A0B4K6R9;Q86B72;A0A0C4DHG9;Q86B73;P49762	A4V3J9;P49762-2;B7Z0R6;P49762-3;Q0KI03;A0A0B4K7Z3;Q8IML9;A8JRF7;A0A0B4K6R9;Q86B72;A0A0C4DHG9;Q86B73;P49762	Doa	10	11	16	21	12	7	13	22	13	8	16	21	742430000	669790000	2246900000	5130300000	749280000	471200000	1658600000	6812300000	1349900000	395830000	2772400000	8327400000
Q7KVY5;C0PUX5;A4V3W2;A4V3W1;Q0KHW6;A8JUV9;M9PGC4;M9PGV7;P18431-4;P18431;P18431-3;P18431-1	Q7KVY5;C0PUX5;A4V3W2;A4V3W1;Q0KHW6;A8JUV9;M9PGC4;M9PGV7;P18431-4;P18431;P18431-3;P18431-1	sgg	1	0	0	0	1	0	0	0	1	0	0	0	0	0	0	0	0	0	0	0	9327500	0	0	0
A4V402;P49071	A4V402;P49071	MAPk-Ak2	1	1	0	0	1	1	0	0	1	1	0	0	0	0	0	0	0	0	0	0	0	80132000	0	0
A4V449;Q94511	A4V449;Q94511	ND-75;ND75	2	2	0	0	0	0	0	0	1	1	0	0	0	43682000	0	0	0	0	0	0	0	0	0	0
A4V4A1;Q960Z0	A4V4A1;Q960Z0	Klp10A	7	5	0	0	7	3	2	2	7	6	3	3	128480000	124270000	0	0	180460000	98993000	0	94911000	387190000	146010000	56208000	288960000
A4V4A5;Q9VZ23	A4V4A5;Q9VZ23	Ran;ran	3	3	1	1	4	4	2	1	3	4	0	1	226740000	326440000	0	0	461250000	768350000	221990000	0	324940000	1164700000	0	0
A4V4J0;M9PJN9;E1JJA5;A4V4I8;X2JE15;E1JJA4;M9PHQ0;P27619-2;P27619	A4V4J0;M9PJN9;E1JJA5;A4V4I8;X2JE15;E1JJA4;M9PHQ0;P27619-2;P27619	shi	2	1	0	0	0	1	0	0	2	3	0	0	34160000	27868000	0	0	0	0	0	0	27796000	241650000	0	0
A8DY97;A8DY98;Q8T0M2;Q0E9C6;A0A0B4KFA3	A8DY97;A8DY98;Q8T0M2;Q0E9C6;A0A0B4KFA3	CG7701;CG30015-RB	1	1	1	0	0	1	0	0	0	0	0	0	0	5886900	0	0	0	0	0	0	0	0	0	0
Q0E924;A8DYI7;A8DYI6	Q0E924;A8DYI7;A8DYI6	Phb2	1	1	0	0	1	1	0	1	1	1	0	0	0	0	0	0	0	0	0	0	0	93069000	0	0
Q59DZ3;A8DZ03;A8DZ02;Q9VJW9	Q59DZ3;A8DZ03;A8DZ02;Q9VJW9	kuz	0	0	0	0	0	1	0	0	0	0	0	0	0	0	0	0	0	27031000	0	0	0	0	0	0
Q9VJI6;X2JED0;A8DZ09;M9PG25;M9PBC6	Q9VJI6;X2JED0;A8DZ09;M9PG25;M9PBC6		1	1	1	1	1	0	0	2	0	1	0	2	0	0	0	0	0	0	0	6839100	0	0	0	14768000
A8DZ29;O61380	A8DZ29;O61380	eIF4G	22	23	5	2	21	16	10	2	22	20	9	5	706860000	1521800000	35595000	376630000	1522900000	892440000	176930000	493860000	940560000	2195800000	116090000	177800000
A8JNI2	A8JNI2		0	0	1	0	1	0	0	0	0	1	2	3	0	0	0	0	0	0	0	0	0	0	90253000	0
M9PBM2;M9PE05;A8JNJ9;M9PH77;Q8MSX1-2;Q8MSX1;Q8MSX1-3	M9PBM2;M9PE05;A8JNJ9;M9PH77;Q8MSX1-2;Q8MSX1;Q8MSX1-3	enc	0	1	0	0	1	1	1	0	1	1	0	0	0	0	0	0	0	0	0	0	0	82392000	0	0
F2FB68;Q9VZI0;Q9I7T2;Q8IRC0;M9PEK8;M9PBN6;Q8IRB9;M9PE93;M9PHB1;A8JNK1;Q8IRC1	F2FB68;Q9VZI0;Q9I7T2;Q8IRC0;M9PEK8;M9PBN6;Q8IRB9;M9PE93;M9PHB1;A8JNK1;Q8IRC1	ens	9	9	2	1	7	7	3	1	9	8	4	0	713590000	2725200000	115720000	0	704090000	1376600000	132930000	0	766950000	2310900000	128860000	0
A8JNP1;P48610;A8JNP2;P48610-4;P48610-3;P48610-2	A8JNP1;P48610;A8JNP2;P48610-4;P48610-3;P48610-2	Argk	14	13	2	2	4	2	0	1	4	4	3	1	609930000	1930000000	12151000	0	32455000	52865000	0	0	43774000	41452000	29307000	0
M9PCU1;M9PI83;M9PFX0;M9PFI5;X2JGR4;A8JNU2;M9PFI8;M9PCT8;M9PFS1;P00522	M9PCU1;M9PI83;M9PFX0;M9PFI5;X2JGR4;A8JNU2;M9PFI8;M9PCT8;M9PFS1;P00522	Abl	1	1	0	0	1	1	0	0	1	2	0	0	0	0	0	0	0	0	0	0	0	62269000	0	0
Q9VVC5;Q8IQQ0;A8JNU6	Q9VVC5;Q8IQQ0;A8JNU6	Nc73EF	3	2	1	0	1	1	1	0	1	1	0	0	105480000	199240000	0	0	0	0	0	0	0	0	0	0
M9PGG0;M9PG88;M9PIL3;Q9VNS2;A8JNX0	M9PGG0;M9PG88;M9PIL3;Q9VNS2;A8JNX0	ArfGAP3	3	4	2	0	3	3	2	0	3	4	1	1	90203000	155790000	44060000	0	131890000	83679000	46778000	0	135950000	180080000	0	0
Q9VH84;A8JQW3	Q9VH84;A8JQW3	Pnn	1	0	0	1	1	1	0	1	0	1	0	1	0	0	0	0	0	0	0	0	0	0	0	10508000
A8JQZ0;A8JQY9	A8JQZ0;A8JQY9	CG31342-RB	2	2	0	0	1	1	0	0	1	1	0	0	0	58806000	0	0	0	0	0	0	0	0	0	0
A8JRB8;A8JRC1;Q8MT18	A8JRB8;A8JRC1;Q8MT18	CG5028-RC	2	1	0	0	0	0	0	0	1	1	0	0	0	0	0	0	0	0	0	0	0	1581700	0	0
A8JUS8	A8JUS8		0	0	0	0	0	0	0	0	0	1	0	0	0	0	0	0	0	0	0	0	0	41321000	0	0
M9NGR9;Q9W433;M9NDQ0;A8JUY8;M9PGH9	M9NGR9;Q9W433;M9NDQ0;A8JUY8;M9PGH9	Ca-alpha1T	1	0	0	1	0	0	1	0	0	0	0	0	0	0	0	0	0	0	0	0	0	0	0	0
M9PDW3;M9PJ79;M9PH75;X2JEC4;A8JUZ9;M9MS17;M9PH82;A8JUZ8;M9PJ82;E2QD99;X2JIN0;M9MSA5;X2JDY1;A8JV00;M9PGT0;M9PDW8;A8JV02;M9PGI5	M9PDW3;M9PJ79;M9PH75;X2JEC4;A8JUZ9;M9MS17;M9PH82;A8JUZ8;M9PJ82;E2QD99;X2JIN0;M9MSA5;X2JDY1;A8JV00;M9PGT0;M9PDW8;A8JV02		4	4	0	0	1	1	0	0	0	1	0	0	145620000	167050000	0	0	0	58972000	0	0	0	0	0	0
A8JV07	A8JV07		2	2	1	1	3	3	0	2	3	2	0	0	101980000	107900000	0	0	97777000	191120000	0	0	84257000	65989000	0	0
A8JV18;Q9VXE6	A8JV18;Q9VXE6	Nup153	4	5	1	4	3	3	2	2	4	4	0	0	100660000	102370000	0	0	123000000	122230000	110780000	0	64161000	129810000	0	0
A8Y560;O17445	A8Y560;O17445	RpL15	3	3	4	4	4	3	4	4	5	3	2	2	425330000	680190000	644710000	1517100000	741100000	449040000	2138100000	1421800000	680160000	532150000	1025500000	462200000
B7YZH7;G2J5Z0	B7YZH7;G2J5Z0	CG8446-RD;CG8446-RE	0	1	0	0	2	1	0	0	2	1	0	0	0	0	0	0	15880000	0	0	0	25972000	0	0	0
B7YZQ1;Q9W179;Q8MLP1;Q59E61;A4UZU8	B7YZQ1;Q9W179;Q8MLP1;Q59E61;A4UZU8	slik	3	3	1	0	2	3	2	2	3	1	5	4	62433000	71226000	0	0	54203000	46595000	104860000	0	62715000	0	101490000	97926000
B7Z002;Q9VPL6;M9NEL3;M9NDB7;Q9VPL9;M9NCY5	B7Z002;Q9VPL6;M9NEL3;M9NDB7;Q9VPL9;M9NCY5	kis	3	4	1	1	4	3	2	1	5	2	1	1	80346000	84602000	0	0	79377000	60584000	0	0	100620000	85400000	0	0
M9MRW2;Q8IQM3;Q9VUR5;Q9VUR6;B7Z058	M9MRW2;Q8IQM3;Q9VUR5;Q9VUR6;B7Z058	RhoGAP71E	3	3	0	0	2	2	0	0	1	2	0	0	37402000	39241000	0	0	36403000	39077000	0	0	0	66922000	0	0
E1JI11;M9PFP3;M9PI76;B7Z060;P47825;A4V201;P47825-2	E1JI11;M9PFP3;M9PI76;B7Z060;P47825;A4V201;P47825-2	Taf4	2	1	0	0	0	2	1	0	1	1	0	0	0	0	0	0	0	35629000	0	0	0	0	0	0
G4LTX2;B7Z073	G4LTX2;B7Z073	CG42374-RA;CG42374	1	1	0	0	0	1	0	0	0	1	0	0	0	0	0	0	0	0	0	0	0	10821000	0	0
B7Z098;Q9VNX8;M9MS45	B7Z098;Q9VNX8	CG7414	1	2	1	0	2	2	0	0	2	3	1	0	0	0	0	0	117630000	79767000	0	0	0	303230000	0	0
M9PEB0;B7Z0B5;Q8SXX8	M9PEB0;B7Z0B5;Q8SXX8		1	1	0	1	1	1	1	1	1	1	0	0	326640000	442960000	0	0	403450000	132060000	0	0	0	0	0	0
B7Z0B9;Q86NR7;Q9VRM2;B7Z0B7;B7Z0B8;A8JNL3;Q8T018	B7Z0B9;Q86NR7;Q9VRM2;B7Z0B7;B7Z0B8		5	3	0	1	5	2	1	1	1	1	0	0	109330000	119430000	0	0	112080000	57471000	0	0	0	0	0	0
B7Z0D7;Q9VSE1	B7Z0D7;Q9VSE1		3	0	2	1	2	0	1	0	4	1	3	0	28492000	0	50931000	0	48570000	0	0	0	80780000	0	72651000	0
B7Z0E2;M9ND61;Q9VSK3	B7Z0E2;M9ND61;Q9VSK3	Unr	1	2	0	0	1	1	1	0	1	1	0	0	0	26932000	0	0	0	0	0	0	0	0	0	0
B7Z0I8	B7Z0I8		7	7	3	4	7	8	8	3	7	9	8	5	108850000	203970000	153090000	143680000	121540000	129430000	183150000	113650000	153550000	194070000	194940000	132840000
F2FBA6;B7Z0Z0;Q24537-3;Q24537-2;Q24537	F2FBA6;B7Z0Z0;Q24537-3;Q24537-2;Q24537	Dsp1	2	1	0	0	2	1	0	0	2	2	0	0	12477000	0	0	0	14135000	0	0	0	19073000	53352000	0	0
B7Z0Z1;Q9VXG1-3;Q9VXG1	B7Z0Z1;Q9VXG1-3;Q9VXG1	hang	1	2	1	0	2	2	2	0	1	2	0	0	0	90287000	0	0	22761000	129060000	0	0	0	0	0	0
B7Z101	B7Z101		1	1	0	0	1	0	0	0	0	1	0	0	0	0	0	0	0	0	0	0	0	4700300	0	0
B9EQV5;M9NH07;P19351-12;P19351-5;P19351-4	B9EQV5;M9NH07;P19351-12;P19351-5;P19351-4	up	1	1	1	0	1	1	1	0	1	1	0	0	0	0	0	0	0	0	0	0	0	15482000	0	0
C0MJA0;Q05783	C0MJA0;Q05783	HmgD	5	6	1	2	5	5	3	0	6	7	1	0	524910000	564730000	0	0	185090000	385130000	277520000	0	496120000	1600000000	0	0
C0P8M9	C0P8M9	Skadu	1	1	1	1	1	1	1	1	1	1	1	1	379290000	372090000	2627300000	0	346940000	510670000	1724000000	0	304360000	186430000	160290000	0
E2QD63;Q86DS1;C4NYP8	E2QD63;Q86DS1;C4NYP8	HIP-R;HIP	2	2	0	0	1	2	0	0	3	2	0	0	0	85401000	0	0	0	0	0	0	0	253730000	0	0
C6SUW3;P55935;Q95RG1	C6SUW3;P55935;Q95RG1	RpS9	2	1	0	0	3	1	0	0	2	0	0	0	0	0	0	0	67617000	0	0	0	32723000	0	0	0
C6TP87;P08736;A4V3Q6;P05303	C6TP87;P08736	Ef1alpha48D-RA;Ef1alpha48D	29	31	16	8	27	24	15	9	29	29	12	10	66960000000	66554000000	3942700000	979340000	47445000000	20767000000	11986000000	1377600000	64820000000	73051000000	3097900000	1043100000
C7LA75;P11147;Q8I0E9	C7LA75;P11147	Hsc70-4-RA;Hsc70-4	26	24	7	5	18	16	8	4	21	19	5	3	1354400000	1673800000	137960000	71548000	1683400000	1320100000	474720000	75146000	2180700000	2003100000	140950000	84283000
E1JJ68;C7LAE4;P19109-3;P19109-4;P19109-2;P19109;A0A0B4K624;A0A0B4K6A3;A0A0B4K6K1;A0A0B4K6T7	E1JJ68;C7LAE4;P19109-3;P19109-4;P19109-2;P19109;A0A0B4K624;A0A0B4K6A3;A0A0B4K6K1;A0A0B4K6T7	Rm62;Rm62-RE	24	17	5	20	21	11	6	20	24	14	13	24	2168200000	792390000	281880000	1404500000	2738500000	1129300000	674500000	1991600000	3613900000	2248000000	497790000	2877800000
C9QP42;Q02748;Q9VHS8	C9QP42;Q02748	eIF-4a	3	4	0	1	3	3	1	1	5	4	0	1	248370000	207000000	0	0	259290000	188470000	0	0	408780000	441470000	0	0
D0Z760;P35820	D0Z760;P35820	Psc-RA;Psc	6	5	2	1	3	4	4	0	4	3	3	3	78347000	93565000	0	0	64582000	101130000	45789000	0	125400000	88606000	106230000	0
L0MN91;D1YSG0;X2JD89;Q7KQP6;L0MPZ1	L0MN91;D1YSG0;X2JD89;Q7KQP6;L0MPZ1	bt	46	49	1	5	10	12	4	4	13	18	0	0	1837700000	3090800000	0	57207000	67268000	241740000	31853000	20412000	153320000	153450000	0	0
D1Z3A1;Q9VZS5	D1Z3A1;Q9VZS5	RpL28	2	2	0	1	2	1	0	1	2	2	0	1	31727000	232710000	0	0	0	0	0	0	25646000	53125000	0	0
D3PFF6;Q9VPC0	D3PFF6;Q9VPC0	Pitslre	1	0	0	6	1	0	0	5	1	1	2	9	0	0	0	32571000	0	0	0	29154000	0	0	12834000	117850000
D5SHN0;Q9VD25	D5SHN0;Q9VD25	CG5380-RA;CG5380	1	0	0	0	1	0	0	0	0	0	0	0	0	0	0	0	12382000	0	0	0	0	0	0	0
E1JGV6;O44081;A0A0B4K8B2;O44081-2	E1JGV6;O44081;A0A0B4K8B2;O44081-2	Nop60B	2	3	4	6	2	5	7	3	3	3	8	2	0	77070000	692150000	466840000	0	166310000	364480000	336980000	136410000	147730000	370860000	206180000
Q7JUM5;E1JH39;A1Z8Q7;A5YTR9	Q7JUM5;E1JH39;A1Z8Q7;A5YTR9	MCPH1	2	2	0	0	3	0	1	0	3	3	0	0	32231000	0	0	0	43214000	0	0	0	28871000	0	0	0
E1JH57;Q7K3L1	E1JH57;Q7K3L1	mars	7	7	6	0	6	8	3	0	9	11	4	0	460940000	585700000	106310000	0	255420000	385760000	146290000	0	390010000	829380000	125290000	0
E1JHA4;P48809	E1JHA4;P48809	Hrb27C	6	5	2	6	6	4	4	5	8	3	2	7	360850000	657670000	128680000	45200000	555410000	2047500000	192590000	50502000	647950000	1014800000	54375000	67691000
E1JHK0;M9PG37;Q7KT48;E1JHJ9;Q9VJE5-3;Q9VJE5-2;Q9VJE5;B7YZW8;Q0E8Q1;B7YZW7;M9PBC9;M9PDB4;X2JAQ4;Q0E8Q0	E1JHK0;M9PG37;Q7KT48;E1JHJ9;Q9VJE5-3;Q9VJE5-2;Q9VJE5;B7YZW8;Q0E8Q1;B7YZW7	CLIP-190	2	2	0	1	0	1	0	0	0	0	0	1	0	43417000	0	0	0	0	0	0	0	0	0	0
E1JHQ1;P20477	E1JHQ1;P20477	Gs1	2	1	0	0	1	0	0	0	0	2	0	0	0	0	0	0	0	0	0	0	0	48927000	0	0
E1JHR5;P15007-2;P15007	E1JHR5;P15007-2;P15007	Eno	2	2	0	0	2	1	0	0	2	1	1	0	59637000	54114000	0	0	163190000	0	0	0	78280000	0	0	0
Q9VMV9;E1JHT6	Q9VMV9;E1JHT6	Rtnl1	1	1	0	0	0	0	0	0	0	1	0	0	0	0	0	0	0	0	0	0	0	27485000	0	0
E1JHV7;M9PBG5;M9PE12;E1JHV6;M9PDH1;Q9W0T1-4;Q9W0T1-3;Q9W0T1-2;Q9W0T1	E1JHV7;M9PBG5;M9PE12;E1JHV6;M9PDH1;Q9W0T1-4;Q9W0T1-3;Q9W0T1-2;Q9W0T1	E(bx)	4	5	1	2	5	4	1	0	4	3	2	1	150890000	161550000	0	48435000	181720000	93142000	0	0	136190000	114490000	70653000	0
M9PIA6;E1JI46;Q59E34;O97159	M9PIA6;E1JI46;Q59E34;O97159	Mi-2	6	6	3	12	7	6	3	11	8	7	5	17	255750000	307790000	0	266810000	342550000	537420000	501570000	540600000	525490000	497690000	253860000	540590000
E1JI93;Q8IQB8;Q9VSU2	E1JI93;Q8IQB8;Q9VSU2	Tequila	2	2	0	0	0	1	0	0	0	0	0	0	65203000	69803000	0	0	0	0	0	0	0	0	0	0
Q961C3;Q9VH75;E1JIH4	Q961C3;Q9VH75;E1JIH4		6	6	3	1	4	3	3	0	3	4	2	1	400440000	332230000	221730000	0	494130000	433330000	119790000	0	504300000	326700000	184400000	0
E1JIJ5;P31409	E1JIJ5;P31409	Vha55	2	2	0	0	1	1	0	0	1	0	0	0	0	35893000	0	0	0	0	0	0	0	0	0	0
E1JIK0;P48810;P48810-2	E1JIK0;P48810;P48810-2	Hrb87F	3	2	0	0	4	3	1	1	4	3	1	0	149880000	184780000	0	0	107540000	353970000	0	0	117040000	396840000	0	0
E1JIP3;E8NH59;Q9VE86	E1JIP3;E8NH59;Q9VE86	WRNexo;WRNexo-RB	2	2	2	2	0	2	1	1	1	2	1	2	81230000	167440000	0	0	0	0	0	0	0	0	0	0
E1JIR3;P23573	E1JIR3;P23573	Cdk2;cdc2c	3	2	0	0	0	3	0	0	2	3	0	0	37243000	0	0	0	0	93499000	0	0	0	0	0	0
E1JJD6;Q9W4M7	E1JJD6;Q9W4M7	tyf	0	1	0	0	1	0	0	0	0	0	0	0	0	30661000	0	0	0	0	0	0	0	0	0	0
E1JJF7;P07183	E1JJF7;P07183	Cp38	2	1	0	0	1	1	0	0	1	0	0	0	111240000	0	0	0	0	0	0	0	0	0	0	0
E1JJI5;P54367	E1JJI5;P54367	CkIalpha	0	0	0	1	0	0	0	1	0	0	0	1	0	0	0	0	0	0	0	2679300	0	0	0	0
Q9VZ69;Q8IR99;E1JJM0;Q0KHU2;M9NF14	Q9VZ69;Q8IR99;E1JJM0;Q0KHU2;M9NF14	Imp	2	0	0	1	2	2	1	1	1	3	1	1	0	0	0	0	0	0	0	0	0	0	0	17425000
E1JJM8;E1JJM7;Q8IR79-3;Q8IR79-2;Q8IR79	E1JJM8;E1JJM7;Q8IR79-3;Q8IR79-2;Q8IR79	LIMK1	1	0	0	0	1	0	0	0	0	1	0	0	0	0	0	0	0	0	0	0	0	3381500	0	0
E1JJM9;P48149;Q7KR04	E1JJM9;P48149	RpS15Aa	0	0	1	2	2	2	0	1	2	2	1	0	0	0	0	0	64389000	0	0	0	45939000	0	0	0
E1JJN9;Q9VYD1	E1JJN9;Q9VYD1	Set2	4	5	7	0	3	3	7	0	5	4	8	3	123140000	115140000	145120000	0	77846000	111610000	267220000	0	127730000	115440000	190580000	0
X2JG40;E1JJQ4;E1JJQ3;Q8IQW7;Q9XYP7-2;Q9XYP7	X2JG40;E1JJQ4;E1JJQ3;Q8IQW7;Q9XYP7-2;Q9XYP7	Grip84	1	1	0	0	0	0	0	0	1	1	0	0	0	0	0	0	0	0	0	0	0	23450000	0	0
E1JJS2;M9NFH4;Q9VRA6;X2JEI9	E1JJS2;M9NFH4;Q9VRA6;X2JEI9	RhoGAP19D	1	0	0	0	1	1	0	0	1	1	0	0	0	0	0	0	0	0	0	0	0	26689000	0	0
E2QCP0;P84249;P02299	E2QCP0;P84249;P02299	His3.3A;His3	5	5	6	4	6	5	3	5	5	6	5	4	632190000	396450000	2042000000	18257000000	1458600000	1871600000	823140000	14923000000	1683400000	1916900000	2461000000	20191000000
E2QCS7	E2QCS7		1	0	0	0	0	0	0	0	0	0	0	0	25153000	0	0	0	0	0	0	0	0	0	0	0
Q9VQ76;E2QCS8;M9PE28	Q9VQ76;E2QCS8;M9PE28	tho2	2	3	4	1	2	3	0	1	4	5	3	1	65520000	89225000	66576000	0	75143000	101610000	0	0	64881000	83347000	61891000	0
E2QD64;Q7K4H4	E2QD64;Q7K4H4	CG2982	4	3	2	3	2	0	0	1	1	0	1	1	53109000	96309000	147930000	0	112670000	0	0	0	0	0	0	0
E2QD65;P39018	E2QD65;P39018	RpS19a	4	5	3	1	5	2	2	1	6	6	1	1	1143800000	1721000000	16290000	0	603670000	556530000	195360000	0	529240000	5801100000	0	0
M9PDN2;E2QD73;H8F4P8;P12252-7;Q8IRU4;P12252-3;P12252-8;P12252-9;Q9W4S9-2;Q9W4S9;P12252-4;P12252-5;P12252;Q9W4T4	M9PDN2;E2QD73;H8F4P8;P12252-7;Q8IRU4;P12252-3;P12252-8;P12252-9;Q9W4S9-2;Q9W4S9;P12252-4;P12252-5;P12252;Q9W4T4	dnc	1	1	0	0	0	0	0	0	0	0	0	0	0	15849000	0	0	0	0	0	0	0	0	0	0
E4NKG1;Q9I7D3	E4NKG1;Q9I7D3	Capr	3	5	1	0	4	6	2	1	5	6	1	1	263120000	371700000	0	0	295860000	533690000	0	0	280330000	611420000	0	0
E8NHB1;Q24325	E8NHB1;Q24325	Taf2	1	1	0	1	0	0	0	1	0	0	1	0	0	0	0	0	0	0	0	1229800	0	0	0	0
F0JAG2;Q9VUY6;Q86BI3	F0JAG2;Q9VUY6;Q86BI3	Zn72D	3	0	0	2	1	1	0	0	2	3	0	0	0	0	0	0	0	0	0	0	0	76707000	0	0
F3YDH0;P29844	F3YDH0;P29844	Hsc70-3	3	2	0	3	3	2	0	1	5	4	0	2	72132000	59067000	0	22483000	62563000	67100000	0	0	44416000	102220000	0	0
F6JQA6;O77277	F6JQA6;O77277	Torsin	5	5	0	0	1	0	0	0	0	3	0	0	29804000	27002000	0	0	0	0	0	0	0	28067000	0	0
G3M3A2;Q06559	G3M3A2;Q06559	RpS3	7	6	3	3	8	6	4	3	7	7	2	1	225920000	431700000	80661000	0	241700000	576400000	217380000	0	704780000	1243400000	201970000	0
H0RNK7;Q9W261	H0RNK7;Q9W261	Rtf1-RA;Rtf1	1	1	0	1	2	2	1	1	2	2	0	1	0	0	0	0	0	0	0	0	0	132420000	0	0
H0RNN8;Q9VLK2	H0RNN8;Q9VLK2	CG13096-RA;CG13096	23	26	41	29	20	25	37	28	29	23	47	27	1786900000	1878200000	15643000000	4402700000	1266900000	3109700000	8593000000	2631400000	2291000000	1367300000	14434000000	3135500000
Q8IMB8;Q1RKY9;Q8IMB9;L0MLJ3;H9XVM8;Q9V4C1;H9XVM9	Q8IMB8;Q1RKY9;Q8IMB9;L0MLJ3;H9XVM8;Q9V4C1;H9XVM9		3	3	0	0	2	2	1	0	2	1	0	0	115460000	121980000	0	0	69155000	85999000	0	0	72037000	0	0	0
L0MLQ9;Q8IH18	L0MLQ9;Q8IH18	4E-T	4	5	0	0	6	4	0	1	5	5	1	0	159400000	184000000	0	0	161570000	101060000	0	0	173830000	100350000	0	0
L0MPS3;Q9V496	L0MPS3;Q9V496	Rfabg	10	8	2	0	8	4	2	0	5	5	0	0	1064200000	327410000	60325000	0	130600000	253430000	46234000	0	107310000	231460000	0	0
X2JH42;L0MQ04;Q05825;Q8T4C4	X2JH42;L0MQ04;Q05825	ATPsynbeta;ATPsyn-beta	8	7	1	1	7	5	5	2	7	6	2	0	592410000	479500000	0	0	253200000	184320000	109560000	0	284830000	239190000	182390000	0
L7ED64;L7EEF9;Q8MQI6	L7ED64;L7EEF9;Q8MQI6	CG40228	1	1	1	1	1	1	1	1	1	1	1	1	0	0	0	0	0	0	0	0	0	0	0	69745000
Q7PLL1;Q8SYL3;L7EEF1;Q7PLL3	Q7PLL1;Q8SYL3;L7EEF1;Q7PLL3	eIF-4B	8	10	2	2	9	5	2	2	11	7	4	2	168740000	278360000	66056000	0	134580000	192270000	0	0	452640000	475580000	64052000	269540000
M9MRC9;P41092	M9MRC9;P41092	RpL27A	4	2	5	5	7	3	4	6	7	5	6	5	783900000	224990000	755740000	724420000	847910000	215900000	943280000	965000000	820850000	397760000	641980000	479420000
M9MRF0	M9MRF0		2	2	1	1	2	1	1	1	1	1	1	0	867370000	1268800000	0	0	3722300000	0	366200000	0	0	366630000	0	0
M9MRF2;Q9VMU4	M9MRF2;Q9VMU4	RpL37A	0	0	0	1	1	0	2	2	0	0	1	3	0	0	0	0	0	0	0	0	0	0	0	10633000
X2JDP6;M9MRG2;Q8T079	X2JDP6;M9MRG2;Q8T079	CG4747	3	3	1	3	3	3	2	1	3	3	1	5	29835000	36419000	0	39118000	30374000	79236000	0	0	26962000	42085000	0	34658000
Q8IPB9;M9PCL9;Q9VKX1;M9PFI0;M9MRH8;M9PB92	Q8IPB9;M9PCL9;Q9VKX1;M9PFI0;M9MRH8;M9PB92	Cnot4	2	3	0	0	0	1	1	0	2	1	0	0	0	101270000	0	0	0	0	0	0	0	0	0	0
M9MRQ9;Q94522	M9MRQ9;Q94522	Scsalpha	5	5	0	0	4	4	3	1	5	8	1	0	246790000	161620000	0	0	60495000	90861000	87768000	0	169910000	395100000	0	0
M9MRW0;M9PEI6;Q8IQ71	M9MRW0;M9PEI6;Q8IQ71	dikar	5	1	12	6	6	4	5	4	8	3	14	8	125660000	0	671970000	155450000	130250000	142610000	120270000	80366000	248640000	89055000	740320000	317590000
M9MS06;M9PGA7;P18091-4;P18091-3;P18091;F0JAG6;P18091-2;P18091-5	M9MS06;M9PGA7;P18091-4;P18091-3;P18091;F0JAG6;P18091-2;P18091-5	Actn	11	12	0	0	3	3	1	0	6	3	3	0	409480000	746920000	0	0	26221000	30919000	0	0	37536000	50888000	36870000	0
Q9VYD8;M9MS48	Q9VYD8;M9MS48	Rbp1-like	0	0	0	0	1	0	0	0	1	0	0	0	0	0	0	0	0	0	0	0	89610	0	0	0
M9MSC9;M9MSA2;Q9VY77	M9MSC9;M9MSA2;Q9VY77	jub	1	2	0	0	1	1	0	0	3	2	0	0	0	56097000	0	0	0	0	0	0	28020000	69324000	0	0
X2JKZ0;X2JE83;Q8IQZ6;M9MSB6;X2JCD6;M9MSE8;X2JFL7;Q8T498-2;Q8T498	X2JKZ0;X2JE83;Q8IQZ6;M9MSB6;X2JCD6;M9MSE8;X2JFL7;Q8T498-2;Q8T498	CG42684	0	0	0	0	1	1	0	0	1	1	0	0	0	0	0	0	0	0	0	0	0	14828000	0	0
M9MSK3;X2JCI2;P00528	M9MSK3;X2JCI2;P00528	Src64B	1	1	0	0	2	1	0	0	1	1	0	0	0	0	0	0	0	0	0	0	0	3833300	0	0
Q9VUC1;M9MSL3	Q9VUC1;M9MSL3	Hsc70Cb	3	4	1	0	2	2	1	0	3	2	0	0	56799000	53694000	0	0	35055000	51124000	0	0	32542000	31310000	0	0
M9PBZ3;M9PBJ8;M9NCM6;M9PDR5;Q8SX83-4;Q8SX83-2;Q8SX83-3;Q8SX83	M9PBZ3;M9PBJ8;M9NCM6;M9PDR5;Q8SX83-4;Q8SX83-2;Q8SX83-3;Q8SX83	spen	1	3	3	0	1	1	3	1	3	3	4	1	36962000	57379000	137990000	0	0	0	57831000	0	88577000	79858000	111700000	0
M9NCS8;P33438	M9NCS8;P33438	Glt	2	2	0	0	0	0	1	0	0	0	0	0	94429000	80705000	0	0	0	0	0	0	0	0	0	0
M9PDC7;Q8INU2;M9PBF6;Q1WWC9;Q9VIF7;M9ND00	M9PDC7;Q8INU2;M9PBF6;Q1WWC9;Q9VIF7;M9ND00	Dap160	0	0	0	0	1	1	0	0	1	1	0	0	0	0	0	0	0	0	0	0	0	15547000	0	0
M9PEB2;M9ND16;Q7KU24	M9PEB2;M9ND16;Q7KU24	Chd1	0	2	0	2	2	0	1	0	1	0	0	1	0	23163000	0	0	0	0	0	0	0	0	0	0
M9ND95;E1JHJ4	M9ND95;E1JHJ4	Mhc	0	0	0	0	0	0	0	0	0	0	0	0	0	0	0	0	0	36537000	0	0	0	0	0	0
M9NDA6;Q8I7C3;Q8I7C3-2;M9NFH3	M9NDA6;Q8I7C3;Q8I7C3-2;M9NFH3	Lasp	6	8	0	0	4	4	1	0	10	8	0	0	387160000	615890000	0	0	190770000	373080000	0	0	315560000	524570000	0	0
M9NDC3;O18388	M9NDC3;O18388	Fs(2)Ket	1	1	0	0	1	0	0	0	1	0	0	0	0	0	0	0	0	0	0	0	2570000	0	0	0
Q8IQA6;M9PES2;Q9VSK5;Q7KUA8;Q86BH2;M9NDL9;M9NE54;M9PHT1	Q8IQA6;M9PES2;Q9VSK5;Q7KUA8;Q86BH2;M9NDL9;M9NE54;M9PHT1	Gug	0	1	0	1	2	1	1	0	2	2	0	0	0	0	0	0	45258000	0	0	0	46630000	190920000	0	0
M9NDM4;Q9V3J8	M9NDM4;Q9V3J8	wds	1	0	1	2	0	0	0	3	0	0	0	3	0	0	0	17732000	0	0	0	29702000	0	0	0	36602000
M9NDT5;M9NF08;Q9W2Y5;M9NGY4	M9NDT5;M9NF08;Q9W2Y5;M9NGY4	ZAP3	0	1	0	0	0	0	0	0	0	0	0	0	0	12419000	0	0	0	0	0	0	0	0	0	0
M9NDW1;M9PGJ0;M9PDH5;M9PBG6;Q9W0S9	M9NDW1;M9PGJ0;M9PDH5;M9PBG6;Q9W0S9	DIP2	2	0	1	1	2	0	1	1	2	1	1	1	0	0	0	0	0	0	0	0	29331000	0	0	0
M9NDW5;Q9VY64	M9NDW5;Q9VY64		1	1	0	0	2	3	2	0	0	3	0	0	0	0	0	0	0	253190000	0	0	0	101200000	0	0
M9NDX3;Q494M1;P30189;Q8IR39;X2JKD2;REV__M9NDX3;REV__P30189;REV__Q494M1;REV__Q2PDP6	M9NDX3;Q494M1;P30189;Q8IR39;X2JKD2	Top1	39	21	28	48	35	13	23	44	45	15	40	56	2282000000	690820000	2840000000	5507300000	2622200000	1065200000	3614900000	3496700000	3526000000	748110000	3589200000	8761900000
M9NH51;M9NDZ4;M9NF89;Q24562	M9NH51;M9NDZ4;M9NF89;Q24562	U2af50	1	0	1	3	0	0	0	3	0	0	0	3	0	0	0	75744000	0	0	0	16546000	0	0	0	33506000
M9NE01;Q27889	M9NE01;Q27889	Pp2B-14D	0	1	0	0	1	1	1	0	1	1	0	0	0	0	0	0	0	0	0	0	0	85402000	0	0
M9NE25;Q9W5E0-2;Q9W5E0	M9NE25;Q9W5E0-2;Q9W5E0	Hmt4-20	1	1	1	0	1	1	1	0	1	1	1	0	0	0	0	0	0	0	0	0	0	0	36478000	0
M9NE68;P02516	M9NE68;P02516	Hsp23	1	0	0	0	0	0	0	0	0	0	0	0	16563000	0	0	0	0	0	0	0	0	0	0	0
M9NE89;P08928	M9NE89;P08928	Lam	16	11	4	19	10	12	8	13	9	14	6	16	909580000	783260000	488950000	621890000	582680000	1572400000	679610000	351780000	613940000	680240000	576560000	438180000
M9NED4;M9NF18;Q9VYW5	M9NED4;M9NF18;Q9VYW5		5	6	6	2	7	6	3	1	7	7	5	1	320150000	376890000	122940000	37704000	214070000	244250000	85167000	0	308270000	255500000	123270000	0
M9NFE1;M9NEP8;Q9VWH5	M9NFE1;M9NEP8;Q9VWH5		0	0	0	1	0	1	0	0	1	1	0	0	0	0	0	0	0	0	0	0	0	21272000	0	0
M9NEQ9;Q9VWG3;Q9VB14	M9NEQ9;Q9VWG3	RpS10b	5	5	3	3	4	5	3	4	5	5	3	3	575700000	1118000000	122820000	40008000	917000000	1720200000	92764000	69846000	834370000	3928900000	292020000	39941000
M9NEV0;Q9VMJ7	M9NEV0;Q9VMJ7	lid	1	0	3	0	3	2	3	0	4	3	4	3	0	0	0	0	0	0	0	0	55908000	0	0	0
M9NF33;Q9VSH4	M9NF33;Q9VSH4	CG7185	2	1	2	1	2	1	1	2	2	1	2	2	70085000	0	50314000	0	66584000	0	0	164860000	85375000	0	47992000	0
M9NFR5;Q95RE4	M9NFR5;Q95RE4	yps	6	4	2	1	4	4	3	2	4	6	1	3	283360000	469130000	130560000	0	138420000	344500000	75753000	154950000	180000000	356280000	0	143290000
M9NG39;P41073-3;P41073;P41073-2	M9NG39;P41073-3;P41073	Pep	11	11	2	4	11	15	8	1	13	15	6	4	375850000	565450000	18930000	126730000	359150000	1155100000	215120000	0	367820000	1536800000	88660000	59748000
M9PAY6;M9PDS0;Q9VPM7	M9PAY6;M9PDS0;Q9VPM7	CG17078-RA	0	0	0	2	0	0	0	1	0	0	0	3	0	0	0	9602400	0	0	0	0	0	0	0	14866000
M9PB84;P31009	M9PB84;P31009	RpS2	2	3	2	4	3	3	2	4	4	4	2	3	288720000	472960000	100990000	90114000	596640000	486220000	237450000	68149000	684960000	476720000	85647000	165260000
M9PB85	M9PB85		1	1	1	1	1	1	1	1	1	0	1	1	0	0	0	0	0	0	0	0	0	0	0	27693000
M9PB86;P23645	M9PB86;P23645	bib	1	1	0	0	1	0	0	0	1	1	0	0	0	0	0	0	0	0	0	0	0	2713600	0	0
Q9VIV0;M9PBE1	Q9VIV0;M9PBE1		1	2	0	0	1	2	1	0	2	2	0	0	0	81339000	0	0	0	71101000	0	0	30616000	47537000	0	0
M9PBG8;Q9W0S2	M9PBG8;Q9W0S2	RhoGEF3	1	1	1	0	0	0	0	0	1	1	0	0	0	0	0	0	0	0	0	0	0	49844000	0	0
M9PDQ0;M9PBI5;M9PGV6;P13395	M9PDQ0;M9PBI5;M9PGV6;P13395	alpha-Spec	2	1	0	0	0	0	0	0	0	0	0	0	0	7818200	0	0	0	0	0	0	0	0	0	0
M9PBI9;M9PDZ9;M9PDS3;M9PBJ0;M9PGY4;M9PDZ6;M9PEA0;Q9I7U4-4;Q9I7U4;Q9I7U4-5;M9PDS8;M9PEA5;M9NDX0;Q9I7U4-2;M9PEA9;M9PGZ0	M9PBI9;M9PDZ9;M9PDS3;M9PBJ0;M9PGY4;M9PDZ6;M9PEA0;Q9I7U4-4;Q9I7U4;Q9I7U4-5;M9PDS8;M9PEA5;M9NDX0;Q9I7U4-2;M9PEA9;M9PGZ0	sls	2	1	0	1	0	0	0	0	1	1	1	1	1267700000	1358400000	0	157750000	52438000	92789000	26983000	0	81000000	75072000	0	0
Q0E8J3;M9PBJ1;Q0E8J4;Q0E8J5	Q0E8J3;M9PBJ1;Q0E8J4;Q0E8J5	zormin	0	1	0	0	1	1	0	0	0	0	0	0	97559000	187460000	0	0	0	0	0	0	0	0	0	0
Q7KV89;Q7KV88;Q7KV90;M9PBJ7	Q7KV89;Q7KV88;Q7KV90;M9PBJ7	msn	1	1	0	0	0	0	0	0	0	1	0	0	130550000	141020000	661760000	225520000	99799000	176740000	147640000	275040000	144570000	330390000	303700000	73906000
M9PBL3;P02828	M9PBL3;P02828	Hsp83	8	6	0	0	7	3	2	0	8	9	0	0	274860000	232020000	0	0	187460000	259230000	73067000	0	251460000	517060000	0	0
M9PBM1;Q94535	M9PBM1;Q94535	U2af38	3	3	0	1	2	1	0	1	3	2	1	1	33885000	35878000	0	0	59864000	0	0	0	134330000	16948000	0	0
M9PE73;M9PEC8;M9PBQ0;M9PEN4;M9PHG8;M9PBQ3;P37276-2;P37276	M9PE73;M9PEC8;M9PBQ0;M9PEN4;M9PHG8;M9PBQ3;P37276-2;P37276	Dhc64C	2	2	0	1	0	1	0	0	2	3	0	1	102400000	0	0	0	0	0	0	0	48651000	27972000	0	0
M9PEJ8;M9PBW9;Q9VSL8;M9NDM3	M9PEJ8;M9PBW9;Q9VSL8;M9NDM3	rhea	2	4	0	0	1	1	0	0	1	3	0	0	0	242700000	0	0	0	0	0	0	0	154280000	0	0
M9PBX0;P42003	M9PBX0;P42003	Mad	1	1	1	0	1	1	1	0	1	1	0	0	0	0	0	0	0	0	0	0	45886000	0	0	0
M9PBZ9;P48598;P48598-2	M9PBZ9;P48598;P48598-2	eIF-4E	3	2	1	0	2	2	1	1	2	2	0	0	42228000	0	0	0	37093000	70402000	0	0	0	285400000	0	0
M9PC85;Q9V3V0	M9PC85;Q9V3V0	x16	11	8	8	6	11	8	8	8	10	9	7	4	503300000	394650000	722170000	1395900000	1267200000	767500000	560270000	1511700000	1547300000	739490000	485390000	1188100000
M9PC89;P17133	M9PC89;P17133	snRNP-U1-70K	15	9	14	26	16	11	8	24	16	12	20	22	3391100000	3208300000	7787100000	5458300000	3208200000	5364500000	1947000000	5720900000	3770100000	2008000000	7795500000	5458000000
M9PCA1;P11449	M9PCA1;P11449	Vm26Aa	1	1	1	0	1	1	0	0	1	1	0	0	0	0	0	0	0	0	0	0	0	111520000	0	0
Q7KTK9;M9PCA2;M9PCU4;M9PCG1;Q9VM14	Q7KTK9;M9PCA2;M9PCU4;M9PCG1;Q9VM14		1	1	0	0	0	0	0	0	0	1	0	0	0	0	0	0	0	0	0	0	0	15130000	0	0
M9PCC1;O18640;M9PB67;REV__M9PBG8;REV__Q9W0S2	M9PCC1;O18640;M9PB67	Rack1	4	4	0	0	2	1	2	0	5	4	0	0	144960000	130310000	0	0	64551000	83693000	54860000	0	141250000	176980000	0	0
M9PCE0;Q01604	M9PCE0;Q01604	Pgk	2	3	1	0	3	4	1	1	3	7	0	1	70094000	164600000	0	0	57615000	76364000	0	0	70629000	271560000	0	0
M9PCE2;Q9VLL9	M9PCE2;Q9VLL9	Peritrophin-15b	1	1	1	0	0	0	0	0	0	0	0	0	0	0	3416700	0	0	0	0	0	0	0	0	0
M9PCE5;Q9VU94	M9PCE5;Q9VU94	Hml	2	1	0	0	1	1	0	0	0	0	0	0	0	0	0	0	0	0	0	0	0	0	0	0
M9PCQ8;Q9XTN2	M9PCQ8;Q9XTN2	chico	0	1	0	0	0	0	0	0	1	0	0	0	0	0	0	0	0	0	0	0	11456000	0	0	0
M9PCV9;Q9VVI9	M9PCV9;Q9VVI9	Vps60;CG6259	1	1	0	0	1	0	0	0	1	1	0	0	0	0	0	0	0	0	0	0	0	15314000	0	0
M9PFL9;M9PD87;M9PCX3;Q9VKI0	M9PFL9;M9PD87;M9PCX3;Q9VKI0	cmet	1	2	0	0	2	2	1	0	2	1	1	0	0	41835000	0	0	41501000	70869000	0	0	63972000	0	0	0
M9PD08;Q9VK85	M9PD08;Q9VK85	Elf	0	0	0	0	1	0	0	0	1	0	0	0	0	0	0	0	0	0	0	0	0	0	0	0
M9PD16;Q9NK54-2;Q9NK54	M9PD16;Q9NK54-2;Q9NK54	chif	0	0	0	0	0	0	0	0	2	3	0	0	0	0	0	0	0	0	0	0	37765000	65728000	0	0
M9PD43;Q9V412	M9PD43;Q9V412	CG16865	0	1	0	0	1	1	0	0	1	1	0	0	0	0	0	0	0	0	0	0	0	40168000	0	0
M9PDG3;M9PD57;P40798-2;P40798	M9PDG3;M9PD57;P40798-2;P40798	stc	5	1	0	0	1	0	0	0	3	1	0	0	37004000	0	0	0	70408000	0	0	0	47065000	0	0	0
M9PD75;Q94920	M9PD75;Q94920	porin	6	5	0	0	6	5	2	0	4	5	0	0	459780000	374920000	0	0	147600000	269130000	111470000	0	154710000	223080000	0	0
Q95RR1;M9PD88	Q95RR1;M9PD88	Atox1	0	1	0	0	0	0	0	0	0	0	0	0	0	13401000	0	0	0	0	0	0	0	0	0	0
M9PDA6;Q9VIK9	M9PDA6;Q9VIK9	CG2614	1	0	0	0	1	0	0	0	1	0	0	0	0	0	0	0	0	0	0	0	10521000	0	0	0
Q9VIV2;M9PDF2	Q9VIV2;M9PDF2	swm	9	6	6	2	8	6	5	2	8	7	2	3	254760000	215830000	101960000	0	135210000	199220000	117580000	0	209480000	254210000	57755000	0
Q9W0S4;M9PE21;M9PDI0	Q9W0S4;M9PE21;M9PDI0	miple2	3	4	6	1	6	3	5	1	5	4	9	2	66374000	153920000	539510000	0	75445000	174040000	448060000	0	94571000	279450000	764790000	0
M9PDK5;Q9V3J1-3;Q9V3J1;Q9V3J1-2	M9PDK5;Q9V3J1-3;Q9V3J1;Q9V3J1-2	VhaSFD	1	1	0	0	1	0	0	0	1	0	0	0	31660000	0	0	0	0	0	0	0	0	0	0	0
M9PDN9;P42271	M9PDN9;P42271	gammaTub37C	2	1	0	1	2	0	0	1	0	2	0	1	19065000	0	0	0	17400000	0	0	0	0	29436000	0	0
Q8INW9;M9PDP3;Q9VIX7	Q8INW9;M9PDP3;Q9VIX7	fon	5	5	2	0	4	5	3	2	4	4	0	0	1560100000	1368700000	51903000	0	106640000	828380000	55212000	58145000	109270000	297120000	0	0
M9PDQ2;Q9W4Q4;B7Z120;Q8IRT7;Q1RL19;M9PIZ6;Q8IRT8;B7Z126	M9PDQ2;Q9W4Q4;B7Z120;Q8IRT7;Q1RL19;M9PIZ6;Q8IRT8;B7Z126	tlk	1	2	1	0	2	2	1	1	2	2	1	0	0	0	0	0	48897000	0	0	0	0	66798000	0	0
M9PDR2;Q9W0Q1	M9PDR2;Q9W0Q1	hipk	1	2	0	0	0	1	1	0	2	1	0	0	0	0	0	0	0	0	0	0	63456000	0	0	0
M9PE74;Q9W2U7	M9PE74;Q9W2U7	nocte	29	30	9	3	24	21	12	4	31	32	8	6	2218900000	4468200000	118190000	25261000	1718500000	1943200000	662500000	76942000	2296000000	3918900000	76215000	141620000
Q9VZ27;M9PEA2	Q9VZ27;M9PEA2	CG18292-RA	1	1	1	0	1	1	1	0	1	1	0	0	0	89003000	0	0	0	0	0	0	0	0	0	0
M9PEA6;O76927-2;O76927	M9PEA6;O76927-2;O76927	RpS21	2	2	0	0	2	2	1	0	2	2	0	0	18116000	48901000	0	0	38806000	70266000	0	0	36596000	40240000	0	0
Q7KU82;M9PEE1;P91638;Q9VS62	Q7KU82;M9PEE1;P91638;Q9VS62	smid	1	1	0	0	0	0	0	0	1	0	0	0	0	19743000	0	0	0	0	0	0	0	0	0	0
X2JJV1;M9PEF9;Q23977;M9PH06;Q23977-3	X2JJV1;M9PEF9;Q23977;M9PH06;Q23977-3	hep	0	1	0	0	1	1	0	0	1	2	0	0	0	0	0	0	0	0	0	0	0	45001000	0	0
M9PEN1;Q9VSY4-2;Q9VSY4	M9PEN1;Q9VSY4-2;Q9VSY4	CG3967	2	2	0	0	0	1	0	0	0	1	0	0	0	50009000	0	0	0	0	0	0	0	0	0	0
Q960V1;Q0E8G1;M9PET3;M9PF79	Q960V1;Q0E8G1;M9PET3;M9PF79	simj	2	2	0	0	2	1	0	0	2	1	0	0	0	108320000	0	0	40009000	0	0	0	47560000	0	0	0
M9PEX7;Q9VT05	M9PEX7;Q9VT05		0	0	0	0	1	1	1	0	1	0	2	0	0	0	0	0	0	0	0	0	0	0	60270000	0
R9PY73;Q9VX88;M9PEY4;M9PHX3;M9PHE3	R9PY73;Q9VX88;M9PEY4;M9PHX3;M9PHE3		0	1	0	1	1	2	0	0	0	1	1	1	0	0	0	0	0	52790000	0	0	0	0	0	0
M9PEY6;Q9VM71	M9PEY6;Q9VM71	Rat1	3	3	0	0	3	3	1	0	3	4	0	0	87026000	106200000	0	0	157160000	165410000	0	0	140240000	107680000	0	0
M9PF14;M9PF20;M9PFF9;M9PFG3;Q9VTZ0;M9PI44;M9PFB2;M9PCB7	M9PF14;M9PF20;M9PFF9;M9PFG3;Q9VTZ0;M9PI44;M9PFB2;M9PCB7	tral	14	13	5	2	11	12	7	1	13	13	3	2	2286200000	2130000000	152910000	39227000	1253100000	1335000000	668590000	0	1822300000	2333100000	60385000	70858000
M9PF16;Q00963;M9PHG4	M9PF16;Q00963;M9PHG4	beta-Spec	3	1	0	0	0	1	0	0	0	0	0	0	54657000	0	0	0	0	0	0	0	0	0	0	0
Q9VT55;M9PF57;Q86LF6;M9PC30;Q8IGH4;Q7KUD8;Q867T3;M9PER6;Q86BH9;M9PER0;Q8IGP1;M9PC24	Q9VT55;M9PF57		1	1	1	3	1	1	0	2	1	1	1	2	0	0	0	0	0	0	0	42808000	0	0	0	41775000
Q9VTK9;M9PI17;Q8IQF8;M9PF61	Q9VTK9;M9PI17;Q8IQF8;M9PF61		4	4	0	0	3	1	0	0	4	3	0	0	87836000	66525000	0	0	92900000	0	0	0	86894000	185860000	0	0
Q9VTR8;M9PF73	Q9VTR8;M9PF73		3	3	0	4	2	1	1	6	1	2	0	0	124700000	65604000	0	200540000	123450000	0	0	412090000	0	78876000	0	0
M9PFF0;P41126	M9PFF0;P41126	RpL13	10	9	4	7	12	9	7	7	12	10	6	6	277920000	234070000	47320000	84638000	189360000	75116000	117150000	60571000	241790000	136930000	45663000	62552000
M9PFM5;M9PFS6;P25439-2;P25439	M9PFM5;M9PFS6;P25439-2;P25439	brm	4	1	0	4	2	1	1	1	5	4	0	8	57375000	0	0	76234000	0	0	0	0	56220000	205070000	0	107640000
M9PFN1;Q9V3K3	M9PFN1;Q9V3K3	rept	1	2	0	0	1	1	1	0	2	2	0	0	0	104030000	0	0	0	0	0	0	92589000	159270000	0	0
Q9XZ03;M9PFR6	Q9XZ03;M9PFR6	mbf1	9	10	6	2	10	9	8	0	9	13	6	3	936790000	1397100000	295890000	74603000	1653200000	1287500000	1030800000	0	2047500000	2992500000	159530000	31122000
Q9VV82;M9PFR8;M9PFW8;Q9I7R5	Q9VV82;M9PFR8;M9PFW8;Q9I7R5		1	0	0	0	1	0	0	0	1	0	1	0	0	0	0	0	0	0	0	0	4989500	0	0	0
M9PI89;M9PFT9;O96433-2;O96433	M9PI89;M9PFT9;O96433-2;O96433	CycT	2	3	8	2	2	3	1	1	2	1	10	3	0	99321000	248260000	43644000	61492000	89522000	0	0	0	0	279720000	30584000
M9PFV9;P20232;Q9VXS6;Q7PLL6	M9PFV9;P20232	TfIIS	8	7	2	0	6	5	3	0	8	7	1	0	409650000	555280000	46648000	0	311780000	371510000	75991000	0	341720000	450660000	0	0
M9PFZ1;Q7KTV5;M9MSM4;Q9VNX6	M9PFZ1;Q7KTV5;M9MSM4	Nopp140	4	3	1	2	5	4	3	1	4	5	0	1	98412000	120830000	0	119060000	53158000	90825000	44902000	0	51007000	112380000	0	0
M9PFZ6;P02574	M9PFZ6;P02574	Act79B	3	5	2	0	0	2	0	0	0	4	4	0	930870000	1740500000	57044000	0	40159000	235330000	62894000	0	169590000	266440000	3094800000	0
M9PG09;Q9VNS3	M9PG09;Q9VNS3		4	3	0	0	4	3	2	0	0	0	0	0	167920000	108260000	0	0	651000000	386370000	147920000	0	0	0	0	0
M9PID3;M9PG82;M9PG20;Q9VPB0	M9PID3;M9PG82;M9PG20;Q9VPB0	HIPP1	3	4	0	1	2	3	2	0	1	3	1	0	58818000	171050000	0	0	0	89159000	77700000	0	0	135330000	0	0
M9PG40;Q8SYG3	M9PG40;Q8SYG3		1	1	0	0	1	1	0	0	1	1	0	0	0	0	0	0	0	0	0	0	0	75630000	0	0
M9PG47;P13008	M9PG47;P13008	RpS26	7	8	7	5	8	5	5	5	8	6	9	5	5536900000	4014700000	14215000000	19823000000	23010000000	1637800000	6162000000	36439000000	13590000000	1774800000	5290600000	12791000000
M9PG50;Q9VP22	M9PG50;Q9VP22	Cdk12	10	11	10	16	12	11	9	13	11	11	14	16	278430000	360800000	872520000	1243800000	401240000	505680000	1032200000	1323900000	354650000	326570000	696230000	1045100000
M9PG62;P25161	M9PG62;P25161	Rpn3	1	1	0	1	1	2	1	0	1	1	0	1	0	0	0	0	0	110240000	0	0	0	0	0	0
M9PGG8	M9PGG8		2	2	0	0	1	2	0	0	2	3	0	0	93508000	155520000	0	0	0	163480000	0	0	104310000	108150000	0	0
M9PGI1;P29349-3;P29349-2;P29349;P29349-4	M9PGI1;P29349-3;P29349-2;P29349;P29349-4	csw	0	0	0	0	0	0	1	0	1	1	0	0	0	0	0	0	0	0	0	0	0	38295000	0	0
M9PGQ6;P39736	M9PGQ6;P39736	Bx42	2	4	0	2	3	3	0	1	4	4	1	3	104000000	104540000	0	91393000	161910000	105720000	0	0	93325000	271890000	0	90746000
Q8IRV3;Q8IRV2;M9PGW5;Q9W4V1	Q8IRV3;Q8IRV2;M9PGW5;Q9W4V1	EG:100G7.6	4	4	0	0	3	2	2	0	0	2	0	0	85506000	149860000	0	0	108440000	87092000	56973000	0	0	17818000	0	0
M9PH59;Q9VXX8	M9PH59;Q9VXX8	RpL37a	10	10	9	4	10	11	10	3	10	11	8	4	30550000000	22972000000	29828000000	58556000000	56405000000	40875000000	55916000000	80945000000	35635000000	25241000000	19238000000	18488000000
Q7K0D1;M9PH63	Q7K0D1;M9PH63	CG42240-RA	1	1	0	0	1	1	0	0	1	1	0	0	0	0	0	0	0	0	0	0	0	27692000	0	0
M9PHB3;P19339-13;P19339-5;P19339-2;P19339;P19339-14	M9PHB3;P19339-13;P19339-5;P19339-2;P19339;P19339-14	Sxl	1	1	0	0	1	1	0	0	0	1	0	0	0	0	0	0	0	0	0	0	0	9374300	0	0
M9PJQ3;M9PHG0;M9PHY4;M9PHV3;Q9VX32-2;Q9VX32	M9PJQ3;M9PHG0;M9PHY4;M9PHV3;Q9VX32-2;Q9VX32	RhoGAPp190	2	2	2	1	3	1	1	1	3	2	2	0	41119000	49456000	0	0	0	0	0	0	106080000	0	0	0
M9PHK2;Q0KHQ5;Q0KHQ5-2;M9NE33;M9PI11	M9PHK2;Q0KHQ5;Q0KHQ5-2	Tao	1	0	1	0	1	0	0	0	1	1	2	0	327160000	305710000	1703400000	140720000	293980000	501640000	484630000	468960000	324170000	175550000	1317500000	344320000
M9PHL0;M9PHZ0;M9PI16;Q9VWF2	M9PHL0;M9PHZ0;M9PI16;Q9VWF2	e(y)3	2	2	2	1	2	2	1	1	2	2	2	1	95454000	176630000	55561000	0	89658000	180540000	0	0	156660000	149800000	31950000	0
M9PHM6;Q9VS34	M9PHM6;Q9VS34	RpL18	5	5	7	10	7	4	6	9	10	7	8	9	472790000	122590000	425940000	988040000	684820000	342420000	880490000	1375700000	954640000	311850000	614780000	455290000
M9PHZ6;Q9VWW0-2;Q9VWW0-3;Q9VWW0;M9PHW9;Q9VWW0-5;Q9VWW0-4	M9PHZ6;Q9VWW0-2;Q9VWW0-3;Q9VWW0;M9PHW9;Q9VWW0-5;Q9VWW0-4	CrebB	0	0	0	2	1	1	1	0	1	0	1	3	0	0	0	123940000	0	0	0	0	0	0	0	0
M9PI47;M9PCC4;Q9XZ09;Q8IQH9;Q8IQI0	M9PI47;M9PCC4;Q9XZ09;Q8IQH9;Q8IQI0	Sap130	1	2	0	0	1	2	0	0	3	2	0	0	0	0	0	0	0	0	0	0	0	40241000	0	0
M9PI58;Q9VUE5	M9PI58;Q9VUE5	stwl	2	2	2	0	1	1	1	0	2	2	1	0	37612000	170210000	45734000	0	0	0	0	0	49606000	54404000	0	0
M9PIM0;O61231	M9PIM0;O61231	RpL10	11	9	11	8	11	7	7	9	12	9	10	7	3467900000	2198700000	4163700000	1186900000	5487300000	3589000000	4826000000	1319200000	5824800000	3912300000	2904200000	867010000
M9PJC7;P13709;M9PE02;E1JJJ8;M9PGM8;P13709-2	M9PJC7;P13709;M9PE02;E1JJJ8;M9PGM8;P13709-2	fs(1)h	2	3	3	5	2	6	1	5	2	5	3	5	121710000	76072000	64661000	69421000	58772000	116120000	0	104310000	60748000	176700000	94400000	123800000
M9PJG5;Q9W2X3	M9PJG5;Q9W2X3	CG15308-RB	1	0	0	0	0	0	0	0	0	0	0	0	84616000	0	0	0	0	0	0	0	0	0	0	0
M9PJM6;P19351-8;P19351-7;P19351-13;E1JJP0;M9PHJ0;M9PHR2;P19351-9;P19351-6;P19351-2;P19351-3;P19351-11;P19351;X2JBP9;P19351-10	M9PJM6;P19351-8;P19351-7;P19351-13;E1JJP0;M9PHJ0;M9PHR2;P19351-9;P19351-6;P19351-2;P19351-3;P19351-11;P19351;X2JBP9;P19351-10	up	2	2	1	0	0	1	0	0	0	0	0	0	295200000	252640000	0	0	0	28243000	0	0	0	0	44613000	0
M9PJN8;P07487	M9PJN8;P07487	Gapdh2	2	2	1	0	3	2	2	0	3	3	2	0	804370000	917490000	0	0	288690000	435630000	214950000	0	344430000	617340000	96907000	0
Q8SWR0;M9PJR1	Q8SWR0;M9PJR1		2	2	0	0	1	1	1	0	0	0	0	0	156730000	141740000	0	0	0	0	0	0	0	0	0	0
N0D8I3;Q9W420	N0D8I3;Q9W420	Spt6	3	3	0	0	2	1	1	0	1	2	0	0	72671000	56355000	0	0	42667000	0	0	0	0	52222000	0	0
O02649;Q9VMN5	O02649;Q9VMN5	Hsp60;Hsp60C	2	3	1	1	3	3	1	1	1	3	1	1	73032000	78791000	0	0	91231000	0	0	0	0	135770000	0	0
O16043	O16043	Df31	0	1	0	0	0	1	0	0	0	0	0	0	0	0	0	0	0	17483000	0	0	0	0	0	0
O16102	O16102	Chd3	3	3	0	2	3	3	0	2	2	3	1	1	52669000	31709000	0	35289000	39285000	33908000	0	0	60808000	37141000	0	0
O16130	O16130	RpL39	5	5	5	1	5	5	4	1	4	5	5	1	7083500000	9581900000	12701000000	0	16485000000	17034000000	22784000000	0	10104000000	9830200000	1733200000	0
O16797;O16797-5;O16797-2	O16797	RpL3	9	8	16	15	11	8	10	11	12	8	18	8	1461600000	1605600000	9174300000	938110000	1726400000	2365600000	6521000000	1129000000	2653700000	2175900000	8877400000	339260000
O16810	O16810	Orc1	6	4	4	4	4	5	5	5	6	6	4	6	74164000	110870000	83219000	72742000	0	187910000	76589000	112170000	141840000	166300000	153600000	76147000
O17432	O17432	Cdk9	0	0	0	0	0	1	0	0	1	1	0	0	0	0	0	0	0	0	0	0	0	63381000	0	0
O18332	O18332	Rab1	2	2	0	0	0	0	0	0	1	1	0	0	27693000	19181000	0	0	0	0	0	0	0	0	0	0
O18373	O18373	SelD	0	0	0	3	0	0	0	3	1	1	0	3	0	0	0	18185000	0	0	0	16388000	0	0	0	33384000
O18404;D5A7S2	O18404	scu	4	6	1	0	3	5	1	0	7	6	2	0	305970000	449130000	0	0	113980000	409000000	0	0	440080000	1123300000	47142000	0
O18413	O18413	Rpt6	1	1	0	0	0	0	0	0	0	1	0	0	0	0	0	0	0	0	0	0	0	3784800	0	0
X2JAB9;O46037	X2JAB9;O46037	Vinc	2	2	1	0	1	2	0	0	2	2	0	0	0	85318000	0	0	0	52484000	0	0	0	44290000	0	0
Q7KW02;X2JDX3;O46048	Q7KW02;X2JDX3;O46048	east	8	8	4	1	6	6	3	1	8	8	1	2	416870000	593180000	133430000	0	335260000	565700000	297890000	0	473360000	510540000	0	270240000
O46079	O46079	EG:39E1.2	0	2	0	0	2	2	1	0	2	2	0	0	0	28928000	0	0	0	55297000	0	0	0	152900000	0	0
O61345	O61345	pen	2	2	1	2	2	2	2	1	2	2	2	0	40519000	0	0	0	0	49955000	56161000	0	0	0	0	0
O61613	O61613	Nmt	1	2	1	1	2	0	0	1	1	1	0	2	0	0	0	0	0	0	0	0	0	0	0	12836000
O61722	O61722	PRL-1	0	0	0	0	0	0	0	0	0	1	0	0	0	0	0	0	0	0	0	0	0	12283000	0	0
O62530	O62530	AP-2mu	0	0	0	1	0	0	0	2	0	1	1	1	0	0	0	0	0	0	0	0	0	0	0	1612900
O62602	O62602	lic	4	4	1	0	2	1	1	0	4	4	0	0	84786000	78821000	0	0	54120000	0	0	0	87567000	256800000	0	0
O62619-2;O62619	O62619-2;O62619	PyK	6	6	2	0	7	5	5	0	8	9	2	0	505420000	427600000	51536000	0	209030000	437250000	163610000	0	359460000	1600700000	53443000	0
O76861	O76861	EG:100G10.1	2	1	1	0	1	2	2	2	3	3	2	1	0	0	0	0	0	0	0	0	25744000	94102000	0	0
Q8IH14;O76876;X2JA35	Q8IH14;O76876	ssx	1	0	0	5	1	0	0	1	2	0	0	4	0	0	0	36489000	0	0	0	0	0	0	0	33037000
O76912	O76912	crm	1	1	0	1	1	1	0	0	1	1	0	0	37438000	45473000	0	0	26113000	71180000	0	0	33999000	62869000	0	0
O76922;O76922-2	O76922	aub	1	1	0	0	2	3	0	0	2	1	0	0	0	0	0	0	0	0	0	0	80393000	0	0	0
O76994	O76994	Ip259	17	14	18	10	14	7	10	8	15	9	17	6	915140000	402130000	4498700000	893060000	2269600000	537120000	2148000000	378950000	1472700000	315200000	3448300000	261800000
O77134	O77134	ATPsynE	1	1	1	0	1	1	1	0	1	1	0	0	163910000	178350000	0	0	37644000	44280000	0	0	51914000	55529000	0	0
O96299	O96299	Sodh-2	1	1	0	0	0	0	0	0	0	0	0	0	0	30962000	0	0	0	0	0	0	0	0	0	0
O96880	O96880	TfIIEalpha	0	0	0	0	0	0	0	0	0	1	0	1	0	0	0	0	0	0	0	0	0	0	0	4270700
O96881	O96881	TfIIEbeta	1	1	0	0	1	1	0	0	1	1	0	1	0	0	0	0	0	0	0	0	0	0	0	5389900
O97059	O97059	Ccp84Ab	0	0	0	0	0	0	0	0	0	0	0	0	512500000	671360000	176700000	0	333100000	343990000	201340000	0	132600000	346470000	0	0
O97060	O97060	Ccp84Ac	2	2	0	0	0	0	0	0	1	0	0	0	53350000	59544000	0	0	0	0	0	0	0	0	0	0
O97061;Q9W471	O97061	Ccp84Ad	7	6	3	0	3	5	3	0	3	2	0	0	3050000000	5118500000	209210000	0	1123700000	2420600000	385660000	0	283910000	664350000	0	0
O97062	O97062	Ccp84Ae	14	13	8	1	15	12	11	1	8	7	2	0	7724200000	9846900000	883260000	0	6579800000	12295000000	2167400000	0	641840000	1946400000	37650000	0
O97064	O97064	Ccp84Ag	12	12	10	4	12	11	11	4	13	10	5	0	49509000000	88234000000	2570600000	58743000	53462000000	35160000000	11858000000	29965000	7462500000	7544500000	176460000	0
O97102	O97102	smt3	3	3	0	1	3	2	0	0	3	3	0	0	447440000	478380000	0	0	187970000	311170000	0	0	305480000	1146400000	0	0
Q8IRS7;O97428	Q8IRS7;O97428	cib	2	2	2	0	2	2	1	0	2	2	2	0	33954000	170650000	24317000	0	28594000	47318000	0	0	33100000	172770000	17626000	0
O97454	O97454	l(1)10Bb	1	1	0	0	1	0	0	0	1	0	0	0	0	0	0	0	0	0	0	0	24336000	0	0	0
P00334	P00334	Adh	4	3	2	0	3	2	0	0	3	2	0	0	416460000	435110000	15113000	0	118850000	122030000	0	0	178190000	48291000	0	0
P02283	P02283	His2B	11	14	13	12	14	14	9	12	13	12	12	13	4404500000	3081100000	5738500000	116060000000	4988500000	8066300000	11150000000	146550000000	8519500000	6770200000	3275800000	138910000000
X2JGG6;P02517	X2JGG6;P02517	Hsp26	5	7	5	3	4	4	3	3	6	3	2	3	2641200000	2021400000	244370000	40586000	669990000	981510000	281510000	64349000	1211900000	2327100000	210770000	48559000
X2JC82;P02518	X2JC82;P02518	Hsp27	12	10	3	3	8	6	5	4	9	5	4	3	1131600000	469380000	106150000	62428000	232710000	402380000	238750000	168380000	418760000	466240000	56278000	89959000
X2JD55;P02843	X2JD55;P02843	Yp1	25	24	18	21	19	22	21	22	30	26	23	25	14928000000	20397000000	4582200000	7007600000	12233000000	16723000000	4257200000	12312000000	18647000000	27970000000	7537300000	11467000000
X2JB25;P02844	X2JB25;P02844	Yp2	23	22	19	20	22	21	17	25	25	22	21	29	12750000000	21244000000	6254900000	10171000000	9123300000	29375000000	4806000000	9964200000	13120000000	21333000000	13385000000	17809000000
P04052	P04052	RpII215	3	3	0	2	3	2	0	0	2	1	0	3	62439000	65886000	0	35506000	57068000	87315000	0	0	0	0	0	56817000
P04359;P04359-2	P04359;P04359-2	RpL32	0	0	0	3	0	0	0	3	1	1	1	1	0	0	0	30355000	0	0	0	36320000	0	0	0	0
P05205	P05205	Su(var)205	7	7	11	8	7	7	8	8	7	9	11	8	264950000	427020000	1779700000	591260000	140330000	945640000	1536900000	339320000	354910000	543840000	1370700000	658570000
P05661-11	P05661-11		0	0	0	0	0	0	0	0	0	0	0	0	133660000	0	0	0	0	0	0	0	0	0	0	0
P05661-22;P05661-17;P05661-3;P05661-21;M9NEP1	P05661-22;P05661-17;P05661-3;P05661-21;M9NEP1	Mhc	0	0	0	0	0	0	0	0	0	0	0	0	26845000000	50227000000	1380500000	2468500000	2088300000	3012300000	634860000	865690000	2043400000	2576800000	1991800000	31809000
P05661-2	P05661-2		0	0	0	0	0	0	0	0	0	0	0	0	654340000	1042100000	0	0	0	99902000	25682000	0	25361000	65413000	0	0
P05661-4	P05661-4		0	0	0	0	0	0	0	0	0	0	0	0	0	0	0	0	0	0	0	0	15313000	0	0	0
X2JFG0;P05990	X2JFG0;P05990	r	4	1	0	0	1	0	0	0	3	3	0	0	120430000	0	0	0	0	0	0	0	35120000	40595000	0	0
P06002	P06002	ninaE	1	1	0	0	0	0	0	0	0	0	0	0	0	90705000	0	0	0	0	0	0	0	0	0	0
P06605;P06603;P06604	P06605;P06603;P06604	alphaTub84D;alphaTub84B;alphaTub85E	8	7	1	0	6	3	1	0	5	5	2	0	1038700000	733440000	45875000	0	618100000	158860000	262820000	0	601040000	153780000	61727000	0
P06606	P06606	alphaTub67C	6	6	2	0	6	4	5	0	6	6	2	0	332620000	471720000	103740000	0	203160000	429080000	83796000	0	390180000	1423300000	179510000	0
X2JEX8;P06607;Q4V566;Q9VPH3;M9NFL7;Q9VX69	X2JEX8;P06607	Yp3	27	25	16	20	29	19	18	18	30	24	25	20	7316400000	6121300000	1586900000	4365100000	6698100000	9679300000	4298700000	6848200000	9664900000	15168000000	2458000000	9468600000
Q8IGY1;P06754-1;P06754;P06754-3;P49455-2;P49455;Q6NN28;A0A0B4KG06;P06754-5;A0A0B4K6Y8;Q95TA3;Q8IG84;A0A0B4KG68;A0A0B4K661;P06754-2	Q8IGY1;P06754-1;P06754;P06754-3;P49455-2;P49455;Q6NN28;A0A0B4KG06;P06754-5;A0A0B4K6Y8	Tm1	8	8	1	1	3	2	1	1	2	1	6	0	403390000	528720000	0	0	402710000	263880000	0	0	161620000	0	359210000	0
P07182	P07182	Cp36	1	1	1	0	1	1	1	0	1	1	0	0	170960000	49726000	18713000	0	37206000	48820000	36937000	0	45845000	57210000	0	0
P07185	P07185	Cp15	2	0	0	0	0	0	0	0	2	0	0	0	78176000	0	0	0	0	0	0	0	12558000	0	0	0
P07186	P07186	Cp19	3	1	0	0	0	0	0	0	1	1	0	0	77050000	0	0	0	0	0	0	0	0	0	0	0
P08120	P08120	Cg25C	11	10	1	1	4	5	2	2	1	2	1	1	1481400000	421180000	0	0	271700000	66019000	15181000	16272000	0	23387000	0	0
P09180	P09180	RpL4	8	9	3	7	7	6	4	5	7	7	1	5	501080000	866970000	185290000	174650000	323420000	810340000	212460000	78402000	920730000	531010000	0	54317000
P10676;M9PCU0;P10676-2	P10676;M9PCU0;P10676-2	ninaC	2	7	0	0	1	0	0	0	0	0	0	0	62787000	139230000	0	0	0	0	0	0	0	0	0	0
X2JCP8;P10987;P02572	X2JCP8;P10987;P02572	Act5C;Act42A	6	5	2	4	4	4	4	3	4	5	3	4	18551000000	21337000000	1964800000	1398400000	6155400000	13159000000	5943900000	676160000	4187000000	6925700000	12081000000	182090000
P11596	P11596	tra	0	0	0	1	0	0	0	1	0	0	0	1	0	0	0	0	0	0	0	0	0	0	0	4272300
P12297;M9MS02;P12297-3;M9PDF8;M9NFQ2;M9NDH9;A4V3U2	P12297;M9MS02;P12297-3	su(w[a])	25	16	13	46	22	16	18	34	23	24	25	54	1998100000	1564900000	4178300000	5721200000	3294300000	2109300000	3571300000	5761400000	2043600000	2589700000	2906500000	10367000000
P12982	P12982	Pp1-87B	1	0	0	1	0	0	0	0	0	1	0	1	0	0	0	0	0	0	0	0	0	0	0	1895200
P13060	P13060	EF2	18	17	11	7	17	15	9	5	17	19	9	8	1548700000	1857900000	120580000	41142000	929950000	1160900000	105240000	6343100	1803700000	3326400000	156690000	160340000
P13468	P13468	fs(1)K10	1	1	0	0	1	1	1	0	1	1	0	0	0	0	0	0	0	0	0	0	0	25666000	0	0
P13496	P13496	Gl	1	2	0	0	1	1	0	0	2	3	0	0	0	77865000	0	0	0	0	0	0	75514000	211900000	0	0
P13677	P13677	inaC	1	1	0	0	1	0	0	0	0	0	0	0	0	0	0	0	2335300	0	0	0	0	0	0	0
X2JCX8;P14130	X2JCX8;P14130	RpS14b;RpS14a	12	9	12	5	12	9	10	6	14	13	11	7	1856400000	2644300000	6340600000	495650000	2949600000	4813600000	3325500000	561980000	3520000000	6124400000	4773800000	436740000
P14318	P14318	Mp20	4	4	0	0	2	1	0	0	2	0	0	0	93245000	111540000	0	0	0	0	0	0	55799000	0	0	0
X2JAW6;P15215	X2JAW6;P15215	LanB2	1	1	0	0	0	1	0	0	0	0	0	0	0	0	0	0	0	0	0	0	0	0	0	0
P15348	P15348	Top2	5	5	6	25	7	8	6	17	6	10	11	29	300240000	181330000	292550000	589040000	162610000	668640000	207010000	316870000	217200000	446710000	309950000	611180000
P15357;Q9W418;A4V1F9;P0CG69;R9PY16	P15357;Q9W418;A4V1F9;P0CG69;R9PY16	RpS27A;Ubi-p5E;Ubi-p63E	6	6	6	5	5	5	5	5	5	6	4	5	1722700000	1838300000	4514100000	2960900000	1879200000	2394800000	1170800000	4879600000	1932600000	1622100000	3129200000	2567900000
P15619	P15619	wdn	2	2	1	0	2	1	1	0	2	1	3	0	56149000	67871000	0	0	58159000	0	0	0	116850000	0	70293000	0
P17704	P17704	RpS17	2	3	2	2	3	2	1	1	3	1	0	0	48525000	70471000	43188000	0	125310000	69749000	0	0	132010000	0	0	0
P17917	P17917	PCNA	0	1	0	0	0	0	0	0	1	1	0	0	0	0	0	0	0	0	0	0	0	60077000	0	0
Q7JYK1;P18101	Q7JYK1;P18101	RpL40	1	1	1	1	1	1	1	1	1	1	1	1	202630000	184490000	632380000	188650000	274830000	166680000	533040000	254990000	264630000	208940000	476430000	111140000
P18432	P18432	Mlc2	3	4	3	3	1	3	0	2	0	1	0	0	138660000	815620000	53599000	38403000	0	234670000	0	22334000	0	0	0	0
P20240	P20240	Ote	24	23	7	15	17	22	11	6	18	18	5	7	1370100000	2914900000	381080000	1337000000	420790000	1431200000	367630000	56682000	719620000	1302700000	195840000	112050000
P20439-3;P20439-2;P20439	P20439-3;P20439-2;P20439	CycB	3	2	0	0	4	4	2	1	6	5	3	1	87812000	169000000	0	0	115830000	248160000	86155000	0	135640000	409390000	56567000	0
X2JJG8;X2JDA5;P20478	X2JJG8;X2JDA5;P20478	Gs2	1	1	0	0	1	1	0	0	0	0	0	0	496040000	203810000	0	0	0	0	0	0	0	0	0	0
P20478-3	P20478-3	Gs2	1	1	0	0	0	0	0	0	0	0	0	0	0	35933000	0	0	0	0	0	0	0	0	0	0
P21187	P21187	pAbp	5	6	3	1	7	7	4	0	6	7	2	3	1086400000	2651600000	195900000	0	1324900000	2657900000	737430000	0	1357900000	2701900000	137840000	67020000
P21914	P21914	SdhB	2	2	0	0	1	1	0	0	2	2	0	0	51700000	63519000	0	0	0	0	0	0	0	0	0	0
P22465-2;P22465	P22465-2;P22465	AnxB10	0	1	0	0	0	1	0	0	0	0	0	0	0	0	0	0	0	48506000	0	0	0	0	0	0
P22700-2;A0A0B4LGB7;P22700	P22700-2;A0A0B4LGB7;P22700	Ca-P60A	21	22	6	1	7	7	3	0	13	7	7	0	3780200000	5044000000	268340000	0	222530000	594690000	80126000	0	341830000	454250000	732180000	0
P22769	P22769	Prosalpha4	2	2	0	0	1	1	1	0	2	1	0	0	81612000	47864000	0	0	0	0	0	0	195850000	0	0	0
P23128;P23128-2	P23128;P23128-2	me31B	4	4	3	1	5	2	3	1	5	5	2	1	506590000	340860000	0	0	254920000	71662000	60886000	0	330450000	123730000	74349000	0
P23572	P23572	cdc2	2	1	0	0	2	2	1	0	2	2	0	0	0	0	0	0	0	0	0	0	0	110340000	0	0
P23625	P23625	Galphaq	1	2	0	0	0	0	0	0	0	0	0	0	0	31200000	0	0	0	0	0	0	0	0	0	0
P25007;Q7K2I4	P25007	Cyp1	4	3	2	2	4	3	0	0	4	3	1	2	1033300000	584630000	142060000	193020000	468040000	1577300000	0	0	777010000	1263400000	0	305440000
P25171	P25171	Rcc1	8	5	7	12	9	9	5	11	8	10	9	16	170140000	209580000	360860000	456100000	294260000	826000000	191480000	176320000	354870000	530600000	532000000	330010000
P26017	P26017	Pc	1	0	1	1	1	0	1	1	1	0	1	1	0	0	0	0	0	0	0	0	0	0	0	11731000
P27864;B7YZZ9;M9NDC9;P91664	P27864;B7YZZ9	Rrp1	15	28	23	13	22	30	30	8	25	25	30	13	830460000	2064500000	2917500000	944180000	812470000	4484400000	3287400000	493140000	1285600000	2681000000	2723200000	431910000
P29327;Q95TP9;P29327-2	P29327;Q95TP9	RpS6	28	28	31	19	29	27	23	18	30	29	29	20	20448000000	22691000000	107200000000	7799800000	36264000000	19763000000	24129000000	7477200000	30778000000	19197000000	74578000000	7377700000
P29613;P29613-1	P29613;P29613-1	Tpi	3	2	0	0	1	1	2	0	3	1	0	0	84054000	77393000	0	0	0	0	75995000	0	75078000	0	0	0
X2JC31;P29742	X2JC31;P29742	Chc	2	2	0	0	2	1	1	0	2	2	0	0	71867000	57194000	0	0	45791000	0	0	0	47438000	71873000	0	0
Q1LZ07;P29747	Q1LZ07;P29747	CrebA	1	1	0	1	0	0	0	1	0	0	1	2	0	0	0	0	0	0	0	0	0	0	0	64751000
P29843	P29843	Hsc70-1	1	0	0	0	1	1	0	0	1	0	0	0	0	0	0	0	0	0	0	0	58134000	0	0	0
X2J5G6;P32100	X2J5G6;P32100	RpL7	8	7	7	8	6	7	7	6	8	9	8	7	393280000	511430000	1024000000	665370000	478970000	1005800000	361040000	431930000	798600000	561170000	318070000	439330000
P32234	P32234	128up	4	3	0	0	3	2	1	0	3	3	0	0	44635000	101810000	0	0	90295000	0	0	0	89097000	187460000	0	0
P34739	P34739	lds	5	3	2	5	3	2	0	6	4	4	1	10	25062000	26044000	0	82055000	43790000	0	0	86526000	50244000	34302000	0	174750000
P35381	P35381	blw	20	24	7	5	14	13	8	2	16	14	9	2	1664700000	2646800000	70647000	8543600	482700000	536340000	71784000	16717000	676760000	472650000	73360000	6297200
P35600	P35600	Gnf1	9	6	5	6	7	4	3	1	8	9	6	5	108560000	89276000	70459000	0	97642000	143070000	53570000	0	87594000	206220000	45876000	0
P35875-3;P35875-2;P35875	P35875-3;P35875-2;P35875	Parp	2	3	1	1	1	2	1	0	3	1	0	0	0	55828000	0	0	0	95791000	0	0	76166000	0	0	0
P36188-3;M9PJQ5;M9NH88;P36188-2;A4V4Q6;P36188-9;P36188-7;P36188-5;M9NFC0;P36188-8;P36188-6;P36188-4;P36188;E4NKJ3;P36188-10	P36188-3;M9PJQ5;M9NH88;P36188-2;A4V4Q6;P36188-9;P36188-7;P36188-5	wupA	2	4	0	1	2	2	0	0	2	0	1	0	114200000	108550000	0	0	27329000	29064000	0	0	32885000	0	0	0
P36241	P36241	RpL19	12	10	12	2	11	10	10	2	12	9	11	4	3037000000	1730700000	3402300000	83637000	2528500000	1745700000	2468500000	82005000	5729500000	1655000000	4796500000	169240000
X2JC80;P38979-2;P38979	X2JC80;P38979-2;P38979	sta	1	1	0	0	1	1	1	0	2	1	0	0	0	0	0	0	0	0	0	0	0	33322000	0	0
P40796	P40796	La	2	2	0	0	2	0	1	1	2	2	0	1	0	0	0	0	0	0	0	0	23939000	49880000	0	0
X2JGM9;P41042	X2JGM9;P41042	RpS4	5	6	5	5	5	4	4	7	6	5	7	3	267090000	193680000	305400000	653210000	449660000	256130000	258020000	239590000	380860000	387970000	172950000	165400000
P41093	P41093	RpL18A	5	5	1	1	3	3	2	1	5	4	1	0	117440000	107480000	0	0	221310000	148500000	102530000	0	155140000	141480000	0	0
P41094	P41094	RpS18	2	2	0	2	2	1	0	2	2	2	0	0	15744000	0	0	0	26664000	0	0	0	31328000	9164200	0	0
X2JFR6;P41374	X2JFR6;P41374	eIF-2alpha	1	0	0	0	1	1	0	0	1	1	0	0	0	0	0	0	0	0	0	0	0	104400000	0	0
P42283;A0A0B4KEI4;P42284-1;P42284-3;Q867Z4-3;P42284;Q867Z4-2;Q867Z4-5;Q9V5M3-5;Q9V5M3-4;Q9V5M6-3;Q7KQZ4-4;Q9V5M3-2;Q7KQZ4-2;Q7KQZ4-3;Q9V5M6-2;Q9V5M3-3;Q7KQZ4;Q9V5M3;Q9V5M6;Q867Z4	P42283;A0A0B4KEI4;P42284-1;P42284-3;Q867Z4-3;P42284;Q867Z4-2;Q867Z4-5;Q9V5M3-5;Q9V5M3-4;Q9V5M6-3;Q7KQZ4-4;Q9V5M3-2;Q7KQZ4-2;Q7KQZ4-3;Q9V5M6-2;Q9V5M3-3;Q7KQZ4;Q9V5M3;Q9V5M6;Q867Z4	lola;pre-lola-G	0	0	0	0	0	0	0	0	0	1	0	0	0	0	0	0	0	0	0	0	0	31516000	0	0
P45594	P45594	tsr	4	6	1	1	5	2	1	2	5	5	2	1	165620000	157340000	0	0	178030000	198130000	0	0	273410000	310730000	0	0
P45975;A0A0B4KGP8;Q24208;Q24208-2	P45975;A0A0B4KGP8;Q24208	Su(var)3-9;eIF-2gamma	2	2	1	2	3	1	1	2	3	2	1	4	47302000	32991000	0	0	40051000	0	0	0	42379000	78457000	0	0
X2JCS6;P46223	X2JCS6;P46223	RpL7A	3	3	4	7	3	4	5	5	4	5	4	3	318690000	308050000	360960000	253350000	384700000	300130000	621250000	227870000	389530000	426230000	359720000	0
P48148	P48148	Rho1	1	1	1	0	1	1	1	0	1	1	1	0	0	0	0	0	0	0	0	0	0	0	402080	0
P48159	P48159	RpL23	4	3	2	5	3	2	2	5	5	2	3	4	109890000	118790000	96240000	95899000	180020000	120500000	0	81374000	141270000	145520000	62069000	65227000
P48375	P48375	FK506-bp2	3	3	1	0	2	2	1	0	1	3	1	0	138720000	225220000	0	0	121090000	464400000	131280000	0	0	389090000	0	0
P48588	P48588	RpS25	3	2	2	4	3	4	2	5	3	4	3	4	139040000	94601000	204290000	285300000	255500000	111890000	186010000	253800000	218390000	316320000	359590000	61940000
P48591	P48591	RnrL	1	1	0	0	0	0	0	0	1	0	0	0	0	0	0	0	0	0	0	0	5059400	0	0	0
P48592	P48592	RnrS	2	3	1	0	1	2	1	0	1	2	0	0	29688000	55891000	0	0	0	0	0	0	0	42217000	0	0
P48609	P48609	Cdk5	0	1	0	0	0	0	0	0	0	0	0	0	0	50317000	0	0	0	0	0	0	0	0	0	0
X2JC35;P49630	X2JC35;P49630	RpL36	2	2	0	2	3	2	0	3	2	2	1	1	42837000	44119000	0	0	43981000	37222000	0	0	62713000	33900000	0	0
P49847;M9PG32	P49847;M9PG32	Taf6	1	1	0	1	1	1	0	0	1	2	0	0	0	0	0	0	0	0	0	0	0	28816000	0	0
X2JDU0;P50882	X2JDU0;P50882	RpL9	2	3	0	3	3	4	2	3	3	4	0	0	39648000	42505000	0	0	41373000	40260000	37760000	0	33255000	111510000	0	0
P50887	P50887	RpL22	22	26	25	12	23	25	23	12	23	24	21	10	6478200000	7756600000	28143000000	13382000000	4502000000	10694000000	24560000000	8422400000	5203600000	11812000000	12160000000	10140000000
P51406	P51406	bys	0	0	0	2	0	0	0	0	0	0	0	0	0	0	0	2320000	0	0	0	0	0	0	0	0
P52034-3;P52034;A0A0B4KFI7;A0A0B4K7L1;P52034-2	P52034-3;P52034;A0A0B4KFI7;A0A0B4K7L1;P52034-2	Pfk	0	1	0	0	1	1	1	0	1	1	0	0	0	0	0	0	0	0	0	0	0	73142000	0	0
P52295	P52295	Pen	6	7	0	3	6	4	4	2	7	6	0	5	140880000	343260000	0	112600000	189590000	456170000	169630000	0	321250000	730110000	0	165910000
P52304	P52304	polo	6	5	1	2	4	3	2	3	4	5	3	2	326060000	129420000	0	0	272680000	126190000	110340000	0	195280000	511010000	41578000	0
Q541C3;P52485	Q541C3;P52485	Ubc2;UbcD2	1	0	0	0	0	1	0	0	0	1	0	0	0	0	0	0	0	0	0	0	0	195280000	0	0
P53501	P53501	Act57B	5	3	1	1	2	3	2	1	2	2	1	1	1063800000	461890000	0	0	0	256640000	0	0	0	0	0	0
P54353	P54353	dod	2	2	0	0	3	3	2	0	2	3	0	0	203990000	230140000	0	0	43400000	117040000	0	0	60717000	279690000	0	0
P54358	P54358	DNApol-delta	0	0	0	0	1	0	0	0	1	0	0	0	0	0	0	0	0	0	0	0	10194000	0	0	0
P54362;M9PJM7;M9PHJ5	P54362;M9PJM7;M9PHJ5	g	4	5	7	3	4	2	5	3	4	3	9	6	241390000	243780000	1787300000	167700000	181330000	159760000	1449700000	370370000	198690000	149300000	1219600000	417100000
P54397	P54397	FK506-bp1	19	11	22	15	17	14	13	13	20	12	22	12	2559800000	2102100000	10390000000	6756700000	1864200000	2721500000	10560000000	4224800000	2295400000	1802000000	12691000000	2741400000
X2JGP4;P54399-2;P54399	X2JGP4;P54399-2;P54399	Pdi	1	1	0	0	0	0	0	0	1	0	0	0	0	0	0	0	0	0	0	0	15186000	0	0	0
P54622	P54622	mtSSB	4	4	2	1	5	2	1	1	5	3	1	1	100040000	121100000	106850000	0	250350000	187120000	0	0	137720000	156800000	0	0
P55828	P55828	RpS20	3	3	0	2	3	3	2	0	3	3	1	2	514820000	476990000	0	238770000	311900000	435010000	143510000	0	464550000	1284400000	0	31453000
P55830;P55830-2	P55830;P55830-2	RpS3A	12	6	11	11	16	6	5	13	12	10	13	7	640300000	284740000	516960000	332470000	1025700000	346610000	745900000	529660000	862700000	883190000	517250000	351300000
P55841	P55841	RpL14	4	1	1	9	3	2	2	10	4	4	2	8	12409000	12786000	0	1108800000	25721000	5105700	14687000	1123400000	22247000	33396000	0	348310000
P61851;M9PF91	P61851;M9PF91	Sod	1	2	0	0	1	1	0	0	1	2	0	0	80287000	95743000	0	0	60924000	0	0	0	0	54067000	0	0
P61857	P61857	betaTub85D	2	2	0	0	2	1	0	0	0	2	0	0	42988000	33506000	0	0	54624000	0	0	0	0	27289000	0	0
P82804	P82804	wibg	1	1	0	0	0	0	0	0	1	0	1	0	0	0	0	0	0	0	0	0	0	0	8587200	0
P83949-2;P83949;P83949-3;P83949-4;P83949-5;P83949-6;Q7KSY7;Q7KSY6;Q7KSY5;A4V2I6;P02833;P02835;A4V2I1;P09077	P83949-2;P83949;P83949-3;P83949-4;P83949-5;P83949-6	Ubx	0	0	0	1	4	2	4	5	8	8	4	16	0	0	0	0	182740000	146400000	28160000	108320000	1189800000	2003400000	269160000	3000700000
X2J6D4;P84029	X2J6D4;P84029	Cyt-c-p	2	2	0	0	1	2	0	0	2	2	0	0	28585000	0	0	0	0	0	0	0	0	80075000	0	0
P91938-4;P91938-2;P91938-3;P91938	P91938-4;P91938-2;P91938-3;P91938	Trxr-1	0	1	0	0	1	0	0	0	1	0	0	0	0	0	0	0	0	0	0	0	37031000	0	0	0
P92177-4;P92177-1;P92177-2;P92177	P92177-4;P92177-1;P92177-2;P92177	14-3-3epsilon	5	5	1	0	3	3	2	0	5	5	0	0	610180000	744280000	0	0	318800000	674450000	211490000	0	488730000	744190000	0	0
Q00174	Q00174	LanA	0	0	0	1	0	0	0	1	0	0	0	1	0	0	0	0	0	0	0	0	0	0	0	16770000
Q02308-2;Q02308	Q02308-2;Q02308	H	1	0	0	0	1	0	0	0	2	1	0	0	0	0	0	0	0	0	0	0	0	36579000	0	0
Q02427-1;Q02427	Q02427-1;Q02427	Rbp1	1	1	0	1	1	1	0	1	1	1	1	1	164320000	40521000	0	188300000	186450000	98032000	0	112710000	197210000	177230000	96447000	174870000
X2J950;Q03334	X2J950;Q03334	RpS13	1	0	1	2	1	0	2	2	2	2	0	1	0	0	0	22007000	0	0	28792000	31095000	0	57696000	0	0
Q03427;A0A0B4KFY9	Q03427;A0A0B4KFY9	LamC	11	8	2	7	7	6	4	8	2	3	2	3	335700000	374560000	89142000	158670000	156600000	607440000	135720000	194650000	79735000	182590000	48524000	50054000
X2JFR1;Q04047;Q8IR16;Q04047-2	X2JFR1;Q04047;Q8IR16;Q04047-2	nonA	10	8	2	6	9	10	5	3	7	8	2	4	338040000	560860000	0	135700000	307200000	676200000	213130000	125670000	232090000	934450000	84758000	210770000
Q05344	Q05344	Ssrp	2	1	2	3	1	2	2	2	2	2	1	2	27536000	0	0	130640000	0	0	20652000	50204000	0	0	0	40887000
Q05856	Q05856	SmB	1	1	0	2	1	1	1	2	1	1	1	3	0	0	0	0	0	0	0	0	0	0	0	40063000
Q09103-3;A0A023GPM5;M9MSN3;X2JE67;X2JEJ9;M9MS31;M9PH20;M9PHG3;Q09103-2;Q09103	Q09103-3;A0A023GPM5;M9MSN3;X2JE67;X2JEJ9;M9MS31;M9PH20;M9PHG3;Q09103-2;Q09103	rdgA	1	2	0	0	0	1	1	0	0	1	0	0	0	406970000	0	0	0	0	0	0	0	0	0	0
Q9VV38;Q0E8E2	Q9VV38;Q0E8E2		5	4	1	0	5	3	2	0	2	3	0	0	522250000	139640000	0	0	370130000	1168600000	52704000	0	159610000	203120000	0	0
Q0E8J0	Q0E8J0	MEP-1	8	5	1	0	7	2	1	1	7	4	1	0	279770000	247620000	0	0	201250000	278090000	0	0	215670000	260110000	0	0
Q0E8P1;Q9VIX6	Q0E8P1;Q9VIX6		4	2	1	0	6	3	2	1	2	3	0	0	408080000	0	0	0	423070000	326800000	54123000	0	43347000	95766000	0	0
Q0E8X6;Q9W1Q8	Q0E8X6;Q9W1Q8	eIF2B-delta	1	2	1	0	2	1	1	0	2	1	2	0	0	39645000	0	0	20813000	0	0	0	34321000	0	14943000	0
Q0E8X7	Q0E8X7		1	1	1	1	1	0	1	1	1	0	1	1	0	0	0	0	0	0	0	0	0	0	0	153480000
Q0E8X8	Q0E8X8		1	1	1	0	1	1	0	0	1	1	1	0	63474000	77760000	0	0	34543000	84863000	0	0	0	54541000	0	0
Q0E965;A0A0B4KF69;A1ZA05	Q0E965;A0A0B4KF69;A1ZA05	SRPK	4	5	10	10	4	5	7	8	4	4	12	10	320020000	239530000	1471800000	320010000	244760000	504550000	724770000	413090000	147970000	140050000	780580000	595870000
Q0E980	Q0E980		3	2	0	0	0	0	0	0	0	0	0	0	60388000	42116000	0	0	0	0	0	0	0	0	0	0
Q0E9B6;A1Z8U9	Q0E9B6	RpS11	13	11	12	6	12	11	12	6	12	14	13	4	1128800000	801630000	6857100000	212700000	1371000000	1241700000	2429300000	329270000	1407500000	1677400000	4690200000	166470000
Q0E9E2;Q7KN97	Q0E9E2;Q7KN97	PCB	32	25	14	75	29	23	15	81	17	26	33	60	1093600000	1257800000	917050000	9402000000	1149900000	818770000	497290000	24607000000	574740000	818910000	1597200000	4643300000
X2JCB3;Q0KHR3;Q9VX75;X2JFU8	X2JCB3;Q0KHR3;Q9VX75;X2JFU8	baz	1	0	0	0	1	0	0	1	0	1	0	0	0	0	0	0	0	0	0	0	0	43874000	0	0
Q0KHZ6	Q0KHZ6		3	3	0	0	3	2	0	0	3	2	0	0	0	0	0	0	0	161850000	0	0	35619000	203210000	0	0
Q0KI97	Q0KI97		1	1	0	0	1	1	0	0	1	1	1	0	0	48890000	0	0	34938000	46528000	0	0	58537000	46092000	0	0
Q0KIE7	Q0KIE7	Ank	1	1	0	0	1	0	1	0	0	0	0	0	0	9616800	0	0	0	0	0	0	0	0	0	0
Q23972;Q23972-2	Q23972;Q23972-2	smg	0	0	0	0	1	1	0	0	1	1	0	0	0	0	0	0	38789000	0	0	0	0	272620000	0	0
Q23973	Q23973	mtrm	0	1	0	0	1	2	0	0	1	2	0	0	0	0	0	0	0	0	0	0	0	46139000	0	0
Q24044	Q24044	fzy	2	3	0	0	2	2	1	0	2	3	1	0	27977000	0	0	0	365860000	0	0	0	231560000	0	0	0
Q24113	Q24113	nonA-l	1	3	0	0	1	2	0	1	1	2	0	0	0	0	0	0	0	33900000	0	0	0	65592000	0	0
Q53ZT0;Q24133	Q53ZT0;Q24133	DnaJ-1	3	2	1	0	0	2	0	0	1	3	0	0	56995000	46496000	0	0	0	37258000	0	0	0	128040000	0	0
Q24154	Q24154	RpL29	4	3	2	2	4	3	2	2	4	3	3	1	753800000	367970000	521240000	235640000	811310000	298670000	726750000	267620000	994030000	801120000	544590000	0
Q24168	Q24168	Orc2	1	1	0	0	1	0	0	0	1	0	0	0	0	0	0	0	0	0	0	0	50695000	0	0	0
X2JKU5;Q24186;Q9VFE4;A0A0B4K683	X2JKU5;Q24186;Q9VFE4;A0A0B4K683	RpS5a;RpS5b	1	2	0	1	1	2	2	1	1	2	0	0	0	0	0	0	0	0	0	0	0	109210000	0	0
Q24318-2;Q24318;A0A0B4KEQ0	Q24318-2;Q24318;A0A0B4KEQ0	Dp	0	1	0	0	1	1	0	0	1	2	0	0	0	0	0	0	0	0	0	0	0	13522000	0	0
Q24319	Q24319	Ost48	1	1	0	0	1	1	0	0	1	1	0	0	0	0	0	0	0	0	0	0	0	10908000	0	0
Q24368	Q24368	Iswi	3	2	2	3	3	4	2	2	3	2	3	3	83728000	91989000	76223000	63047000	102230000	365120000	185190000	80953000	107050000	219950000	69822000	89428000
X2J9V3;Q24423	X2J9V3;Q24423	noc	1	1	0	0	0	0	0	0	1	1	0	0	0	0	0	0	0	0	0	0	0	10663000	0	0
Q24439	Q24439	Oscp	0	0	0	2	0	0	0	2	0	0	0	1	0	0	0	25133000	0	0	0	18527000	0	0	0	0
Q24478	Q24478	Cp190	5	5	1	4	4	5	3	0	6	5	1	2	358780000	470850000	0	88810000	327520000	285960000	122280000	0	254510000	427990000	0	0
Q8SYR3;Q24491	Q8SYR3;Q24491	Rsf1	1	1	0	1	2	1	1	0	3	3	0	0	0	0	0	0	45857000	0	0	0	48404000	61459000	0	0
Q24492	Q24492	RpA-70	2	2	0	1	2	1	1	0	2	2	0	0	94422000	65026000	0	0	0	0	38584000	0	0	0	0	0
X2J847;Q24523-3;Q24523-1;Q24523	X2J847;Q24523-3;Q24523-1;Q24523	bun	1	1	1	0	1	0	1	0	1	1	0	0	0	0	0	0	0	0	0	0	0	100880000	0	0
Q24572	Q24572	Caf1	1	1	0	0	1	1	0	0	1	1	0	0	21793000	0	0	0	42797000	73662000	0	0	0	55030000	0	0
X2JB48;Q26365-2;Q26365;O62526	X2JB48;Q26365-2;Q26365	sesB	3	4	0	0	1	2	0	0	1	3	1	1	116570000	85083000	0	0	0	61062000	0	0	0	79100000	0	0
Q26416	Q26416	Acp1	1	1	1	0	1	0	1	0	1	0	0	0	0	0	0	0	0	0	0	0	52302000	0	0	0
Q27237;A0A0B4K7M9;D3DN23;Q7KVH7;Q27237-2	Q27237;A0A0B4K7M9;D3DN23;Q7KVH7;Q27237-2	l(2)tid;l(2)tid-RA	3	3	0	0	4	2	0	0	3	4	0	0	78285000	84213000	0	0	107930000	84295000	0	0	83186000	99722000	0	0
Q27268;M9PC90	Q27268;M9PC90	Hel25E	1	1	0	1	0	0	1	2	2	1	0	4	0	0	0	0	0	0	0	18073000	0	0	0	37400000
Q27294;M9PH94;M9PHV6	Q27294;M9PH94	caz	8	9	1	2	13	10	8	3	12	10	1	2	658560000	1067000000	36593000	50053000	1316600000	1385600000	506110000	28585000	1332500000	2308500000	26235000	19055000
Q29QW0	Q29QW0		3	3	0	0	5	1	0	0	2	2	0	0	124500000	201220000	0	0	92127000	0	0	0	0	191490000	0	0
Q2PDP6	Q2PDP6	CG12877-RC	6	2	5	5	5	2	5	5	6	5	11	9	114570000	0	166400000	141620000	93221000	54924000	226900000	63876000	275730000	96112000	484290000	587060000
Q32KD2	Q32KD2	egg	3	3	1	0	3	2	1	0	3	2	0	0	93000000	107890000	0	0	80181000	48362000	0	0	80597000	116010000	0	0
Q3LHL9;Q3LHL9-3;A0A0B4KHX2	Q3LHL9;Q3LHL9-3;A0A0B4KHX2	wge	2	1	4	6	3	1	1	5	3	0	4	8	0	0	83616000	72283000	70792000	0	0	100420000	59047000	0	79137000	120350000
Q3YMU0	Q3YMU0	ERp60	7	7	2	0	6	5	4	0	5	5	1	0	505260000	1097300000	69409000	0	202450000	944770000	87330000	0	546740000	1893300000	64764000	0
Q4AB54;Q4AB94	Q4AB54;Q4AB94	His1:CG33861;His1:CG33834	1	1	0	1	1	1	1	1	1	1	0	0	106390000000	173970000000	154920000000	140790000000	110460000000	276640000000	94276000000	203230000000	152320000000	259340000000	80463000000	241810000000
Q4AB57;P84051	Q4AB57;P84051	His2A:CG33859;His2A	1	2	1	3	2	2	1	4	3	2	2	3	0	0	0	5101000000	0	0	0	7549800000	18820000	9519600	184460000	5509100000
Q4ABE3	Q4ABE3	His1:CG33801	0	0	0	2	0	0	0	2	0	0	0	2	0	0	0	171040000	0	0	0	108390000	0	0	0	267330000
Q500X4	Q500X4	S-Lap7	6	3	0	0	5	2	0	0	4	3	0	0	129610000	49957000	0	0	181910000	53914000	0	0	35708000	78070000	0	0
Q5LJZ2	Q5LJZ2	Set1	0	0	1	1	1	0	0	0	0	0	0	0	0	0	0	387090	0	0	0	0	0	0	0	0
Q5U126	Q5U126		2	2	1	0	1	2	1	0	1	0	0	0	155910000	435860000	0	0	53323000	375660000	0	0	0	0	0	0
Q6NMX2	Q6NMX2		4	4	1	0	3	3	1	0	3	3	0	0	925330000	559600000	0	0	415630000	121280000	0	0	140420000	240330000	0	0
Q6NP69	Q6NP69	gfzf	2	2	0	0	1	1	1	0	1	1	0	0	75704000	84558000	0	0	0	0	0	0	0	0	0	0
Q6NQY9	Q6NQY9		2	1	2	4	2	1	1	2	2	2	1	3	40545000	0	35743000	0	0	0	0	0	32651000	32463000	0	0
Q6NR22	Q6NR22		0	0	5	1	0	1	2	1	0	0	5	0	0	0	330220000	0	0	0	125430000	0	0	0	162740000	0
Q709R6-2;Q709R6	Q709R6-2;Q709R6	bocks	1	1	0	0	0	2	1	0	1	1	0	0	0	0	0	0	0	123040000	0	0	0	0	0	0
Q70VI1;Q9VFC7;Q95U15;C1C553;A0A0B4KG65;C1C529	Q70VI1;Q9VFC7;Q95U15;C1C553;A0A0B4KG65	Mf	4	4	0	0	1	1	0	0	0	0	0	0	950600000	2196200000	171440000	0	346560000	817750000	160220000	0	198130000	220880000	0	0
Q76NQ0	Q76NQ0		1	3	0	0	1	3	1	0	0	1	0	0	0	19120000	0	0	0	86813000	0	0	0	0	0	0
Q7JNE1	Q7JNE1	prod	1	3	1	0	0	1	0	1	2	1	0	0	0	49138000	0	0	0	0	0	0	42997000	0	0	0
Q7JQN4	Q7JQN4	Rs1	17	17	23	38	17	18	18	36	18	13	29	36	1234100000	1424200000	6621900000	7220400000	1370800000	1515300000	5909000000	7093900000	1737300000	1295000000	4741700000	4771600000
Q7JR58	Q7JR58		10	9	4	5	6	7	6	6	8	9	6	7	803120000	703380000	124720000	253580000	450550000	607550000	329020000	119410000	809900000	1040400000	114570000	150920000
Q7JR99	Q7JR99	CG30094-RA	1	1	0	0	1	0	0	0	1	1	0	0	0	0	0	0	0	0	0	0	0	18332000	0	0
Q7JRA5	Q7JRA5		3	1	1	1	3	0	0	1	0	0	1	0	158100000	0	0	0	86205000	0	0	0	0	0	0	0
Q7JRC0	Q7JRC0		1	1	1	0	1	1	0	0	1	1	0	0	0	0	0	0	0	0	0	0	0	54327000	0	0
Q7JRH5	Q7JRH5		4	2	1	0	3	2	0	1	3	3	0	2	61577000	101880000	0	0	91103000	89020000	0	0	100790000	119180000	0	0
Q7JRJ9;A0A0B4LFQ2	Q7JRJ9;A0A0B4LFQ2	Incenp	2	2	2	2	2	3	0	1	4	6	1	4	94373000	67231000	50047000	19212000	81306000	86480000	0	18495000	80360000	130780000	0	28790000
Q7JUW8	Q7JUW8		3	3	1	1	3	1	1	1	1	1	1	0	154790000	40745000	0	0	387140000	0	0	0	0	0	0	0
Q7JUX9	Q7JUX9	trmt10c	1	1	0	0	1	1	0	0	1	1	0	0	0	0	0	0	0	0	0	0	0	16400000	0	0
Q7JVH0	Q7JVH0		1	1	0	0	0	1	0	0	1	1	0	0	0	0	0	0	0	0	0	0	0	99662000	0	0
Q7JVH6	Q7JVH6		0	2	0	1	0	1	1	1	2	1	0	0	0	0	0	0	0	0	0	0	34040000	0	0	0
Q7JVL3	Q7JVL3	Prp38	1	0	1	0	0	0	0	0	1	0	1	0	0	0	0	0	0	0	0	0	0	0	40306000	0
Q7JVP4	Q7JVP4	Br140	1	1	0	0	1	2	1	0	0	3	0	1	0	0	0	0	0	0	0	0	0	51485000	0	0
Q7JVY2	Q7JVY2	dup	1	1	0	0	1	1	1	0	1	2	0	0	0	0	0	0	0	0	0	0	0	110330000	0	0
Q7JWQ7	Q7JWQ7	Swim	2	2	0	0	2	1	1	0	2	1	0	0	243350000	103310000	0	0	51502000	0	0	0	31757000	0	0	0
Q7JY89	Q7JY89		1	1	0	0	0	1	0	0	1	1	0	0	0	0	0	0	0	0	0	0	0	15854000	0	0
Q9XZ57;Q7JZD3;A1Z6P3	Q9XZ57;Q7JZD3;A1Z6P3	Eb1	3	3	2	0	3	3	1	0	3	4	2	0	135890000	439560000	49126000	0	271560000	265420000	0	0	337800000	483260000	33981000	0
Q7JZN0	Q7JZN0	Sec61beta	0	0	0	0	1	1	1	0	1	0	0	0	0	0	0	0	0	0	0	0	22337000	0	0	0
Q7JZW2;A1ZAH8	Q7JZW2;A1ZAH8	RpS15	5	5	3	2	6	4	4	1	6	4	2	0	379440000	460620000	182570000	109020000	753340000	560870000	226360000	0	622900000	1295400000	141530000	0
Q7JZZ3	Q7JZZ3		0	1	0	0	1	1	0	1	0	1	0	0	0	0	0	0	0	0	0	0	0	5157000	0	0
Q7K0B6	Q7K0B6	GstT1	1	2	0	0	1	1	0	0	1	2	0	0	0	49574000	0	0	0	0	0	0	0	0	0	0
Q7K0D8	Q7K0D8	Nup50	4	3	1	5	3	2	1	1	2	5	1	0	77707000	80727000	0	51143000	45938000	100090000	0	0	0	53041000	0	0
Q7K0K1	Q7K0K1		0	0	0	2	0	0	0	1	0	0	0	3	0	0	0	0	0	0	0	0	0	0	0	32193000
Q7K0W4	Q7K0W4	CG6564	6	3	0	0	2	0	1	0	1	0	0	0	310470000	124050000	0	0	48089000	0	0	0	0	0	0	0
Q7K0X3	Q7K0X3		1	0	1	4	2	0	0	3	1	0	1	3	0	0	0	18373000	0	0	0	16208000	0	0	0	0
Q7K159	Q7K159	mip40	1	1	0	0	1	1	1	0	1	1	0	0	0	0	0	0	0	0	0	0	0	24198000	0	0
Q7K180	Q7K180	Map60	3	2	2	2	1	2	1	1	1	3	0	1	60818000	132910000	71072000	0	0	108560000	0	0	0	161520000	0	0
Q7K1H5	Q7K1H5		11	9	12	11	12	8	7	12	12	8	11	11	2467000000	1402100000	3966000000	3908000000	3719800000	2599300000	1666000000	3529300000	4706300000	1243500000	7642900000	7059300000
Q7K2B0	Q7K2B0	CG7137	4	6	11	8	4	4	6	5	7	4	10	7	56460000	96456000	1174100000	167860000	123830000	71943000	353630000	107360000	264330000	82996000	844250000	112920000
Q7K2G1	Q7K2G1	Rpn13	0	1	0	0	0	1	0	0	0	1	0	0	137710000	146630000	0	0	116110000	127960000	35106000	0	84919000	294230000	0	0
Q7K2S9	Q7K2S9	loopin-1	6	4	0	0	5	2	0	0	3	2	1	1	385910000	172450000	0	0	363830000	196520000	0	0	149820000	155490000	0	0
Q7K2U6	Q7K2U6		1	0	0	0	1	0	0	0	0	0	0	0	0	0	0	0	32906000	0	0	0	0	0	0	0
Q7K2W6	Q7K2W6	PPO1	7	7	0	0	4	3	1	1	2	3	0	0	419710000	229730000	0	0	152420000	130800000	0	0	100370000	87525000	0	0
Q7K3D8	Q7K3D8	DMAP1	0	0	0	0	0	0	1	0	0	1	0	0	0	0	0	0	0	0	0	0	0	44201000	0	0
Q7K3J0	Q7K3J0		5	5	2	0	4	5	1	0	4	6	0	0	190550000	205480000	0	0	180640000	169020000	0	0	301720000	386100000	0	0
Q7K3M5	Q7K3M5	Dhx15	2	2	1	1	2	2	1	0	3	4	0	0	50998000	39156000	0	0	89348000	105220000	0	0	61365000	64937000	0	0
Q7K3V6	Q7K3V6		1	0	0	1	0	0	0	0	0	0	0	1	0	0	0	0	0	0	0	0	0	0	0	1362400
Q7K3Z3	Q7K3Z3	p47	1	2	0	0	0	0	0	0	2	1	0	0	0	68100000	0	0	0	0	0	0	39765000	0	0	0
Q7K4I5	Q7K4I5	CG8892-RB	0	0	1	0	1	1	0	0	0	2	0	0	0	0	0	0	0	0	0	0	0	36962000	0	0
Q7K533	Q7K533		3	3	0	0	0	0	0	0	0	1	0	0	105010000	50235000	0	0	0	0	0	0	0	61759000	0	0
Q7K5J8	Q7K5J8	Cpr57A	2	1	0	0	2	1	0	0	0	0	0	0	70778000	0	0	0	16775000	0	0	0	0	0	0	0
Q7K5K9	Q7K5K9	S-Lap8	2	1	1	1	2	1	1	1	1	2	1	1	64770000	0	0	0	84339000	0	0	0	0	50721000	0	0
Q7K5M0	Q7K5M0	scaf	4	3	0	7	4	0	0	6	2	0	0	0	143590000	110470000	0	87959000	182140000	0	0	138340000	68482000	0	0	0
Q7K5N4	Q7K5N4	calypso	2	3	2	4	2	3	1	4	0	2	2	4	83162000	98082000	132420000	277240000	80277000	60851000	0	367300000	0	125420000	119320000	240290000
Q7K7A9	Q7K7A9	Fen1	2	2	2	1	2	1	1	1	2	1	1	1	124860000	0	0	0	152310000	0	0	0	131380000	0	0	0
Q7KK96	Q7KK96	SMC2	1	1	1	0	1	2	1	1	1	1	0	0	0	0	0	0	0	0	0	0	0	80860000	0	0
Q7KKI0;A1Z8U4	Q7KKI0;A1Z8U4	Cct5	1	1	0	0	2	1	0	0	4	2	0	0	13431000	36540000	0	0	0	0	0	0	0	0	0	0
Q7KLW9	Q7KLW9	Prp19	1	0	0	0	0	1	0	0	0	1	0	1	0	0	0	0	0	0	0	0	0	0	0	1417500
Q7KLX3	Q7KLX3	Tapdelta	2	1	0	0	0	0	0	0	0	0	0	0	32895000	0	0	0	0	0	0	0	0	0	0	0
Q7KM15	Q7KM15	bic	4	5	1	1	4	3	3	1	5	4	2	1	240760000	94317000	71990000	0	147750000	109130000	99504000	0	288340000	441290000	92887000	0
Q7KMH9	Q7KMH9	wde	6	5	1	0	6	4	2	0	7	7	1	0	164410000	340650000	0	0	143180000	81535000	61826000	0	130360000	120990000	0	0
Q7KMI3	Q7KMI3	BcDNA.LD23371	0	1	4	12	0	2	3	5	3	4	7	13	0	0	51316000	232730000	0	20453000	86042000	99391000	50484000	34488000	112390000	403280000
Q7KMJ6	Q7KMJ6	nito	5	4	0	3	6	3	3	2	7	4	1	5	177350000	112140000	0	0	176320000	73990000	46997000	55459000	166990000	163760000	0	40995000
Q7KMQ0	Q7KMQ0	Rpt1	1	1	0	0	1	1	0	0	1	1	0	0	0	0	0	0	0	0	0	0	0	15656000	0	0
Q7KN62;A0A0B4LFZ4;Q7KN62-3;Q7KN62-2	Q7KN62;A0A0B4LFZ4;Q7KN62-3;Q7KN62-2	TER94	4	6	1	0	4	1	1	1	5	6	0	1	84575000	179720000	0	0	108220000	0	0	0	181390000	335970000	0	0
Q7KN75	Q7KN75	Dp1	3	3	0	0	2	2	1	0	2	2	0	0	69229000	57308000	0	0	136920000	35172000	0	0	66947000	160380000	0	0
Q7KQM6-2;Q7KQM6	Q7KQM6-2;Q7KQM6	CG11148	2	2	1	0	2	3	2	0	2	3	0	0	154970000	246550000	0	0	0	0	0	0	0	151230000	0	0
Q7KS66;Q9VD46	Q7KS66;Q9VD46		0	0	0	1	0	0	0	0	0	0	1	1	0	0	0	0	0	0	0	0	0	0	0	83931000
Q7KSM5	Q7KSM5	Aos1	1	1	0	1	1	1	0	0	1	2	0	0	0	0	0	0	0	0	0	0	0	38359000	0	0
Q7KSU6;Q9VHN7;Q9VVP4	Q7KSU6;Q9VHN7		6	6	1	1	7	7	5	0	8	8	1	1	519670000	582710000	0	0	297970000	627350000	163820000	0	315070000	578590000	0	0
Q9VM57;Q7KTL4;Q7KTL5	Q9VM57;Q7KTL4;Q7KTL5	sip2	1	1	0	0	1	0	0	0	2	1	0	0	0	0	0	0	0	0	0	0	28646000	0	0	0
Q9VNG4;Q7KTT0;A0A0B4KFM9	Q9VNG4;Q7KTT0	Xe7	1	1	4	6	3	1	2	7	2	1	4	6	50926000	31487000	149050000	165210000	69591000	38868000	102360000	347320000	51536000	51707000	126030000	179310000
Q7KU01;Q9VPU9;REV__Q9VPU9;REV__Q7KU01	Q7KU01;Q9VPU9	PNUTS	7	4	7	6	8	5	3	4	8	6	10	4	166440000	205650000	618890000	215490000	220620000	332890000	200780000	126760000	359860000	246360000	672610000	152700000
Q7KUA4	Q7KUA4	Uba2	1	1	0	0	1	2	1	0	2	1	1	0	0	0	0	0	0	0	0	0	35298000	0	0	0
Q7KUT2-2;Q7KUT2	Q7KUT2-2;Q7KUT2	Lon	0	0	0	1	0	1	0	1	0	1	0	1	0	0	0	0	0	0	0	0	0	0	0	1389700
Q9VXF8;Q7KUX7;X2JE34;Q8IR13;X2JC79	Q9VXF8;Q7KUX7;X2JE34;Q8IR13;X2JC79	Rbp2	9	9	1	2	7	8	3	2	9	8	2	3	575210000	662660000	0	539080000	448990000	915330000	210610000	513330000	1405600000	2297000000	279550000	425190000
Q7KVC2;Q9W0I7;P46863	Q7KVC2;Q9W0I7;P46863	CG32318-RA;Psf1;Klp61F	1	1	0	0	2	1	1	1	1	2	1	1	0	0	0	0	0	0	0	0	0	41934000	0	0
Q7KVI9;Q9W1Q4	Q7KVI9;Q9W1Q4		1	1	0	0	1	1	1	0	0	1	0	0	0	0	0	0	0	0	0	0	0	18225000	0	0
Q7KVJ1	Q7KVJ1		0	1	1	0	0	0	0	0	0	0	0	0	0	0	55361000	0	0	0	0	0	0	0	0	0
Q7KVQ0	Q7KVQ0	CG4038	0	1	1	4	1	1	1	3	2	2	2	4	0	0	0	40261000	0	0	0	40643000	0	24235000	43748000	25038000
Q7YU05;Q9W4H6;Q7KVX1	Q7YU05;Q9W4H6;Q7KVX1	l(1)G0334	2	1	0	0	0	0	0	0	1	1	0	0	65708000	0	0	0	0	0	0	0	0	0	0	0
Q7KVX5;Q9W4N8	Q7KVX5;Q9W4N8	Vap-33A	2	2	2	1	2	0	0	1	3	0	1	2	83931000	19611000	9226600	0	31703000	0	0	0	58726000	0	0	45267000
Q7KW39-2;Q7KW39	Q7KW39-2;Q7KW39	CG17896	1	1	0	0	1	1	0	0	1	1	0	0	0	74748000	0	0	0	0	0	0	0	0	0	0
Q7PLI0	Q7PLI0	p120ctn	1	2	0	0	1	1	0	0	1	2	0	0	0	41288000	0	0	0	0	0	0	0	52734000	0	0
Q7PLI7	Q7PLI7	CG17528	1	2	1	0	2	1	0	0	2	2	0	0	0	34005000	0	0	33036000	0	0	0	31256000	49852000	0	0
Q7PLS8	Q7PLS8	IntS3	1	0	1	0	1	1	0	0	1	1	0	1	0	0	0	0	0	0	0	0	0	8468700	0	0
Q7YZ99;Q9W0B0	Q7YZ99;Q9W0B0		5	3	4	3	5	0	0	3	5	0	4	3	68136000000	56446000000	311730000000	127200000000	78530000000	72654000000	199850000000	161670000000	94897000000	58960000000	239470000000	158580000000
Q7YZA2	Q7YZA2	CG7065	4	2	3	10	3	0	0	8	3	1	0	7	40978000	91155000	48126000	163470000	80695000	0	0	173930000	53193000	0	0	57526000
X2JKW3;Q86B47-2;Q86B47	X2JKW3;Q86B47-2;Q86B47	CG8611	1	0	1	0	1	1	0	0	1	1	1	0	0	0	0	0	0	0	0	0	0	0	25034000	0
Q9VGG3;Q86B99;Q86B98	Q9VGG3;Q86B99	CG14732	1	0	2	1	2	1	1	4	2	1	2	5	0	0	0	0	53268000	0	45245000	0	43748000	0	7168900	0
Q86BP9;X2J8K5	Q86BP9;X2J8K5		1	1	1	0	1	1	0	1	1	1	0	0	10665000	11595000	289460000	0	0	29556000	0	0	0	0	0	0
Q86BS3	Q86BS3	Chro	8	6	1	4	5	6	1	0	5	7	0	1	137680000	126130000	0	175620000	128720000	216640000	0	0	160620000	174840000	0	0
Q8I0G5-3;Q8I0G5-2;Q8I0G5;A0A0B4KHL2	Q8I0G5-3;Q8I0G5-2;Q8I0G5;A0A0B4KHL2	gammaCop;gammaCOP	1	1	0	0	2	0	0	0	1	0	0	0	0	0	0	0	0	0	0	0	18213000	0	0	0
Q8I0N3;Q9VBD9	Q8I0N3;Q9VBD9	TwdlL	1	1	1	0	1	1	1	0	1	1	0	0	879920000	7078900000	54237000	0	0	0	104550000	0	0	46585000	0	0
Q8I937	Q8I937		5	5	7	12	5	3	4	9	5	2	5	9	72056000	68328000	273740000	328520000	176350000	35139000	62886000	201670000	198430000	6812100	180120000	110780000
Q8IH00	Q8IH00	Mat89Ba	0	0	0	2	0	0	0	0	0	1	1	0	0	0	0	0	0	0	0	0	0	0	51288000	0
Q8IH13	Q8IH13	TwdlW	3	2	0	0	2	0	1	0	2	1	0	0	263960000	59202000	0	0	79958000	0	0	0	29786000	0	0	0
Q8IMB7;Q9V3W9	Q8IMB7;Q9V3W9	Rad23	2	2	0	0	1	0	0	1	1	1	0	0	32980000	12502000	0	0	0	0	0	0	0	0	0	0
Q8IMI7;Q9VA91	Q8IMI7;Q9VA91	RpS7	2	1	1	3	1	1	1	2	2	1	1	2	0	0	0	0	93593000	0	0	0	92495000	458840000	0	0
Q8IML6	Q8IML6		0	0	1	1	1	0	1	0	1	0	1	0	0	0	0	3509500	0	0	0	0	0	0	0	0
Q8IMP6-2;Q8IMP6	Q8IMP6-2;Q8IMP6	CG5815	0	1	0	0	1	0	0	0	1	1	0	0	0	0	0	0	0	0	0	0	0	4606700	0	0
Q8IMV6;A0A126GV03;A0A0B4KGV9	Q8IMV6	Saf-B	13	15	7	9	9	13	12	10	12	15	7	9	1117500000	1764000000	651450000	385890000	681110000	1211000000	1153100000	310880000	673270000	1922800000	535540000	289170000
Q9VC50;Q8IMV7;A0A0B4LHL1	Q9VC50;Q8IMV7;A0A0B4LHL1	CG13627-RB	17	12	7	5	15	9	7	6	9	10	5	0	10411000000	5668500000	375590000	60417000	3210400000	1720000000	167050000	81005000	1184000000	1827100000	57149000	0
Q8IMW8	Q8IMW8	BEST:GH24664	1	1	0	0	2	0	0	0	2	1	0	0	0	0	0	0	39430000	0	0	0	9453200	0	0	0
Q9VCE3;Q8IMX4	Q9VCE3;Q8IMX4	Rox8	1	0	0	1	0	1	0	0	2	2	0	0	0	0	0	0	0	0	0	0	10621000	35397000	0	0
Q8IN02	Q8IN02	Dph5	2	1	1	1	2	2	1	1	1	2	1	1	5432100000	10133000000	0	0	4431100000	5925000000	0	0	0	6649500000	0	0
Q8INM3;Q8INM3-2;Q9VGZ8	Q8INM3;Q8INM3-2	sle	24	28	37	19	24	22	24	16	29	17	39	20	1785600000	2454300000	14586000000	1356500000	929330000	2043600000	3859000000	830390000	1778400000	2079600000	9082100000	1264500000
Q8IP68	Q8IP68		1	0	0	1	0	0	0	1	1	1	0	1	0	0	0	0	0	0	0	0	0	0	0	6313000
Q8IP94;Q9VKB0	Q8IP94;Q9VKB0	Aats-thr	1	0	0	0	1	1	0	0	1	2	0	0	0	0	0	0	0	0	0	0	0	54294000	0	0
Q8IPD5	Q8IPD5	Cpr31A	7	7	5	0	5	6	4	0	6	4	1	1	820940000	1020400000	83335000	0	819680000	763640000	279190000	0	98944000	207750000	0	0
Q8IPE8;Q9V397	Q8IPE8;Q9V397	Mtpalpha	1	1	0	0	1	0	0	1	1	1	1	0	0	0	0	0	0	0	0	0	0	0	2592300	0
Q9I7P8;Q9VPB3;Q8IPU3	Q9I7P8;Q9VPB3;Q8IPU3		3	3	0	0	4	3	1	0	2	3	1	0	54085000	81583000	0	0	39221000	73816000	0	0	58839000	103190000	0	0
Q8IPZ3	Q8IPZ3		1	0	0	0	0	0	0	0	1	1	0	0	0	0	0	0	0	0	0	0	0	12260000	0	0
Q8IQ85;Q9VS45	Q8IQ85;Q9VS45	RhoGEF4	1	1	0	0	1	1	0	0	1	1	1	0	0	0	0	0	0	0	0	0	0	0	3253400	0
Q95TZ7;Q8IQB4;Q9VSN2;E1JI76;Q058U1;E1JI73;Q86BH6	Q95TZ7;Q8IQB4;Q9VSN2;E1JI76;Q058U1;E1JI73;Q86BH6	Zasp66	1	4	0	0	1	0	1	0	1	1	0	0	98090000	889410000	0	0	79133000	43511000	44411000	0	56891000	66663000	0	0
Q8IQQ1	Q8IQQ1		12	12	3	0	8	6	2	0	4	9	0	0	2070500000	2568400000	45380000	0	464770000	559680000	102420000	0	95045000	728940000	0	0
Q8IQU7;Q8IQU6;Q8IQU8	Q8IQU7;Q8IQU6	825-Oak	4	4	4	2	4	4	4	1	3	4	2	0	21182000000	9748500000	462600000	11842000	11576000000	14921000000	3341200000	0	1724800000	2318200000	39071000	0
Q8IR01	Q8IR01		7	5	4	2	8	4	3	2	5	3	0	0	4166000000	3663500000	210040000	0	6227900000	412440000	183380000	0	917590000	423380000	0	0
Q8IR08	Q8IR08	Twdlalpha	0	0	0	1	0	0	0	1	0	0	0	0	0	0	0	0	0	0	0	2174500	0	0	0	0
Q8IR10	Q8IR10	TwdlY	2	1	0	0	1	1	1	0	1	1	0	0	0	0	0	0	0	0	0	0	0	28468000	0	0
Q8IR57	Q8IR57		10	9	2	3	9	10	9	3	7	7	0	0	4450200000	2735400000	51752000	56691000	7522500000	6826800000	1302300000	52450000	540290000	1450500000	0	0
Q8IR93;Q9VZ20	Q8IR93;Q9VZ20	Dlic	1	1	1	0	1	1	0	0	1	0	0	0	0	0	0	0	0	0	0	0	1894800	0	0	0
Q8IRB1	Q8IRB1		2	2	1	0	2	1	0	0	1	1	0	0	827380000	177460000	0	0	133520000	0	0	0	0	0	0	0
Q8IRB2	Q8IRB2	CG32249-RA	2	1	0	0	0	0	0	0	0	0	0	0	360610000	0	0	0	0	0	0	0	0	0	0	0
Q8IRB3	Q8IRB3		1	0	0	0	2	0	0	0	0	0	0	0	0	0	0	0	30646000	0	0	0	0	0	0	0
Q8IRB5	Q8IRB5	CG32251	1	1	1	0	0	0	1	0	0	1	1	0	0	0	0	0	0	0	0	0	0	0	10969000	0
Q8IRD2;Q9VZQ1	Q8IRD2;Q9VZQ1	YT521-B	0	1	0	0	0	0	0	0	0	0	0	1	0	0	0	0	0	0	0	0	0	0	0	4244100
Q8IRG6;Q8IRG6-2	Q8IRG6;Q8IRG6-2	dre4	27	11	24	46	29	15	26	40	33	20	39	45	2539200000	335860000	3515400000	6894900000	2866100000	1060600000	6263600000	3551400000	5167900000	914200000	7797300000	6479900000
Q8IRH5;M9PBH8;Q8IRH5-2	Q8IRH5;M9PBH8;Q8IRH5-2	CG2199	6	5	6	9	7	4	4	5	7	6	11	8	122250000	165540000	224090000	185660000	153100000	221710000	235860000	190110000	228480000	239700000	318770000	243600000
Q8IRL2;Q8IRL1	Q8IRL2;Q8IRL1	CG32686-RB	2	2	0	0	1	1	0	0	1	2	0	0	0	0	0	0	0	0	0	0	0	73917000	0	0
Q8ML70	Q8ML70	IM10	1	1	0	0	1	2	1	0	1	2	0	1	0	0	0	0	0	121990000	0	0	0	138020000	0	0
Q8MLV1-2;Q8MLV1	Q8MLV1-2;Q8MLV1	LBR	10	9	3	4	8	11	5	3	8	9	4	5	341010000	398940000	133650000	117760000	260370000	741370000	150020000	130190000	302770000	514190000	189330000	143860000
Q8MLW5;Q9W2I6	Q8MLW5;Q9W2I6	MFS16	0	0	0	1	0	0	0	1	0	0	1	2	0	0	0	0	0	0	0	0	0	0	0	24591000
Q8MSC4	Q8MSC4	BigH1	15	14	16	21	15	16	14	19	16	13	18	21	5387800000	8113600000	21198000000	14102000000	4854900000	16096000000	11943000000	14396000000	10123000000	9157400000	8881300000	13199000000
Q8MSI2	Q8MSI2	Scp1	1	2	0	0	1	0	0	0	1	0	0	0	0	161740000	0	0	0	0	0	0	0	0	0	0
Q9VAX7;Q8MST5	Q9VAX7;Q8MST5	betaTub97EF	1	0	0	0	1	0	0	0	0	0	0	0	0	0	0	0	13955000	0	0	0	0	0	0	0
Q8MSW9	Q8MSW9	U3-55K	0	0	0	1	0	1	1	0	0	1	0	0	0	0	0	0	0	0	0	0	0	4620200	0	0
Q8MT06	Q8MT06	Ns1	39	36	37	48	44	29	29	48	43	30	43	45	6553000000	6217700000	13313000000	22226000000	10966000000	6035200000	7626100000	23187000000	6746700000	4399800000	14272000000	16350000000
Q8MZ06	Q8MZ06	Cpr65Eb	1	1	0	0	0	0	0	0	0	0	0	0	0	72820000	0	0	0	0	0	0	0	0	0	0
Q8MZI3;Q7KU78;Q7K4L8	Q8MZI3;Q7KU78		6	5	1	3	7	6	1	4	8	5	2	4	271320000	225380000	0	0	306290000	263650000	0	0	257500000	230050000	42306000	0
Q8ST83	Q8ST83	pho	1	0	0	0	1	1	0	0	0	0	0	0	0	0	0	0	0	7403100	0	0	0	0	0	0
Q8SWR8;A0A0B4LH64;Q8SWR8-2;Q8SWR8-3	Q8SWR8;A0A0B4LH64;Q8SWR8-2;Q8SWR8-3	Atx2	7	8	1	0	7	7	2	1	10	9	1	0	263120000	435520000	0	0	235720000	462080000	163520000	0	257800000	524130000	0	0
Q8SWS3	Q8SWS3		3	3	2	2	3	2	0	2	2	1	1	0	16262000000	8709600000	90456000	55695000	15863000000	106960000	0	64163000	1138200000	0	0	0
Q8SWS7	Q8SWS7	vito	9	9	11	9	10	8	8	8	8	9	12	8	695510000	1023600000	2574900000	2188900000	1195300000	1537200000	1332700000	1852400000	625580000	801550000	1469800000	885290000
Q8SWU6	Q8SWU6		15	15	6	1	14	8	6	1	11	13	0	1	5881500000	3881200000	121080000	0	1308400000	684590000	98828000	0	428410000	618410000	0	0
Q8SX76	Q8SX76	pch2	1	1	0	0	0	0	0	0	1	0	0	0	0	0	0	0	0	0	0	0	9715500	0	0	0
Q8SX89	Q8SX89	kuk	6	7	4	2	3	3	1	1	5	7	5	3	125730000	145280000	90496000	0	114100000	159140000	0	0	131620000	178570000	107670000	0
Q8SXK2	Q8SXK2		1	1	1	0	0	0	0	0	0	0	0	0	0	0	0	0	0	0	0	0	0	0	0	0
Q8SXM8;Q9W327	Q8SXM8	Aats-lys	3	3	1	0	1	1	0	0	2	2	0	0	70962000	67594000	0	0	0	0	0	0	0	101210000	0	0
Q8SXU3	Q8SXU3		0	1	0	0	0	1	0	0	1	1	0	0	0	0	0	0	0	0	0	0	0	47626000	0	0
Q8SY33-2;Q8SY33-3;Q8SY33	Q8SY33-2;Q8SY33-3;Q8SY33	gw	2	5	0	0	3	2	1	0	4	5	0	0	83743000	214780000	0	0	65757000	87211000	0	0	89524000	246580000	0	0
Q8SY39	Q8SY39	CG6994	6	3	7	1	5	3	5	3	7	2	8	0	90312000	80323000	443050000	0	180360000	127220000	254490000	49539000	234340000	0	427960000	0
Q8SYQ8	Q8SYQ8		2	2	1	1	2	2	2	0	2	2	1	0	276100000	215230000	0	0	103820000	169640000	72973000	0	201160000	353320000	0	0
Q8SZ15	Q8SZ15		1	1	0	0	1	1	0	0	1	1	0	0	0	0	0	0	0	0	0	0	0	96397000	0	0
Q8SZ23	Q8SZ23		2	2	0	1	2	2	1	1	1	0	0	0	127060000	64820000	0	0	260310000	152810000	0	0	0	0	0	0
Q8SZK9	Q8SZK9	Clect27	3	2	1	1	3	2	0	1	2	3	0	0	219480000	87245000	0	0	183570000	59947000	0	0	54674000	49333000	0	0
Q8SZM2	Q8SZM2		7	7	2	1	5	5	4	3	3	5	1	0	9275000000	7208800000	448940000	0	7691800000	3996200000	1990500000	63935000	1405300000	1840700000	0	0
Q8T0L3	Q8T0L3	Uba1	1	2	0	0	1	1	0	0	1	2	0	0	0	94679000	0	0	0	0	0	0	0	61133000	0	0
Q8T6B9;A4V193;Q8T6B9-2	Q8T6B9;A4V193;Q8T6B9-2	pUf68	8	6	13	18	6	3	3	17	9	4	14	21	117240000	83363000	674550000	3478800000	73901000	147710000	329770000	6317300000	207270000	31660000	564610000	5406500000
Q8T9H0;Q9VIJ3	Q8T9H0;Q9VIJ3	CG9328-RA	1	1	0	0	1	1	0	0	1	1	0	0	0	0	0	0	0	0	0	0	0	40260000	0	0
Q94523	Q94523	SdhA	3	4	0	0	2	1	0	0	3	1	0	0	105890000	61279000	0	0	0	0	0	0	52452000	0	0	0
Q94546	Q94546	Atu	0	1	2	3	0	1	2	2	1	0	0	4	0	0	86469000	78419000	0	0	0	110170000	0	0	0	55010000
Q94901	Q94901	lark	6	5	1	0	5	4	0	1	6	5	1	0	249740000	175850000	0	0	210690000	174950000	0	0	317460000	303080000	0	0
Q95R35	Q95R35	S-Lap4	1	1	0	0	2	0	0	0	2	2	0	0	0	0	0	0	33608000	0	0	0	7887400	7914900	0	0
Q95RB1	Q95RB1		7	7	0	0	10	3	0	1	10	6	0	1	305710000	306380000	0	0	441540000	277160000	0	0	594770000	592270000	0	0
Q95RB2	Q95RB2	Cpr49Ae	1	3	1	0	0	1	1	0	1	1	0	0	0	511830000	0	0	0	0	0	0	0	0	0	0
Q95RQ8;Q9W1N1	Q95RQ8;Q9W1N1	pita	4	4	2	2	4	3	3	0	5	4	0	4	99882000	89533000	25640000	110070000	112870000	121740000	49761000	0	133630000	167790000	0	35690000
Q95RV3	Q95RV3	Lhr	0	0	1	1	0	0	0	1	0	0	0	1	0	0	0	0	0	0	0	0	0	0	0	3973900
Q95TK5	Q95TK5		2	3	0	0	3	1	0	0	4	3	0	0	73174000	104810000	0	0	57665000	0	0	0	75126000	154000000	0	0
Q9VKD8;Q95TU2	Q9VKD8;Q95TU2		45	32	43	43	47	24	27	26	52	22	48	48	13300000000	4922400000	14772000000	8638000000	10787000000	5289800000	5796600000	6732200000	15150000000	5748900000	16961000000	8857200000
Q95WY3	Q95WY3	Nop56	0	0	0	6	0	0	0	4	0	0	0	3	0	0	0	65192000	0	0	0	44928000	0	0	0	30340000
Q960D3;Q9VBX3;A0A0S0X2W5;D2A6L8	Q960D3;Q9VBX3	vig2	9	8	1	2	11	8	5	2	11	11	3	3	170870000	113040000	0	0	610370000	449760000	100320000	64387000	671590000	1408100000	33639000	18034000
Q960E9	Q960E9		1	1	3	5	1	1	1	5	2	1	3	5	0	0	286800000	1940600000	0	0	0	2862200000	191720000	0	163250000	2531400000
Q960M4	Q960M4	Prx5	1	2	0	0	1	0	0	0	2	1	0	0	0	62808000	0	0	0	0	0	0	21125000	0	0	0
Q9VEH0;Q960Y8	Q9VEH0;Q960Y8	alt	3	2	2	2	1	4	2	2	1	3	2	3	84137000	114870000	0	0	0	201860000	100080000	0	0	127110000	146890000	0
Q961D9	Q961D9	lgs	1	2	0	0	2	1	0	0	2	2	0	0	0	0	0	0	49167000	0	0	0	61410000	0	0	0
Q961R8;Q9VUK8	Q961R8;Q9VUK8	Aats-gly	2	2	1	1	1	2	2	1	2	2	1	1	34169000	34406000	0	0	0	0	0	0	0	67733000	0	0
Q961S1;Q9W4A9	Q961S1;Q9W4A9	RhoGAP5A	1	0	0	0	1	0	0	0	1	0	0	0	0	0	0	0	0	0	0	0	16426000	0	0	0
Q9VRZ1;Q967S0	Q9VRZ1;Q967S0	Prat2	0	1	0	0	0	1	1	0	1	0	0	0	0	0	0	0	0	0	0	0	9385600	0	0	0
Q9GQR5;Q8IPK0;M9NEA1;Q9VMH3	Q9GQR5;Q8IPK0;M9NEA1	stai	1	3	0	1	2	4	2	0	2	3	1	0	0	104250000	0	0	0	145100000	94584000	0	0	262170000	0	0
Q9GU68	Q9GU68	eIF-5A	1	2	0	0	0	1	0	1	3	3	0	1	0	57676000	0	0	0	0	0	0	51302000	317230000	0	0
Q9I7J0	Q9I7J0		2	2	0	0	1	1	0	0	1	0	0	0	55697000	107400000	0	0	0	0	0	0	0	0	0	0
Q9I7K0-5;Q9I7K0-4;Q9I7K0-6;Q9I7K0;Q9I7K0-2;A0A0B4KG85	Q9I7K0-5;Q9I7K0-4;Q9I7K0-6;Q9I7K0;Q9I7K0-2	Jupiter	10	10	4	1	9	10	5	0	8	10	5	1	462050000	1531600000	193660000	0	477370000	1112800000	221390000	0	528140000	1814500000	107510000	0
Q9I7R7	Q9I7R7		1	1	2	1	2	1	1	1	2	1	2	3	0	0	147020000	0	0	0	0	0	0	0	169420000	0
Q9I7T7-2;Q9I7T7	Q9I7T7-2;Q9I7T7	CG11505	1	2	0	0	1	1	0	0	0	2	0	0	0	0	0	0	0	0	0	0	0	18949000	0	0
Q9I7U4-3	Q9I7U4-3	sls	0	0	0	0	0	0	0	0	0	0	0	0	0	27754000	0	0	0	0	0	0	0	0	0	0
Q9NBD7	Q9NBD7	chb	7	6	1	0	4	3	2	1	4	5	0	0	265950000	440460000	0	0	155680000	157260000	51203000	0	102620000	296820000	0	0
Q9NDJ2-2	Q9NDJ2-2	dom	0	1	0	0	1	1	0	0	0	1	0	0	0	0	0	0	0	0	0	0	0	8985100	0	0
Q9NG98	Q9NG98	Top3alpha	2	2	1	0	3	1	0	0	3	2	1	0	107700000	94780000	0	0	99374000	0	0	0	124330000	126580000	0	0
Q9NHD5	Q9NHD5	san	1	1	0	0	1	1	0	0	1	3	0	0	0	111480000	0	0	67305000	108070000	0	0	86074000	221260000	0	0
Q9TVP3-3;Q9TVP3-2;Q9TVP3	Q9TVP3-3;Q9TVP3-2;Q9TVP3	jdp	1	1	0	0	0	0	0	0	0	0	0	0	0	9669900	0	0	0	0	0	0	0	0	0	0
Q9U3V9	Q9U3V9	xmas-2	3	2	11	15	9	3	0	12	7	2	1	9	135680000	69311000	1420300000	375660000	300420000	0	0	284080000	204350000	0	0	131170000
Q9U915	Q9U915	Adk2	2	2	1	0	2	2	2	0	2	2	1	0	114480000	189080000	0	0	0	0	0	0	0	0	0	0
Q9V3B6	Q9V3B6	c12.1	1	1	1	0	1	1	1	0	1	1	0	1	0	0	0	0	0	0	0	0	0	0	0	4789600
Q9V3C0	Q9V3C0	abs	4	4	4	10	6	2	1	13	4	3	5	16	174550000	46631000	51405000	207040000	65805000	101170000	0	393890000	41243000	40253000	122250000	353070000
Q9V3C4	Q9V3C4	Gem3	1	1	0	0	0	1	0	0	0	0	0	0	0	29775000	0	0	0	0	0	0	0	0	0	0
Q9V3C6	Q9V3C6	EG:BACR42I17.10	2	1	0	0	2	1	0	0	1	1	0	0	114060000	0	0	0	100910000	0	0	0	0	0	0	0
Q9V3E7	Q9V3E7	Ref1	15	13	9	8	15	10	6	10	14	11	10	8	1442100000	2624000000	733780000	349190000	2044700000	1339700000	603640000	347670000	1352400000	2164900000	572160000	816780000
Q9V3E9	Q9V3E9	spag	2	2	0	0	1	2	1	0	2	3	1	0	0	0	0	0	0	0	0	0	0	143400000	0	0
Q9V3G1	Q9V3G1	RpL8	7	6	7	8	7	4	4	6	7	4	8	5	704770000	2191300000	1491200000	406630000	727350000	1914100000	1597900000	263190000	974120000	2880700000	1266600000	235000000
Q9V3H2	Q9V3H2	Rpn11	1	0	0	0	1	0	0	0	1	1	0	0	0	0	0	0	0	0	0	0	0	8307300	0	0
Q9V3H9	Q9V3H9	Nab2	9	13	14	7	11	11	11	4	14	10	18	9	796000000	884110000	1930800000	464050000	1507500000	849720000	1296300000	214410000	1697100000	1092800000	2590200000	355560000
Q9V3I1;Q8IPB1	Q9V3I1;Q8IPB1	dUTPase	3	3	0	0	3	4	0	0	3	2	0	0	0	90352000	0	0	49498000	81292000	0	0	0	0	0	0
Q9V3J4	Q9V3J4	Sec13	2	1	0	0	2	1	0	0	1	2	0	0	0	0	0	0	0	0	0	0	0	20111000	0	0
X2JF59;Q9V3P0	X2JF59;Q9V3P0	Jafrac1	4	2	1	1	3	3	0	0	4	3	1	1	111760000	48251000	0	0	164840000	142890000	0	0	175540000	125500000	0	0
X2J8Y6;Q9V3R1	X2J8Y6;Q9V3R1	Acp36DE	4	0	0	0	0	0	0	0	0	0	0	0	21582000	0	0	0	0	0	0	0	0	0	0	0
Q9V3T8;Q7KTD2	Q9V3T8	SC35	3	3	2	1	4	3	2	1	4	3	1	1	82079000	69159000	0	0	111810000	124970000	63475000	0	127710000	196920000	0	0
Q9V3U6	Q9V3U6	26-29-p	2	2	0	0	1	1	1	0	2	3	0	0	37734000	41135000	0	0	0	0	0	0	72844000	62348000	0	0
Q9V3V3	Q9V3V3	Pez	1	2	0	0	3	2	2	1	3	2	1	0	0	205080000	0	0	67124000	173700000	62307000	0	195920000	319280000	0	0
Q9V3W7	Q9V3W7	SF2	5	3	1	1	3	4	1	1	4	2	1	1	145970000	138670000	0	0	43685000	88614000	97681000	0	231430000	305860000	0	0
Q9V3Y5	Q9V3Y5	BcDNA.LD23634	10	8	13	7	4	5	10	4	4	4	12	4	190370000	168130000	521470000	269970000	217740000	220470000	351430000	219380000	237790000	252320000	998320000	372360000
Q9V3Z4	Q9V3Z4	Rpn5	0	1	0	0	2	2	0	0	1	3	0	0	0	0	0	0	0	51737000	0	0	0	50915000	0	0
Q9V3Z9	Q9V3Z9	BG:DS00180.3	14	10	2	3	11	9	5	4	10	8	1	0	3636200000	864190000	27220000	71089000	2842100000	296960000	185270000	94574000	575500000	545920000	0	0
Q9V405	Q9V405	Rpt3	1	0	0	0	0	0	0	0	1	0	0	0	0	0	0	0	0	0	0	0	5067600	0	0	0
Q9V406	Q9V406	crp	0	1	0	0	0	1	0	0	1	1	0	0	0	0	0	0	0	0	0	0	0	4489500	0	0
Q9V426	Q9V426	vig	2	3	0	0	1	3	1	1	2	3	0	0	68391000	105710000	0	0	50699000	249010000	46485000	0	62678000	373910000	0	0
Q9V429-2;Q9V429	Q9V429-2	Trx-2	0	2	0	0	2	2	1	0	1	2	0	0	0	71126000	0	0	0	59789000	0	0	0	101160000	0	0
Q9V434	Q9V434	Aats-asn	1	1	0	0	1	0	0	0	1	0	0	0	0	0	0	0	0	0	0	0	7491600	0	0	0
Q9V436	Q9V436	Rpn12	1	1	0	0	1	0	0	0	1	0	0	0	0	39987000	0	0	62134000	0	0	0	60054000	0	0	0
Q9V438	Q9V438	CaBP1	1	1	0	0	1	1	0	0	1	1	0	0	0	0	0	0	0	0	0	0	0	77408000	0	0
X2J4W8;Q9V447	X2J4W8;Q9V447	Kr-h2	1	1	0	0	1	1	1	0	0	1	0	0	63989000	89787000	0	0	0	83138000	0	0	0	84818000	0	0
Q9V460;Q9V460-2	Q9V460;Q9V460-2	Spt5	2	2	1	2	2	2	1	1	2	1	1	2	36133000	37684000	0	0	39339000	34359000	0	0	70395000	0	0	0
Q9V461	Q9V461	Mcm6	0	1	0	0	1	1	0	0	1	1	0	0	0	0	0	0	0	0	0	0	0	33629000	0	0
Q9V468;Q9V468-2	Q9V468;Q9V468-2	CG9776	29	29	33	39	36	22	26	35	34	20	40	37	9131700000	5943200000	20204000000	8860700000	9751500000	6362600000	10892000000	11854000000	9140100000	5153600000	17961000000	7787800000
Q9V4C8-5;Q9V4C8;Q9V4C8-6	Q9V4C8-5;Q9V4C8;Q9V4C8-6	Hcf	10	9	3	8	7	5	4	1	9	7	2	2	204530000	259790000	94805000	189240000	83518000	83192000	81375000	0	229760000	199410000	56761000	39664000
Q9V4D4	Q9V4D4	bip2	4	4	8	10	6	3	0	7	6	3	9	11	74318000	74068000	144430000	154630000	89957000	45831000	0	233050000	108430000	42075000	224750000	145750000
Q9V4F9	Q9V4F9	MED26	0	0	0	1	0	0	1	1	0	0	0	0	0	0	0	0	0	0	0	31546000	0	0	0	0
Q9V4N3	Q9V4N3	Cyt-b5	0	0	0	0	1	1	1	0	1	1	0	0	0	0	0	0	0	0	0	0	0	45003000	0	0
Q9V4P1-2;Q9V4P1;Q8T0J3	Q9V4P1-2;Q9V4P1;Q8T0J3	scra	3	3	0	0	1	2	0	0	3	2	0	0	235180000	413910000	0	0	0	168890000	0	0	152730000	439060000	0	0
Q9V4Z9	Q9V4Z9	lin	1	1	1	1	1	1	1	1	1	1	1	1	0	0	0	0	0	0	0	0	0	0	0	543280000
Q9V521;Q9W1V6	Q9V521	PPO2	4	2	0	0	0	0	0	0	0	0	0	0	178450000	60117000	0	0	0	0	0	0	0	0	0	0
Q9V535	Q9V535	tsu	0	0	0	0	0	0	0	0	0	0	0	1	0	0	0	0	0	0	0	0	0	0	0	6266600
Q9V597	Q9V597	RpL31	3	2	2	1	3	2	2	1	3	2	2	1	310560000	211300000	153470000	0	307320000	227410000	107710000	0	408120000	757830000	125330000	0
Q9V7U0-2;Q9V7U0	Q9V7U0-2;Q9V7U0	resilin	1	1	0	0	0	0	0	0	1	0	0	0	0	0	0	0	0	0	0	0	20934000	0	0	0
Q9V9M7	Q9V9M7	RpL21	1	1	1	2	2	0	0	1	1	0	1	1	0	0	0	0	234030000	0	0	0	0	0	0	0
Q9V9Q4	Q9V9Q4		1	1	0	0	1	1	0	0	1	1	0	0	0	0	0	0	29326000	0	0	0	0	80924000	0	0
Q9V9R2	Q9V9R2	Cul2	1	1	0	0	1	1	0	0	0	1	0	0	0	0	0	0	0	0	0	0	0	21010000	0	0
Q9V9T4	Q9V9T4	Acf1	0	0	0	2	0	0	0	3	0	0	0	4	0	0	0	16131000	0	0	0	21092000	0	0	0	16823000
Q9V9T5;Q8I0S9	Q9V9T5;Q8I0S9		4	1	3	10	2	4	1	10	1	3	0	7	58210000	0	27542000	82282000	34364000	41928000	0	143520000	0	29574000	0	40025000
Q9V9U0	Q9V9U0		2	0	0	0	1	0	0	0	0	0	0	0	55179000	0	0	0	0	0	0	0	0	0	0	0
Q9V9U3;Q8I0J1;Q8IMG1	Q9V9U3;Q8I0J1;Q8IMG1		1	1	2	1	1	2	0	0	0	1	1	1	0	0	65838000	0	0	205670000	0	0	0	0	0	0
Q9V9U9	Q9V9U9	CG11563-RA	0	0	1	0	1	0	1	1	1	0	1	1	0	0	0	0	0	0	0	0	0	0	0	1206700
Q9V9W2;Q9V9W3	Q9V9W2;Q9V9W3	RpL6	20	20	23	21	19	18	16	19	21	18	21	21	4017700000	4899900000	19502000000	19136000000	2796600000	7831000000	11299000000	13777000000	5114800000	8135700000	11768000000	14885000000
Q9V9Z8	Q9V9Z8		8	3	18	1	6	2	12	4	8	4	17	3	107140000	34970000	1683100000	0	127650000	63794000	285550000	29875000	189350000	81368000	1006900000	96137000
Q9V9Z9	Q9V9Z9	CG1542	5	4	7	12	5	4	3	9	4	2	8	11	28191000	10915000	70044000	1146400000	74818000	38414000	229700000	609510000	40226000	40024000	60091000	164660000
Q9VA18	Q9VA18	l(3)03670	1	1	0	0	1	1	0	0	1	1	0	1	28533000	104470000	0	0	0	0	0	0	0	0	0	0
Q9VAA9	Q9VAA9		3	2	3	2	2	1	1	1	1	1	1	2	40525000	37279000	41416000	24160000	26198000	0	0	0	0	0	0	20019000
Q9VAC1	Q9VAC1		3	3	1	0	1	3	1	0	3	3	0	0	77251000	85774000	0	0	0	50924000	0	0	57498000	57897000	0	0
Q9VAC8	Q9VAC8	Sas-6	1	1	0	0	0	0	0	0	0	1	0	0	0	0	0	0	0	0	0	0	0	19395000	0	0
Q9VAF3;Q7JRK6	Q9VAF3;Q7JRK6	CG7824-RC	3	3	3	2	3	2	2	5	3	3	2	5	42828000	42993000	97063000	51602000	35595000	52759000	82243000	39557000	47525000	45048000	46090000	88122000
Q9VAI4	Q9VAI4		0	2	0	0	1	2	1	0	2	3	0	1	0	33173000	0	0	0	72462000	0	0	105370000	342840000	0	0
Q9VAM5	Q9VAM5	Brd8	0	0	1	0	0	1	1	0	1	0	1	0	0	0	0	0	0	0	0	0	0	0	97634000	0
Q9VAN7	Q9VAN7	Pglym78	4	4	0	0	2	2	0	0	3	2	0	0	75552000	83732000	0	0	62196000	29350000	0	0	76753000	64649000	0	0
Q9VAQ7	Q9VAQ7	Slu7	2	0	1	1	1	1	1	2	2	0	0	2	0	0	0	0	0	0	0	0	47919000	0	0	0
Q9VAW1;Q9VAW2	Q9VAW1;Q9VAW2	Moca-cyp	17	14	22	16	20	15	19	16	18	18	30	17	672820000	583340000	3680700000	3767200000	1715100000	920270000	5601000000	3603500000	2908000000	1803600000	7392000000	6902000000
Q9VAW8;Q24404	Q9VAW8;Q24404	Mst98Ca;Mst98Cb	1	1	0	0	2	0	0	0	1	1	0	0	0	0	0	0	0	0	0	0	0	23643000	0	0
Q9VB10	Q9VB10		2	3	0	0	2	2	1	0	4	5	2	0	0	0	0	0	0	0	0	0	74643000	202810000	51196000	0
Q9VB22	Q9VB22	pins	3	4	0	0	3	4	0	0	4	4	1	0	0	59880000	0	0	48044000	41662000	0	0	49876000	175980000	0	0
Q9VB52	Q9VB52	l(3)mbt	0	1	1	0	1	0	0	0	1	1	0	0	0	70335000	0	0	0	0	0	0	0	0	0	0
Q9VB74	Q9VB74	CG6066	35	30	35	29	35	28	25	30	36	25	38	30	35120000000	16103000000	56750000000	49673000000	41395000000	16651000000	25047000000	55127000000	34050000000	12291000000	59627000000	47789000000
Q9VB81	Q9VB81	Cpr97Eb	0	1	0	0	0	0	0	0	0	0	0	0	0	14293000	0	0	0	0	0	0	0	0	0	0
Q9VB83	Q9VB83		3	2	0	0	3	0	0	0	0	1	0	0	109990000	21181000	0	0	57135000	0	0	0	0	0	0	0
Q9VB95	Q9VB95	TwdlC	0	0	0	1	0	0	0	1	0	0	0	0	0	0	0	0	0	0	0	5745700	0	0	0	0
Q9VBB3	Q9VBB3	IntS12	3	2	1	1	1	2	2	0	2	2	1	1	39213000	69278000	0	0	0	52914000	39020000	0	0	68121000	0	0
Q9VBD0	Q9VBD0	Tb	3	2	0	1	1	2	0	1	1	0	0	1	111800000	0	0	0	0	0	0	0	0	0	0	0
Q9VBD2	Q9VBD2	TwdlD	8	6	0	0	7	3	2	0	7	6	1	1	1825400000	1182000000	0	0	870790000	297420000	136630000	0	440490000	380210000	0	0
Q9VBD5;Q9VBD7	Q9VBD5	TwdlN	4	3	2	0	4	2	2	0	3	2	0	0	16044000000	6267100000	103310000	42164000	5599800000	2033000000	507020000	15955000	2455900000	3074700000	50503000	0
Q9VBD6	Q9VBD6	TwdlJ	2	1	0	0	0	0	0	0	1	0	0	0	58284000	0	0	0	0	0	0	0	0	0	0	0
Q9VBD8;Q8IMR6	Q9VBD8	TwdlO	5	2	0	0	2	0	0	0	0	0	0	0	369830000	236280000	0	0	239450000	0	0	0	0	0	0	0
Q9VBE0	Q9VBE0	TwdlB	1	1	1	0	1	1	1	0	1	1	0	0	2651300000	3668800000	199430000	0	1879900000	517490000	226520000	0	1151000000	44137000	0	0
Q9VBE1	Q9VBE1	TwdlP	1	1	0	0	1	0	0	0	0	0	0	0	105450000	0	0	0	55522000	0	0	0	0	0	0	0
Q9VBE2	Q9VBE2	TwdlM	6	5	2	2	4	2	1	1	3	4	0	0	4925500000	2655300000	21313000	23185000	1110400000	104080000	53664000	0	264630000	35237000	0	0
Q9VBI2	Q9VBI2	Dak1	0	0	0	0	0	0	0	0	1	0	0	0	0	0	0	0	0	0	0	0	16889000	0	0	0
Q9VBK9	Q9VBK9		1	1	0	0	0	1	0	0	0	1	0	0	0	0	0	0	0	0	0	0	0	65700000	0	0
Q9VBL3	Q9VBL3		0	0	0	0	0	0	0	0	2	1	1	1	0	0	0	0	0	0	0	0	25490000	0	0	0
Q9VBN5	Q9VBN5	RpL27	1	1	2	3	2	1	2	2	3	1	1	4	0	0	34837000	203780000	0	0	80279000	115950000	64448000	0	0	52366000
Q9VBU2	Q9VBU2	RIOK2	1	1	0	0	0	0	0	0	1	1	0	0	0	0	0	0	0	0	0	0	0	15011000	0	0
Q9VBU4	Q9VBU4		1	2	0	0	1	1	0	0	1	2	1	0	0	115680000	0	0	0	0	0	0	0	261540000	0	0
Q9VBU9	Q9VBU9	RpS27	6	4	6	3	3	4	4	4	6	5	5	3	251920000	309270000	735240000	331060000	356160000	351910000	218020000	316630000	304510000	475740000	843410000	184170000
Q9VBZ5;A8JRA4;Q8IMU5	Q9VBZ5;A8JRA4;Q8IMU5	CG6422-RB	5	3	0	0	4	4	2	0	4	7	1	1	130600000	114570000	0	0	89234000	188960000	88920000	0	144530000	247030000	0	0
Q9VC08	Q9VC08	Mink	7	4	6	3	7	4	3	2	10	5	7	2	89751000	83203000	94113000	19058000	172950000	94437000	154720000	47856000	519350000	69697000	272630000	22885000
Q9VC18	Q9VC18		1	2	0	0	1	1	0	0	2	2	0	0	0	143630000	0	0	0	0	0	0	54740000	0	0	0
Q9VC24	Q9VC24		1	1	0	0	1	1	1	0	1	0	0	0	0	0	0	0	250890000	0	0	0	0	0	0	0
Q9VC36	Q9VC36	polybromo	0	0	0	1	0	1	0	1	0	0	1	0	0	0	0	0	0	0	0	2295200	0	0	0	0
Q9VC45	Q9VC45	asp	4	3	0	0	2	3	0	0	3	2	0	0	41371000	48360000	0	0	46970000	46185000	0	0	81712000	107530000	0	0
Q9VC48	Q9VC48		1	2	0	0	1	2	1	1	3	3	0	0	126370000	78499000	0	0	99606000	79969000	0	0	88886000	254550000	0	0
Q9VC54;Q7KS14	Q9VC54		18	17	20	17	18	16	15	19	19	15	18	18	1634900000	1100700000	3407700000	1661400000	2041600000	1108000000	2345200000	2639800000	2092800000	901000000	1286000000	2163200000
Q9VC60	Q9VC60		1	1	3	2	6	7	6	1	8	5	7	4	0	0	222190000	96125000	129260000	161750000	129340000	0	192840000	188050000	214990000	158810000
Q9VC61-2;A0A0B4LHL0;Q9VC61	Q9VC61-2;A0A0B4LHL0;Q9VC61	CG13624	1	1	1	0	1	1	0	0	1	0	0	1	0	0	0	0	0	0	0	0	4803900	0	0	0
Q9VC93	Q9VC93	Dis3	0	0	0	0	0	0	0	0	0	1	0	0	0	0	0	0	0	0	0	0	0	31019000	0	0
Q9VC94	Q9VC94		3	3	7	4	5	4	5	2	5	4	6	2	36507000	17266000	254440000	65364000	29096000	27758000	1649900000	0	143240000	34494000	353940000	0
Q9VC96	Q9VC96	BRWD3	0	0	0	1	0	1	0	0	1	0	0	2	0	0	0	0	0	0	0	0	0	0	0	30449000
Q9VCC6	Q9VCC6		0	1	0	0	0	0	1	0	1	1	0	0	0	0	0	0	0	0	0	0	15252000	52257000	0	0
Q9VCD4;Q4V5H0	Q9VCD4;Q4V5H0		11	9	10	10	11	10	8	11	11	10	11	10	1066900000	1492000000	2334100000	1978300000	2266800000	4018300000	5191000000	3131400000	1448500000	2455200000	5268700000	1927500000
Q9VCH5;B8A421	Q9VCH5;B8A421	Nup98-96;Nup98-RA	5	5	3	6	3	7	5	4	6	3	1	3	231220000	149970000	0	115720000	135690000	495640000	211010000	158710000	139210000	135060000	0	150280000
Q9VCP0;Q9VCP0-2	Q9VCP0;Q9VCP0-2	EloA	3	4	3	6	5	3	5	7	3	2	4	6	117260000	96046000	549190000	459360000	155930000	132900000	485980000	434980000	154010000	81091000	541830000	186550000
Q9VCR9	Q9VCR9		1	1	0	0	0	0	0	0	0	1	0	0	0	0	0	0	0	0	0	0	0	3500800	0	0
Q9VCU5	Q9VCU5	CG17141	1	1	1	1	1	1	1	0	1	1	0	0	0	0	0	0	0	0	0	0	0	65936000	0	0
Q9VCY1	Q9VCY1		15	12	21	15	19	12	13	13	16	11	20	10	543610000	687870000	3173600000	1728800000	590160000	496090000	2002200000	1549600000	689770000	393720000	1461700000	654560000
Q9VD35	Q9VD35		10	9	3	0	7	5	0	0	3	4	0	0	872240000	1221400000	63179000	0	201150000	278700000	0	0	97822000	68084000	0	0
Q9VD48	Q9VD48		1	1	0	0	1	1	1	0	1	1	0	0	0	0	0	0	0	0	0	0	0	76855000	0	0
Q9VD58	Q9VD58		3	3	0	0	1	2	2	0	3	3	1	0	200500000	559230000	0	0	69611000	211980000	46746000	0	180810000	587150000	0	0
Q9VD66	Q9VD66	fit	2	2	2	3	2	2	2	5	2	2	2	5	157970000	105630000	221070000	344020000	175460000	88421000	197220000	311610000	193430000	234270000	158860000	805800000
Q9VDE5	Q9VDE5	ppan	9	3	12	22	7	3	10	18	13	2	15	20	146970000	77325000	1849000000	4656400000	240120000	30010000	505170000	2391200000	623720000	84048000	2397100000	3601500000
Q9VDE9	Q9VDE9	RhoGAP93B	3	4	0	0	2	3	0	0	2	3	0	0	58185000	57377000	0	0	64575000	59748000	0	0	49677000	55687000	0	0
Q9VDH8	Q9VDH8	RpS30	4	3	5	3	4	2	2	3	5	2	5	3	1186100000	319570000	1399900000	12963000000	3072700000	502040000	191150000	8817700000	2371300000	204460000	2062800000	10653000000
Q9VDK7	Q9VDK7	Srp72	2	2	3	2	1	1	2	2	2	1	2	2	87947000	84639000	234260000	38894000	137660000	0	50967000	0	179580000	50493000	104040000	67931000
Q9VDL2;Q86BR8	Q9VDL2;Q86BR8	TFAM	4	1	4	3	3	1	4	4	6	7	7	6	143650000	0	72070000	42255000	74826000	0	110400000	71831000	163240000	371600000	153640000	139320000
Q9VDQ3	Q9VDQ3		2	1	0	0	1	1	0	0	1	3	0	0	0	0	0	0	0	0	0	0	0	41228000	0	0
Q9VDS6	Q9VDS6	Surf6	23	21	21	17	25	18	16	17	22	19	21	13	8994400000	7853100000	29253000000	11753000000	10957000000	8014800000	21029000000	5011400000	7802700000	6920800000	13842000000	4709500000
Q9VE85	Q9VE85	Nup43	1	0	0	0	0	1	1	0	1	0	0	0	0	0	0	0	0	0	0	0	12677000	0	0	0
Q9VEA1	Q9VEA1	eIF-1A	1	2	0	0	1	2	0	0	2	2	2	0	0	42202000	0	0	0	0	0	0	54222000	0	0	0
Q9VEB1	Q9VEB1	Mdh2	6	6	0	0	4	4	0	0	5	5	1	0	268680000	327940000	0	0	161460000	240870000	0	0	151550000	624870000	0	0
Q9VEB3	Q9VEB3	CG7993	4	7	8	13	5	6	7	12	8	6	9	10	67929000	140110000	599950000	865890000	123100000	266660000	201170000	597390000	113630000	101070000	315820000	210850000
Q9VEB6	Q9VEB6		0	1	0	0	0	0	0	0	0	0	0	0	0	7952500	0	0	0	0	0	0	0	0	0	0
Q9VEG6	Q9VEG6	Pxt	8	5	0	2	6	4	0	2	9	6	1	2	96928000	232390000	0	0	109610000	127040000	0	0	151230000	192220000	0	0
Q9VEJ1;A0A0B4KG60;A0A0B4KGU8	Q9VEJ1;A0A0B4KG60	SF1	16	14	18	31	18	11	9	27	15	13	17	33	2740900000	3785900000	8004900000	9092200000	2720700000	3704900000	6705000000	10478000000	6143500000	3736700000	6760800000	14640000000
Q9VEJ9	Q9VEJ9		3	1	0	0	3	1	0	0	0	1	0	0	0	0	0	0	47271000	0	0	0	0	0	0	0
Q9VEN2	Q9VEN2	cal1	1	0	2	0	0	0	0	0	2	0	1	0	0	0	36796000	0	0	0	0	0	42526000	0	0	0
Q9VEN3	Q9VEN3	GckIII	1	1	0	0	1	0	0	0	1	0	1	0	0	0	0	0	0	0	0	0	0	0	1105400	0
Q9VEP6	Q9VEP6	AdSL	0	2	0	0	0	1	0	0	1	2	0	0	0	38331000	0	0	0	0	0	0	0	115120000	0	0
Q9VEP9	Q9VEP9		2	3	1	8	1	2	1	0	1	3	1	6	94729000	73719000	0	105670000	0	108050000	0	0	0	106220000	0	53338000
Q9VES0	Q9VES0	CG10324-RA	33	28	34	30	36	21	23	25	35	17	38	31	4827500000	1962900000	8544600000	13836000000	8010800000	2965900000	6514700000	14915000000	7675600000	2720100000	13330000000	15253000000
Q9VEV3	Q9VEV3		1	0	1	0	0	0	1	0	0	1	1	1	5040200	0	0	0	0	0	0	0	0	0	0	0
Q9VEX5	Q9VEX5	Asun	1	0	0	0	1	1	0	0	1	0	0	0	0	0	0	0	0	0	0	0	6433800	0	0	0
Q9VF26	Q9VF26	spn-E	0	1	0	0	1	0	0	0	1	0	0	0	0	0	0	0	0	0	0	0	10999000	0	0	0
Q9VF56	Q9VF56		0	0	0	0	0	1	0	0	0	1	0	0	0	0	0	0	0	0	0	0	0	24770000	0	0
Q9VFE6	Q9VFE6	CG3817	0	1	2	1	0	0	0	1	1	0	1	2	0	0	0	0	0	0	0	0	0	0	0	20194000
Q9VFF0	Q9VFF0	UQCR-C1	1	2	0	0	2	1	1	0	2	1	0	0	0	135630000	0	0	55072000	0	0	0	0	0	0	0
Q9VFF2	Q9VFF2	CG33332-RA	3	3	5	7	5	2	2	6	9	3	12	7	111750000	95385000	383180000	282760000	292460000	227600000	115930000	236850000	410130000	223670000	995000000	257000000
Q9VFT4	Q9VFT4	rin	17	20	6	6	16	21	13	2	17	20	5	5	1701500000	2489600000	245520000	160580000	1492300000	2315200000	1102000000	154100000	2420100000	7111900000	200100000	320530000
Q9VFV9	Q9VFV9	Droj2	3	3	0	1	4	3	2	0	3	4	1	1	486700000	211120000	0	0	169410000	130900000	41209000	0	444210000	564190000	0	0
Q9VG06	Q9VG06	CG17327-RA	1	1	1	0	1	1	1	1	1	1	0	1	0	0	0	0	0	0	0	0	0	0	0	12589000
Q9VG84	Q9VG84	lig3	0	0	0	1	0	0	0	1	0	0	0	1	0	0	0	0	0	0	0	0	0	0	0	2260600
Q9VGA3	Q9VGA3		10	9	6	1	9	6	3	1	6	6	0	0	1768600000	1381700000	91067000	0	1931200000	570800000	140640000	0	416780000	439460000	0	0
Q9VGA4	Q9VGA4	MBD-R2	2	1	0	2	2	1	2	2	3	2	2	1	0	0	0	0	43365000	0	0	0	24931000	41110000	27562000	0
Q9VGF9	Q9VGF9	aurA	4	5	1	0	2	4	3	0	3	4	0	1	158890000	274830000	0	0	224660000	158590000	171350000	0	255160000	268970000	0	0
Q9VGH5	Q9VGH5	glo	0	1	0	0	0	1	0	0	0	0	0	0	0	0	0	0	0	23794000	0	0	0	0	0	0
Q9VGI8	Q9VGI8	Blm	2	1	2	1	1	1	0	1	1	0	1	1	0	0	117660000	0	0	0	0	0	0	0	0	0
Q9VGL0	Q9VGL0		7	8	3	1	9	7	3	0	9	9	1	0	295340000	418910000	85252000	0	265100000	377990000	83289000	0	259820000	341000000	0	0
Q9VGP9	Q9VGP9	KP78a	1	2	0	0	2	2	1	0	2	2	1	0	0	66611000	0	0	70616000	67604000	0	0	88706000	75464000	0	0
Q9VGX3-3;Q9VGX3-2	Q9VGX3-3	fau	6	8	4	1	6	8	2	0	4	5	0	0	612920000	1820000000	92948000	0	433870000	536370000	245380000	0	129250000	215050000	0	0
Q9VH00	Q9VH00		0	0	2	4	1	1	3	3	1	1	2	3	0	0	48804000	50003000	0	0	42678000	49195000	0	0	65127000	51857000
Q9VH64	Q9VH64		2	0	0	1	1	0	1	1	2	4	1	1	45930000	0	0	0	0	0	0	0	51853000	186020000	0	0
Q9VH89	Q9VH89	dmt	0	1	0	0	1	0	1	1	1	1	4	0	0	25996000	0	0	0	0	31195000	0	15654000	30979000	61572000	0
Q9VH94	Q9VH94	nmdyn-D7	0	0	0	2	0	0	0	1	0	0	0	1	0	0	0	0	0	0	0	0	0	0	0	14287000
Q9VHB0	Q9VHB0		2	1	3	1	2	3	3	3	4	3	6	4	58947000	0	157150000	0	50891000	51287000	264100000	70670000	114410000	40931000	173420000	124580000
Q9VHC0	Q9VHC0	RnpS1	3	3	5	7	3	3	2	6	5	4	6	8	83655000	67171000	270070000	133600000	138850000	148110000	149360000	163140000	216670000	87613000	68499000	214830000
Q9VHC3	Q9VHC3	by	0	1	0	0	0	0	0	0	0	0	0	0	0	30522000	0	0	0	0	0	0	0	0	0	0
Q9VHC7;A0A0B4K6Z1	Q9VHC7;A0A0B4K6Z1	rump	4	6	1	4	3	6	4	3	5	7	0	7	145320000	219810000	0	140210000	157240000	462860000	96913000	161970000	179210000	348780000	0	144850000
Q9VHC8	Q9VHC8		1	2	1	1	0	0	1	0	2	2	0	3	0	26860000	0	0	0	0	0	0	24081000	22681000	0	0
Q9VHE5	Q9VHE5	RpL34b	1	1	1	2	1	1	1	1	1	2	1	1	1417600000	3084800000	4391500000	39832000000	1431400000	1204300000	4626700000	27269000000	1925100000	2619300000	2778500000	17065000000
Q9VHH8	Q9VHH8	beag	1	0	1	0	1	1	0	1	1	1	0	1	0	0	0	0	0	0	0	0	0	18949000	0	0
Q9VHI1	Q9VHI1	hyx	4	5	1	2	2	3	2	2	4	3	2	3	291290000	478310000	0	0	167470000	370980000	144600000	0	271230000	312340000	166420000	0
Q9VHI7	Q9VHI7		1	1	0	0	0	0	0	0	0	0	0	0	0	9383700	0	0	0	0	0	0	0	0	0	0
Q9VHK6	Q9VHK6	IscU	0	1	0	0	0	0	0	0	0	1	0	0	0	0	0	0	0	0	0	0	0	10319000	0	0
Q9VHL2	Q9VHL2	Tcp-1eta	2	2	0	0	1	1	0	0	1	1	0	0	27759000	33362000	0	0	0	0	0	0	0	0	0	0
Q9VHP9;A0A0B4LGX0	Q9VHP9;A0A0B4LGX0	Cenp-C	1	1	1	1	2	1	1	1	3	2	2	2	0	0	0	0	24574000	0	0	0	61900000	0	0	0
Q9VI07	Q9VI07	Osi20	1	1	0	0	1	0	0	0	0	0	0	0	0	9301900	0	0	0	0	0	0	0	0	0	0
Q9VI10	Q9VI10	SmD2	1	1	1	0	1	1	1	0	1	1	1	0	0	0	0	0	0	0	0	0	0	0	7394900	0
Q9VI56	Q9VI56		5	8	3	1	6	5	5	1	5	6	2	1	986020000	3776300000	325020000	0	580640000	1627800000	1118400000	0	1320700000	2564200000	124360000	88727000
Q9VI82	Q9VI82	CG1234	10	6	10	11	7	5	7	7	10	6	11	7	450070000	341260000	2153700000	811440000	713710000	529150000	1067400000	1202500000	780460000	368790000	1073500000	214390000
Q9VID7	Q9VID7	l(2)k14505	0	0	1	1	1	1	1	1	1	1	1	1	0	0	0	0	0	0	0	0	0	0	0	228150000
Q9VID9	Q9VID9		0	0	0	2	1	0	0	1	1	1	0	1	0	0	0	25709000	0	0	0	0	0	0	0	0
Q9VIE6	Q9VIE6	Mcm10	1	1	0	0	2	1	0	0	2	2	0	1	54531000	0	0	0	30010000	0	0	0	43981000	11498000	0	0
Q9VIE8	Q9VIE8	Acon	6	7	0	0	4	5	2	0	4	6	0	0	510200000	620410000	0	0	45405000	198560000	71152000	0	101100000	579220000	0	0
Q9VIF0	Q9VIF0	CG9246	0	0	0	2	0	1	1	1	0	0	0	2	0	0	0	6833500	0	0	0	0	0	0	0	2801200
Q9VIF6	Q9VIF6	CG9253-RA	1	1	1	1	1	0	1	0	0	0	1	0	0	0	0	0	0	0	0	0	0	0	16450000	0
Q9VIQ5	Q9VIQ5		0	1	0	0	1	1	0	0	1	1	0	0	0	0	0	0	0	0	0	0	0	30424000	0	0
Q9VIQ8	Q9VIQ8	COX4	2	2	0	0	1	0	0	0	1	1	0	0	48066000	59485000	0	0	0	0	0	0	0	0	0	0
Q9VIT3	Q9VIT3	msb1l	1	2	1	1	1	1	1	1	1	1	1	1	0	0	0	0	0	0	0	0	0	0	62589000	0
Q9VIV8	Q9VIV8		0	0	0	0	0	0	0	0	1	0	0	0	0	0	0	0	0	0	0	0	53300000	0	0	0
Q9VIX2;Q9VIX3;Q8INW7;D3DMM0;Q2PDT4	Q9VIX2;Q9VIX3;Q8INW7;D3DMM0;Q2PDT4	Pax	2	2	0	0	1	0	0	0	0	0	0	1	33653000	67126000	0	0	0	0	0	0	0	0	0	0
Q9VIZ3	Q9VIZ3	l(2)37Cb	2	2	2	2	2	1	1	2	3	2	2	8	0	18256000	0	20656000	0	0	0	17456000	0	0	0	56394000
Q9VJ12	Q9VJ12	Acn	4	4	6	17	5	7	4	14	5	4	8	18	130620000	80534000	978230000	508710000	248280000	740370000	191040000	427610000	284030000	135030000	278190000	887050000
Q9VJ14	Q9VJ14	mib2	1	1	1	0	1	1	0	0	1	1	0	0	0	46341000	0	0	0	0	0	0	0	76659000	0	0
Q9VJ19	Q9VJ19	RpL30	0	0	0	2	0	0	0	2	1	2	0	2	0	0	0	20831000	0	0	0	14676000	0	16071000	0	17483000
Q9VJ29	Q9VJ29	Tango6	1	0	1	2	0	0	0	2	1	0	0	2	0	0	0	10384000	0	0	0	0	0	0	0	10686000
X2J6U8;Q9VJ35	X2J6U8;Q9VJ35	ssp3	1	1	0	0	1	1	1	0	1	1	0	0	0	0	0	0	0	0	0	0	0	50633000	0	0
Q9VJ74	Q9VJ74		49	21	50	41	59	25	37	28	71	35	64	46	3972700000	1553500000	5980100000	3774100000	6079400000	1682800000	5437200000	2122500000	7807200000	1377700000	11487000000	5788800000
Q9VJ75	Q9VJ75		0	1	0	0	0	0	0	0	0	0	0	0	0	13035000	0	0	0	0	0	0	0	0	0	0
Q9VJ80	Q9VJ80		5	5	1	0	5	3	2	0	5	3	0	0	534260000	310940000	0	0	448150000	53422000	44954000	0	80299000	92601000	0	0
Q9VJ86	Q9VJ86	bsf	2	2	0	0	1	2	0	0	2	2	0	0	35369000	32707000	0	0	0	24051000	0	0	29586000	58764000	0	0
Q9VJ87	Q9VJ87	ncm	20	16	20	43	25	23	17	39	26	14	23	47	2940800000	1615400000	5052000000	9189500000	2895200000	5008300000	6174100000	10451000000	3040700000	1478500000	3971400000	11967000000
Q9VJC7	Q9VJC7	CG6412	0	1	0	0	0	0	0	0	0	1	0	0	0	0	0	0	0	0	0	0	0	0	0	0
Q9VJG2	Q9VJG2		2	2	8	4	1	5	8	5	2	2	8	3	44437000	156550000	1052400000	683420000	0	207480000	498030000	223980000	0	61222000	636310000	414490000
Q9VJH2	Q9VJH2	mdy	1	1	0	1	2	2	0	0	2	2	1	0	0	0	0	0	48538000	57072000	0	0	58018000	80199000	0	0
Q9VJJ0	Q9VJJ0	Prosbeta4	1	2	0	0	1	1	0	0	2	1	0	0	0	0	0	0	0	0	0	0	64760000	0	0	0
Q9VJJ1	Q9VJJ1		1	0	0	0	0	0	0	0	1	1	0	0	0	0	0	0	0	0	0	0	0	41372000	0	0
Q9VJT4	Q9VJT4	ms(2)34Fe	1	1	1	2	0	1	0	2	1	1	0	2	0	0	0	0	0	0	0	0	0	0	0	21580000
X2JE06;Q9VJY6	X2JE06;Q9VJY6	RpL24	9	8	9	8	12	9	10	7	11	10	10	7	451490000	538000000	1270200000	3804000000	830610000	792010000	1606900000	5198900000	742880000	224400000	890230000	2023600000
Q9VJZ1	Q9VJZ1	CG9302-RA	4	1	2	3	0	1	0	3	2	2	4	5	47352000	0	28012000	23760000	0	0	0	33906000	31506000	37346000	98251000	53339000
Q9VJZ7	Q9VJZ7	Nnp-1	2	1	6	4	3	1	1	2	1	0	7	1	48730000	0	242940000	0	50801000	0	0	33618000	0	0	322420000	0
Q9VK18	Q9VK18		3	2	0	0	3	2	3	0	3	4	0	0	47228000	74413000	0	0	77648000	134590000	46347000	0	71531000	142010000	0	0
Q9VK58;Q9VK57	Q9VK58	Pih1D1	14	20	6	2	19	18	7	3	16	22	7	5	985770000	1052700000	375750000	81515000	571010000	1178400000	166170000	100470000	466810000	2345600000	213020000	78887000
Q9VK59	Q9VK59		30	39	19	15	31	37	22	8	23	37	8	15	4271200000	8769700000	967460000	671300000	3372900000	6369500000	2112700000	183610000	2392900000	7139300000	130290000	416910000
Q9VK60	Q9VK60		1	1	0	0	1	1	1	0	1	1	0	0	0	0	0	0	0	0	0	0	0	10773000	0	0
Q9VK69	Q9VK69		6	4	1	0	5	2	2	0	4	6	0	0	236750000	264850000	0	0	262120000	228900000	101680000	0	480930000	933830000	0	0
Q9VKB4	Q9VKB4	CG6712	1	0	0	1	0	0	0	1	0	0	0	0	0	0	0	0	0	0	0	6350300	0	0	0	0
Q9VKD3;Q8IPA0	Q9VKD3	CG12264	3	1	0	0	4	2	1	0	2	4	1	1	119280000	0	0	0	81541000	103620000	0	0	138820000	171790000	0	0
Q9VKE2	Q9VKE2	Cry	6	6	1	0	0	0	0	1	0	0	0	0	384920000	451380000	0	0	0	0	0	0	0	0	0	0
Q9VKH9;X2J5P0	Q9VKH9;X2J5P0	cana	1	1	2	1	1	1	1	0	1	1	0	0	36902000	259200000	30388000	0	26202000	41523000	25488000	0	28848000	0	0	0
Q9VKI8	Q9VKI8		4	4	0	0	1	2	0	0	3	2	0	0	49543000	56577000	0	0	0	0	0	0	47530000	186120000	0	0
X2J7U0;Q9VKM1	X2J7U0;Q9VKM1	piwi	1	1	1	0	2	0	0	0	1	3	0	0	0	0	0	0	14180000	0	0	0	0	53248000	0	0
Q9VKP5	Q9VKP5		0	1	1	0	1	1	0	1	0	0	0	0	0	0	0	0	0	0	0	25753000	0	0	0	0
Q9VKQ2	Q9VKQ2		1	2	0	0	1	0	0	0	0	1	0	0	0	171570000	0	0	0	0	0	0	0	0	0	0
Q9VKR2	Q9VKR2	CG17118	2	2	2	1	1	1	1	1	2	1	1	0	30705000	30032000	41085000	0	0	0	0	0	58442000	0	0	0
Q9VKS2	Q9VKS2		1	1	0	0	0	0	0	0	0	0	0	0	0	65755000	0	0	0	0	0	0	0	0	0	0
Q9VKW1	Q9VKW1		1	1	1	0	1	1	1	0	1	1	0	0	0	0	0	0	0	0	0	0	0	227670000	0	0
Q9VKX2	Q9VKX2	Mdh1	0	1	0	0	0	0	0	0	0	1	0	0	0	0	0	0	0	0	0	0	0	6401600	0	0
Q9VL00	Q9VL00	CG4968	1	1	0	0	0	1	0	0	1	1	0	0	0	0	0	0	0	0	0	0	0	13510000	0	0
Q9VL01	Q9VL01	CG5390-RA	1	1	0	0	0	0	0	0	0	0	0	0	0	15869000	0	0	0	0	0	0	0	0	0	0
Q9VL31	Q9VL31	Ripalpha	0	0	0	0	1	1	0	0	0	1	0	0	0	0	0	0	0	0	0	0	0	61076000	0	0
Q9VL63	Q9VL63	CG31712	13	12	13	12	14	8	8	12	14	10	14	12	9108500000	2610000000	9421800000	22647000000	12349000000	3448900000	5383100000	21937000000	13079000000	3056200000	9593100000	25279000000
Q9VL68	Q9VL68		0	0	0	0	0	0	0	0	0	1	0	0	0	0	0	0	0	0	0	0	0	30036000	0	0
Q9VL70	Q9VL70	yip2	5	5	0	1	1	4	0	0	2	7	0	0	79788000	139490000	0	0	0	85548000	0	0	139970000	210500000	0	0
Q9VL71	Q9VL71	Srp54	47	44	47	52	50	30	30	54	51	30	52	51	59561000000	46834000000	131590000000	331990000000	77369000000	89748000000	108360000000	460790000000	88564000000	68304000000	175620000000	499980000000
Q9VL75	Q9VL75	Bka	2	2	3	7	2	2	2	5	2	0	2	3	0	0	1095900000	888330000	571400000	137190000	0	1230700000	0	0	0	391870000
Q9VL77	Q9VL77		2	2	0	0	2	1	2	0	2	2	0	0	75043000	173690000	0	0	78066000	97461000	48788000	0	87408000	114270000	0	0
X2J5E8;Q9VL78	X2J5E8;Q9VL78	FKBP59	3	4	0	0	3	3	2	0	3	3	0	0	86369000	65624000	0	0	78893000	57365000	0	0	112750000	136090000	0	0
Q9VL89	Q9VL89	und	2	3	0	0	0	1	0	0	3	2	0	0	28971000	77168000	0	0	0	0	0	0	0	0	0	0
Q9VL91	Q9VL91	zf30C	5	4	5	2	4	3	5	2	5	1	5	5	99708000	96152000	113110000	77037000	64822000	105870000	77506000	186940000	169800000	0	118850000	102240000
Q9VL96	Q9VL96	CG4364	2	0	2	1	1	0	1	1	0	0	1	1	0	0	42262000	0	0	0	0	0	0	0	0	0
Q9VLC5	Q9VLC5	Aldh	2	1	0	0	2	0	0	0	1	0	0	0	0	0	0	0	24487000	0	0	0	0	0	0	0
Q9VLK1	Q9VLK1		2	1	1	3	0	1	1	1	0	0	1	0	0	0	0	17080000	0	0	0	0	0	0	0	0
Q9VLS0	Q9VLS0		5	3	2	6	3	2	0	5	2	0	3	7	105970000	58528000	30829000	40035000	52952000	0	0	44322000	78682000	0	33357000	71550000
Q9VLT7	Q9VLT7	RpL36A	15	15	15	10	15	16	12	12	16	14	15	9	10495000000	16075000000	16010000000	43260000000	15445000000	20681000000	13240000000	52308000000	9668700000	11463000000	9319100000	45585000000
Q9VLX2	Q9VLX2		5	4	3	11	6	4	3	7	6	3	4	17	280640000	314910000	472410000	642320000	405470000	449270000	106260000	398280000	371580000	302950000	614380000	2001500000
Q9VLX9	Q9VLX9		0	1	0	0	1	0	0	0	1	0	0	0	0	0	0	0	0	0	0	0	41917000	0	0	0
Q9VLY1	Q9VLY1		1	1	0	0	0	0	0	0	0	0	0	0	0	363410000	0	0	0	0	0	0	0	0	0	0
Q9VM07	Q9VM07		3	2	1	0	2	3	0	0	1	1	0	1	70109000	111480000	0	0	93892000	73194000	0	0	0	0	0	0
Q9VM17	Q9VM17	CG5181	1	1	0	0	1	1	0	0	1	1	0	0	0	0	0	0	0	0	0	0	0	51235000	0	0
Q9VM36	Q9VM36		0	1	1	0	0	0	0	0	0	1	0	0	0	0	0	0	0	0	0	0	0	37702000	0	0
Q9VM49;X2JDG0;X2J9R6;X2J523	Q9VM49	Caper	18	13	21	26	20	11	11	29	24	11	25	30	2291200000	947700000	4989800000	10349000000	3310600000	1179300000	3525200000	9028100000	4424900000	1523000000	8247800000	13634000000
Q9VM69	Q9VM69	nop5	4	2	4	10	2	1	2	10	4	1	7	9	35180000	41579000	103060000	151510000	0	0	104940000	88898000	35306000	0	174210000	39993000
Q9VMB9	Q9VMB9	COX5B	2	2	0	0	2	2	0	1	2	2	0	0	210190000	287290000	0	0	97985000	149720000	0	0	105140000	133140000	0	0
Q9VMG7	Q9VMG7	Muc26B	4	2	0	3	4	2	2	3	2	2	0	0	31342000	72228000	0	426040000	50184000	82039000	0	1767200000	29108000	0	0	0
Q9VMK3	Q9VMK3	psd	0	0	0	0	0	0	0	0	1	0	0	0	0	0	0	0	0	0	0	0	0	0	0	0
Q9VMM7	Q9VMM7	CG11030-RA	2	2	2	5	4	0	1	4	3	0	2	4	0	0	27654000	109650000	75754000	0	0	224680000	63639000	0	37712000	29110000
Q9VMS1	Q9VMS1	cype	1	1	0	0	0	0	0	0	0	0	0	0	0	24949000	0	0	0	0	0	0	0	0	0	0
Q9VMV5	Q9VMV5	vkg	19	20	7	1	13	15	5	1	7	4	2	1	3442700000	2638200000	131830000	0	683000000	1240600000	181430000	0	192310000	47922000	0	0
Q9VMZ5	Q9VMZ5	TwdlF	7	7	1	0	6	2	2	0	5	5	0	0	1053500000	316170000	0	0	893660000	659410000	192030000	0	323490000	336790000	0	0
Q9VMZ6	Q9VMZ6	TwdlG	2	1	1	0	1	0	0	0	0	0	0	0	63145000	0	0	0	0	0	0	0	0	0	0	0
Q9VN21	Q9VN21	lost	16	15	8	4	11	11	11	6	14	11	11	6	1146800000	1175300000	1025300000	219630000	502280000	659960000	1744500000	370860000	790950000	956030000	330220000	337410000
Q9VN25-2;Q9VN25	Q9VN25-2;Q9VN25	eIF3-S10	4	5	0	0	5	5	1	0	6	9	1	1	233130000	199220000	0	0	104860000	315940000	0	0	142810000	676170000	0	0
Q9VN31	Q9VN31	Fip1	11	8	13	9	13	6	6	8	15	6	16	11	977780000	370050000	3095100000	1587900000	1800800000	596530000	3822900000	1326300000	2013600000	369500000	5336300000	2235900000
Q9VN39;Q8T0Q2	Q9VN39		19	21	19	16	21	18	17	17	21	20	18	18	1293300000	2579600000	4816100000	12671000000	3564600000	4068600000	6700900000	12080000000	4447700000	3059500000	3479500000	45882000000
Q9VNA3	Q9VNA3		1	1	0	0	1	1	1	0	1	1	1	0	0	0	0	0	0	0	0	0	0	0	13432000	0
Q9VNB9	Q9VNB9	RpL35A	3	3	5	4	4	2	5	3	4	3	4	5	125450000	616410000	549930000	414550000	93248000	560380000	1228900000	1683300000	334840000	582420000	258460000	96514000
Q9VND7	Q9VND7		2	2	0	1	2	1	2	0	2	1	1	1	0	0	0	0	0	0	0	0	46219000	0	0	0
Q9VNE0;A0A0B4KF97	Q9VNE0		12	11	14	27	10	6	12	23	13	8	21	26	778260000	455420000	1722100000	2544100000	1238500000	702540000	1037700000	3451000000	866580000	251530000	1948200000	3072100000
Q9VNE2	Q9VNE2	kra	3	2	1	0	3	2	2	2	4	1	2	3	170260000	158260000	0	0	169350000	121240000	0	0	155280000	511670000	0	0
Q9VNE9	Q9VNE9	RpL13A	1	0	0	0	0	0	0	0	2	1	0	0	0	0	0	0	0	0	0	0	0	39182000	0	0
Q9VNI3	Q9VNI3	CG1218	3	5	2	0	2	5	0	0	3	5	2	0	66050000	133670000	15580000	0	54633000	109420000	0	0	31061000	88054000	11936000	0
Q9VNM3	Q9VNM3	Osi2	5	5	0	0	5	4	3	0	4	4	0	0	429030000	434980000	0	0	270810000	270390000	127170000	0	63523000	150390000	0	0
Q9VNM7	Q9VNM7	Osi7	1	1	1	0	1	0	1	0	1	0	0	0	0	0	0	0	0	0	0	0	69314000	0	0	0
Q9VNM9	Q9VNM9	Osi9	1	2	1	0	1	2	1	0	1	1	0	0	192660000	290970000	0	0	343930000	434450000	0	0	17665000	53634000	0	0
Q9VNN6	Q9VNN6	Osi14	2	2	1	0	2	1	1	0	1	1	0	0	479450000	388950000	103270000	0	810210000	214150000	0	0	169580000	244310000	0	0
Q9VNN7	Q9VNN7	Osi15	1	1	1	0	1	1	1	1	1	1	0	0	2448200000	3290400000	0	0	4989500000	3334500000	2306700000	0	956030000	0	0	0
Q9VNP0	Q9VNP0	Osi18	3	2	0	0	2	1	0	0	0	0	0	0	19496000	25859000	0	0	0	0	0	0	0	0	0	0
Q9VNP6	Q9VNP6		1	0	0	0	1	0	0	1	0	0	0	0	0	0	0	0	0	0	0	78270000	0	0	0	0
Q9VNQ5	Q9VNQ5		5	5	3	0	4	2	2	0	3	2	1	0	2826800000	6775900000	41448000	0	2108900000	124800000	37385000	0	104190000	158790000	0	0
Q9VNS4	Q9VNS4		0	0	0	1	0	0	0	1	0	0	0	0	0	0	0	0	0	0	0	9704600	0	0	0	0
Q9VNW6	Q9VNW6		4	4	0	0	1	0	0	0	1	0	0	0	61155000	82415000	0	0	0	0	0	0	0	0	0	0
Q9VNY3	Q9VNY3		1	1	1	0	1	1	0	0	0	1	0	0	0	0	0	0	0	0	0	0	0	24592000	0	0
Q9VNY6	Q9VNY6		6	6	1	0	5	5	1	0	2	4	0	0	740960000	616110000	0	0	473230000	150730000	0	0	40863000	97959000	0	0
Q9VNZ1	Q9VNZ1		2	2	1	0	2	2	1	0	2	2	0	0	250260000	145270000	0	0	428060000	91767000	221890000	0	60133000	127340000	0	0
Q9VNZ2	Q9VNZ2		3	2	0	2	2	1	0	2	2	1	0	0	180710000	32636000	0	53658000	144630000	0	0	45605000	30917000	0	0	0
Q9VP05;H8F4P0;M9PII7	Q9VP05;H8F4P0;M9PII7	MED1	1	2	0	0	1	0	1	0	1	2	0	0	0	0	0	0	0	0	0	0	0	47713000	0	0
Q9VP57	Q9VP57	pzg	7	7	5	3	6	6	3	3	6	5	4	1	1548800000	2440300000	370580000	267480000	1137000000	967530000	255490000	92269000	1071800000	1578000000	177940000	0
Q9VPH2	Q9VPH2	DNApol-alpha60	0	0	0	0	0	0	0	0	0	1	0	0	0	0	0	0	0	0	0	0	0	11808000	0	0
Q9VPH4	Q9VPH4	kin17	1	1	0	0	0	1	0	0	0	0	0	2	0	0	0	0	0	0	0	0	0	0	0	36659000
Q9VPL0	Q9VPL0		1	1	0	0	1	1	1	0	1	1	0	0	0	0	0	0	0	0	0	0	0	34385000	0	0
Q9VPN5	Q9VPN5	Hop	4	4	0	0	4	3	2	0	4	7	0	0	139930000	254570000	0	0	90295000	382430000	59441000	0	160780000	781340000	0	0
Q9VPQ2	Q9VPQ2		1	1	1	0	1	1	0	0	3	0	2	0	0	0	0	0	0	0	0	0	42142000	0	0	0
Q9VPR5	Q9VPR5		1	1	0	2	0	0	0	1	1	1	0	3	0	0	0	0	0	0	0	0	0	0	0	44215000
Q9VPX7;Q9VPX6	Q9VPX7;Q9VPX6	capt	2	2	0	0	1	2	1	0	3	2	1	0	126850000	309720000	0	0	0	151480000	0	0	56291000	267070000	0	0
Q9VQ35	Q9VQ35	mRpL48	0	0	0	0	0	0	0	0	0	0	1	1	0	0	0	0	0	0	0	0	0	0	0	2469300
Q9VQ40	Q9VQ40		7	6	8	8	8	7	6	7	7	5	7	6	190430000	332320000	1440900000	2187700000	224660000	246160000	1617100000	1522200000	193400000	396480000	1088200000	1274400000
Q9VQF5	Q9VQF5	Cwc25	36	37	35	35	41	31	32	32	41	28	42	32	8797800000	4185100000	16672000000	9989700000	12597000000	5097800000	8824600000	11987000000	11342000000	4086200000	16776000000	11474000000
Q9VQH5	Q9VQH5	Cpr23B	1	0	0	0	1	0	0	0	0	0	0	0	0	0	0	0	0	0	0	0	0	0	0	0
Q9VQK5	Q9VQK5		2	0	6	9	1	2	4	11	2	3	10	12	79637000	0	100230000	125250000	0	0	93534000	185870000	0	62115000	298160000	163160000
Q9VQK7	Q9VQK7		1	1	1	5	0	1	0	4	1	0	1	5	0	0	0	105430000	0	0	0	91979000	0	0	0	133590000
Q9VQL7;B7Z001	Q9VQL7;B7Z001		4	5	1	0	1	0	0	0	0	0	0	0	164150000	167260000	0	0	0	0	0	0	0	0	0	0
Q9VQR5	Q9VQR5		1	1	0	0	0	0	0	0	0	0	0	0	0	18739000	0	0	0	0	0	0	0	0	0	0
Q9VQU8;M9PB25;M9PEE5;M9PBX4;M9PC26;M9PBX6	Q9VQU8;M9PB25;M9PEE5;M9PBX4;M9PC26		1	1	0	0	0	0	0	1	2	1	0	0	0	0	0	0	0	0	0	0	20014000	0	0	0
Q9VQY7	Q9VQY7		1	1	1	0	1	0	0	0	1	1	0	0	0	0	0	0	0	0	0	0	0	11405000	0	0
Q9VQZ5	Q9VQZ5	CG15432-RA	2	2	2	1	3	2	3	1	2	2	4	1	91289000	214330000	365020000	29033000	155350000	99105000	172960000	0	226470000	71264000	330080000	27956000
Q9VQZ8	Q9VQZ8		2	1	2	2	3	2	1	3	3	2	5	3	56417000	58120000	290050000	188260000	86201000	51245000	0	106550000	30496000	97749000	234280000	227100000
Q9VR99	Q9VR99	cactin	25	12	23	26	28	14	18	24	29	13	25	30	1718600000	586150000	3356000000	1624100000	2217400000	649950000	1708400000	1618400000	3319100000	712400000	2240100000	1837400000
Q9VRI0	Q9VRI0	Hlc	1	1	0	1	2	1	1	0	2	2	1	0	0	0	0	0	31783000	0	0	0	26201000	69220000	0	0
Q9VRJ4	Q9VRJ4		0	0	1	0	1	0	0	0	0	0	2	3	0	0	0	0	0	0	0	0	0	0	44889000	44365000
Q9VRL0	Q9VRL0	Cyt-c1	1	2	1	1	1	0	0	0	0	0	0	0	0	82538000	0	0	0	0	0	0	0	0	0	0
Q9VRL1	Q9VRL1	Uev1A	2	2	0	0	1	2	1	0	2	2	1	0	0	49123000	0	0	0	431690000	0	0	0	531220000	0	0
Q9VRM6	Q9VRM6	l(3)psg2	5	5	9	9	4	4	5	5	4	4	9	8	325120000	255240000	789360000	723450000	313660000	613970000	227620000	1365100000	332400000	182720000	606050000	403770000
Q9VRP2	Q9VRP2		2	2	0	0	2	3	1	0	2	2	0	0	212390000	254860000	0	0	220640000	356540000	0	0	230180000	331990000	0	0
Q9VRP3	Q9VRP3	Txl	1	1	0	0	1	0	0	0	0	1	0	1	0	0	0	0	0	0	0	0	0	3153100	0	0
Q9VRP5-7;Q9VRP5;Q9VRP5-8;Q9VRP5-9;Q9VRP5-6;Q9VRP5-2	Q9VRP5-7;Q9VRP5;Q9VRP5-8;Q9VRP5-9;Q9VRP5-6;Q9VRP5-2	scny	1	0	0	1	1	0	0	1	2	1	0	1	0	0	0	0	0	0	0	0	15700000	0	0	0
Q9VRY4	Q9VRY4	velo	1	2	0	0	1	1	1	0	1	1	0	0	0	53464000	0	0	0	0	0	0	0	0	0	0
Q9VS55	Q9VS55	CTCF	1	1	0	1	1	0	0	0	1	1	0	0	0	0	0	0	0	0	0	0	0	20986000	0	0
Q9VS75	Q9VS75		4	3	0	0	1	1	0	0	0	0	0	0	296940000	118100000	0	0	0	0	0	0	0	0	0	0
Q9VS76	Q9VS76	CG8541-RA	7	7	0	0	3	2	0	0	1	0	0	0	430140000	301950000	0	0	72630000	0	0	0	0	0	0	0
Q9VS81	Q9VS81		1	2	0	0	1	1	1	0	0	1	0	0	0	0	0	0	0	0	0	0	0	13698000	0	0
Q9VSA3	Q9VSA3	CG12262	3	4	0	0	1	1	0	0	3	4	0	0	90920000	158770000	0	0	0	0	0	0	0	203830000	0	0
Q9VSA9	Q9VSA9		2	1	0	0	1	1	1	0	1	1	0	0	0	0	0	0	0	0	0	0	0	21509000	0	0
Q9VSD6	Q9VSD6	msk	2	2	0	0	2	1	0	0	2	1	0	0	0	0	0	0	0	0	0	0	38600000	0	0	0
Q9VSH7	Q9VSH7	Cpr66Cb	2	2	1	0	2	1	0	0	1	0	0	0	233110000	355920000	0	0	91621000	148580000	0	0	0	0	0	0
Q9VSM7;Q9VSM6	Q9VSM7;Q9VSM6	S-Lap2;S-Lap1	3	2	1	1	3	2	1	1	1	2	1	0	178760000	90315000	0	0	185040000	111300000	0	0	0	124980000	0	0
Q9VSM9	Q9VSM9	Cdc6	4	6	2	0	4	3	3	0	5	3	0	0	200740000	253130000	29383000	0	257630000	83997000	56341000	0	265290000	482710000	0	0
Q9VSN3	Q9VSN3	Cpr66D	10	10	0	0	7	7	2	1	1	2	0	0	499190000	988440000	0	0	179200000	138260000	90895000	0	0	0	0	0
Q9VSS2	Q9VSS2	Srp68	1	1	0	0	1	1	1	0	1	1	0	0	0	0	0	0	0	0	0	0	0	95200000	0	0
Q9VSU6	Q9VSU6	Dhpr	1	1	0	0	0	1	0	0	0	1	0	0	0	0	0	0	0	19468000	0	0	0	0	0	0
Q9VSW4	Q9VSW4	CG4447-RA	1	2	0	0	2	2	1	0	2	2	0	1	0	14488000	0	0	35213000	28426000	0	0	80301000	189090000	0	0
Q9VSW5;M9PF35	Q9VSW5;M9PF35	Klp67A	1	1	0	0	2	0	0	0	2	1	0	0	0	0	0	0	42369000	0	0	0	53637000	0	0	0
Q9VSW7;M9PEW8	Q9VSW7;M9PEW8		3	2	1	0	2	2	0	0	1	2	0	0	248480000	351470000	0	0	0	0	0	0	0	176450000	0	0
Q9VSY0	Q9VSY0	Cpr67B	9	8	1	7	7	5	2	8	2	3	1	1	3044600000	1492600000	0	215710000	250620000	601540000	150680000	506530000	30104000	88004000	0	0
Q9VT00	Q9VT00	Jarid2	1	4	4	5	0	2	4	0	2	2	7	2	0	106980000	172880000	77772000	0	0	91779000	0	0	0	92199000	0
Q9VT19	Q9VT19		1	2	2	2	2	2	1	3	2	1	2	1	0	0	0	1139000000	0	0	0	0	0	0	32523000	0
Q9VT38	Q9VT38		5	4	7	6	3	3	5	7	5	4	7	7	27041000	63760000	335240000	289440000	55339000	68656000	104330000	148010000	79271000	53978000	274880000	243580000
Q9VT61	Q9VT61		9	10	0	6	10	10	8	7	9	11	5	8	500770000	1508100000	0	638390000	352560000	1759100000	717220000	509170000	409270000	2240200000	145450000	610360000
Q9VT75	Q9VT75	vnc	1	2	1	0	3	2	2	0	3	3	0	0	68819000	127230000	0	0	69930000	163760000	111400000	0	98592000	260350000	0	0
Q9VTB0	Q9VTB0		0	0	0	0	0	1	0	0	1	1	0	0	0	0	0	0	0	45000000	0	0	48228000	129650000	0	0
Q9VTE2	Q9VTE2	SuUR	6	7	8	6	3	3	6	4	6	2	8	3	139210000	287390000	952890000	260340000	172830000	234010000	551900000	336540000	398120000	285640000	653700000	136040000
Q9VTE6	Q9VTE6		3	1	3	3	3	2	2	4	3	1	1	0	70850000	0	157820000	0	53670000	0	0	116670000	0	0	0	0
Q9VTN7	Q9VTN7		0	0	1	2	0	0	0	1	0	0	1	2	0	0	0	17583000	0	0	0	0	0	0	0	20313000
Q9VTP4	Q9VTP4	RpL10Ab	5	4	1	2	2	3	1	2	3	2	0	1	35548000	26220000	0	63274000	48397000	26200000	0	32972000	56296000	93509000	0	0
Q9VTR2	Q9VTR2		1	0	0	1	0	0	0	3	0	0	0	0	0	0	0	0	0	0	0	125690000	0	0	0	0
Q9VTR6	Q9VTR6	prc	19	17	4	1	20	19	16	0	14	14	1	0	3720400000	4912400000	387080000	0	5700100000	10534000000	3345300000	0	581980000	2168600000	0	0
Q9VTW1;Q9VTW0;X2JB05;X2JGL7	Q9VTW1;Q9VTW0;X2JB05;X2JGL7		1	1	0	0	0	0	0	0	1	0	0	0	0	0	0	0	0	0	0	0	9776300	0	0	0
Q9VTY6	Q9VTY6	vih	1	1	0	1	1	0	0	1	1	1	0	1	0	0	0	0	0	0	0	0	0	0	0	5564800
Q9VTZ7	Q9VTZ7		0	0	0	0	1	1	1	0	1	0	1	0	0	0	0	0	0	0	0	0	0	0	18593000	0
Q9VU43	Q9VU43	SRm160	36	23	29	30	35	19	29	32	37	13	31	33	7503900000	1814400000	5215900000	4399900000	6551500000	2995500000	5388600000	6234200000	6760600000	1388600000	5287600000	6039400000
Q9VU65;M9PCD6	Q9VU65;M9PCD6	Poc1	3	4	1	0	4	3	1	0	5	3	0	0	133690000	117170000	0	0	95207000	127880000	0	0	117680000	170900000	0	0
Q9VU68;Q9VU68-2	Q9VU68;Q9VU68-2	flr	2	1	0	0	1	1	0	0	1	1	0	0	67567000	78870000	0	0	35241000	0	0	0	0	0	0	0
Q9VUA0	Q9VUA0	CG8833	62	58	52	68	66	58	41	70	64	59	62	73	17318000000	21544000000	13133000000	20702000000	17508000000	29734000000	16493000000	19970000000	13701000000	26183000000	18491000000	31802000000
Q9VUA5	Q9VUA5	ssp2	0	1	0	0	1	1	0	0	1	1	0	0	0	0	0	0	0	0	0	0	0	18529000	0	0
Q9VUB5	Q9VUB5	upSET	3	2	3	3	4	1	2	3	5	3	8	7	45711000	0	198670000	119990000	136100000	0	124900000	120590000	90622000	0	380500000	113890000
Q9VUB8	Q9VUB8	endos	7	7	1	2	5	5	4	0	6	7	4	1	510100000	738280000	0	40575000	374850000	287180000	58884000	0	516630000	681450000	107430000	0
Q9VUE4	Q9VUE4		1	1	1	0	1	1	0	1	1	0	0	0	0	0	0	0	0	0	0	0	0	0	0	0
Q9VUH8	Q9VUH8	Tdrd3	3	4	1	1	2	2	1	0	3	3	1	0	139450000	239030000	0	0	0	138210000	0	0	117810000	475150000	0	0
Q9VUL6	Q9VUL6		1	0	2	2	1	0	1	0	2	0	1	1	0	0	0	0	0	0	0	0	0	0	0	0
Q9VUQ5;Q9VUQ5-2;M9PFK7	Q9VUQ5;Q9VUQ5-2	AGO2	11	9	2	3	8	9	4	2	11	10	2	3	633290000	2131700000	180740000	235030000	388000000	1233300000	617180000	142900000	504960000	1964300000	50247000	191560000
Q9VUQ9	Q9VUQ9	dop	0	0	0	0	0	0	0	0	0	1	0	0	0	0	0	0	0	0	0	0	0	14046000	0	0
Q9VUS0	Q9VUS0		4	2	5	3	3	1	2	2	7	2	4	6	60790000	0	119390000	67045000	50640000	0	83358000	72840000	107360000	0	76998000	129440000
Q9VUU8;Q9VUU7	Q9VUU8;Q9VUU7	CG15715-RA	2	1	0	0	1	1	0	0	2	1	0	0	0	0	0	0	0	0	0	0	526650	0	0	0
Q9VUV9	Q9VUV9	l(3)72Ab	2	0	1	3	0	1	0	2	1	1	1	5	0	0	0	12705000	0	0	0	0	0	0	0	16505000
Q9VUY4	Q9VUY4		1	1	1	0	1	0	0	0	1	1	0	0	0	0	0	0	0	0	0	0	0	1234200000	0	0
Q9VUZ0	Q9VUZ0	SsRbeta	1	1	0	0	1	1	1	0	1	0	0	0	0	0	0	0	0	0	0	0	9598900	0	0	0
Q9VV18	Q9VV18		3	3	3	1	3	2	0	0	3	0	0	0	3576000000	2352900000	64393000	0	2818700000	37569000	0	0	132080000	0	0	0
Q9VV19	Q9VV19	CG13046-RB	3	3	0	0	4	2	0	0	0	1	0	0	70044000	76877000	0	0	90974000	44602000	0	0	0	0	0	0
Q9VV20	Q9VV20		2	1	0	0	3	1	0	0	1	1	0	0	104750000	0	0	0	75699000	0	0	0	0	0	0	0
Q9VV23	Q9VV23		2	2	1	1	2	1	2	1	2	2	0	0	1269600000	504870000	63917000	0	793000000	1504100000	279290000	0	123280000	441500000	0	0
Q9VV29;Q9VV30	Q9VV29;Q9VV30		2	3	1	0	1	1	1	1	1	1	1	0	592220000	2655700000	0	0	1135800000	2307900000	508100000	0	262760000	555810000	0	0
Q9VV31	Q9VV31		3	2	1	0	3	3	3	1	2	3	0	0	1347900000	1663500000	0	0	927440000	148690000	133720000	0	153280000	97856000	0	0
Q9VV46	Q9VV46	Cpr72Ec	1	2	0	0	0	0	0	0	0	0	0	0	0	105940000	0	0	0	0	0	0	0	0	0	0
Q9VV52	Q9VV52	RAF2	3	2	4	1	5	3	2	2	6	3	2	5	100730000	155590000	77588000	0	119410000	228850000	100730000	0	136110000	216870000	77298000	0
Q9VV75	Q9VV75	UQCR-C2	7	7	2	1	7	3	0	0	4	3	0	0	295460000	190530000	38908000	0	121010000	158820000	0	0	142410000	156540000	0	0
Q9VV79	Q9VV79	spd-2	2	1	0	0	1	1	1	0	1	1	1	0	0	0	0	0	0	0	0	0	0	0	7321300	0
Q9VVB7	Q9VVB7	Lmpt	0	1	0	0	0	0	0	0	0	0	0	0	0	58151000	0	0	0	0	0	0	0	0	0	0
Q9VVC8	Q9VVC8		1	1	0	0	0	0	0	0	1	1	0	0	0	0	0	0	0	0	0	0	0	28210000	0	0
Q9VVC9	Q9VVC9		0	0	3	1	0	0	2	0	1	0	4	0	0	0	227190000	0	0	0	129380000	0	0	0	124090000	0
Q9VVI1	Q9VVI1		3	1	3	3	2	2	2	3	2	1	2	3	164210000	0	1104800000	89832000	102960000	120940000	397420000	90430000	290580000	0	245470000	141510000
Q9VVI2	Q9VVI2	Edc3	1	0	0	1	0	0	0	1	0	1	0	2	0	0	0	0	0	0	0	0	0	0	0	8811600
Q9VVK8	Q9VVK8		1	0	3	7	1	1	3	5	0	0	4	5	0	0	61268000	48854000	0	0	57833000	53954000	0	0	51272000	25787000
X2J969;Q9VVL6	X2J969;Q9VVL6	MED19	1	0	1	3	0	0	0	2	2	1	3	3	0	0	0	48427000	0	0	0	61890000	0	0	44428000	57656000
Q9VVL7	Q9VVL7		3	3	1	0	2	3	3	0	3	3	0	0	116500000	346180000	0	0	120220000	183730000	68017000	0	56988000	237840000	0	0
Q9VVS5	Q9VVS5	Nufip	2	0	1	0	0	0	1	0	1	0	1	1	12773000	0	0	0	0	0	0	0	0	0	0	0
Q9VVT4	Q9VVT4		4	2	4	4	5	5	5	6	5	5	6	7	336860000	227610000	496860000	501370000	245250000	275070000	426890000	517330000	426260000	293100000	453700000	606080000
Q9VVU1	Q9VVU1	CG3902-RA	1	1	0	0	0	0	0	0	0	0	0	0	0	11885000	0	0	0	0	0	0	0	0	0	0
Q9VVU2;Q7JRQ1	Q9VVU2	RpL26	4	3	5	4	5	5	4	5	7	5	8	1	307190000	445370000	336440000	170150000	249570000	341690000	511980000	322640000	540860000	506860000	792720000	0
Q9VVU4	Q9VVU4		17	12	16	19	21	15	12	14	23	12	20	15	3207300000	1787000000	4953300000	2248200000	4103100000	2082900000	3216900000	2456700000	4133200000	2092500000	5598900000	3060800000
Q9VVZ4	Q9VVZ4		4	3	2	1	4	2	2	1	4	2	0	0	5126700000	2109600000	185830000	0	9227300000	153090000	229950000	0	862210000	25465000	0	0
Q9VVZ5	Q9VVZ5		1	1	1	0	1	0	0	0	1	0	0	0	883540000	846250000	0	0	681200000	0	0	0	107460000	0	0	0
Q9VVZ6;Q9VVZ7	Q9VVZ6;Q9VVZ7	CG18294	3	3	2	1	3	2	2	1	3	2	2	0	16406000000	13364000000	1103400000	0	9922900000	14918000000	4866500000	0	783030000	3274300000	111470000	0
Q9VW08	Q9VW08	Rcd7	0	0	0	1	0	0	0	1	0	0	1	0	0	0	0	0	0	0	0	0	0	0	0	0
Q9VW15	Q9VW15	ash1	9	9	11	1	12	10	5	1	12	7	16	6	182210000	303230000	615950000	0	351630000	282000000	85400000	0	231570000	277200000	986830000	61749000
Q9VW51	Q9VW51	Ell	0	0	0	0	0	0	0	0	0	2	0	0	0	0	0	0	0	0	0	0	0	20475000	0	0
Q9VWC6	Q9VWC6	vfl	1	0	0	0	1	0	0	0	1	0	1	1	0	0	0	0	0	0	0	0	0	0	0	1420000
Q9VWC7	Q9VWC7	CG12702-RA	0	1	0	1	0	0	0	1	0	0	1	1	0	0	0	0	0	0	0	0	0	0	0	0
X2JG50;Q9VWE6	X2JG50;Q9VWE6	CG14215	2	3	1	4	1	2	0	4	3	4	0	4	75720000	58727000	0	95241000	0	96440000	0	71551000	77200000	151820000	0	68970000
Q9VWF8	Q9VWF8		3	2	4	2	3	4	4	1	3	4	4	0	262930000	349260000	1945100000	122140000	180390000	360380000	672800000	0	248390000	628210000	505280000	0
Q9VWG1;M9NHC5;Q8IQW5	Q9VWG1;M9NHC5;Q8IQW5	HspB8	5	6	0	0	4	1	0	0	4	0	0	0	191900000	261230000	0	0	104230000	0	0	0	85087000	0	0	0
Q9VWH4;Q9VWH4-2	Q9VWH4;Q9VWH4-2	l(1)G0156	4	4	0	0	1	1	1	0	2	2	0	0	59948000	66795000	0	0	0	77817000	0	0	50205000	86788000	0	0
Q9VWI6	Q9VWI6	kek5	0	0	0	0	0	0	0	0	0	2	0	0	0	0	0	0	0	0	0	0	0	21438000	0	0
X2JG10;X2JFQ1;Q9VWN4	X2JG10;X2JFQ1;Q9VWN4		3	3	2	1	3	2	2	1	3	2	2	1	82019000	37459000	54206000	0	77354000	57271000	51608000	0	87936000	54565000	0	0
Q9VWP1	Q9VWP1	Usp39	1	1	0	0	1	1	1	0	1	1	0	0	0	0	0	0	0	0	0	0	0	73312000	0	0
Q9VWP5;R9PY26	Q9VWP5;R9PY26		1	3	2	3	4	4	2	1	4	3	2	0	0	63295000	0	0	29880000	51427000	68856000	0	45040000	53206000	35575000	0
Q9VWQ6;Q9VWQ3	Q9VWQ6;Q9VWQ3	CG18259-RA	4	4	2	1	3	2	1	0	4	2	0	2	60520000	71319000	0	0	55265000	0	0	0	59225000	55935000	0	32651000
Q9VWS2	Q9VWS2		1	1	1	0	1	1	1	0	1	1	0	0	0	228030000	0	0	0	0	0	0	0	188620000	0	0
Q9VWU6;Q9VWU8	Q9VWU6;Q9VWU8	CG32548-RB;CG6306	4	5	0	0	5	2	2	0	2	2	0	0	374040000	753200000	0	0	133280000	658670000	187080000	0	130170000	89636000	0	0
Q9VWV6	Q9VWV6	Tsf1	3	5	0	0	3	2	0	0	1	2	0	0	56485000	71784000	0	0	56590000	53897000	0	0	0	79314000	0	0
Q9VWV8	Q9VWV8	CG6179	1	1	0	0	1	1	1	0	2	1	0	0	270570000	279770000	0	0	94052000	125280000	0	0	0	289720000	0	0
Q9VWW2	Q9VWW2		1	1	0	0	1	1	0	0	0	0	0	0	0	0	0	0	0	20093000	0	0	0	0	0	0
Q9VX15	Q9VX15		1	2	0	0	2	2	1	0	1	2	1	0	29110000	17112000	0	0	18091000	22072000	0	0	43153000	26070000	0	0
X2JFX0;Q9VX25	X2JFX0;Q9VX25	CG8188	1	1	0	0	1	0	0	0	1	1	0	0	0	0	0	0	0	0	0	0	0	79158000	0	0
X2JFW6;Q9VX35	X2JFW6;Q9VX35		4	6	11	8	4	7	11	7	9	5	14	7	79067000	301550000	1321200000	1313300000	297420000	733640000	536520000	867160000	433570000	571460000	1564200000	739050000
Q9VX38	Q9VX38		0	0	4	0	2	1	1	0	2	1	3	0	0	0	101140000	0	0	0	0	0	0	0	75191000	0
Q9VX62	Q9VX62	CG8675-RA	1	1	0	0	0	0	1	0	1	1	0	0	0	0	0	0	0	0	0	0	0	52108000	0	0
Q9VX77	Q9VX77		0	0	1	1	1	0	1	1	1	1	1	1	0	0	0	0	0	0	0	0	0	0	0	16157000
Q9VX98	Q9VX98	DENR	2	2	2	0	2	2	2	0	2	2	2	0	85250000	225490000	198910000	0	136790000	280290000	105830000	0	160630000	304420000	132080000	0
Q9VXE5	Q9VXE5	mbt	4	3	2	1	4	4	1	1	5	4	0	3	71088000	96028000	87988000	0	164260000	201950000	0	0	146760000	156220000	0	48792000
Q9VXF9	Q9VXF9	rngo	0	2	0	0	1	1	0	0	1	1	0	0	0	132640000	0	0	0	0	0	0	0	0	0	0
Q9VXK5	Q9VXK5		50	38	47	57	55	32	29	52	50	31	43	52	6751600000	7435500000	16658000000	33447000000	10629000000	8349100000	11039000000	29023000000	7907100000	8169400000	16800000000	22025000000
Q9VXL5	Q9VXL5		0	0	0	1	0	0	0	0	0	0	0	1	0	0	0	0	0	0	0	0	0	0	0	2153900
Q9VXQ5	Q9VXQ5	Tcp-1zeta	6	7	1	0	6	6	3	0	6	7	0	0	338540000	577390000	0	0	200050000	338050000	68970000	0	187550000	431910000	0	0
Q9VXR5	Q9VXR5		6	3	1	4	5	3	0	2	7	4	0	1	168500000	292510000	0	163770000	296770000	268190000	0	185420000	324840000	475470000	0	0
X2JKF2;Q9VXT5	X2JKF2;Q9VXT5	CG9213	0	0	1	3	4	2	0	2	3	2	4	3	0	0	0	79837000	74981000	0	0	45659000	0	61879000	62674000	39377000
Q9VXU3;Q8IR33;Q9VXU4	Q9VXU3		5	4	5	1	6	6	5	4	4	5	5	5	82270000	188810000	312870000	0	168100000	132310000	261930000	238110000	138100000	270860000	215190000	271980000
Q9VXW2	Q9VXW2		4	6	10	6	3	5	5	2	7	3	7	5	65073000	77636000	354740000	113200000	59465000	85771000	310780000	112370000	133730000	152780000	584160000	61899000
Q9VXW4;Q9VXW3	Q9VXW4;Q9VXW3	CG9123-RA	2	2	2	2	2	2	1	0	2	2	1	0	50174000	88944000	46663000	38847000	45062000	36845000	0	0	68946000	175790000	0	0
Q9VY00	Q9VY00	CG9503-RA	2	1	0	0	2	0	0	0	1	0	0	0	26069000	16361000	0	0	46663000	0	0	0	0	0	0	0
Q9VY06	Q9VY06	CG9514-RA	7	5	1	1	6	2	0	1	3	2	0	1	145700000	66871000	0	0	153150000	63594000	0	0	37698000	50340000	0	0
Q9VY08	Q9VY08	CG9518-RA	5	2	1	0	5	2	0	0	0	1	1	0	75033000	135790000	0	0	132620000	66690000	0	0	0	0	0	0
Q9VY31	Q9VY31		1	1	1	0	1	1	1	0	1	1	0	0	955330000	664880000	0	0	391820000	0	0	0	0	0	0	0
Q9VY44	Q9VY44	mRNA-cap	1	2	0	0	1	1	0	0	3	1	0	0	0	0	0	0	0	0	0	0	24210000	0	0	0
Q9VY62	Q9VY62		1	1	1	0	1	1	1	0	1	1	0	0	0	0	0	0	0	0	0	0	0	884220000	0	0
Q9VY92	Q9VY92		1	1	0	0	1	0	0	0	0	0	0	0	0	0	0	0	18307000	0	0	0	0	0	0	0
Q9VY97	Q9VY97	mus101	1	1	0	0	1	1	1	0	1	1	0	0	0	0	0	0	0	0	0	0	0	58692000	0	0
X2JEW2;Q9VYA7	X2JEW2;Q9VYA7	CG2691	2	2	4	3	5	2	2	2	5	1	3	3	167470000	346970000	256730000	778880000	289550000	332020000	489820000	508250000	240860000	0	229990000	229140000
Q9VYE3	Q9VYE3	CG15747-RA	1	0	1	2	0	0	0	1	0	0	1	3	0	0	0	30248000	0	0	0	0	0	0	0	66929000
Q9VYE9;M9PHQ4;X2JF51	Q9VYE9	CG1622-RA	17	14	18	20	17	14	16	19	18	16	18	22	3659400000	2778700000	9595600000	5651400000	6395300000	4723000000	2268300000	5769700000	7591500000	3235600000	6492300000	6541800000
Q9VYI6	Q9VYI6	CG4410	0	1	0	0	0	0	0	0	0	1	0	0	0	0	0	0	0	0	0	0	0	17059000	0	0
Q9VYK0;M9PGZ8	Q9VYK0;M9PGZ8	Smr	10	12	1	1	8	9	2	0	9	15	0	1	231850000	288750000	0	0	237310000	243760000	281130000	0	289480000	404080000	0	0
Q9VYM5	Q9VYM5	Cpr11A	2	2	0	0	3	0	0	1	1	0	0	0	0	0	0	0	77665000	0	0	0	0	0	0	0
Q9VYM9	Q9VYM9		1	1	0	0	0	0	0	0	0	0	0	0	127200000	141590000	0	0	0	0	0	0	0	0	0	0
X2JBC1;Q9VYS3	X2JBC1;Q9VYS3	Upf1	1	1	0	1	1	2	1	1	2	1	1	1	0	0	0	0	0	0	0	0	62662000	0	0	0
Q9VYT7	Q9VYT7		23	20	7	0	20	11	7	0	13	16	1	0	9588700000	4687000000	459360000	0	3235100000	487230000	251770000	0	1057700000	1335800000	0	0
Q9VYW4	Q9VYW4		1	1	2	2	0	0	2	2	2	1	4	4	0	0	189340000	0	0	0	29283000	0	22408000	0	63205000	0
Q9VYY7;Q960N6;M9PHL2	Q9VYY7;Q960N6;M9PHL2	HP5	2	4	9	9	7	3	5	8	9	1	11	10	0	93575000	304240000	290190000	187040000	228890000	252200000	151250000	304250000	0	455390000	210970000
X2JEU3;Q9VZ00	X2JEU3;Q9VZ00	CG1737-RA	19	19	12	9	15	18	15	4	17	16	16	7	1036300000	2509000000	706260000	406280000	590830000	1262200000	1170300000	169650000	708490000	1866600000	568910000	264000000
Q9VZ02	Q9VZ02		1	2	2	0	1	1	2	1	0	1	3	1	0	61283000	375310000	0	0	0	0	0	0	0	122220000	0
Q9VZ30	Q9VZ30		0	1	2	1	1	0	1	1	1	0	0	1	0	0	25878000	0	0	0	0	0	0	0	0	0
X2JJD6;Q9VZ49	X2JJD6;Q9VZ49	CG2145	1	1	0	0	0	1	0	0	0	1	0	0	0	0	0	0	0	0	0	0	0	11485000	0	0
Q9VZ59;X2JEE5	Q9VZ59;X2JEE5		1	1	0	0	1	1	0	0	1	1	0	0	0	0	0	0	0	0	0	0	0	19315000	0	0
Q9VZ60	Q9VZ60		4	4	1	0	4	4	1	1	3	5	2	1	45339000	77761000	0	0	34903000	49223000	0	0	48751000	77162000	0	0
Q9VZ62	Q9VZ62	feo	2	4	1	0	3	3	2	0	4	2	0	0	41599000	76454000	0	0	95327000	78563000	44093000	0	62301000	159600000	0	0
Q9VZC0	Q9VZC0		3	3	0	0	3	0	0	0	0	1	0	0	370930000	172150000	0	0	85586000	0	0	0	0	0	0	0
Q9VZC8	Q9VZC8		4	3	5	9	7	5	4	8	6	4	7	7	171570000	394700000	2021400000	583140000	238600000	256570000	290660000	666330000	310630000	454940000	906510000	286660000
Q9VZE6	Q9VZE6	CG11583	1	1	5	10	3	3	2	8	5	1	6	7	24742000	0	138360000	162140000	60898000	47141000	138800000	199480000	64231000	0	169600000	63763000
Q9VZF2	Q9VZF2		0	0	0	0	1	0	0	0	1	0	0	0	0	0	0	0	29967000	0	0	0	0	0	0	0
Q9VZF4	Q9VZF4	ago	1	3	2	5	1	0	1	5	2	0	2	6	0	66689000	0	0	0	0	0	0	68815000	0	67767000	0
Q9VZF5	Q9VZF5	pav	2	1	0	0	1	0	0	0	2	1	0	2	95199000	0	0	0	0	0	0	0	0	0	0	0
Q9VZF9	Q9VZF9	Cpr64Ad	14	14	12	3	12	11	12	2	9	10	5	1	41699000000	36409000000	3762300000	26998000	31205000000	66550000000	16918000000	14824000	6013700000	19652000000	364690000	0
Q9VZG1	Q9VZG1	Cpr64Ab	5	4	2	0	5	3	3	0	3	2	1	0	319060000	331650000	123090000	0	353020000	157050000	125680000	0	49987000	131420000	0	0
Q9VZI1;M9PE30	Q9VZI1;M9PE30	Chd64	3	3	1	0	3	2	1	0	3	3	0	0	243970000	104290000	0	0	141250000	124820000	0	0	177540000	221730000	0	0
Q9VZI2	Q9VZI2	Ack	2	0	0	0	1	0	0	0	2	1	0	0	0	0	0	0	0	0	0	0	36787000	0	0	0
Q9VZJ2	Q9VZJ2		3	2	1	0	3	2	1	1	1	1	0	0	98695000	100940000	0	0	75631000	82057000	0	0	0	0	0	0
Q9VZL3	Q9VZL3	Sc2	1	1	1	1	1	1	0	1	1	1	0	0	0	0	0	0	0	0	0	0	0	16389000	0	0
Q9VZR8	Q9VZR8	CG14960-RA	1	1	0	0	1	1	0	0	1	1	0	0	277970000	96033000	0	0	0	0	0	0	0	0	0	0
Q9VZS3	Q9VZS3	CG17737	1	1	0	0	1	0	0	0	1	0	0	0	0	0	0	0	0	0	0	0	147480000	0	0	0
Q9VZT8	Q9VZT8		1	1	2	2	1	1	1	0	1	1	1	1	0	0	0	73127000	0	0	0	0	0	0	0	0
Q9VZU0	Q9VZU0	CG12032	1	1	3	1	1	0	0	1	2	1	0	1	0	0	20956000	0	0	0	0	0	0	0	0	0
Q9VZY0	Q9VZY0	Non2	1	1	0	1	1	1	1	1	0	0	1	0	0	0	0	0	0	0	0	1138900	0	0	0	0
Q9W020	Q9W020	CG9004	0	1	2	1	0	0	1	1	1	0	1	1	0	11498000	53027000	0	0	0	23519000	227340000	21197000	0	0	0
Q9W062	Q9W062	Mfap1	0	0	0	1	0	0	0	0	0	0	0	2	0	0	0	3162000	0	0	0	0	0	0	0	0
Q9W074	Q9W074	HBS1	2	3	3	0	3	1	2	0	3	3	1	0	71829000	117570000	57453000	0	98107000	0	60295000	0	157670000	188250000	0	0
Q9W077	Q9W077	Cpr62Bc	4	5	3	0	4	5	3	0	4	4	1	0	1281900000	2553500000	191560000	0	402840000	1028900000	147160000	0	75393000	257950000	0	0
Q9W0A8	Q9W0A8	RpL23A	17	18	22	19	20	18	19	18	17	19	22	18	22498000000	33340000000	81818000000	67406000000	27206000000	29567000000	50403000000	36180000000	24612000000	24938000000	54291000000	32827000000
Q9W0B6	Q9W0B6		0	0	0	0	1	0	0	0	0	1	0	0	0	0	0	0	0	0	0	0	0	7070300	0	0
Q9W0B8	Q9W0B8	alphaCOP	0	0	0	0	0	0	0	0	0	1	0	0	0	0	0	0	0	0	0	0	0	0	0	0
Q9W0G1-2;Q9W0G1	Q9W0G1-2;Q9W0G1	Ptp61F	0	1	0	0	1	1	0	0	1	1	0	0	0	0	0	0	0	0	0	0	0	19493000	0	0
Q9W0L7;M9PDK3	Q9W0L7;M9PDK3	Usp10	1	1	0	0	0	0	0	0	0	1	0	0	42616000	93302000	0	0	0	0	0	0	0	0	0	0
Q9W0P4	Q9W0P4		1	0	0	0	1	0	0	0	1	1	0	1	0	0	0	0	0	0	0	0	0	0	0	9492800
Q9W0R0	Q9W0R0	Cdc5	1	0	0	2	0	0	0	1	0	0	0	0	0	0	0	9167900	0	0	0	0	0	0	0	0
Q9W0R3	Q9W0R3	Ptpmeg	0	0	0	1	0	0	0	0	0	0	1	0	0	0	0	0	0	0	0	0	0	0	17298000	0
Q9W0S5	Q9W0S5	miple1	3	2	5	3	2	2	2	2	2	0	3	2	86404000	96664000	330100000	121700000	97701000	0	118810000	234780000	75229000	0	128720000	0
Q9W0S7	Q9W0S7	Tudor-SN	11	9	2	2	9	7	6	0	13	14	2	0	456350000	838460000	31115000	23434000	297240000	536320000	418410000	0	678820000	9638900000	58367000	0
Q9W124	Q9W124		1	2	3	5	2	0	4	4	3	2	4	4	0	72249000	83676000	63695000	34748000	0	64691000	34156000	19870000	42685000	139890000	22229000
Q9W149	Q9W149	CG11414-RA	4	5	2	0	3	4	1	0	5	3	1	1	124730000	197670000	0	0	161130000	208420000	0	0	151810000	279070000	0	0
Q9W1A9	Q9W1A9	enok	2	3	1	1	1	2	1	0	4	4	0	1	55355000	89744000	0	0	0	94205000	0	0	81327000	105600000	0	0
Q9W1B9	Q9W1B9	RpL12	1	0	0	1	1	0	1	1	1	1	0	1	0	0	0	0	0	0	0	0	0	0	0	1810700
Q9W1H3	Q9W1H3	Upf3	1	1	4	4	2	1	2	2	2	2	5	5	0	0	130940000	0	70761000	0	125760000	0	61894000	54180000	130590000	0
Q9W1H5	Q9W1H5	DCP1	2	2	0	0	0	2	0	0	3	3	1	0	49356000	50457000	0	0	0	0	0	0	55436000	62423000	0	0
Q9W1H8	Q9W1H8	Thiolase	3	3	0	0	3	2	0	0	3	4	0	0	180340000	121510000	0	0	138310000	0	0	0	88282000	245150000	0	0
Q9W1I6	Q9W1I6	ytr	22	22	22	23	27	22	22	24	24	24	26	25	50850000000	43651000000	196020000000	96756000000	60097000000	51935000000	83691000000	77708000000	65551000000	41209000000	115680000000	68486000000
Q9W1L2	Q9W1L2		0	1	1	0	0	0	0	0	0	0	0	0	0	11263000	0	0	0	0	0	0	0	0	0	0
Q9W1N8	Q9W1N8	mi	0	0	0	1	1	0	0	1	0	0	1	1	0	0	0	0	0	0	0	0	0	0	0	7259900
Q9W1R5	Q9W1R5	vir	2	2	1	0	2	1	1	0	1	1	0	1	73165000	69395000	0	0	0	0	0	0	0	0	0	0
Q9W1U6	Q9W1U6	RpL37b	0	0	0	1	1	0	0	1	0	0	1	0	0	0	0	0	0	0	0	0	0	0	2959300	0
Q9W1V3	Q9W1V3	Fib	8	11	7	5	11	9	9	5	12	11	6	3	1730500000	1665500000	281700000	488180000	2076200000	3466500000	1232700000	390950000	1985800000	3886400000	203710000	215710000
Q9W227	Q9W227		1	0	0	0	0	0	0	0	1	1	0	0	0	0	0	0	0	0	0	0	0	19634000	0	0
Q9W229	Q9W229	RpS24	5	4	4	4	6	2	3	4	7	2	6	4	258520000	431460000	1077300000	2415800000	1330600000	695170000	4844100000	1655100000	795630000	1063500000	753720000	796350000
Q9W260	Q9W260	wrapper	0	0	0	0	1	1	0	0	0	0	0	0	0	0	0	0	0	31072000	0	0	0	0	0	0
Q9W273	Q9W273		0	0	0	1	0	0	0	1	0	0	0	0	0	0	0	0	0	0	0	1477000	0	0	0	0
Q9W281	Q9W281		0	0	0	0	1	1	0	0	0	1	0	1	0	0	0	0	0	0	0	0	0	22580000	0	0
Q9W2H9	Q9W2H9		1	0	0	3	0	0	0	2	0	0	1	3	0	0	0	9948300	0	0	0	11549000	0	0	0	29176000
Q9W2N6	Q9W2N6		4	2	4	2	3	2	2	2	3	3	1	2	95109000	92127000	460530000	277160000	174540000	103080000	54087000	274230000	98249000	125620000	0	317850000
Q9W2P4	Q9W2P4	CG15650-RA	2	0	0	1	1	0	0	1	0	0	0	0	11050000	0	0	0	0	0	0	0	0	0	0	0
Q9W2X1	Q9W2X1	Ipod	5	5	1	0	5	5	1	0	4	5	0	0	1477000000	599080000	0	0	423380000	136340000	0	0	100080000	132470000	0	0
Q9W2X5	Q9W2X5		6	6	2	0	6	3	3	0	5	5	0	0	5429600000	1721100000	126770000	0	1275900000	136530000	192380000	0	672290000	306030000	0	0
Q9W2X6	Q9W2X6	ATPsyndelta	1	1	0	0	1	0	0	0	1	0	0	0	23982000	38485000	0	0	69464000	0	0	0	33761000	0	0	0
X2JEM4;Q9W334	X2JEM4;Q9W334	RpS28b	6	4	0	2	4	4	0	1	3	4	0	1	131280000	128190000	0	72564000	194390000	158420000	0	0	141990000	106670000	0	0
Q9W335	Q9W335	l(1)G0320	1	1	1	1	2	2	0	0	1	1	0	0	26770000	14200000	7818800	0	0	0	0	0	0	16581000	0	0
Q9W363	Q9W363	mxc	4	4	3	0	3	4	3	0	3	2	7	2	44987000	58308000	92577000	0	65744000	63628000	95004000	0	51244000	73095000	150980000	0
Q9W384	Q9W384	dalao	1	0	0	2	0	1	0	1	1	1	0	2	0	0	0	0	0	0	0	0	0	0	0	5855800
Q9W392	Q9W392		5	6	0	0	3	4	2	0	6	5	1	0	181680000	466140000	0	0	149980000	288840000	241570000	0	229840000	588120000	0	0
Q9W394	Q9W394		0	0	3	0	1	0	1	0	1	0	1	1	0	0	39546000	0	0	0	0	0	0	0	0	0
Q9W3C1;X2JD07	Q9W3C1;X2JD07	l(1)G0020	0	0	3	2	0	1	1	1	0	0	4	1	0	0	0	0	0	0	0	0	0	0	80058000	0
Q9W3C2	Q9W3C2	CG1785	5	5	22	7	7	5	12	4	12	6	25	3	197580000	221030000	3854400000	153510000	295710000	274950000	1349500000	87555000	331280000	257180000	5061000000	37697000
Q9W3D1	Q9W3D1	Caf1-180	2	2	2	0	2	2	1	0	1	2	1	1	40135000	76205000	64845000	0	52587000	170840000	0	0	0	63929000	0	0
Q9W3G1	Q9W3G1		0	1	0	0	0	1	0	0	0	1	0	0	0	90338000	0	0	0	41118000	0	0	0	0	0	0
Q9W3K3	Q9W3K3		0	0	3	2	0	0	0	2	0	0	0	1	0	0	0	12098000	0	0	0	0	0	0	0	0
Q9W3M7	Q9W3M7		3	3	0	1	2	2	0	1	3	2	0	0	86977000	82297000	0	0	168250000	0	0	0	104420000	212450000	0	0
Q9W3N9	Q9W3N9		1	1	0	1	1	0	0	0	1	0	0	0	0	0	0	0	0	0	0	0	32700000	0	0	0
Q9W3R9;X2JE07	Q9W3R9;X2JE07	CG1677-RA	4	4	2	3	4	3	1	3	5	3	3	5	70575000	35829000	37585000	44447000	29985000	0	0	64639000	39593000	40104000	82699000	69503000
Q9W3W1;A8JV09;D6W4T8	Q9W3W1;A8JV09;D6W4T8	pod1	3	5	0	0	0	1	0	0	2	4	1	0	0	84376000	0	0	0	0	0	0	0	62960000	0	0
Q9W3W6	Q9W3W6		3	2	5	2	2	1	1	2	3	0	7	4	43252000	33559000	77768000	0	0	0	0	44316000	48322000	0	211640000	35284000
X2JIQ5;Q9W3W8	X2JIQ5;Q9W3W8	RpL17	12	8	11	8	16	9	11	7	15	8	13	6	1048900000	434270000	2134400000	483810000	1456900000	332740000	2776900000	857790000	1640000000	481470000	2405200000	165810000
Q9W3X8	Q9W3X8		1	0	1	1	1	1	1	0	1	1	1	1	0	0	0	0	0	0	0	0	0	0	0	34085000
Q9W3Y0	Q9W3Y0	CG3224	2	2	2	0	2	3	1	0	1	2	2	0	52101000	61269000	68074000	0	67218000	52680000	0	0	0	0	56401000	0
Q9W3Y3	Q9W3Y3		0	1	0	0	1	1	1	0	0	1	1	0	0	0	0	0	0	0	0	0	0	0	8807000	0
Q9W3Z5	Q9W3Z5		7	5	7	7	7	6	6	8	7	6	6	7	378020000	509700000	1091000000	1040400000	343580000	563770000	791310000	1656300000	319630000	239720000	570900000	740550000
Q9W401;Q9W401-2	Q9W401;Q9W401-2	kdn	1	2	2	0	0	1	1	0	1	1	0	0	0	0	8307600	0	0	0	0	0	0	0	0	0
Q9W423	Q9W423	schlank	1	1	0	0	0	1	0	0	0	1	0	0	25147000	35508000	0	0	0	0	0	0	0	30463000	0	0
Q9W499	Q9W499	RpL35	5	4	6	2	6	2	4	2	6	2	6	2	204780000	84264000	997870000	125490000	542690000	23705000	925130000	128340000	687140000	34671000	1252200000	47572000
Q9W4H8	Q9W4H8	Pp2C1	0	0	0	0	0	1	0	0	1	0	0	0	0	0	0	0	0	0	0	0	6992800	0	0	0
Q9W4J3	Q9W4J3		0	0	0	2	0	0	1	3	0	0	0	0	0	0	0	39671000	0	0	0	150620000	0	0	0	0
Q9W4J4	Q9W4J4		2	2	0	0	3	2	0	0	1	4	1	1	68342000	0	0	0	0	0	0	0	0	148160000	0	0
Q9W4U4	Q9W4U4	CG14423-RA	0	0	0	3	0	1	0	3	0	0	0	0	0	0	0	301160000	0	0	0	670120000	0	0	0	0
Q9W4U6	Q9W4U6	CG14421-RA	0	0	0	2	0	1	0	2	0	0	0	2	0	0	0	205440000	0	30510000	0	528620000	0	0	0	13540000
Q9W4U8	Q9W4U8		0	0	0	2	1	0	1	2	0	0	0	1	0	0	0	10922000	0	0	0	20693000	0	0	0	0
Q9W4W7	Q9W4W7	EG:100G10.6	1	1	0	0	0	0	1	0	2	1	0	0	0	0	0	0	0	0	0	0	12902000	0	0	0
Q9W4X7	Q9W4X7	eIF3-S4-1	2	2	1	0	2	2	2	0	2	2	0	0	140490000	211140000	0	0	72550000	161050000	60611000	0	97055000	249600000	0	0
X2JAA8;Q9W517;Q9W517-2	X2JAA8;Q9W517;Q9W517-2	wapl	0	0	0	0	0	1	0	0	1	0	0	0	0	0	0	0	0	0	0	0	9547400	0	0	0
Q9W526	Q9W526	EG:67A9.2	6	3	5	9	4	5	3	8	6	2	5	10	714370000	962740000	1848100000	2033900000	1723400000	1814900000	2408000000	3354400000	1237000000	999440000	1338300000	1693100000
Q9W542	Q9W542	mip130	3	2	1	0	3	1	0	0	2	2	0	1	31451000	66808000	0	0	52449000	0	0	0	38535000	0	0	0
Q9W584;X2JDV3	Q9W584;X2JDV3	mei-38	3	3	0	0	3	1	1	0	3	3	0	1	70992000	103760000	0	0	47454000	0	0	0	85862000	119610000	0	0
Q9W585	Q9W585	Rab27	0	0	0	0	1	1	1	0	1	1	0	0	0	0	0	0	0	0	0	0	0	257110000	0	0
Q9W5Q1	Q9W5Q1		5	4	6	3	4	1	4	3	6	7	7	6	157420000	393410000	603820000	117510000	104320000	0	323840000	136200000	219330000	393740000	147040000	142150000
R9Q794;Q9W5R8	R9Q794;Q9W5R8	RpL5	2	2	0	2	2	2	0	0	3	3	0	0	0	84109000	0	0	67038000	0	0	0	87519000	151950000	0	0
Q9W5W9	Q9W5W9	Phf7	1	1	0	0	1	1	0	0	1	1	0	0	0	0	0	0	0	0	0	0	0	32723000	0	0
Q9XYA7	Q9XYA7	stck	1	1	0	0	1	1	0	0	1	1	0	0	0	0	0	0	0	0	0	0	0	47005000	0	0
X2JAI4;Q9XYU1	X2JAI4;Q9XYU1	Mcm3	2	2	1	0	3	3	3	0	4	5	1	2	103930000	83587000	0	0	100850000	230730000	43352000	0	155570000	312770000	0	12853000
Q9XYZ6	Q9XYZ6		14	5	18	16	16	9	10	15	20	6	22	16	172360000	29509000	715570000	1799800000	604320000	136780000	866260000	1886700000	636090000	70609000	2552800000	2962300000
Q9XZ15	Q9XZ15	Osi6	2	2	0	0	2	0	0	1	1	0	0	0	57574000	24313000	0	0	53808000	0	0	0	0	0	0	0
Q9XZ21;D5SHU1	Q9XZ21	snama	79	80	71	76	82	67	54	53	91	70	88	85	26076000000	28699000000	38601000000	35491000000	42955000000	35426000000	28344000000	25369000000	41774000000	32327000000	57512000000	71865000000
Q9XZ22	Q9XZ22		7	7	1	0	5	4	3	0	6	9	3	0	267740000	525500000	0	0	348500000	221690000	58139000	0	362200000	539120000	53014000	0
Q9XZ29	Q9XZ29	Klp3A	3	5	0	0	1	4	0	0	3	4	1	1	186720000	186330000	0	0	0	164440000	0	0	176210000	419220000	0	0
Q9XZ34	Q9XZ34	Rif1	1	2	0	0	2	1	1	0	3	2	0	0	0	0	0	0	0	0	0	0	39954000	0	0	0
Q9XZS3	Q9XZS3	CG13364	1	2	1	0	1	1	1	0	1	1	1	0	0	56898000	0	0	0	0	0	0	0	0	0	0
Q9Y0Y5	Q9Y0Y5	epsilonCOP	0	1	0	0	0	0	0	0	0	1	0	0	0	0	0	0	0	0	0	0	0	8516600	0	0
Q9Y0Z1	Q9Y0Z1	BcDNA.LD23876	0	1	0	0	2	2	0	0	1	2	0	0	0	0	0	0	19613000	23227000	0	0	0	49376000	0	0
Q9Y145;X2JAG8;X2JG22;M9PGI7	Q9Y145;X2JAG8;X2JG22;M9PGI7	BcDNA.GH04978	16	12	15	18	15	9	12	14	18	11	23	19	754910000	577860000	1300800000	2023800000	986450000	812390000	2493400000	1623400000	1943500000	670530000	2868700000	2591100000
Q9Y1T2	Q9Y1T2	Apc2	0	0	1	1	0	0	0	0	0	0	0	2	0	0	0	0	0	0	0	0	0	0	0	14494000
