# Supplementary material for: Multi-level and lineage-specific interactomes of the Hox transcription factor Ubx contribute to its functional specificity
Source: Nat Commun. 2020 Mar 13;11:1388. doi: 10.1038/s41467-020-15223-x (PMC7069958; doi:10.1038/s41467-020-15223-x)
Supplement: Supplementary file 7 — Supplementary Data 4 [file 41467_2020_15223_MOESM7_ESM.xlsx]

## Sheet: Log2 LFQ WTGFP_R1
Majority protein IDs	Protein names	Gene names	LFQ intensity GFP_R1	LFQ intensity WT_R1	log2 (LFQ-WT/GFP) formula	log2 (LFQ-WT/GFP) only value
Q9VXR5			0	0	#DIV/0!	#DIV/0!
Q9VXK5	Putative rRNA methyltransferase		0	0	#DIV/0!	#DIV/0!
Q9VRL1		Uev1A	0	0	#DIV/0!	#DIV/0!
P48591	Ribonucleoside-diphosphate reductase large subunit	RnrL	0	0	#DIV/0!	#DIV/0!
A4V1N8;P35415	Paramyosin, long form	Prm	3690000	0	#NUM!	#NUM!
Q9VJ74			1034000	0	#NUM!	#NUM!
Q9VSY0		Cpr67B	0	7887600	#DIV/0!	∞
F2FB68;Q9VZI0;Q9I7T2;Q8IRC0;M9PEK8;M9PBN6;Q8IRB9;M9PE93;M9PHB1;A8JNK1;Q8IRC1		ens	0	0	#DIV/0!	#DIV/0!
Q9VI56			0	12380000	#DIV/0!	∞
Q9VIV2;M9PDF2		swm	0	21161000	#DIV/0!	∞
Q9VPN5		Hop	0	11535000	#DIV/0!	∞
Q7K5J8		Cpr57A	0	0	#DIV/0!	#DIV/0!
Q9VKN7	Aurora kinase B	ial	0	0	#DIV/0!	#DIV/0!
O62530		AP-2mu	0	0	#DIV/0!	#DIV/0!
Q9VYW4			0	0	#DIV/0!	#DIV/0!
O97064		Ccp84Ag	0	11798000	#DIV/0!	∞
P20432	Glutathione S-transferase 1-1	GstD1	0	16381000	#DIV/0!	∞
A0A0B4LGC0;A0A0B4LF88;Q9V6K1-2;Q9V6K1	Tripeptidyl-peptidase 2	TppII	0	10170000	#DIV/0!	∞
Q9W2M4			61758000	0	#NUM!	#NUM!
A8JNP1;A8JNP2;P48610;P48610-4;P48610-3;P48610-2	Arginine kinase	Argk	42825000	0	#NUM!	#NUM!
Q9VW68			27044000	0	#NUM!	#NUM!
Q9VJZ1		CG9302-RA	25111000	0	#NUM!	#NUM!
M9MQH9;M9NDI6;H5V8B8;P36179	Serine/threonine-protein phosphatase PP2A 65 kDa regulatory subunit	Pp2A-29B	23777000	0	#NUM!	#NUM!
Q9VKW3		RfC3	21714000	0	#NUM!	#NUM!
A1Z6H7		Gp210	20424000	0	#NUM!	#NUM!
Q9VNA5	Proteasome subunit beta type-4	Prosbeta7	18307000	0	#NUM!	#NUM!
Q9VSY2;Q0E8G6			18158000	0	#NUM!	#NUM!
Q9VYW3		RPA3	17387000	0	#NUM!	#NUM!
Q9W1I7;A0A0B4LHC9			16814000	0	#NUM!	#NUM!
Q7K2G1;A0A0B4LFA6;Q7K2G1-2	Proteasomal ubiquitin receptor ADRM1 homolog	Rpn13	16506000	0	#NUM!	#NUM!
Q7K1Q6;B7YZK6;A0A0B4KFV2;A0A0B4KG78;B7YZK4;A0A0B4JCT7;B7YZK5		Jabba	15667000	0	#NUM!	#NUM!
Q94901	RNA-binding protein lark	lark	15549000	0	#NUM!	#NUM!
Q9VVU1		CG3902-RA	15297000	0	#NUM!	#NUM!
M9NDP1;Q24117	Dynein light chain 1, cytoplasmic	ctp	15017000	0	#NUM!	#NUM!
A0A0B4LGI9;H0RNI8;Q8MMC4-2;Q8MMC4	Protein CDV3 homolog	CG3760-RB;CG3760	14798000	0	#NUM!	#NUM!
Q9W2X6		ATPsyndelta	14712000	0	#NUM!	#NUM!
Q76NQ0	Dolichyl-diphosphooligosaccharide--protein glycosyltransferase subunit 1		14580000	0	#NUM!	#NUM!
Q7KUB0;Q8IQA7;Q9VSI6;Q7KUB1;B7Z0E0	Isocitrate dehydrogenase [NADP]	Idh	14510000	0	#NUM!	#NUM!
Q9V4N3;Q9V4N3-2	Cytochrome b5	Cyt-b5	13916000	0	#NUM!	#NUM!
Q9V429-2;Q9V429	Thioredoxin-2	Trx-2	13849000	0	#NUM!	#NUM!
Q9W1X4	Nuclear pore complex protein Nup214	Nup214	13316000	0	#NUM!	#NUM!
A8JRB8;A8JRC1;Q8MT18		CG5028-RC	13252000	0	#NUM!	#NUM!
Q7K5K3			13147000	0	#NUM!	#NUM!
P17917	Proliferating cell nuclear antigen	PCNA	12705000	0	#NUM!	#NUM!
Q9XZ34		Rif1	12541000	0	#NUM!	#NUM!
P23572	Cyclin-dependent kinase 1	cdc2	11347000	0	#NUM!	#NUM!
Q9VWD9		Ubqn	11140000	0	#NUM!	#NUM!
O18335		Rab11	10969000	0	#NUM!	#NUM!
Q9VJ19		RpL30	10165000	0	#NUM!	#NUM!
Q9VVU6			9794500	0	#NUM!	#NUM!
P46863	Bipolar kinesin KRP-130	Klp61F	9699200	0	#NUM!	#NUM!
A8DZ29;O61380		eIF4G	9376700	0	#NUM!	#NUM!
A0A0B4K713;Q9Y091-2;Q9Y091	Pre-mRNA-splicing regulator female-lethal(2)D	fl(2)d	9121400	0	#NUM!	#NUM!
A0A0B4KEI5;Q9V9K7	Serrate RNA effector molecule homolog	Ars2	8774900	0	#NUM!	#NUM!
A4V449;Q94511	NADH-ubiquinone oxidoreductase 75 kDa subunit, mitochondrial	ND-75;ND75	8733500	0	#NUM!	#NUM!
Q9VE85		Nup43	8508400	0	#NUM!	#NUM!
Q7JZF5		Rpb5	8283800	0	#NUM!	#NUM!
A0A0B4LI25;P20480	Kinesin-like protein;Protein claret segregational	ncd	7907200	0	#NUM!	#NUM!
Q9W1H5		DCP1	7610000	0	#NUM!	#NUM!
Q9V9S8;Q9V9S8-2;Q9V9S8-3	Ferrochelatase, mitochondrial	FeCh	7267500	0	#NUM!	#NUM!
A1Z8U4;Q7KKI0		Cct5	6832900	0	#NUM!	#NUM!
Q9V3W0		UK114	6486500	0	#NUM!	#NUM!
Q9VQ76;M9PE28;E2QCS8		tho2	6372700	0	#NUM!	#NUM!
A1Z8U0		Prp8	6348500	0	#NUM!	#NUM!
A4V3W2;A4V3W1;Q0KHW6;A8JUV9;M9PGC4;M9PGV7;P18431-4;P18431;P18431-3;P18431-1;Q7KVY5;C0PUX5	Protein kinase shaggy	sgg	6300000	0	#NUM!	#NUM!
Q9VJD4		Sgt	6163700	0	#NUM!	#NUM!
A0A0B4K7Y7;Q9VAW5;A0A0B4K6K9;Q9VAW5-1;Q9VAW5-2	La-related protein 1	larp	5959100	0	#NUM!	#NUM!
X2J6D4;P84029	Cytochrome c-2	Cyt-c-p	5947500	0	#NUM!	#NUM!
A0A0B4LH25;Q9W2K4;A8DYK5			5765100	0	#NUM!	#NUM!
X2JEU3;Q9VZ00		CG1737-RA	5714600	0	#NUM!	#NUM!
Q7JXF5		Nup62	5623800	0	#NUM!	#NUM!
D1Z3A1;Q9VZS5	60S ribosomal protein L28	RpL28	4569900	0	#NUM!	#NUM!
P32234	GTP-binding protein 128up	128up	4189400	0	#NUM!	#NUM!
M9PGP7;Q9W4E8			3662200	0	#NUM!	#NUM!
Q9XYU0	DNA replication licensing factor Mcm7	Mcm7	3593400	0	#NUM!	#NUM!
Q9W0L7		Usp10	3483200	0	#NUM!	#NUM!
Q9VK58		Pih1D1	3454600	0	#NUM!	#NUM!
Q9VIX7;Q8INW9;M9PDP3		fon	3409500	0	#NUM!	#NUM!
Q95RL2;Q5U156;A0A0B4KER0		row	3358500	0	#NUM!	#NUM!
Q7K0L8		FLASH	3260600	0	#NUM!	#NUM!
M9PB90;Q9VKY2	Cullin-associated NEDD8-dissociated protein 1	Cand1	2890600	0	#NUM!	#NUM!
Q9VEG6	Chorion peroxidase	Pxt	2611600	0	#NUM!	#NUM!
Q9VKM2;M9PCP4;M9NCT2;H5V8D0;X2J5L4;F2FB81		SCAR	2357100	0	#NUM!	#NUM!
Q9VCC9		Tsc1	0	0	#DIV/0!	#DIV/0!
Q9W528		EG:22E5.6	0	0	#DIV/0!	#DIV/0!
Q8T8W3;Q8T6I0		Past1	0	0	#DIV/0!	#DIV/0!
Q9VJL9		BG:DS02740.2	0	0	#DIV/0!	#DIV/0!
Q9VBE2		TwdlM	0	0	#DIV/0!	#DIV/0!
Q9VQF4	Phosphoglycerate kinase		0	0	#DIV/0!	#DIV/0!
X2JCS6;P46223	60S ribosomal protein L7a	RpL7A	0	0	#DIV/0!	#DIV/0!
M9PBH6;Q9W0K4	Protein bric-a-brac 2	bab2	0	55442000	#DIV/0!	∞
E1JH59;A1Z9E2;A1Z9E2-2	Protein lin-54 homolog	mip120	0	0	#DIV/0!	#DIV/0!
M9PFF0;P41126	60S ribosomal protein L13	RpL13	0	0	#DIV/0!	#DIV/0!
A0A0B4LGG6;Q9W1H0		Lpt	0	0	#DIV/0!	#DIV/0!
Q8IQU7;Q8IQU6		825-Oak	0	0	#DIV/0!	#DIV/0!
M9PCA1;P11449	Vitelline membrane protein Vm26Aa	Vm26Aa	0	0	#DIV/0!	#DIV/0!
A8Y560;O17445	Ribosomal protein L15;60S ribosomal protein L15	RpL15	0	0	#DIV/0!	#DIV/0!
Q9VVC5;Q8IQQ0;A8JNU6		Nc73EF	0	0	#DIV/0!	#DIV/0!
Q8IQT4			0	0	#DIV/0!	#DIV/0!
Q8IH00	Nucleolar protein 6	Mat89Ba	0	0	#DIV/0!	#DIV/0!
Q9V3G1	60S ribosomal protein L8	RpL8	0	0	#DIV/0!	#DIV/0!
A0A0B4KHP8;E1JIU3;A0A0B4KHY5;H0RNC3;Q9VCP1-2;Q9VCP1	Uncharacterized protein CG4449	CG4449-RA;CG4449	0	0	#DIV/0!	#DIV/0!
Q9V4Z9	Protein lines	lin	0	0	#DIV/0!	#DIV/0!
Q9VQY8		CG3338-RA	0	0	#DIV/0!	#DIV/0!
Q7K3W2		CG8728-RA	0	0	#DIV/0!	#DIV/0!
X2JGV8;Q9VW12	UPF0389 protein CG9231	CG9231	0	0	#DIV/0!	#DIV/0!
Q24595-2;Q24595;Q24595-3	DNA repair protein complementing XP-C cells homolog	mus210	0	0	#DIV/0!	#DIV/0!
Q9VNF3;Q9VNF4		CG2907	0	0	#DIV/0!	#DIV/0!
A4V1Y7;Q2PDY2;A4V1Y6;Q2PDY1;M9PFM7;Q08605-2;Q08605-3;Q08605-4;Q08605	Transcription factor GAGA	Trl	0	62040000	#DIV/0!	∞
M9PB35;P20385-2;P20385	Chorion transcription factor Cf2	Cf2	0	58895000	#DIV/0!	∞
Q7YU88;X2JIP7;X2JAP1;Q9W3X2			0	26976000	#DIV/0!	∞
E1JJ07;A0A126GV17;A0A0B4KHC0;P14734	Protein fork head	fkh	0	43019000	#DIV/0!	∞
M9PCQ8;Q9XTN2	Insulin receptor substrate 1	chico	0	0	#DIV/0!	#DIV/0!
M9PCK8;Q960T6;M9MSL4		Cep135	0	0	#DIV/0!	#DIV/0!
A0A0B4KGG9		CtBP	0	30640000	#DIV/0!	∞
Q9W526		EG:67A9.2	0	0	#DIV/0!	#DIV/0!
Q9VVT4			0	0	#DIV/0!	#DIV/0!
P18432	Myosin regulatory light chain 2	Mlc2	0	22899000	#DIV/0!	∞
A0A0B4KGE6;A0A0B4KFH4;P26270	26S proteasome non-ATPase regulatory subunit 7	Rpn8	0	19369000	#DIV/0!	∞
Q960D3;Q9VBX3;A0A0S0X2W5;D2A6L8		vig2;FDY	0	15780000	#DIV/0!	∞
A1Z898		Caf1-105	0	0	#DIV/0!	#DIV/0!
Q9VKJ1	MPN domain-containing protein CG4751	CG4751	0	14642000	#DIV/0!	∞
Q9VNP3;Q8IG95		Mes2	0	14614000	#DIV/0!	∞
Q6NP69		gfzf	0	14302000	#DIV/0!	∞
A0A0B4LFF7;D3DMX8;A0A0B4LFE2;A1Z9Z1;Q7K0W0		CG8079-RB	0	13780000	#DIV/0!	∞
Q9VTT2		l(3)j2D3	0	13325000	#DIV/0!	∞
P12297;M9MS02;P12297-3	Protein suppressor of white apricot	su(w[a])	0	0	#DIV/0!	#DIV/0!
A0A0B4LF93;A1Z928;A1Z927;A0A126GUN9;A0A0B4LF82;Q5U0Y0;A0A0B4K765		Sin3A	0	12330000	#DIV/0!	∞
A0A0B4KGP8;Q24208;Q24208-2;P45975	Eukaryotic translation initiation factor 2 subunit 3;Histone-lysine N-methyltransferase Su(var)3-9	eIF-2gamma;Su(var)3-9	0	11455000	#DIV/0!	∞
Q7KW02;X2JDX3;O46048		east	0	0	#DIV/0!	#DIV/0!
Q94516	ATP synthase subunit b, mitochondrial	ATPsyn-b	0	11110000	#DIV/0!	∞
Q7K4R2		CG11504-RA	0	10626000	#DIV/0!	∞
Q9V4C8-5;Q9V4C8;Q9V4C8-6	Host cell factor;HCF N-terminal chain;HCF C-terminal chain	Hcf	0	10375000	#DIV/0!	∞
E1JJN9;Q9VYD1	Histone-lysine N-methyltransferase;Probable histone-lysine N-methyltransferase CG1716	Set2	0	10374000	#DIV/0!	∞
M9PDQ2;B7Z120;Q8IRT7;Q1RL19;M9PIZ6;Q9W4Q4;Q8IRT8;B7Z126		tlk	0	10334000	#DIV/0!	∞
Q9VVH2			0	10265000	#DIV/0!	∞
Q9V438		CaBP1	0	9538700	#DIV/0!	∞
Q24090		Snr1	0	9088600	#DIV/0!	∞
X2JCM1;M9MRX4;Q7KU95;A8JNM4;X2JGD3;Q7KU92;A8JNM7;A8JNM6;M9MRR4;M9MS19;X2JC49;A8JNM5;M9MRX1;M9MSK6;M9PEN3;M9MRS5		Ank2	0	8985300	#DIV/0!	∞
P52304	Serine/threonine-protein kinase polo	polo	0	8975700	#DIV/0!	∞
Q9W1C8			0	8656200	#DIV/0!	∞
Q7YU84;M9PIU6;P09956	Regulatory protein zeste	z	0	8616900	#DIV/0!	∞
A0A0B4JD39;P17789;A0A0B4JDG1;P42282	Protein tramtrack, beta isoform;Protein tramtrack, alpha isoform	ttk	0	8393700	#DIV/0!	∞
Q9VUB5		upSET	0	0	#DIV/0!	#DIV/0!
Q8IQW2;Q9VWD1		COX6B	0	8221000	#DIV/0!	∞
A1Z8M2;A0A0B4KEM1;A8DYA3;A0A0B4KFE3		tou	0	9767200	#DIV/0!	∞
X2JKF2;Q9VXT5	CWF19-like protein 2 homolog	CG9213	0	0	#DIV/0!	#DIV/0!
Q9W1I0;Q8SXP8		TBPH	0	7764200	#DIV/0!	∞
Q9W0M7;M9PDJ8		CG13900-RA	0	7709700	#DIV/0!	∞
Q9VCE3;Q8IMX4		Rox8	0	7694200	#DIV/0!	∞
P40304	Proteasome subunit beta type-1	Prosbeta6	0	7356600	#DIV/0!	∞
Q961D9	Protein BCL9 homolog	lgs	0	39511000	#DIV/0!	∞
Q9VX98	Density-regulated protein homolog	DENR	0	6946700	#DIV/0!	∞
A0A0B4LFJ1;Q23997	Chitinase-like protein CG5210	CG5210	0	6759500	#DIV/0!	∞
A0A0B4KFX5;A0A0B4KHB2;A0A0B4KFT4;A0A0B4KGZ7		CtBP	0	6675900	#DIV/0!	∞
Q8IQA6;M9PES2;Q9VSK5;Q7KUA8;Q86BH2;M9NDL9;M9NE54;M9PHT1		Gug	0	0	#DIV/0!	#DIV/0!
Q8INQ0;Q9VHK4;B7Z0U1;Q9VHK1;Q9VHK3;A0A0B4K6Y7;Q8MQQ3;A8JQV7		pyd	0	6327400	#DIV/0!	∞
Q86BI3;F0JAG2;Q9VUY6		Zn72D	0	6263200	#DIV/0!	∞
Q9W2Y5;M9NGY4;M9NDT5;M9NF08		ZAP3	0	5800600	#DIV/0!	∞
P56538	Eukaryotic translation initiation factor 6	eIF6	0	5732300	#DIV/0!	∞
M9PJP0;Q9VXK0	Protein NipSnap	Nipsnap	0	5626000	#DIV/0!	∞
Q9VSR5		mRpL12	0	5566100	#DIV/0!	∞
Q9V9N4;Q8IGP5		Jupiter;Clamp	0	5486400	#DIV/0!	∞
A0A0B4LHR3;Q9GQN5	Transcriptional regulator ATRX homolog	XNP	0	5412800	#DIV/0!	∞
Q7K485		cathD	0	5339700	#DIV/0!	∞
Q9VC36		polybromo	0	5335700	#DIV/0!	∞
Q9VYT7			0	5297200	#DIV/0!	∞
G4LTX2;B7Z073	SOSS complex subunit C homolog	CG42374-RA;CG42374	0	5225900	#DIV/0!	∞
X2JAI4;Q9XYU1	DNA helicase;DNA replication licensing factor Mcm3	Mcm3	0	5103800	#DIV/0!	∞
Q9W335		l(1)G0320	0	4678500	#DIV/0!	∞
Q709R6-2;Q709R6		bocks	0	4529200	#DIV/0!	∞
Q9VAY6		BCAS2	0	4464600	#DIV/0!	∞
Q0E8V7		Tim13	0	4443200	#DIV/0!	∞
Q9VJH2		mdy	0	4238600	#DIV/0!	∞
Q9VXM4		MSBP	0	4068000	#DIV/0!	∞
A0A0B4LFE1;Q7K5M2			0	4017100	#DIV/0!	∞
Q9VI10	Probable small nuclear ribonucleoprotein Sm D2	SmD2	0	3905200	#DIV/0!	∞
Q9Y134		l(2)35Df	0	3541200	#DIV/0!	∞
A0A0B4LGT9;Q9VHV6			0	3197900	#DIV/0!	∞
Q9VZ62		feo	0	3062600	#DIV/0!	∞
Q8SX50;Q9W039			0	2944300	#DIV/0!	∞
E6PBV6;Q8SWU7-2;Q8SWU7	Obg-like ATPase 1	CG1354-RA;CG1354	0	2846300	#DIV/0!	∞
Q9VE52		CstF-64	0	2643200	#DIV/0!	∞
Q9I7T7-2;Q9I7T7	La-related protein CG11505	CG11505	0	2618600	#DIV/0!	∞
Q9VC18			0	2605200	#DIV/0!	∞
M9NE25;Q9W5E0;Q9W5E0-2	Histone-lysine N-methyltransferase Suv4-20	Hmt4-20	0	2508800	#DIV/0!	∞
Q8IR24;Q9VXN2		sun	0	2436800	#DIV/0!	∞
Q9VDT1		Arc42	0	2414200	#DIV/0!	∞
Q9VB46		Hmu	0	2400300	#DIV/0!	∞
P21914	Succinate dehydrogenase [ubiquinone] iron-sulfur subunit, mitochondrial	SdhB	0	2398500	#DIV/0!	∞
Q95RA9		GILT1	0	2371200	#DIV/0!	∞
Q9W3D1		Caf1-180	0	2312300	#DIV/0!	∞
A0A0B4KFJ2;O15945	Aryl hydrocarbon receptor nuclear translocator homolog	tgo	0	2312000	#DIV/0!	∞
Q9VNF7;B7Z0T5;Q9VNF6;A0A0B4KG70		MTA1-like	0	2293300	#DIV/0!	∞
Q9VV74	Survival motor neuron protein	Smn	0	2217900	#DIV/0!	∞
P49735	DNA replication licensing factor Mcm2	Mcm2	0	2191100	#DIV/0!	∞
M9PIM0;O61231	60S ribosomal protein L10	RpL10	0	2080400	#DIV/0!	∞
M9NE68;P02516	Heat shock protein 23	Hsp23	0	2049100	#DIV/0!	∞
O76904		fs(1)N	0	1963300	#DIV/0!	∞
Q9VWP1		Usp39	0	1947300	#DIV/0!	∞
Q9U9Q2		Neos	0	1835500	#DIV/0!	∞
Q9VNZ3		Rpb8	0	1826100	#DIV/0!	∞
Q7K3Z3		p47	0	1806400	#DIV/0!	∞
M9NEA5;M9PGW9;B7Z0Y0;P10180	Homeobox protein cut-like;Homeobox protein cut	ct	0	1784300	#DIV/0!	∞
Q8IRH4;Q9W0G1-3;Q9W0G1-2;Q9W0G1	Protein-tyrosine-phosphatase;Tyrosine-protein phosphatase non-receptor type 61F	Ptp61F	0	1776800	#DIV/0!	∞
Q8IMG3;Q7KRS9			0	1686800	#DIV/0!	∞
Q9VYQ9		Tango4	0	1669400	#DIV/0!	∞
Q9VYG3			0	1666000	#DIV/0!	∞
M9PDQ0;M9PBI5;M9PGV6;P13395	Spectrin alpha chain	alpha-Spec	0	1617900	#DIV/0!	∞
Q9VPH4		kin17	0	1585400	#DIV/0!	∞
Q9VLM8	Alanine--tRNA ligase, cytoplasmic	Aats-ala	0	1447400	#DIV/0!	∞
A1Z843			0	1430300	#DIV/0!	∞
Q24169	Origin recognition complex subunit 5	Orc5	0	1393600	#DIV/0!	∞
Q9VIH1		RPA2	0	1272200	#DIV/0!	∞
Q9VZU4		ND-30	0	1216700	#DIV/0!	∞
Q9VT00		Jarid2	0	1060300	#DIV/0!	∞
Q9VPU4		CG4291-RA	0	1015800	#DIV/0!	∞
Q9VNV3	ATP-dependent RNA helicase Ddx1	Ddx1	0	848120	#DIV/0!	∞
Q0E8G5			0	806670	#DIV/0!	∞
Q27272	Transcription initiation factor TFIID subunit 9	e(y)1	0	665320	#DIV/0!	∞
Q9VHT3		Sgt1	0	656660	#DIV/0!	∞
Q7K2X8		Nup44A	0	641690	#DIV/0!	∞
Q9VSS2	Signal recognition particle subunit SRP68	Srp68	0	629610	#DIV/0!	∞
Q9VXN4	Probable arginine--tRNA ligase, cytoplasmic	Aats-arg	0	480610	#DIV/0!	∞
Q7K7A9	Flap endonuclease 1	Fen1	0	478230	#DIV/0!	∞
Q8MRG6;Q9VW52		Prp3	0	451510	#DIV/0!	∞
Q9VUZ2;Q86BP6		elg1	0	0	#DIV/0!	#DIV/0!
Q7K159		mip40	0	0	#DIV/0!	#DIV/0!
Q9W1I6		ytr	0	0	#DIV/0!	#DIV/0!
Q9VJY7			0	0	#DIV/0!	#DIV/0!
Q9VG78;A0A0B4K6G3		pps	0	7926000	#DIV/0!	∞
M9MRC9;P41092	60S ribosomal protein L27a	RpL27A	0	0	#DIV/0!	#DIV/0!
Q9W2X5			0	0	#DIV/0!	#DIV/0!
O16130	60S ribosomal protein L39	RpL39	0	0	#DIV/0!	#DIV/0!
Q9VDH8		RpS30	0	0	#DIV/0!	#DIV/0!
Q24154	60S ribosomal protein L29	RpL29	0	0	#DIV/0!	#DIV/0!
Q8MT06	Guanine nucleotide-binding protein-like 3 homolog	Ns1	0	0	#DIV/0!	#DIV/0!
M9PG47;P13008	40S ribosomal protein S26	RpS26	0	0	#DIV/0!	#DIV/0!
X2JIQ5;Q9W3W8	60S ribosomal protein L17	RpL17	0	0	#DIV/0!	#DIV/0!
Q9VR99	Cactin	cactin	0	0	#DIV/0!	#DIV/0!
M9PH59;Q9VXX8	Ribosomal protein L37;Probable 60S ribosomal protein L37-A	RpL37a	0	0	#DIV/0!	#DIV/0!
A0A0B4LFD9;Q8T3U2	40S ribosomal protein S23	RpS23	0	0	#DIV/0!	#DIV/0!
Q9VDS6	Surfeit locus protein 6 homolog	Surf6	0	0	#DIV/0!	#DIV/0!
O97062		Ccp84Ae	0	0	#DIV/0!	#DIV/0!
M9PCJ6;M9PC45;M9PC41;M9PB30;M9PEI7;M9PBZ4;M9PC48;M9PBZ0;M9PEH5;M9NCR4;M9NER8;M9PCJ8;M9PB31;M9NE82		dp	0	0	#DIV/0!	#DIV/0!
A0A0B4LH50;P10981	Actin-87E	Act87E	0	0	#DIV/0!	#DIV/0!
Q9W229	40S ribosomal protein S24	RpS24	0	0	#DIV/0!	#DIV/0!
Q0E9B6	40S ribosomal protein S11	RpS11	0	0	#DIV/0!	#DIV/0!
Q9VB52		l(3)mbt	0	0	#DIV/0!	#DIV/0!
Q9I7Q6		Lcp65Ag3	0	0	#DIV/0!	#DIV/0!
E1JH24;A1Z817;E1JH25;A1Z818		CG30007-RB	0	0	#DIV/0!	#DIV/0!
P29327;Q95TP9	40S ribosomal protein S6	RpS6	0	0	#DIV/0!	#DIV/0!
O97061		Ccp84Ad	0	0	#DIV/0!	#DIV/0!
P36241	60S ribosomal protein L19	RpL19	0	0	#DIV/0!	#DIV/0!
Q9XZ15		Osi6	0	0	#DIV/0!	#DIV/0!
Q9W499		RpL35	0	0	#DIV/0!	#DIV/0!
Q9VSM7		S-Lap2	0	0	#DIV/0!	#DIV/0!
P48588	40S ribosomal protein S25	RpS25	0	0	#DIV/0!	#DIV/0!
Q9W077		Cpr62Bc	0	0	#DIV/0!	#DIV/0!
Q7K2S9		loopin-1	0	0	#DIV/0!	#DIV/0!
Q9VTR6		prc	0	0	#DIV/0!	#DIV/0!
Q9VLL8		Peritrophin-15a	0	0	#DIV/0!	#DIV/0!
Q9VY31			0	0	#DIV/0!	#DIV/0!
Q9VZG1		Cpr64Ab	0	0	#DIV/0!	#DIV/0!
Q8SWS3			0	0	#DIV/0!	#DIV/0!
Q9VTR8;M9PF73			0	0	#DIV/0!	#DIV/0!
Q9V3Z9		BG:DS00180.3	0	0	#DIV/0!	#DIV/0!
Q9VV23			0	0	#DIV/0!	#DIV/0!
P18169;M9NEY9;P18170;P18171;M9NEA7;M9NG31	Defective chorion-1 protein, FC125 isoform;Defective chorion-1 protein, FC106 isoform;Defective chorion-1 protein, FC106 isoform;FC106 S80;FC106 S60;Defective chorion-1 protein, FC177 isoform	2001-12-01	0	0	#DIV/0!	#DIV/0!
Q9V9W2;Q9V9W3		RpL6	0	0	#DIV/0!	#DIV/0!
M9PC89;P17133	U1 small nuclear ribonucleoprotein 70 kDa	snRNP-U1-70K	0	0	#DIV/0!	#DIV/0!
Q9VVZ6;Q9VVZ7		CG18294	0	0	#DIV/0!	#DIV/0!
Q00174	Laminin subunit alpha	LanA	0	0	#DIV/0!	#DIV/0!
Q9VY02			0	0	#DIV/0!	#DIV/0!
Q9VC50;Q8IMV7;A0A0B4LHL1		CG13627-RB	0	0	#DIV/0!	#DIV/0!
Q500X4		S-Lap7	0	0	#DIV/0!	#DIV/0!
Q53YH3;P29413	Calreticulin	Crc	0	0	#DIV/0!	#DIV/0!
Q9VMK3		psd	0	0	#DIV/0!	#DIV/0!
Q9W2X1		Ipod	0	0	#DIV/0!	#DIV/0!
Q9I7C6		Cpr65Ax1	0	0	#DIV/0!	#DIV/0!
A0A0B4KFT0;Q94514	Cytochrome c oxidase subunit 5A, mitochondrial	CoVa	0	0	#DIV/0!	#DIV/0!
Q0E8X8			0	0	#DIV/0!	#DIV/0!
Q9XZ03;M9PFR6		mbf1	0	0	#DIV/0!	#DIV/0!
Q961W5		S-Lap3	0	0	#DIV/0!	#DIV/0!
A0A0B4LGZ5;P46222	60S ribosomal protein L11	RpL11	0	0	#DIV/0!	#DIV/0!
M9PHM6;Q9VS34	60S ribosomal protein L18	RpL18	0	0	#DIV/0!	#DIV/0!
A0A0B4KHE9;A0A0B4KI10;Q9V3P6-2;Q9V3P6	26S proteasome non-ATPase regulatory subunit 1	Rpn2	0	0	#DIV/0!	#DIV/0!
Q9VBN5	60S ribosomal protein L27	RpL27	0	0	#DIV/0!	#DIV/0!
Q9VC08		Mink	0	0	#DIV/0!	#DIV/0!
X2J5G6;P32100	60S ribosomal protein L7	RpL7	0	0	#DIV/0!	#DIV/0!
Q59E30;Q95RI5	Failed axon connections	fax	0	0	#DIV/0!	#DIV/0!
P04359;P04359-2	60S ribosomal protein L32	RpL32	0	0	#DIV/0!	#DIV/0!
Q9VCY1			0	0	#DIV/0!	#DIV/0!
X2JAC7;Q8IRV7;M9NGK3;X2JDK9;M9NDM1;M9NFR6;Q8IRV8;M9NGL3;X2JE09;A0A023GRW4;Q8IRV9;Q9W4Y4;M9NE61;X2JCE8;M9NFS1;E1JJC0;M9NDL5;M9NES6;Q9W4Y3;M9NET2;M9NE56;Q8MPN3		trol	0	0	#DIV/0!	#DIV/0!
Q9VN31		Fip1	0	0	#DIV/0!	#DIV/0!
Q95R35		S-Lap4	0	0	#DIV/0!	#DIV/0!
Q9VM49		Caper	0	0	#DIV/0!	#DIV/0!
Q9V3L8		Ccp84Aa	0	0	#DIV/0!	#DIV/0!
A0A0B4LEY6;Q94518	Nascent polypeptide-associated complex subunit alpha	Nacalpha	0	0	#DIV/0!	#DIV/0!
Q9VSM6		S-Lap1	0	0	#DIV/0!	#DIV/0!
Q9VV29;Q9VV30			0	0	#DIV/0!	#DIV/0!
Q7YZA2	Uncharacterized protein CG7065	CG7065	0	0	#DIV/0!	#DIV/0!
Q8IPD5		Cpr31A	0	0	#DIV/0!	#DIV/0!
E2QCP0;P84249	Histone H3;Histone H3.3	His3.3A	0	0	#DIV/0!	#DIV/0!
Q9VV18			0	0	#DIV/0!	#DIV/0!
O16797	60S ribosomal protein L3	RpL3	0	0	#DIV/0!	#DIV/0!
Q9VZF4	F-box/WD repeat-containing protein 7	ago	0	0	#DIV/0!	#DIV/0!
Q8SWS7		vito	0	0	#DIV/0!	#DIV/0!
Q9VVZ4			0	0	#DIV/0!	#DIV/0!
O76994		Ip259	0	0	#DIV/0!	#DIV/0!
A1Z8Q0		TwdlBeta	0	0	#DIV/0!	#DIV/0!
C6SUW3;P55935;Q95RG1	40S ribosomal protein S9	RpS9	0	0	#DIV/0!	#DIV/0!
Q9VLT7		RpL36A	0	0	#DIV/0!	#DIV/0!
Q9VSH7		Cpr66Cb	0	0	#DIV/0!	#DIV/0!
Q0E8E8		Mpcp	0	0	#DIV/0!	#DIV/0!
Q7KV90;M9PBJ7;Q9W002;Q7KV89;Q7KV88;M9PH19		msn	0	0	#DIV/0!	#DIV/0!
P80455	40S ribosomal protein S12	RpS12	0	0	#DIV/0!	#DIV/0!
D1Z3A2;Q24407	ATP synthase-coupling factor 6, mitochondrial	ATPsyn-Cf6-RA;ATPsyn-Cf6	0	0	#DIV/0!	#DIV/0!
M9PJM6;M9NH07;M9PHJ0;M9PHR2;P19351-6;P19351-8;P19351-12;P19351-7;P19351-5;P19351-4;P19351-2;P19351-3;P19351;B9EQV5;E1JJP0;P19351-9;P19351-13;P19351-11;X2JBP9;P19351-10	Troponin T, skeletal muscle	up	0	0	#DIV/0!	#DIV/0!
A4V391;P12613	T-complex protein 1 subunit alpha	T-cp1	0	0	#DIV/0!	#DIV/0!
Q9VK60			0	0	#DIV/0!	#DIV/0!
P23779	Cystatin-like protein	Cys	0	0	#DIV/0!	#DIV/0!
Q9VSN3		Cpr66D	0	0	#DIV/0!	#DIV/0!
Q7K5K9		S-Lap8	0	0	#DIV/0!	#DIV/0!
X2JE06;Q9VJY6	60S ribosomal protein L24	RpL24	0	0	#DIV/0!	#DIV/0!
Q9VNN7		Osi15	0	0	#DIV/0!	#DIV/0!
P05389	60S acidic ribosomal protein P2	RpLP2	0	0	#DIV/0!	#DIV/0!
Q9VV31			0	0	#DIV/0!	#DIV/0!
X2JCI6;P47949	Troponin C, isoform 3	TpnC73F	0	0	#DIV/0!	#DIV/0!
Q9W1N3		levy	0	0	#DIV/0!	#DIV/0!
Q9VWV8	Nitric oxide synthase-interacting protein homolog	CG6179	0	0	#DIV/0!	#DIV/0!
Q8T0L3;A0A0B4KF46		Uba1	0	0	#DIV/0!	#DIV/0!
Q8IMV6		Saf-B	0	0	#DIV/0!	#DIV/0!
Q9VVU2		RpL26	0	0	#DIV/0!	#DIV/0!
Q9VZ02			0	0	#DIV/0!	#DIV/0!
A8JUV4		Vml	0	0	#DIV/0!	#DIV/0!
M9NEU5;P25843	Profilin	chic	0	0	#DIV/0!	#DIV/0!
X2J950;Q03334	40S ribosomal protein S13	RpS13	0	0	#DIV/0!	#DIV/0!
Q7JQN4		Rs1	0	0	#DIV/0!	#DIV/0!
A0A0B4LGF8;P53777;B7YZP9	Muscle LIM protein 1	Mlp60A	0	0	#DIV/0!	#DIV/0!
Q8SZM2			0	0	#DIV/0!	#DIV/0!
Q9VGA3			0	0	#DIV/0!	#DIV/0!
Q9VQZ5		CG15432-RA	0	0	#DIV/0!	#DIV/0!
A0A0B4KI24;Q27415-2;Q27415	Nucleoplasmin-like protein	Nlp	0	0	#DIV/0!	#DIV/0!
E1JIR4;A0A0B4KGG8;P13607-7;P13607-6;P13607-2;P13607-4;P13607-5;P13607;P13607-3	Sodium/potassium-transporting ATPase subunit alpha	Atpalpha	0	0	#DIV/0!	#DIV/0!
Q9VS12		Cpr65Ea	0	0	#DIV/0!	#DIV/0!
Q9VV24		CG13043-RA	0	0	#DIV/0!	#DIV/0!
Q9VN25-2;Q9VN25	Eukaryotic translation initiation factor 3 subunit A	eIF3-S10	0	0	#DIV/0!	#DIV/0!
Q5U126			0	0	#DIV/0!	#DIV/0!
Q8I0P8		Cpr65Av	0	0	#DIV/0!	#DIV/0!
P92181		Lcp65Ac	0	0	#DIV/0!	#DIV/0!
Q8IR01			0	0	#DIV/0!	#DIV/0!
Q9VVU4			0	0	#DIV/0!	#DIV/0!
Q9VLB7		Gdi	0	0	#DIV/0!	#DIV/0!
Q9VBH8;Q9VHE5		RpL34a;RpL34b	0	0	#DIV/0!	#DIV/0!
Q9NHA8	Gram-negative bacteria-binding protein 3	GNBP3	0	0	#DIV/0!	#DIV/0!
Q9VMG7		Muc26B	0	0	#DIV/0!	#DIV/0!
Q9VZC8			0	0	#DIV/0!	#DIV/0!
Q9VBC0			0	0	#DIV/0!	#DIV/0!
Q9VL75		Bka	0	0	#DIV/0!	#DIV/0!
Q9VGA4		MBD-R2	0	0	#DIV/0!	#DIV/0!
Q9VAY2		Gp93	0	0	#DIV/0!	#DIV/0!
A4V2J1;Q24400	Muscle LIM protein Mlp84B	Mlp84B	0	0	#DIV/0!	#DIV/0!
Q9VQL1			0	0	#DIV/0!	#DIV/0!
Q7JZZ3			0	0	#DIV/0!	#DIV/0!
X2JB24;A0A0S0WH10;Q9VU58	Neuropeptide-like 2	Nplp2	0	0	#DIV/0!	#DIV/0!
A4V0N4;Q27331	V-type proton ATPase catalytic subunit A isoform 2	Vha68-2	0	0	#DIV/0!	#DIV/0!
P55841	60S ribosomal protein L14	RpL14	0	0	#DIV/0!	#DIV/0!
Q9V3V6		Rpt5	0	0	#DIV/0!	#DIV/0!
Q9VLS0			0	0	#DIV/0!	#DIV/0!
M9PG09;Q9VNS3			0	0	#DIV/0!	#DIV/0!
X2JKU5;Q24186	40S ribosomal protein S5a	RpS5a	0	0	#DIV/0!	#DIV/0!
P17210	Kinesin heavy chain	Khc	0	0	#DIV/0!	#DIV/0!
Q9VXK6	Eukaryotic translation initiation factor 5	eIF5	0	0	#DIV/0!	#DIV/0!
Q9U3V9	Protein xmas-2	xmas-2	0	0	#DIV/0!	#DIV/0!
Q9W451		fs(1)M3	0	0	#DIV/0!	#DIV/0!
M9PF16;Q00963;M9PHG4	Spectrin beta chain	beta-Spec	0	0	#DIV/0!	#DIV/0!
O16810	Origin recognition complex subunit 1	Orc1	0	0	#DIV/0!	#DIV/0!
M9ND95;P05661-22;P05661-17		Mhc	0	0	#DIV/0!	#DIV/0!
Q8MZI3;Q7KU78			0	0	#DIV/0!	#DIV/0!
Q9VNE2	Protein krasavietz	kra	0	0	#DIV/0!	#DIV/0!
Q9VBD2		TwdlD	0	0	#DIV/0!	#DIV/0!
Q9VV10		CG13068-RA	0	0	#DIV/0!	#DIV/0!
P41900	General transcription factor IIF subunit 2	TfIIFbeta	0	0	#DIV/0!	#DIV/0!
X2JEW2;Q9VYA7	RRP12-like protein	CG2691	0	0	#DIV/0!	#DIV/0!
P52029	Glucose-6-phosphate isomerase	Pgi	0	0	#DIV/0!	#DIV/0!
A8DQW8		clos	0	0	#DIV/0!	#DIV/0!
Q9VMK5		Vm26Ac	0	0	#DIV/0!	#DIV/0!
Q9VGW6	DNA replication licensing factor Mcm5	Mcm5	0	0	#DIV/0!	#DIV/0!
Q9VM18	Trehalose 6-phosphate phosphatase		0	0	#DIV/0!	#DIV/0!
Q9VIQ8		COX4	0	0	#DIV/0!	#DIV/0!
A0A0B4K849;A0A0B4K7A5;A8DYJ2;Q02645-4;Q02645-2;Q02645	Protein hu-li tai shao	hts	0	0	#DIV/0!	#DIV/0!
Q9VAW8;Q24404		Mst98Ca;Mst98Cb	0	0	#DIV/0!	#DIV/0!
Q7K2P3;A1Z7Z4			0	0	#DIV/0!	#DIV/0!
Q9V3G7	26S proteasome non-ATPase regulatory subunit 6	Rpn7	0	0	#DIV/0!	#DIV/0!
Q7K9H6		Sara	0	0	#DIV/0!	#DIV/0!
Q8SZK9		Clect27	0	0	#DIV/0!	#DIV/0!
X2JF40;Q27580;M9PHN8	Adenosylhomocysteinase	Ahcy13	0	0	#DIV/0!	#DIV/0!
A1ZBD8			0	0	#DIV/0!	#DIV/0!
Q8INB6;Q86BR9;Q86NK8;Q4AB31;A0A0B4K7C4;A0A0B4K697;A0A0B4KHL4;Q8IHB0;Q9VEX2;Q59DW8		gish	0	0	#DIV/0!	#DIV/0!
Q7K5M0		scaf	0	0	#DIV/0!	#DIV/0!
A0A0B4LHF7;Q9VD51	Probable ATP-dependent RNA helicase pitchoune	pit	0	0	#DIV/0!	#DIV/0!
A0A0B4LFL2;A1ZAX1	Eukaryotic translation initiation factor 3 subunit C	eIF3-S8	0	0	#DIV/0!	#DIV/0!
Q9VBD5		TwdlN	0	0	#DIV/0!	#DIV/0!
O97060		Ccp84Ac	0	0	#DIV/0!	#DIV/0!
Q960M4		Prx5	0	0	#DIV/0!	#DIV/0!
Q9VYY7;Q960N6;M9PHL2		HP5	0	0	#DIV/0!	#DIV/0!
P14318	Muscle-specific protein 20	Mp20	0	0	#DIV/0!	#DIV/0!
Q9VB29			0	0	#DIV/0!	#DIV/0!
A0A0B4LGS4;P54611	V-type proton ATPase subunit E	Vha26	0	0	#DIV/0!	#DIV/0!
Q9VMZ5		TwdlF	0	0	#DIV/0!	#DIV/0!
E2QCG7;Q0E940	Eukaryotic translation initiation factor 3 subunit B	eIF3-S9	0	0	#DIV/0!	#DIV/0!
Q7KMQ0		Rpt1	0	0	#DIV/0!	#DIV/0!
Q9VSW7			0	0	#DIV/0!	#DIV/0!
P07486	Glyceraldehyde-3-phosphate dehydrogenase 1	Gapdh1	0	0	#DIV/0!	#DIV/0!
A0A0B4LF64;P47948	Troponin C, isoform 2	TpnC47D	0	0	#DIV/0!	#DIV/0!
Q9VYM9			0	0	#DIV/0!	#DIV/0!
A0A0B4KI43;Q9VB55;A0A0B4KHZ0;A8JRE3;A0A0B4K7W6		woc	0	0	#DIV/0!	#DIV/0!
P18053	Proteasome subunit alpha type-4	Prosalpha3	0	0	#DIV/0!	#DIV/0!
A1ZBU8			0	0	#DIV/0!	#DIV/0!
M9NG50;M9PHG2;C7LAH9;P46150-5;P46150-2;P46150;P46150-3;P46150-4	Moesin/ezrin/radixin homolog 1	Moe	0	0	#DIV/0!	#DIV/0!
Q24276	Hsp90 co-chaperone Cdc37	Cdc37	0	0	#DIV/0!	#DIV/0!
A1Z9L3		pea	0	0	#DIV/0!	#DIV/0!
Q9V405		Rpt3	0	0	#DIV/0!	#DIV/0!
Q9VZS3	Protein translation factor SUI1 homolog	CG17737	0	0	#DIV/0!	#DIV/0!
M9PCE2;Q9VLL9		Peritrophin-15b	0	0	#DIV/0!	#DIV/0!
Q8MT58;A0A0B4LEQ0			0	0	#DIV/0!	#DIV/0!
Q9VTR2			0	0	#DIV/0!	#DIV/0!
M9PFV9;P20232	Transcription elongation factor S-II	TfIIS	0	0	#DIV/0!	#DIV/0!
Q9VD29		Sar1	0	0	#DIV/0!	#DIV/0!
Q9VVI2	Enhancer of mRNA-decapping protein 3	Edc3	0	0	#DIV/0!	#DIV/0!
Q9W1A9	Histone acetyltransferase	enok	0	0	#DIV/0!	#DIV/0!
Q9VBE0		TwdlB	0	0	#DIV/0!	#DIV/0!
P41093	60S ribosomal protein L18a	RpL18A	0	0	#DIV/0!	#DIV/0!
A1Z6X0			0	0	#DIV/0!	#DIV/0!
Q9VZR8		CG14960-RA	0	0	#DIV/0!	#DIV/0!
Q7KMP8		Rpn9	0	0	#DIV/0!	#DIV/0!
O62602		lic	0	0	#DIV/0!	#DIV/0!
Q9VC54			0	0	#DIV/0!	#DIV/0!
Q9W4J4			0	0	#DIV/0!	#DIV/0!
Q9V3Z4		Rpn5	0	0	#DIV/0!	#DIV/0!
Q9VSG0			0	0	#DIV/0!	#DIV/0!
Q8SWU6			0	0	#DIV/0!	#DIV/0!
Q8IR10		TwdlY	0	0	#DIV/0!	#DIV/0!
P46415	Alcohol dehydrogenase class-3	Fdh	0	0	#DIV/0!	#DIV/0!
B5RJQ0;Q95028	L-lactate dehydrogenase	ImpL3	0	0	#DIV/0!	#DIV/0!
Q7K0S6			0	0	#DIV/0!	#DIV/0!
Q9W523;Q9NF31		ph-d	0	0	#DIV/0!	#DIV/0!
Q9VP77			0	0	#DIV/0!	#DIV/0!
Q9VUS0			0	0	#DIV/0!	#DIV/0!
Q7KMI3		BcDNA.LD23371	0	0	#DIV/0!	#DIV/0!
Q7JYA0			0	0	#DIV/0!	#DIV/0!
Q9VFE4;A0A0B4K683	40S ribosomal protein S5b	RpS5b	0	0	#DIV/0!	#DIV/0!
D0Z760;P35820	Polycomb group protein Psc	Psc-RA;Psc	0	0	#DIV/0!	#DIV/0!
Q9VDK7	Signal recognition particle subunit SRP72	Srp72	0	0	#DIV/0!	#DIV/0!
M9PE73;M9PEC8;M9PBQ0;M9PEN4;M9PHG8;M9PBQ3;P37276-2;P37276	Dynein heavy chain, cytoplasmic	Dhc64C	0	0	#DIV/0!	#DIV/0!
Q7JRC0			0	0	#DIV/0!	#DIV/0!
Q9W3Y3			0	0	#DIV/0!	#DIV/0!
A4V2I0;Q7KSX2;P15364	Protein amalgam	Ama	0	0	#DIV/0!	#DIV/0!
M9PIG8;P55035	26S proteasome non-ATPase regulatory subunit 4	Rpn10	0	0	#DIV/0!	#DIV/0!
Q9VN44		Karybeta3	0	0	#DIV/0!	#DIV/0!
Q9VB10			0	0	#DIV/0!	#DIV/0!
Q0KHS7;Q9VXY7;Q0KHS6;X2JKC1	Lipid storage droplets surface-binding protein 2	Lsd-2	0	0	#DIV/0!	#DIV/0!
Q9VDE5	Protein Peter pan	ppan	0	0	#DIV/0!	#DIV/0!
P34739	Transcription termination factor 2	lds	0	0	#DIV/0!	#DIV/0!
Q9W3M7			0	0	#DIV/0!	#DIV/0!
O61613	Glycylpeptide N-tetradecanoyltransferase	Nmt	0	0	#DIV/0!	#DIV/0!
Q9VZE0		dyl	0	0	#DIV/0!	#DIV/0!
M9NDM4;Q9V3J8	Protein will die slowly	wds	0	0	#DIV/0!	#DIV/0!
P28668;P28668-2	Bifunctional glutamate/proline--tRNA ligase;Glutamate--tRNA ligase;Proline--tRNA ligase	Aats-glupro	0	0	#DIV/0!	#DIV/0!
Q9VHC8			0	0	#DIV/0!	#DIV/0!
M9MS15;P23654	Neurotactin	Nrt	0	0	#DIV/0!	#DIV/0!
A0A0B4K7Z5;Q7KLV9;Q7KLV9-2	26S proteasome non-ATPase regulatory subunit 11	Rpn6	0	0	#DIV/0!	#DIV/0!
Q9VHI8;Q8INP8;Q8INP9			0	0	#DIV/0!	#DIV/0!
M9PBZ9;P48598;P48598-2	Eukaryotic translation initiation factor 4E	eIF-4E	0	0	#DIV/0!	#DIV/0!
O18332		Rab1	0	0	#DIV/0!	#DIV/0!
N0D8I3;Q9W420	Transcription elongation factor SPT6	Spt6	0	0	#DIV/0!	#DIV/0!
M9NF33;Q9VSH4	Cleavage and polyadenylation specificity factor subunit CG7185	CG7185	0	0	#DIV/0!	#DIV/0!
A1ZBE9			0	0	#DIV/0!	#DIV/0!
O46067		EG:25E8.1	0	0	#DIV/0!	#DIV/0!
Q9VLR5	RNA polymerase II transcriptional coactivator	Ssb-c31a	0	0	#DIV/0!	#DIV/0!
Q24044		fzy	0	0	#DIV/0!	#DIV/0!
M9NDW5;Q9VY64			0	0	#DIV/0!	#DIV/0!
Q9VEP6	Adenylosuccinate lyase	AdSL	0	0	#DIV/0!	#DIV/0!
Q9VCK0	Eukaryotic translation initiation factor 3 subunit D-1	eIF-3p66	0	0	#DIV/0!	#DIV/0!
A0A0B4LID0;Q9VE45		Muc91C	0	0	#DIV/0!	#DIV/0!
Q9VV38;Q0E8E2			0	0	#DIV/0!	#DIV/0!
P40796	La protein homolog	La	0	0	#DIV/0!	#DIV/0!
A0A0B4KF90;A0A0B4KGC6;B7Z0U7;A0A0B4KFE2;E1JJ78;A0A0B4K603;A0A0B4K6V2;A0A0B4K631;Q9VI75	Phosphatidylinositol-binding clathrin assembly protein LAP	lap	0	0	#DIV/0!	#DIV/0!
E2QCF1;A0A0B4LFH8;Q7KN85		ATPCL	0	0	#DIV/0!	#DIV/0!
I0DHK3;P12881	Proteasome subunit alpha type;Proteasome subunit alpha type-1	Prosalpha6	0	0	#DIV/0!	#DIV/0!
E1JHQ1;P20477	Glutamine synthetase;Glutamine synthetase 1, mitochondrial	Gs1	0	0	#DIV/0!	#DIV/0!
Q9V9Z9	Probable rRNA-processing protein EBP2 homolog	CG1542	0	0	#DIV/0!	#DIV/0!
Q9VJJ0	Proteasome subunit beta type	Prosbeta4	0	0	#DIV/0!	#DIV/0!
P48148	Ras-like GTP-binding protein Rho1	Rho1	0	0	#DIV/0!	#DIV/0!
B7YZI0;Q9V7N5-2;Q9V7N5-3;Q9V7N5	V-type proton ATPase subunit C	Vha44	0	0	#DIV/0!	#DIV/0!
Q8IP94;Q9VKB0		Aats-thr	0	0	#DIV/0!	#DIV/0!
Q9VB95		TwdlC	0	0	#DIV/0!	#DIV/0!
Q95083	Proteasome subunit alpha type-5	Prosalpha5	0	0	#DIV/0!	#DIV/0!
A1Z9S6;A1Z9S5		Su(var)2-HP2	0	0	#DIV/0!	#DIV/0!
Q9VT75		vnc	0	0	#DIV/0!	#DIV/0!
A0A0B4LHS1;P06742-2;P06742	Myosin light chain alkali	Mlc1	0	0	#DIV/0!	#DIV/0!
A0A0B4LG36;Q06943	High mobility group protein Z	HmgZ	0	0	#DIV/0!	#DIV/0!
Q9W3N7		ND-MNLL	0	0	#DIV/0!	#DIV/0!
M9PG62;P25161	Probable 26S proteasome non-ATPase regulatory subunit 3	Rpn3	0	0	#DIV/0!	#DIV/0!
Q9VJ80			0	0	#DIV/0!	#DIV/0!
Q9VL72	SWI/SNF-related matrix-associated actin-dependent regulator of chromatin subfamily A containing DEAD/H box 1 homolog	Etl1	0	0	#DIV/0!	#DIV/0!
P06754-3	Tropomyosin-1, isoforms 9A/A/B	Tm1	0	0	#DIV/0!	#DIV/0!
Q9VNL0;A8JQU3		Gasp	0	0	#DIV/0!	#DIV/0!
Q9W363		mxc	0	0	#DIV/0!	#DIV/0!
Q9VU68-2;Q9VU68	Actin-interacting protein 1	flr	0	0	#DIV/0!	#DIV/0!
Q8IQV5;M9NG75;M9NFL3;Q8IQV6;M9NEF4;M9NDW6;Q9VWA0			0	0	#DIV/0!	#DIV/0!
Q7JRH5			0	0	#DIV/0!	#DIV/0!
O77430		SkpA	0	0	#DIV/0!	#DIV/0!
Q9VWI0		ND-18	0	0	#DIV/0!	#DIV/0!
O77410	Eukaryotic translation initiation factor 3 subunit E	eIF3-S6	0	0	#DIV/0!	#DIV/0!
M9PJQ5;M9NH88;P36188-2;P36188-3	Troponin I	wupA	0	0	#DIV/0!	#DIV/0!
Q9V9T4		Acf1	0	0	#DIV/0!	#DIV/0!
Q9VYV4		Amun	0	0	#DIV/0!	#DIV/0!
Q7K148	Proteasome subunit beta type	Prosbeta5	0	0	#DIV/0!	#DIV/0!
O76454	Pterin-4-alpha-carbinolamine dehydratase	Pcd	0	0	#DIV/0!	#DIV/0!
Q8SXJ4;A1ZB32			0	0	#DIV/0!	#DIV/0!
Q9W3F6;A8JV22;X2JEJ0;A8JV24		CG1440-RC	0	0	#DIV/0!	#DIV/0!
Q9VWG1		HspB8	0	0	#DIV/0!	#DIV/0!
X2JDR5;P47938	Thioredoxin;Thioredoxin-1	dhd	0	0	#DIV/0!	#DIV/0!
Q8ML70	Immune-induced peptides;Immune-induced peptide 10;Immune-induced peptide 12;Immune-induced peptide 13;Immune-induced peptide 24	IM10	0	0	#DIV/0!	#DIV/0!
Q7JWM4			0	0	#DIV/0!	#DIV/0!
Q7JZW0		Cpr51A	0	0	#DIV/0!	#DIV/0!
M9PC85;Q9V3V0		x16	0	0	#DIV/0!	#DIV/0!
A0T1Z5;B7Z0J2;A0T1Z4;Q9VFU8		yrt	0	0	#DIV/0!	#DIV/0!
A1ZAJ7			0	0	#DIV/0!	#DIV/0!
Q9XZ61	Ubiquitin carboxyl-terminal hydrolase	Uch-L5	0	0	#DIV/0!	#DIV/0!
F2FBA6;B7Z0Z0;Q24537-3;Q24537-2;Q24537	High mobility group protein DSP1	Dsp1	0	0	#DIV/0!	#DIV/0!
Q9VD35			0	0	#DIV/0!	#DIV/0!
Q24323-2;Q24323-3;Q24323-4;Q24323	Semaphorin-2A	Sema-2a	0	0	#DIV/0!	#DIV/0!
Q9VI82	Nucleolar complex protein 3 homolog	CG1234	0	0	#DIV/0!	#DIV/0!
Q9VSM9		Cdc6	0	0	#DIV/0!	#DIV/0!
M9PD27;M9PFR9;Q9VPH7	Eukaryotic peptide chain release factor subunit 1	eRF1	0	0	#DIV/0!	#DIV/0!
M9NF03;Q9W2Z6			0	0	#DIV/0!	#DIV/0!
Q9VHA2;Q9VHA1		SpdS	0	0	#DIV/0!	#DIV/0!
Q9NHD5	Probable N-acetyltransferase san	san	0	0	#DIV/0!	#DIV/0!
A4V383;P91929	NADH dehydrogenase [ubiquinone] 1 alpha subcomplex subunit 10, mitochondrial	ND-42;ND42	0	0	#DIV/0!	#DIV/0!
Q9VRQ9		QC	0	0	#DIV/0!	#DIV/0!
Q9VFQ9		Dip-B	0	0	#DIV/0!	#DIV/0!
Q9V8R9;A0A0B4LFX4;A0A0B4LG23;Q9V8R9-6;Q9V8R9-2;Q9V8R9-4;Q9V8R9-5;Q9V8R9-3	Protein 4.1 homolog	cora	0	0	#DIV/0!	#DIV/0!
E1JJ45;Q7KES3;Q8IMF8;A0A0B4LHY1;Q8WR53;Q7KRS7;A8JRI1;Q95UI6;A0A0B4K6P4;A0A0B4K6W9		heph	0	0	#DIV/0!	#DIV/0!
Q8T0V6		obst-E	0	0	#DIV/0!	#DIV/0!
M9PDS8;M9PBI9;M9PEA5;M9PDZ9;M9PDS3;M9PBJ0;M9PGY4;M9PDZ6;M9PEA0;Q9I7U4-5;M9PEA9;M9PGZ0;Q9I7U4-4;Q9I7U4;M9NDX0;Q9I7U4-2;Q9I7U4-3	Titin	sls	0	0	#DIV/0!	#DIV/0!
A1Z9L2;A1Z9L0;Q8T076;A0A0B4KFX4;A0A0B4KEP1;A0A0B4LFC1;A0A0B4KFM5;A0A0B4KF25		Rcd1	0	0	#DIV/0!	#DIV/0!
A1ZA03		Pms2	0	0	#DIV/0!	#DIV/0!
M9ND37;Q9VZP5;M9NFL1		eIF5B	0	0	#DIV/0!	#DIV/0!
Q9VN93-2;Q9VN93	Putative cysteine proteinase CG12163	CG12163	0	0	#DIV/0!	#DIV/0!
Q9VY08		CG9518-RA	0	0	#DIV/0!	#DIV/0!
P35875-2;P35875;P35875-3	Poly [ADP-ribose] polymerase	Parp	0	0	#DIV/0!	#DIV/0!
Q9VY44		mRNA-cap	0	0	#DIV/0!	#DIV/0!
Q9VWI2		Nat1	0	0	#DIV/0!	#DIV/0!
A0A0B4LG47;Q24141	Shugoshin	mei-S332	0	0	#DIV/0!	#DIV/0!
A5XCL5;Q9VSW2;E1JI91;Q9VSW1		UGP	0	0	#DIV/0!	#DIV/0!
Q8IMH4;Q9Y125		Sap-r	0	0	#DIV/0!	#DIV/0!
P12982;Q05547;A0A0B4KHS9;P48461	Serine/threonine-protein phosphatase alpha-2 isoform;Serine/threonine-protein phosphatase alpha-3 isoform;Serine/threonine-protein phosphatase;Serine/threonine-protein phosphatase alpha-1 isoform	Pp1-87B;Pp1-13C;Pp1alpha-96A	0	0	#DIV/0!	#DIV/0!
A0A0B4KHR6;Q8MT36	Histone-lysine N-methyltransferase;Probable histone-lysine N-methyltransferase Mes-4	Mes-4	0	0	#DIV/0!	#DIV/0!
O01382	Caspase;Caspase subunit p21;Caspase subunit p12	Ice	0	0	#DIV/0!	#DIV/0!
M9PD65;M9PBD9;Q9VIW3	Ran GTPase-activating protein	RanGAP	0	0	#DIV/0!	#DIV/0!
A1ZBJ2			0	0	#DIV/0!	#DIV/0!
Q7K7G0;Q9W555		deltaCOP	0	0	#DIV/0!	#DIV/0!
Q95RB2		Cpr49Ae	0	0	#DIV/0!	#DIV/0!
Q9V9Q4			0	0	#DIV/0!	#DIV/0!
Q8IRQ5;Q9W3X6		l(1)G0255	0	0	#DIV/0!	#DIV/0!
Q9VNE9	60S ribosomal protein L13a	RpL13A	0	0	#DIV/0!	#DIV/0!
Q9VGW7		Art1	0	0	#DIV/0!	#DIV/0!
Q9VBK9			0	0	#DIV/0!	#DIV/0!
O18413;Q9VA54	26S protease regulatory subunit 8	Rpt6;Rpt6R	0	0	#DIV/0!	#DIV/0!
Q9VZY0		Non2	0	0	#DIV/0!	#DIV/0!
B7Z098;Q9VNX8;M9MS45	Eukaryotic translation initiation factor 2A	CG7414	0	0	#DIV/0!	#DIV/0!
Q9VMV5		vkg	0	0	#DIV/0!	#DIV/0!
A0A0B4LEV2;Q26454	DNA replication licensing factor MCM4	dpa	0	0	#DIV/0!	#DIV/0!
Q9VDY8;A0A0B4KGG5		vib	0	0	#DIV/0!	#DIV/0!
A4V0U4;Q9VJ39	Leukotriene A(4) hydrolase		0	0	#DIV/0!	#DIV/0!
L0MLQ9;Q8IH18		4E-T	0	0	#DIV/0!	#DIV/0!
A4V4J0;M9PJN9;E1JJA5;A4V4I8;X2JE15;E1JJA4;M9PHQ0;P27619-2;P27619	Dynamin	shi	0	0	#DIV/0!	#DIV/0!
Q9VWM5			0	0	#DIV/0!	#DIV/0!
Q9V9Z8			0	0	#DIV/0!	#DIV/0!
Q9VGA0		GstD9	0	0	#DIV/0!	#DIV/0!
M9PHK2;Q0KHQ5;Q8IQW6;Q0KHQ5-2		Tao	0	0	#DIV/0!	#DIV/0!
Q9VTE2	Protein suppressor of underreplication	SuUR	0	0	#DIV/0!	#DIV/0!
Q9W125		ND-19	0	0	#DIV/0!	#DIV/0!
Q8IRM1			0	0	#DIV/0!	#DIV/0!
A0A0B4LIF3;A0A0B4KGH5;Q86NP2	Negative elongation factor A	Nelf-A	0	0	#DIV/0!	#DIV/0!
P42281	Acyl-CoA-binding protein homolog	Dbi	0	0	#DIV/0!	#DIV/0!
A1Z6I9	Non-specific protein-tyrosine kinase	Src42A	0	0	#DIV/0!	#DIV/0!
Q8SXM8;Q9W327	Lysine--tRNA ligase	Aats-lys	0	0	#DIV/0!	#DIV/0!
M9PD08;Q9VK85		Elf	0	0	#DIV/0!	#DIV/0!
Q7K0E6		Aats-asp	0	0	#DIV/0!	#DIV/0!
Q01637	Uridine 5-monophosphate synthase;Orotate phosphoribosyltransferase;Orotidine 5-phosphate decarboxylase	r-l	0	0	#DIV/0!	#DIV/0!
Q7K0D3			0	0	#DIV/0!	#DIV/0!
M9MS06;F0JAG6;M9PGA7;P18091-2;P18091-5;P18091-4;P18091-3;P18091	Alpha-actinin, sarcomeric	Actn	0	0	#DIV/0!	#DIV/0!
M9MS70;Q9W4E1			0	0	#DIV/0!	#DIV/0!
M9PG22;P61209	ADP-ribosylation factor 1	Arf79F	0	0	#DIV/0!	#DIV/0!
Q9VL68			0	0	#DIV/0!	#DIV/0!
M9NDA6;Q8I7C3	LIM and SH3 domain protein Lasp	Lasp	0	0	#DIV/0!	#DIV/0!
Q9V3A7	Structural maintenance of chromosomes protein	glu	0	0	#DIV/0!	#DIV/0!
A0A0B4KHX3;O76324	Discs overgrown protein kinase	dco	0	0	#DIV/0!	#DIV/0!
X2JFW6;Q9VX35			0	0	#DIV/0!	#DIV/0!
A0A0B4KH85;Q9VEW2	Putative SERF-like protein	CG17931	0	0	#DIV/0!	#DIV/0!
O61305;L7EFC0;Q5LK13;L7EEU0	DEAD-box helicase Dbp80	Dbp80	0	0	#DIV/0!	#DIV/0!
A0A0B4KFP4;Q8INR6;Q8INR6-2	Histone-lysine N-methyltransferase, H3 lysine-79 specific	gpp	0	0	#DIV/0!	#DIV/0!
M9NFP7;P16914-2;P16914	Protein elav	elav	0	0	#DIV/0!	#DIV/0!
Q9U915	Adenylate kinase	Adk2	0	0	#DIV/0!	#DIV/0!
Q9V3V2;A0A0B4K7C5		Fkbp14	0	0	#DIV/0!	#DIV/0!
A1ZA05;Q0E965;A0A0B4KF69		SRPK	0	0	#DIV/0!	#DIV/0!
Q9VWS2	Nucleoporin NUP53		0	0	#DIV/0!	#DIV/0!
Q9VXW2			0	0	#DIV/0!	#DIV/0!
Q9VVI1			0	0	#DIV/0!	#DIV/0!
Q9VKW5			0	0	#DIV/0!	#DIV/0!
Q9VZQ8;Q8IRD4;Q8IRD3	Glutathione peroxidase	PHGPx	0	0	#DIV/0!	#DIV/0!
M9PEY6;Q9VM71	5-3 exoribonuclease 2 homolog	Rat1	0	0	#DIV/0!	#DIV/0!
Q9VG06		CG17327-RA	0	0	#DIV/0!	#DIV/0!
Q7JWQ7		Swim	0	0	#DIV/0!	#DIV/0!
O02195	Eukaryotic translation initiation factor 3 subunit I	Trip1	0	0	#DIV/0!	#DIV/0!
Q9VEA1		eIF-1A	0	0	#DIV/0!	#DIV/0!
Q9VUJ1	Proteasome subunit beta type	Prosbeta2	0	0	#DIV/0!	#DIV/0!
A0A0B4KI59;Q9VAC9			0	0	#DIV/0!	#DIV/0!
E1JJF9;E1JJF8;M9NEZ5;P20241-2;P20241	Neuroglian	Nrg	0	0	#DIV/0!	#DIV/0!
Q9VQK5			0	0	#DIV/0!	#DIV/0!
X2JFG0;P05990	CAD protein;Glutamine-dependent carbamoyl-phosphate synthase;Aspartate carbamoyltransferase;Dihydroorotase	r	0	0	#DIV/0!	#DIV/0!
A4V201;E1JI11;M9PFP3;M9PI76;B7Z060;P47825-2;P47825	Transcription initiation factor TFIID subunit 4	Taf4	0	0	#DIV/0!	#DIV/0!
Q9GQR5;Q8IPK0;M9NEA1;Q9VMH3		stai	0	0	#DIV/0!	#DIV/0!
A0A0B4K6W1;P08970	Protein suppressor of hairy wing	su(Hw)	0	0	#DIV/0!	#DIV/0!
Q9VUZ8		PDCD-5	0	0	#DIV/0!	#DIV/0!
Q9VAN0	Probable phosphoserine aminotransferase	CG11899	0	0	#DIV/0!	#DIV/0!
Q9NBD7	CLIP-associating protein	chb	0	0	#DIV/0!	#DIV/0!
Q9VYU8		m	0	0	#DIV/0!	#DIV/0!
A1Z7P7;A0A0B4K6T9;A0A0B4LEH9;A0A0B4JD33;Q8IGK3;A1Z7P5;Q9XYM5;Q5BIG7;A0A0B4JD03;A0A0B4JCQ7;Q7KNF5;A1Z7P9;A1Z7Q1;A1Z7P8		Su(var)2-10	0	0	#DIV/0!	#DIV/0!
M9PGL7;Q9U4L6	Mitochondrial import receptor subunit TOM40 homolog 1	Tom40	0	0	#DIV/0!	#DIV/0!
Q9V426		vig	0	0	#DIV/0!	#DIV/0!
Q9VNB9		RpL35A	0	0	#DIV/0!	#DIV/0!
O97063		Ccp84Af	0	0	#DIV/0!	#DIV/0!
Q9VBU4			0	0	#DIV/0!	#DIV/0!
Q94517	Histone deacetylase Rpd3	Rpd3	0	0	#DIV/0!	#DIV/0!
Q9V3H9		Nab2	0	0	#DIV/0!	#DIV/0!
Q9W0B8	Coatomer subunit alpha	alphaCOP	0	0	#DIV/0!	#DIV/0!
Q9VMM7		CG11030-RA	0	0	#DIV/0!	#DIV/0!
Q9VXI1			0	0	#DIV/0!	#DIV/0!
A0A0B4K680;Q9VFK6	Histone-lysine N-methyltransferase pr-set7	pr-set7	0	0	#DIV/0!	#DIV/0!
Q95RQ8;Q9W1N1		pita	0	0	#DIV/0!	#DIV/0!
A0A0B4LHE7;Q9XZH6	V-type proton ATPase subunit G	Vha13	0	0	#DIV/0!	#DIV/0!
Q8IMB7;Q9V3W9		Rad23	0	0	#DIV/0!	#DIV/0!
Q7KK96	Structural maintenance of chromosomes protein	SMC2	0	0	#DIV/0!	#DIV/0!
X2J969;Q9VVL6	Mediator of RNA polymerase II transcription subunit 19	MED19	0	0	#DIV/0!	#DIV/0!
M9PFG7;M9PF24;P46824	Kinesin light chain	Klc	0	0	#DIV/0!	#DIV/0!
Q9VNP0		Osi18	0	0	#DIV/0!	#DIV/0!
A0A0B4LFB3;Q7JVI3	Eukaryotic translation initiation factor 3 subunit M	Tango7	0	0	#DIV/0!	#DIV/0!
Q9VGW9		mRpL37	0	0	#DIV/0!	#DIV/0!
Q9VW15	Histone-lysine N-methyltransferase ash1	ash1	0	0	#DIV/0!	#DIV/0!
M9PEB2;M9ND16;Q7KU24	Chromodomain-helicase-DNA-binding protein 1	Chd1	0	0	#DIV/0!	#DIV/0!
Q9VXQ2;X2JDY8		Graf	0	0	#DIV/0!	#DIV/0!
Q9VQM4	Probable tyrosyl-DNA phosphodiesterase	gkt	0	0	#DIV/0!	#DIV/0!
M9PBM1;Q94535	Splicing factor U2af 38 kDa subunit	U2af38	0	0	#DIV/0!	#DIV/0!
Q9VL91		zf30C	0	0	#DIV/0!	#DIV/0!
D3DMM4;Q86B97;Q9VGE9;Q86B96;Q86B95;Q9VGF0;Q86B94		mfas-RJ;mfas	0	0	#DIV/0!	#DIV/0!
A0A0B4KHB1;Q7KSE8;A0A0B4KGD1;E1JIN6;Q8IN94	Trithorax group protein osa	osa	0	0	#DIV/0!	#DIV/0!
Q8IQQ1			0	0	#DIV/0!	#DIV/0!
Q9W2Z9			0	0	#DIV/0!	#DIV/0!
Q9VQ94;M9PC99		Sec24CD	0	0	#DIV/0!	#DIV/0!
Q9W1H4	DNA ligase 1	DNA-ligI	0	0	#DIV/0!	#DIV/0!
Q9VQH5		Cpr23B	0	0	#DIV/0!	#DIV/0!
Q9VBB3		IntS12	0	0	#DIV/0!	#DIV/0!
Q9VSC5			0	0	#DIV/0!	#DIV/0!
M9NE01;Q27889	Serine/threonine-protein phosphatase;Serine/threonine-protein phosphatase 2B catalytic subunit 2	Pp2B-14D	0	0	#DIV/0!	#DIV/0!
Q9W124			0	0	#DIV/0!	#DIV/0!
M9MRR7;M9MSK4;M9MRQ6;Q9NFP5	SH3 domain-binding glutamic acid-rich protein homolog	Sh3beta	0	0	#DIV/0!	#DIV/0!
P41375	Eukaryotic translation initiation factor 2 subunit 2	eIF-2beta	0	0	#DIV/0!	#DIV/0!
Q9VV39		mRpS34	0	0	#DIV/0!	#DIV/0!
Q9VSL4		GstO2	0	0	#DIV/0!	#DIV/0!
Q9VL69		BEST:CK01296	0	0	#DIV/0!	#DIV/0!
Q9VRL0		Cyt-c1	0	0	#DIV/0!	#DIV/0!
O18333		Rab2	0	0	#DIV/0!	#DIV/0!
Q9VTB0			0	0	#DIV/0!	#DIV/0!
P45437	Coatomer subunit beta	betaCop	0	0	#DIV/0!	#DIV/0!
X2JGB3;Q9VRP9	E3 ubiquitin-protein ligase Bre1	Bre1	0	0	#DIV/0!	#DIV/0!
Q9V9M7		RpL21	0	0	#DIV/0!	#DIV/0!
Q9VJZ6			0	0	#DIV/0!	#DIV/0!
A1Z6L9		Trap1	0	0	#DIV/0!	#DIV/0!
Q8T0Q4		shrb	0	0	#DIV/0!	#DIV/0!
Q9VP05;H8F4P0;M9PII7	Mediator of RNA polymerase II transcription subunit 1	MED1	0	0	#DIV/0!	#DIV/0!
X2J4W8;Q9V447	Krueppel homolog 2	Kr-h2	0	0	#DIV/0!	#DIV/0!
A8JRA4;Q8IMU5;Q9VBZ5		CG6422-RB	0	0	#DIV/0!	#DIV/0!
Q7K2P1		Cpr50Cb	0	0	#DIV/0!	#DIV/0!
A0A0S0WNN6;Q9TVM2	Exportin-1	emb	0	0	#DIV/0!	#DIV/0!
Q9VD48			0	0	#DIV/0!	#DIV/0!
A4V2A4;Q95SZ9;M9PIK1;P91632;A0A0S0WH03;M9NGB9;Q0E8A7;M9NDY6;A4IJ59;M9NEH9		mub	0	0	#DIV/0!	#DIV/0!
Q8IQZ8;O61604;Q8IQZ7		Fim	0	0	#DIV/0!	#DIV/0!
Q9VM07			0	0	#DIV/0!	#DIV/0!
Q9V434		Aats-asn	0	0	#DIV/0!	#DIV/0!
M9PF40;Q9VTE5	Probable prefoldin subunit 2	l(3)01239	0	0	#DIV/0!	#DIV/0!
A1ZB78;A1ZB77;Q7JRI6;A1ZB79;A1ZB80;E1JGL5;A0A0B4K7G1;A1ZB83;A0A0B4LGX1;A0A0B4K897		CG5174-RA	0	0	#DIV/0!	#DIV/0!
Q9VWU8;Q9VWU6		CG6306;CG32548-RB	0	0	#DIV/0!	#DIV/0!
Q7JXZ2		Eip55E	0	0	#DIV/0!	#DIV/0!
Q9VWT1;M9PHI2;Q8IQX8		Aats-his	0	0	#DIV/0!	#DIV/0!
A1ZBL7;E1JGM9;Q963E6;Q6NPA6;Q9V8V8;A1ZBL5;Q7YU80;Q963E5;E1JGN0;A1ZBL9		par-1	0	0	#DIV/0!	#DIV/0!
Q9XYP8	Gamma-tubulin complex component 3 homolog	l(1)dd4	0	0	#DIV/0!	#DIV/0!
Q8SX57		CG11005	0	0	#DIV/0!	#DIV/0!
M9PE30;Q9VZI1	Transgelin	Chd64	0	0	#DIV/0!	#DIV/0!
B7Z0D7;Q9VSE1			0	0	#DIV/0!	#DIV/0!
A0A0B4KH09;A0A0B4K6L6;A0A0B4LHP1;A0A0B4JD02;A0A0B4JDF1;P16371-2;P16371	Protein groucho	gro	0	0	#DIV/0!	#DIV/0!
Q961C3;Q9VH75;E1JIH4			0	0	#DIV/0!	#DIV/0!
Q8I0G5-3;Q8I0G5-2;Q8I0G5;A0A0B4KHL2	Coatomer subunit gamma	gammaCop;gammaCOP	0	0	#DIV/0!	#DIV/0!
A0A0B4LEV3;Q7JWR9	Zinc finger CCCH domain-containing protein 15 homolog	CG8635	0	0	#DIV/0!	#DIV/0!
Q8MLW2;A0A0B4LFX8;Q9NDJ2;Q9NDJ2-2	Helicase domino	dom	0	0	#DIV/0!	#DIV/0!
Q9VPQ2			0	0	#DIV/0!	#DIV/0!
X2J7U0;Q9VKM1	Piwi-like protein;Protein piwi	piwi	0	0	#DIV/0!	#DIV/0!
Q9VPE2		ND-39	0	0	#DIV/0!	#DIV/0!
A0A0B4KGB3;A4V310;B7Z0L2;A0A0B4JCY6;Q7KSF4;A0A0B4KHN1;A0A0B4KGT8;Q9VEN1-2;Q9VEN1	Filamin-A	cher	0	0	#DIV/0!	#DIV/0!
A0A0B4KH12;A0A0B4KHG7;A8WHL4;A0A0B4KHT0;Q9VDK5;A0A0B4KGE5		bon	0	0	#DIV/0!	#DIV/0!
R9PY35		CG18555	0	0	#DIV/0!	#DIV/0!
Q9VEX6		bor	0	0	#DIV/0!	#DIV/0!
A1ZAY8		CG4996-RA	0	0	#DIV/0!	#DIV/0!
Q9VND7			0	0	#DIV/0!	#DIV/0!
Q7KUT2-2;Q7KUT2	Lon protease homolog, mitochondrial	Lon	0	0	#DIV/0!	#DIV/0!
P92201	Larval cuticle protein 8	Lcp65Ag1	0	0	#DIV/0!	#DIV/0!
M9PBN7;P48603	F-actin-capping protein subunit beta	cpb	0	0	#DIV/0!	#DIV/0!
A0A0B4LHK4;A0A0B4KHZ8;A0A0B4KHR8;A0A0B4K725;Q9VCA8	Ankyrin repeat and KH domain-containing protein mask	mask	0	0	#DIV/0!	#DIV/0!
Q9W4M3		Femcoat	0	0	#DIV/0!	#DIV/0!
Q8SY39		CG6994	0	0	#DIV/0!	#DIV/0!
X2JC35;P49630	60S ribosomal protein L36	RpL36	0	0	#DIV/0!	#DIV/0!
E2QC56;Q7K4Q5	Probable protein phosphatase CG10417	CG10417	0	0	#DIV/0!	#DIV/0!
Q9VEJ0		Prx3	0	0	#DIV/0!	#DIV/0!
Q7KW39-2;Q7KW39	Probable methylmalonate-semialdehyde dehydrogenase [acylating], mitochondrial	CG17896	0	0	#DIV/0!	#DIV/0!
A0A0B4KEK1;Q0E9C2;A0A0B4KET9;A0A0B4KFP2	Enhancer of polycomb-like protein	E(Pc)	0	0	#DIV/0!	#DIV/0!
Q9VAX7;Q8MST5		betaTub97EF	0	0	#DIV/0!	#DIV/0!
Q9VI61;A0A0B4KF76;Q8INT1;A0A0B4KFQ4;E1JJ75;E1JJ76;A8JQU7;Q7KSZ0;A0A0B4KFD2;Q9VI63;A0A0B4KGB4;A8JQU6;A0A0B4KGP1		Alh	0	0	#DIV/0!	#DIV/0!
P16378-2;P16378	G protein alpha o subunit	Galphao	0	0	#DIV/0!	#DIV/0!
Q9VKZ8	Ubiquitin carboxyl-terminal hydrolase	Usp14	0	0	#DIV/0!	#DIV/0!
O62621	Coatomer subunit beta	betaCop	0	0	#DIV/0!	#DIV/0!
Q24439	ATP synthase subunit O, mitochondrial	Oscp	0	0	#DIV/0!	#DIV/0!
Q94513;Q7JN06		BEAF-32	0	0	#DIV/0!	#DIV/0!
Q9W3J5	Probable phenylalanine--tRNA ligase alpha subunit	CG2263	0	0	#DIV/0!	#DIV/0!
M9PI47;M9PCC4;Q9XZ09;Q8IQH9;Q8IQI0		Sap130	0	0	#DIV/0!	#DIV/0!
X2JD07;Q9W3C1	Polycomb protein l(1)G0020	l(1)G0020	0	0	#DIV/0!	#DIV/0!
Q9I7R0;C0PDF4;M9PEW1		CG18815-RA	0	0	#DIV/0!	#DIV/0!
Q9VKM8;Q9VKM7		CG6089	0	0	#DIV/0!	#DIV/0!
O76874		EG:125H10.1	0	0	#DIV/0!	#DIV/0!
A0A0B4KGY9;A0A0B4K6K8;Q9VBQ1;A0A0B4KHV4;Q8IMS8		msi	0	0	#DIV/0!	#DIV/0!
Q960W6	Putative fatty acyl-CoA reductase CG8306	CG8306	0	0	#DIV/0!	#DIV/0!
P92192	Larval cuticle protein 5	Lcp65Ab1	0	0	#DIV/0!	#DIV/0!
M9PGK3;Q2MGP0;Q9W3U7;Q9W3U8;M9PDY3;M9PJA1		CG4564	0	0	#DIV/0!	#DIV/0!
X2JIN0;M9MSA5;X2JDY1;A8JV00;M9PGT0;M9PDW8;M9PJ82;E2QD99			0	0	#DIV/0!	#DIV/0!
A4V4I0;P26308	Guanine nucleotide-binding protein subunit beta-1	Gbeta13F	0	0	#DIV/0!	#DIV/0!
Q24050		anon-i1	0	0	#DIV/0!	#DIV/0!
Q9XZU1	Exportin-2	Cas	0	0	#DIV/0!	#DIV/0!
Q7K231			0	0	#DIV/0!	#DIV/0!
Q9VY27	Nucleoside diphosphate kinase	nmdyn-D6	0	0	#DIV/0!	#DIV/0!
Q7K3B7			0	0	#DIV/0!	#DIV/0!
Q9VE75	V-type proton ATPase subunit a	Vha100-2	0	0	#DIV/0!	#DIV/0!
H5V895;Q8T0U6;P48462	Serine/threonine-protein phosphatase;Serine/threonine-protein phosphatase beta isoform	flw	0	0	#DIV/0!	#DIV/0!
Q9VNA3			0	0	#DIV/0!	#DIV/0!
Q9VG96	Glutathione S-transferase D4	GstD4	0	0	#DIV/0!	#DIV/0!
Q9VVA6		nudC	0	0	#DIV/0!	#DIV/0!
Q7KTK9;M9PCA2;M9PCU4;M9PCG1;Q9VM14	Acetyltransferase component of pyruvate dehydrogenase complex		0	0	#DIV/0!	#DIV/0!
Q8IR93;Q9VZ20		Dlic	0	0	#DIV/0!	#DIV/0!
Q9V460-2;Q9V460	Transcription elongation factor SPT5	Spt5	0	0	#DIV/0!	#DIV/0!
Q59DP8;Q59DQ0;E6EK17;E6EK15;Q9V4C7;E6EK18;Q59DP9	Calcium-transporting ATPase	PMCA	0	0	#DIV/0!	#DIV/0!
Q9VP53		Cpr78Cc	0	0	#DIV/0!	#DIV/0!
P22265	Protein teashirt	tsh	0	0	#DIV/0!	#DIV/0!
P04052	DNA-directed RNA polymerase II subunit RPB1	RpII215	0	0	#DIV/0!	#DIV/0!
Q9VTB4		ND-13B	0	0	#DIV/0!	#DIV/0!
Q9VBX1	Nuclear export mediator factor NEMF homolog	Clbn	0	0	#DIV/0!	#DIV/0!
Q9VAM5		Brd8	0	0	#DIV/0!	#DIV/0!
Q9V3D9		Srp54k	0	0	#DIV/0!	#DIV/0!
M9PID3;M9PG82;M9PG20;Q9VPB0		HIPP1	0	0	#DIV/0!	#DIV/0!
M9PI05;Q9V3I5	Chromosomal serine/threonine-protein kinase JIL-1	JIL-1	0	0	#DIV/0!	#DIV/0!
Q0KHZ9;Q9VAL7		Cnx99A	0	0	#DIV/0!	#DIV/0!
Q9VU86;Q2PDX8		Spt20	0	0	#DIV/0!	#DIV/0!
Q8IH13		TwdlW	0	0	#DIV/0!	#DIV/0!
X2JAW6;P15215	Laminin subunit gamma-1	LanB2	0	0	#DIV/0!	#DIV/0!
M9PGG0;M9PG88;M9PIL3;Q9VNS2;A8JNX0		ArfGAP3	0	0	#DIV/0!	#DIV/0!
Q9VYG2	Brahma-associated protein of 60 kDa	Bap60	0	0	#DIV/0!	#DIV/0!
Q9V461	DNA replication licensing factor Mcm6	Mcm6	0	0	#DIV/0!	#DIV/0!
A0A0B4K7L0;Q9W252	DNA repair protein RAD50	rad50	0	0	#DIV/0!	#DIV/0!
Q9VH00			0	0	#DIV/0!	#DIV/0!
E1JJI5;P54367	Casein kinase I isoform alpha	CkIalpha	0	0	#DIV/0!	#DIV/0!
D0Z726;Q9VRD6;A8JUT4;Q9VJ85		Ntf-2;Ntf-2r	0	0	#DIV/0!	#DIV/0!
A1Z6X6			0	0	#DIV/0!	#DIV/0!
Q9VMH2		Arpc4	0	0	#DIV/0!	#DIV/0!
Q9VFP0			0	0	#DIV/0!	#DIV/0!
Q9W2P4		CG15650-RA	0	0	#DIV/0!	#DIV/0!
O61345	Protein penguin	pen	0	0	#DIV/0!	#DIV/0!
Q9VN50	Eukaryotic translation initiation factor 3 subunit F-1	eIF3-S5-1	0	0	#DIV/0!	#DIV/0!
M9PHZ5;P42124	Histone-lysine N-methyltransferase E(z)	E(z)	0	0	#DIV/0!	#DIV/0!
Q9VKR2		CG17118	0	0	#DIV/0!	#DIV/0!
Q9VRN0			0	0	#DIV/0!	#DIV/0!
Q8MRM0		GstT4	0	0	#DIV/0!	#DIV/0!
B7Z0L1;B7Z0L0;Q9VES3;Q8INA9;A0A0B4KH94;A8JR25;P10674	Fasciclin-1	Fas1	0	0	#DIV/0!	#DIV/0!
Q8I937			0	0	#DIV/0!	#DIV/0!
Q4V664			0	0	#DIV/0!	#DIV/0!
Q9VB04;Q7KRX5;A0A0B4KH64		btz	0	0	#DIV/0!	#DIV/0!
Q9VEF0			0	0	#DIV/0!	#DIV/0!
Q9VAK3			0	0	#DIV/0!	#DIV/0!
Q9W1R5	Protein virilizer	vir	0	0	#DIV/0!	#DIV/0!
Q9VAM6	CDGSH iron-sulfur domain-containing protein 2 homolog	CG1458	0	0	#DIV/0!	#DIV/0!
Q9VT32;M9PEY1;M9PEP5;M9PHW7;M9PF46;Q9VT33			0	0	#DIV/0!	#DIV/0!
Q9I7R7			0	0	#DIV/0!	#DIV/0!
P11046	Laminin subunit beta-1	LanB1	0	0	#DIV/0!	#DIV/0!
H8F4V5;Q9VRM7	Cytochrome P450 307a1	spo	0	0	#DIV/0!	#DIV/0!
E1JH64;A1Z9J2;A1Z9J0;B7YZG4;B7YZG2;B7YZG3;A1Z9I8;E1JH62;A1Z9I9;A0A0B4K7P8;A0A0B4K7Y9;A0A0B4K869;E1JH65;A0A0B4K788;A0A0B4K867;B7YZG6;B7YZG5;E1JH63;A1Z9J1;A1Z9J3;A0A0B4K718		shot	0	0	#DIV/0!	#DIV/0!
A0AQH0	Proteasome subunit beta type	Prosbeta1	0	0	#DIV/0!	#DIV/0!
Q9W4X7	Eukaryotic translation initiation factor 3 subunit G-1	eIF3-S4-1	0	0	#DIV/0!	#DIV/0!
Q7KMH9		wde	0	0	#DIV/0!	#DIV/0!
Q95RJ9	F-box-like/WD repeat-containing protein ebi	ebi	0	0	#DIV/0!	#DIV/0!
Q9Y112		BcDNA.GH10614	0	0	#DIV/0!	#DIV/0!
Q9VVI0		U4-U6-60K	0	0	#DIV/0!	#DIV/0!
O76912		crm	0	0	#DIV/0!	#DIV/0!
L0MPZ1;X2JD89;Q7KQP6;L0MN91;D1YSG0		bt	0	0	#DIV/0!	#DIV/0!
Q9VIE7		bur	0	0	#DIV/0!	#DIV/0!
Q9VA18		l(3)03670	0	0	#DIV/0!	#DIV/0!
Q9W086		mRpL46	0	0	#DIV/0!	#DIV/0!
Q0E914;A0A0B4KEV0;A1ZBN3;Q8IHH3;A0A0C4DHD5;D5AEJ9;Q7JMZ7;Q6NND8;A0A0B4K7I6;A0A0B4K7W3;A0A0B4K7B0;A0A0B4K852;A0A0B4K8A2;A0A0B4KF04;A0A0B4K8A1;A0A0B4K7H8;A0A0B4K7W7;A0A0B4K7I2		sm	0	0	#DIV/0!	#DIV/0!
Q0E993;A0A0B4KF06		Aats-val	0	0	#DIV/0!	#DIV/0!
A0A0B4LH72;Q9VF08	Mitochondrial import inner membrane translocase subunit Tim16	blp	0	0	#DIV/0!	#DIV/0!
A0A0B4LEV8;A1Z7A8;A1Z7A8-2		coil	0	0	#DIV/0!	#DIV/0!
Q7K0B6		GstT1	0	0	#DIV/0!	#DIV/0!
Q9VRM2;B7Z0B9;Q86NR7			0	0	#DIV/0!	#DIV/0!
P40797	Protein peanut	pnut	0	0	#DIV/0!	#DIV/0!
X2J9R2;Q9V3D2	Oxygen-dependent coproporphyrinogen-III oxidase	Coprox	0	0	#DIV/0!	#DIV/0!
Q9VQB4			0	0	#DIV/0!	#DIV/0!
Q9VRE0			0	0	#DIV/0!	#DIV/0!
Q9VVA4;M9NFH8			0	0	#DIV/0!	#DIV/0!
Q9VRP5-7;Q9VRP5	Ubiquitin carboxyl-terminal hydrolase 36	scny	0	0	#DIV/0!	#DIV/0!
A1Z934			0	0	#DIV/0!	#DIV/0!
Q9VDS7;A0A0B4LID7		CG4538-RA	0	0	#DIV/0!	#DIV/0!
Q7K4B2			0	0	#DIV/0!	#DIV/0!
Q9VSK9			0	0	#DIV/0!	#DIV/0!
Q9VUH8		Tdrd3	0	0	#DIV/0!	#DIV/0!
A1Z7J7;A1Z7J6;A0A0B4LEY1;A0A0B4LEZ1		Sec31	0	0	#DIV/0!	#DIV/0!
X2J8C3;Q10714	Angiotensin-converting enzyme	Ance	0	0	#DIV/0!	#DIV/0!
Q9VEB3	Ribosome production factor 2 homolog	CG7993	0	0	#DIV/0!	#DIV/0!
Q9VGH0			0	0	#DIV/0!	#DIV/0!
X2JKZ0;X2JE83;Q8IQZ6;M9MSB6;X2JCD6;M9MSE8;X2JFL7;Q8T498-2;Q8T498	Probable Ras GTPase-activating protein	CG42684	0	0	#DIV/0!	#DIV/0!
Q8T0J3;Q9V4P1-2;Q9V4P1	Actin-binding protein anillin	scra	0	0	#DIV/0!	#DIV/0!
Q6NLM8;A0A0B4LFU3		sano	0	0	#DIV/0!	#DIV/0!
Q9VID9			0	0	#DIV/0!	#DIV/0!
Q9VW59		RhoGDI	0	0	#DIV/0!	#DIV/0!
Q7JY89			0	0	#DIV/0!	#DIV/0!
Q95RX5			0	0	#DIV/0!	#DIV/0!
Q9W0S4;M9PE21;M9PDI0		miple2	0	0	#DIV/0!	#DIV/0!
O77434;M9PGI6		Sec22	0	0	#DIV/0!	#DIV/0!
M9PD43;Q9V412	UPF0428 protein CG16865	CG16865	0	0	#DIV/0!	#DIV/0!
X2J9P9;Q9VMA3	Protein cup	cup	0	0	#DIV/0!	#DIV/0!
X2JBC1;Q9VYS3	Regulator of nonsense transcripts 1 homolog	Upf1	0	0	#DIV/0!	#DIV/0!
Q9VMS2;M9NES4;A8DYV5		Ncoa6	0	0	#DIV/0!	#DIV/0!
Q9V4E0		ND-49	0	0	#DIV/0!	#DIV/0!
Q9VHK6		IscU	0	0	#DIV/0!	#DIV/0!
Q9VQG4	Congested-like trachea protein	colt	0	0	#DIV/0!	#DIV/0!
Q9VRU8			0	0	#DIV/0!	#DIV/0!
Q7PLL6			0	0	#DIV/0!	#DIV/0!
Q9U9Q4	Eukaryotic translation initiation factor 3 subunit H	eIF-3p40	0	0	#DIV/0!	#DIV/0!
R9PY73;Q9VX88;M9PEY4;M9PHX3;M9PHE3			0	0	#DIV/0!	#DIV/0!
A0A0B4K6U2;E1JIJ7;Q8INH9;A0A0B4K6G6;Q9VG05			0	0	#DIV/0!	#DIV/0!
M9PH39;Q9W321;M9MS40		nej	0	0	#DIV/0!	#DIV/0!
Q9VIT3		msb1l	0	0	#DIV/0!	#DIV/0!
Q9VHG4		VhaM8.9	0	0	#DIV/0!	#DIV/0!
P22465-2;P22465	Annexin B10	AnxB10	0	0	#DIV/0!	#DIV/0!
Q9W445	Malignant T-cell-amplified sequence 1 homolog	MCTS1	0	0	#DIV/0!	#DIV/0!
Q9VSS1		pix	0	0	#DIV/0!	#DIV/0!
Q868Z9-5;Q868Z9-2;Q868Z9-6;Q868Z9	Papilin	Ppn	0	0	#DIV/0!	#DIV/0!
Q23972;Q23972-2	Protein Smaug	smg	0	0	#DIV/0!	#DIV/0!
Q24253	AP complex subunit beta	AP-1-2beta	0	0	#DIV/0!	#DIV/0!
A0A0B4KEM6;P07189	Larval cuticle protein 4	Lcp4	0	0	#DIV/0!	#DIV/0!
A0A0B4KFL0;A0A0B4K851;A0A126GUM4;Q4Z8K6-3;Q4Z8K6-2;Q4Z8K6	Ran-binding proteins 9/10 homolog	RanBPM	0	0	#DIV/0!	#DIV/0!
Q8IR08		Twdlalpha	0	0	#DIV/0!	#DIV/0!
Q9VZ60			0	0	#DIV/0!	#DIV/0!
B7Z0G1;Q02870	DNA excision repair protein haywire	hay	0	0	#DIV/0!	#DIV/0!
Q8SXI2		Yeti	0	0	#DIV/0!	#DIV/0!
Q0E9F9		CG2915-RB	0	0	#DIV/0!	#DIV/0!
Q9VDI5			0	0	#DIV/0!	#DIV/0!
Q9U1K7		EG:140G11.5	0	0	#DIV/0!	#DIV/0!
Q9W1F7			0	0	#DIV/0!	#DIV/0!
Q9VUN9		CG7857-RA	0	0	#DIV/0!	#DIV/0!
A1YK02		Nup75	0	0	#DIV/0!	#DIV/0!
Q9VS37		Cdc27	0	0	#DIV/0!	#DIV/0!
Q9VAV2		CG12413-RA	0	0	#DIV/0!	#DIV/0!
P49963	Signal recognition particle 19 kDa protein	Srp19	0	0	#DIV/0!	#DIV/0!
E1JH01;Q9V345	COP9 signalosome complex subunit 4	CSN4	0	0	#DIV/0!	#DIV/0!
Q8IHA6;Q9VGX5;A0A0C4DHE3;Q8INL2		Cap-H2	0	0	#DIV/0!	#DIV/0!
Q9VX75;X2JCB3;X2JFU8;Q0KHR3		baz	0	0	#DIV/0!	#DIV/0!
Q9V470	Succinyl-CoA ligase subunit beta	Sucb	0	0	#DIV/0!	#DIV/0!
Q9VFB9			0	0	#DIV/0!	#DIV/0!
A0A0C4DHG6;A0A0C4DHG2;Q07171-2;Q07171-6;Q07171	Gelsolin	Gel	0	0	#DIV/0!	#DIV/0!
Q9VVL8		CG7441-RA	0	0	#DIV/0!	#DIV/0!
A8JNT6;Q9VUX7;A8JNT5;Q9VUX6;A8JNT4;Q8MV37;M9PCQ3;Q8IQN4;M9NDA1;M9NFF6;M9NDS8;M9NEB2		Mbs	0	0	#DIV/0!	#DIV/0!
P82804	Partner of Y14 and mago	wibg	0	0	#DIV/0!	#DIV/0!
A1ZB71		GstE6	0	0	#DIV/0!	#DIV/0!
Q9VNY5			0	0	#DIV/0!	#DIV/0!
Q9VX24			0	0	#DIV/0!	#DIV/0!
A0A0B4KG40;A0A0B4LH38;Q9VH10;A0A0B4JCW7;A0A0B4LGZ2;A0A0B4LH08			0	0	#DIV/0!	#DIV/0!
A0A0B4K629;P10105-2;P10105	Homeotic protein labial	lab	0	0	#DIV/0!	#DIV/0!
A0A0B4K652;P36958	DNA-directed RNA polymerase subunit;DNA-directed RNA polymerase II subunit RPB9	RpII15	0	0	#DIV/0!	#DIV/0!
A0A0B4K6M7;Q9VHA0	Polycomb protein Scm	Scm	0	0	#DIV/0!	#DIV/0!
E1JGQ3;Q9W2J6;A0A0B4LG72;A0A0B4LG29;A0A0B4K7X5;A0A0B4LFW5		Glycogenin	0	0	#DIV/0!	#DIV/0!
A0A0B4KEG7;P07187;A0A0B4KF10;P02839	Larval cuticle protein 2;Larval cuticle protein 1	Lcp2;Lcp1	0	0	#DIV/0!	#DIV/0!
A0A0B4KEI8;Q7JQY8			0	0	#DIV/0!	#DIV/0!
A0A0B4KEQ0;Q24318-2;Q24318	Transcription factor Dp	Dp	0	0	#DIV/0!	#DIV/0!
G3JX25;C1C3E7;G3JX31;G3JX29;G3JX30;G3JX27;G3JX28;A0A0B4KFR8;G3JX32;A0A0B4KER6;A0A0B4KEW3;A0A0B4LGL0;A0A126GUN6;A1ZA47-7;A1ZA47-4;A1ZA47-5;A1ZA47-3;A1ZA47	PDZ and LIM domain protein Zasp	Zasp52	0	0	#DIV/0!	#DIV/0!
Q9N693;E1JGL0;A0A0B4KEU2		sbb	0	0	#DIV/0!	#DIV/0!
A0A0B4KF63;A0A0B4JD77;E1JH70;A1Z9W7;A0A0B4JD54;Q7KMM8;A0A0B4JCT6;A1Z9W5;A8DYE0		Kank	0	0	#DIV/0!	#DIV/0!
Q9VHX9;A0A0B4KFA6		CD98hc	0	0	#DIV/0!	#DIV/0!
A0A0B4KFD9			0	0	#DIV/0!	#DIV/0!
A0A0B4KFW0;Q8T0S6	Serine/threonine-protein kinase hippo	hpo	0	0	#DIV/0!	#DIV/0!
Q9VEL9;A0A0B4KG53		Mur89F	0	0	#DIV/0!	#DIV/0!
Q9VFC6;Q8INF1;Q8I062;E1JIK9;E1JIK6;A0A0B4KG65;Q95U15;C1C553;Q70VI1;Q9VFC7;C1C529		Mf	0	0	#DIV/0!	#DIV/0!
A0A0B4KHL7;A0A0B4KGN2;P91928	MICOS complex subunit Mic60	CG6455	0	0	#DIV/0!	#DIV/0!
A0A0B4KGW5;Q9VCC1;Q0KI21;A0A0B4LIJ3			0	0	#DIV/0!	#DIV/0!
A0A0B4KH34;P22464-3;P22464-2;P22464	Annexin;Annexin B9	AnxB9	0	0	#DIV/0!	#DIV/0!
A0A0B4KHA1;P25992	Yemanuclein-alpha	yem;yemalpha	0	0	#DIV/0!	#DIV/0!
A0A0B4LHB3;P12428	Protein brown	bw	0	0	#DIV/0!	#DIV/0!
A0A0S0WNZ2;P52302;A0A0S0WGW8	Protein lethal(3)malignant blood neoplasm 1	l(3)mbn	0	0	#DIV/0!	#DIV/0!
A1A6X5;A8JNH4		CG34267-RA;CG34268-RA	0	0	#DIV/0!	#DIV/0!
A1Z7G2		CG14752-RA	0	0	#DIV/0!	#DIV/0!
A1Z8F3		CG13230-RA	0	0	#DIV/0!	#DIV/0!
A1Z8H1		Cpr47Ea	0	0	#DIV/0!	#DIV/0!
A1Z8H7;A0A0B4JCR2		Cpr47Ef	0	0	#DIV/0!	#DIV/0!
A1Z8Y8		Cpr49Ad	0	0	#DIV/0!	#DIV/0!
A1Z8Z3		Cpr49Ag	0	0	#DIV/0!	#DIV/0!
A1Z9I5		tum	0	0	#DIV/0!	#DIV/0!
A1Z9U0		CG30480-RA	0	0	#DIV/0!	#DIV/0!
A1ZA23		CG8192-RA	0	0	#DIV/0!	#DIV/0!
A1ZB61			0	0	#DIV/0!	#DIV/0!
A4UZL5;P41043;A0A0B4KFT5	Glutathione S-transferase S1	GstS1	0	0	#DIV/0!	#DIV/0!
A4UZW2;P40320-4;P40320-3;P40320;E4NKH6;M9PAY2;P40320-2	S-adenosylmethionine synthase	Sam-S	0	0	#DIV/0!	#DIV/0!
A4V4C1;M9NGA3;M9NDU6;M9PHA6;P08182-3;P08182	Casein kinase II subunit beta	CkIIbeta	0	0	#DIV/0!	#DIV/0!
A8DRW0		Cpr49Aa	0	0	#DIV/0!	#DIV/0!
Q59DZ3;A8DZ03;A8DZ02;Q9VJW9		kuz	0	0	#DIV/0!	#DIV/0!
M9PCU1;M9PI83;M9PFX0;M9PFI5;X2JGR4;A8JNU2;M9PFI8;M9PCT8;M9PFS1;P00522	Non-specific protein-tyrosine kinase;Tyrosine-protein kinase Abl	Abl	0	0	#DIV/0!	#DIV/0!
M9NGR9;Q9W433;M9NDQ0;A8JUY8;M9PGH9		Ca-alpha1T	0	0	#DIV/0!	#DIV/0!
Q7PLP4;A8Y582;Q7PLP5			0	0	#DIV/0!	#DIV/0!
M9PET0;M9PC43;B5RIM9;P13706-4;P13706-2;P13706-3;P13706	Glycerol-3-phosphate dehydrogenase [NAD(+)];Glycerol-3-phosphate dehydrogenase [NAD(+)], cytoplasmic	Gpdh	0	0	#DIV/0!	#DIV/0!
M9MRW2;Q8IQM3;Q9VUR5;Q9VUR6;B7Z058		RhoGAP71E	0	0	#DIV/0!	#DIV/0!
Q8T018;B7Z0B7;B7Z0B8			0	0	#DIV/0!	#DIV/0!
B7Z0N0			0	0	#DIV/0!	#DIV/0!
B7Z100;B7Z103		CG42323-RC	0	0	#DIV/0!	#DIV/0!
E1JH57;Q7K3L1	Guanylate kinase-associated protein mars	mars	0	0	#DIV/0!	#DIV/0!
E1JI93;Q9VSU2		Tequila	0	0	#DIV/0!	#DIV/0!
E1JJN1;P35128	Ubiquitin-conjugating enzyme E2 N	ben	0	0	#DIV/0!	#DIV/0!
M9MSF5;E8NH67;Q9W5X1		CG9572-RB;CG9572-RA	0	0	#DIV/0!	#DIV/0!
E8NHB1;Q24325	Transcription initiation factor TFIID subunit 2	Taf2	0	0	#DIV/0!	#DIV/0!
M9MRU9;M9PE38;M9MRZ7		Shab	0	0	#DIV/0!	#DIV/0!
M9NEV0;Q9VMJ7	Lysine-specific demethylase lid	lid	0	0	#DIV/0!	#DIV/0!
M9PB68;Q9VLT5-2;Q9VLT5	Protein purity of essence	poe	0	0	#DIV/0!	#DIV/0!
Q9VZ27;M9PEA2		CG18292-RA	0	0	#DIV/0!	#DIV/0!
Q9VSE5;M9PEI0			0	0	#DIV/0!	#DIV/0!
M9PFZ6;P02574	Actin, larval muscle	Act79B	0	0	#DIV/0!	#DIV/0!
M9PG40;Q8SYG3;D3DME9;M9PDD4		CG40045-RA	0	0	#DIV/0!	#DIV/0!
M9PGZ2;Q9VYM0		Cpr11B	0	0	#DIV/0!	#DIV/0!
M9PHW9;Q9VWW0-5;Q9VWW0-4	Cyclic AMP response element-binding protein B	CrebB	0	0	#DIV/0!	#DIV/0!
M9PI58;Q9VUE5		stwl	0	0	#DIV/0!	#DIV/0!
M9PJG5;Q9W2X3		CG15308-RB	0	0	#DIV/0!	#DIV/0!
P07185	Chorion protein S15	Cp15	0	0	#DIV/0!	#DIV/0!
P07186	Chorion protein S19	Cp19	0	0	#DIV/0!	#DIV/0!
P17886	Protein crooked neck	crn	0	0	#DIV/0!	#DIV/0!
Q8IFW6;A1ZAK4;A1ZAK3;Q8T0D3		Dek	0	0	#DIV/0!	#DIV/0!
P29843;Q8I0E9	Heat shock 70 kDa protein cognate 1	Hsc70-1	0	0	#DIV/0!	#DIV/0!
P41964;Q9VZR2;Q9VZQ4	Drosomycin	Drs;Drsl5;Drsl6	0	0	#DIV/0!	#DIV/0!
P52654-3;P52654-2;P52654	Transcription initiation factor IIA subunit 1;Transcription initiation factor IIA alpha chain;Transcription initiation factor IIA beta chain	TfIIA-L	0	0	#DIV/0!	#DIV/0!
P83967	Actin, indirect flight muscle	Act88F	0	0	#DIV/0!	#DIV/0!
P91939		Lcp65Ad	0	0	#DIV/0!	#DIV/0!
P91941		Acp65Aa	0	0	#DIV/0!	#DIV/0!
P91942		Lcp65Ae	0	0	#DIV/0!	#DIV/0!
P92194		Lcp65Af	0	0	#DIV/0!	#DIV/0!
P98159	Serine protease nudel	ndl	0	0	#DIV/0!	#DIV/0!
Q06521	Vitelline membrane protein Vm34Ca	Vm34Ca	0	0	#DIV/0!	#DIV/0!
Q0E8P1;Q9VIX6			0	0	#DIV/0!	#DIV/0!
Q0E8X7			0	0	#DIV/0!	#DIV/0!
Q0E906			0	0	#DIV/0!	#DIV/0!
Q26416	Adult cuticle protein 1	Acp1	0	0	#DIV/0!	#DIV/0!
Q6NN28;A0A0B4KG06		Tm1	0	0	#DIV/0!	#DIV/0!
Q7JQH9;Q9V3K9		whd	0	0	#DIV/0!	#DIV/0!
Q7JRE4		MAN1	0	0	#DIV/0!	#DIV/0!
Q7JZN0		Sec61beta	0	0	#DIV/0!	#DIV/0!
Q7K2W6		PPO1	0	0	#DIV/0!	#DIV/0!
Q7K3D8		DMAP1	0	0	#DIV/0!	#DIV/0!
Q7KMM4		GCS2alpha	0	0	#DIV/0!	#DIV/0!
Q7KSQ0		sea	0	0	#DIV/0!	#DIV/0!
Q7KVI9;Q9W1Q4			0	0	#DIV/0!	#DIV/0!
Q7Z2C5			0	0	#DIV/0!	#DIV/0!
Q8I0N3;Q9VBD9		TwdlL	0	0	#DIV/0!	#DIV/0!
Q9VD13;Q8IN05		lqfR	0	0	#DIV/0!	#DIV/0!
Q8IR11		TwdlX	0	0	#DIV/0!	#DIV/0!
Q8IR57			0	0	#DIV/0!	#DIV/0!
Q8MSI2		Scp1	0	0	#DIV/0!	#DIV/0!
Q8SXR7;Q9W185			0	0	#DIV/0!	#DIV/0!
Q8SZ38			0	0	#DIV/0!	#DIV/0!
Q8T9H0;Q9VIJ3		CG9328-RA	0	0	#DIV/0!	#DIV/0!
Q95RV3		Lhr	0	0	#DIV/0!	#DIV/0!
Q9I7Q5		Cpr65Au	0	0	#DIV/0!	#DIV/0!
Q9V393		krz	0	0	#DIV/0!	#DIV/0!
Q9V3J7		EG:BACR7A4.3	0	0	#DIV/0!	#DIV/0!
Q9V455	Importin subunit alpha	Kap-alpha3	0	0	#DIV/0!	#DIV/0!
Q9V5C6	Proteasome subunit alpha type-3	Prosalpha7	0	0	#DIV/0!	#DIV/0!
Q9V7U0;Q9V7U0-2	Pro-resilin	resilin	0	0	#DIV/0!	#DIV/0!
Q9V9R2		Cul2	0	0	#DIV/0!	#DIV/0!
Q9VA32		Cpr100A	0	0	#DIV/0!	#DIV/0!
Q9VAJ2		Bub3	0	0	#DIV/0!	#DIV/0!
Q9VBD8		TwdlO	0	0	#DIV/0!	#DIV/0!
Q9VBE1		TwdlP	0	0	#DIV/0!	#DIV/0!
Q9VC60			0	0	#DIV/0!	#DIV/0!
Q9VCD1		Rootletin	0	0	#DIV/0!	#DIV/0!
Q9VD04;Q9VD05			0	0	#DIV/0!	#DIV/0!
Q9VD14			0	0	#DIV/0!	#DIV/0!
Q9VDE4		Bdbt	0	0	#DIV/0!	#DIV/0!
Q9VDR1	Mediator of RNA polymerase II transcription subunit 25	MED25	0	0	#DIV/0!	#DIV/0!
Q9VE98			0	0	#DIV/0!	#DIV/0!
Q9VEJ9			0	0	#DIV/0!	#DIV/0!
Q9VEM2		Det	0	0	#DIV/0!	#DIV/0!
Q9VEN6		mRpS11	0	0	#DIV/0!	#DIV/0!
Q9VF28	Actin-related protein 2/3 complex subunit 3	Arpc3A	0	0	#DIV/0!	#DIV/0!
Q9VFP8		Art6	0	0	#DIV/0!	#DIV/0!
Q9VGQ1			0	0	#DIV/0!	#DIV/0!
Q9VHH8		beag	0	0	#DIV/0!	#DIV/0!
Q9VIF0	Nucleolar complex protein 2 homolog	CG9246	0	0	#DIV/0!	#DIV/0!
Q9VJI6;X2JED0;A8DZ09;M9PG25;M9PBC6			0	0	#DIV/0!	#DIV/0!
Q9VJM1		CG34168-RA	0	0	#DIV/0!	#DIV/0!
Q9VKC1		RpL7-like	0	0	#DIV/0!	#DIV/0!
X2J9F7;Q9VKI3	Vitelline membrane protein Vm32E	Vm32E	0	0	#DIV/0!	#DIV/0!
Q9VLK1			0	0	#DIV/0!	#DIV/0!
Q9VLX9			0	0	#DIV/0!	#DIV/0!
Q9VLY1			0	0	#DIV/0!	#DIV/0!
Q9VMB9		COX5B	0	0	#DIV/0!	#DIV/0!
Q9VMD0		DLP	0	0	#DIV/0!	#DIV/0!
Q9VMH8			0	0	#DIV/0!	#DIV/0!
Q9VMK2		CG13992-RA	0	0	#DIV/0!	#DIV/0!
Q9VMZ6		TwdlG	0	0	#DIV/0!	#DIV/0!
Q9VMZ8		TwdlV	0	0	#DIV/0!	#DIV/0!
Q9VNC1		mRpL44	0	0	#DIV/0!	#DIV/0!
Q9VNN3			0	0	#DIV/0!	#DIV/0!
Q9VQK7			0	0	#DIV/0!	#DIV/0!
Q9VQQ0	Serine/threonine-protein phosphatase 2A activator	Ptpa	0	0	#DIV/0!	#DIV/0!
Q9VR96		Obp19c	0	0	#DIV/0!	#DIV/0!
Q9VS64		CG8563-RA	0	0	#DIV/0!	#DIV/0!
Q9VS81			0	0	#DIV/0!	#DIV/0!
Q9VSM8		GAPsec	0	0	#DIV/0!	#DIV/0!
Q9VTC7;Q9VTC6		Cpr67Fa2;Cpr67Fa1	0	0	#DIV/0!	#DIV/0!
Q9VTC8		Cpr67Fb	0	0	#DIV/0!	#DIV/0!
Q9VTU4	Eukaryotic translation initiation factor 3 subunit L	CG5642	0	0	#DIV/0!	#DIV/0!
Q9VVZ5			0	0	#DIV/0!	#DIV/0!
Q9VW34		serp	0	0	#DIV/0!	#DIV/0!
Q9VWA8	Protein FRG1 homolog	FRG1	0	0	#DIV/0!	#DIV/0!
Q9VH84;A8JQW3		Pnn	0	0	#DIV/0!	#DIV/0!
Q05856	Small nuclear ribonucleoprotein-associated protein B	SmB	0	0	#DIV/0!	#DIV/0!
Q9VX65			0	0	#DIV/0!	#DIV/0!
Q9VXE5	Serine/threonine-protein kinase PAK mbt	mbt	0	0	#DIV/0!	#DIV/0!
Q9VXK8			0	0	#DIV/0!	#DIV/0!
A1ZAB5;A0A0B4KEX0	Protein clueless	clu	0	0	#DIV/0!	#DIV/0!
Q9VXW4;Q9VXW3		CG9123-RA	0	0	#DIV/0!	#DIV/0!
Q9VYM5		Cpr11A	0	0	#DIV/0!	#DIV/0!
Q9VZC5			0	0	#DIV/0!	#DIV/0!
Q9VZG0		Cpr64Ac	0	0	#DIV/0!	#DIV/0!
Q9VZG2		Cpr64Aa	0	0	#DIV/0!	#DIV/0!
Q9VZL3		Sc2	0	0	#DIV/0!	#DIV/0!
Q9VZQ7			0	0	#DIV/0!	#DIV/0!
X2JG50;Q9VWE6	Protein ELYS homolog	CG14215	0	0	#DIV/0!	#DIV/0!
Q9W062		Mfap1	0	0	#DIV/0!	#DIV/0!
Q9W078		Cpr62Bb	0	0	#DIV/0!	#DIV/0!
Q9W0P4			0	0	#DIV/0!	#DIV/0!
Q9W198		ocm	0	0	#DIV/0!	#DIV/0!
Q9W273	Alkaline phosphatase		0	0	#DIV/0!	#DIV/0!
Q9W275	Alkaline phosphatase		0	0	#DIV/0!	#DIV/0!
Q9W287			0	0	#DIV/0!	#DIV/0!
Q9W2E3		NC2alpha	0	0	#DIV/0!	#DIV/0!
Q9W3G1			0	0	#DIV/0!	#DIV/0!
Q9W3K3			0	0	#DIV/0!	#DIV/0!
Q9W3L0		CG1571-RA	0	0	#DIV/0!	#DIV/0!
Q9W401;Q9W401-2	Probable citrate synthase, mitochondrial	kdn	0	0	#DIV/0!	#DIV/0!
Q9W4U6		CG14421-RA	0	0	#DIV/0!	#DIV/0!
Q9XYN7	Proteasome subunit beta type-3	Prosbeta3	0	0	#DIV/0!	#DIV/0!
Q9Y1B2	Origin recognition complex subunit 6	Orc6	0	0	#DIV/0!	#DIV/0!
Q9W5Q1			0	0	#DIV/0!	#DIV/0!
Q9VU02	Probable small nuclear ribonucleoprotein Sm D1	SmD1	0	0	#DIV/0!	#DIV/0!
P06754-1;Q8IGY1;P06754;P49455	Tropomyosin-1, isoforms 9A/A/B;Tropomyosin-1, isoforms 33/34	Tm1	0	0	#DIV/0!	#DIV/0!
P22711	Muscle-specific homeobox protein tinman	tin	0	0	#DIV/0!	#DIV/0!
E2QC83;Q7KNF2	Polyadenylate-binding protein 2	Pabp2	0	0	#DIV/0!	#DIV/0!
Q9VMS1		cype	0	0	#DIV/0!	#DIV/0!
Q9VS05	Forkhead box protein biniou	bin	0	0	#DIV/0!	#DIV/0!
Q9VZZ6			0	0	#DIV/0!	#DIV/0!
Q24297	Small nuclear ribonucleoprotein F	SmF	0	0	#DIV/0!	#DIV/0!
Q7JZV0	Cuticular protein 47Eg	Cpr47Eg	0	0	#DIV/0!	#DIV/0!
Q9V3C6		EG:BACR42I17.10	0	0	#DIV/0!	#DIV/0!
Q9VWQ6;Q9VWQ3		CG18259-RA	0	0	#DIV/0!	#DIV/0!
Q27237	Protein tumorous imaginal discs, mitochondrial	l(2)tid	0	0	#DIV/0!	#DIV/0!
Q9VXL5			0	0	#DIV/0!	#DIV/0!
Q9VM17	SOSS complex subunit B homolog	CG5181	0	0	#DIV/0!	#DIV/0!
A0A0B4K6J1;E2QCY6;P52172-3;P52172-2;P52172	Box A-binding factor	srp	0	0	#DIV/0!	#DIV/0!
A0A0B4KF97;Q9VNE0			0	0	#DIV/0!	#DIV/0!
M9PCD6;Q9VU65	POC1 centriolar protein homolog	Poc1	0	0	#DIV/0!	#DIV/0!
Q9VQZ8			0	0	#DIV/0!	#DIV/0!
M9PG32;P49847	Transcription initiation factor TFIID subunit 6	Taf6	0	0	#DIV/0!	#DIV/0!
A0A0B4KI23			0	0	#DIV/0!	#DIV/0!
Q9VV21			0	0	#DIV/0!	#DIV/0!
A0A0B4JDD2;Q9VF00		GATAe	0	0	#DIV/0!	#DIV/0!
Q7K3D4			0	0	#DIV/0!	#DIV/0!
Q9W029		yellow-g	0	0	#DIV/0!	#DIV/0!
P28518	DNA repair protein complementing XP-A cells homolog	Xpac	0	0	#DIV/0!	#DIV/0!
Q9VEJ1		SF1	0	0	#DIV/0!	#DIV/0!
Q0E8J0		MEP-1	0	0	#DIV/0!	#DIV/0!
Q4ABE3		His1:CG33801	0	0	#DIV/0!	#DIV/0!
B7Z0R6;Q0KI03;A4V3J9;P49762-3;P49762-2;A8JRF7;A0A0B4K6R9;A0A0B4K7Z3;Q8IML9;Q86B72;A0A0C4DHG9;Q86B73;P49762	Serine/threonine-protein kinase Doa	Doa	0	0	#DIV/0!	#DIV/0!
Q8IN02		Dph5	0	0	#DIV/0!	#DIV/0!
Q9VYK0;M9PGZ8		Smr	0	34183000	#DIV/0!	∞
Q9VAW1;Q9VAW2		Moca-cyp	0	0	#DIV/0!	#DIV/0!
Q9VN21		lost	5878200	0	#NUM!	#NUM!
Q9VV52		RAF2	0	0	#DIV/0!	#DIV/0!
Q7KM15	Transcription factor BTF3	bic	0	33435000	#DIV/0!	∞
Q9VYE9		CG1622-RA	2844200	0	#NUM!	#NUM!
Q9VES0		CG10324-RA	0	0	#DIV/0!	#DIV/0!
Q9VXU3			0	0	#DIV/0!	#DIV/0!
Q9XYZ6			0	0	#DIV/0!	#DIV/0!
Q7PLL1;Q8SYL3;L7EEF1;Q7PLL3		eIF-4B	17059000	0	#NUM!	#NUM!
E1JH68;A0A0B4LFF9;A0A0B4LF47;A0A0B4LFE6;A1Z9W4		Inr-a	0	0	#DIV/0!	#DIV/0!
Q2PDP6		CG12877-RC	0	0	#DIV/0!	#DIV/0!
A1Z9E3	Elongation factor Tu	EfTuM	0	0	#DIV/0!	#DIV/0!
E2QD64;Q7K4H4	Bifunctional lysine-specific demethylase and histidyl-hydroxylase NO66	CG2982	9629800	0	#NUM!	#NUM!
Q7KU01;Q9VPU9		PNUTS	13358000	0	#NUM!	#NUM!
Q9VGG3;Q86B99		CG14732	0	0	#DIV/0!	#DIV/0!
Q9VAY4;Q8IMM6;A0A0B4KHZ9		CG5514-RA	0	5365300	#DIV/0!	∞
A1ZBV0			0	0	#DIV/0!	#DIV/0!
Q8IH14;O76876		ssx	0	51695000	#DIV/0!	∞
E1JHV7;M9PBG5;M9PE12;E1JHV6;M9PDH1;Q9W0T1-4;Q9W0T1-3;Q9W0T1-2;Q9W0T1	Nucleosome-remodeling factor subunit NURF301	E(bx)	0	9099300	#DIV/0!	∞
Q7K1H5			0	0	#DIV/0!	#DIV/0!
M9PB84;P31009	40S ribosomal protein S2	RpS2	0	0	#DIV/0!	#DIV/0!
Q86BP9;X2J8K5			0	0	#DIV/0!	#DIV/0!
Q9VJG2			0	0	#DIV/0!	#DIV/0!
R9Q794;Q9W5R8	60S ribosomal protein L5	RpL5	8710800	0	#NUM!	#NUM!
Q05344	FACT complex subunit Ssrp1	Ssrp	0	0	#DIV/0!	#DIV/0!
Q9VHI1		hyx	0	0	#DIV/0!	#DIV/0!
Q9W255;A0A0B4LG88;A0A0B4LGB9		qkr58E-1	0	0	#DIV/0!	#DIV/0!
H0RNN8;Q9VLK2	Ribosomal L1 domain-containing protein CG13096	CG13096-RA;CG13096	0	0	#DIV/0!	#DIV/0!
P20439;P20439-3;P20439-2	G2/mitotic-specific cyclin-B	CycB	0	0	#DIV/0!	#DIV/0!
X2JGM9;P41042	40S ribosomal protein S4	RpS4	0	0	#DIV/0!	#DIV/0!
A0A0B4JD24;A0A0B4JCR9;Q7JQT8			0	7437500	#DIV/0!	∞
Q9VN39			0	0	#DIV/0!	#DIV/0!
P50887	60S ribosomal protein L22	RpL22	0	0	#DIV/0!	#DIV/0!
Q86BS3		Chro	0	0	#DIV/0!	#DIV/0!
Q8MSC4		BigH1	0	0	#DIV/0!	#DIV/0!
Q24478	Centrosome-associated zinc finger protein CP190	Cp190	0	0	#DIV/0!	#DIV/0!
A4V3G8;Q7KRY6	Nucleosomal histone kinase 1	ball	0	0	#DIV/0!	#DIV/0!
M9PI89;M9PFT9;O96433-2;O96433	Cyclin-T	CycT	0	0	#DIV/0!	#DIV/0!
Q9W1B9		RpL12	0	26535000	#DIV/0!	∞
P55828	40S ribosomal protein S20	RpS20	0	0	#DIV/0!	#DIV/0!
A0A0B4KI71;Q8IMF5;P23226-2;P23226-3;P23226	205 kDa microtubule-associated protein	Map205	6395800	0	#NUM!	#NUM!
Q9W3Z5			0	27188000	#DIV/0!	∞
P09180	60S ribosomal protein L4	RpL4	19180000	0	#NUM!	#NUM!
Q8IP68			0	0	#DIV/0!	#DIV/0!
Q9W0A8		RpL23A	0	0	#DIV/0!	#DIV/0!
A0A0B4K6N1;Q8MLY8	40S ribosomal protein S8	RpS8	5891000	0	#NUM!	#NUM!
P83949-2;P83949;P83949-3;P83949-4;P83949-5;P83949-6	Homeotic protein ultrabithorax	Ubx	5953700	20735000000	11.766	11.766
X2BZL0;M9NES1;Q9VWC6		vfl	9151500	395270000	5.43269	5.43269
A8DYD3;A1Z9M3;B7YZE6;A0A0B4LFC7;A8DYD2;A8DYD1;A1Z9M4;A0A0B4LF29;Q7KHK4;A0A126GUP1		cg	11533000	381220000	5.04678	5.04678
M9PFM5;M9PFS6;P25439-2;P25439	ATP-dependent helicase brm	brm	22855000	364050000	3.99355	3.99355
A4V2S3;O46036-2;O46036	C-terminal-binding protein	CtBP	112880000	1700600000	3.91318	3.91318
M9PHZ6;Q9VWW0-2;Q9VWW0-3;Q9VWW0	Cyclic AMP response element-binding protein B	CrebB	15057000	187540000	3.63869	3.63869
P13002-2;P13002-3;A0A0B4LFT7;P13002-1;P13002	Protein grainyhead	grh	10653000	69359000	2.70282	2.70282
P05552-2;P05552;A0A0B4KEJ0	Transcription factor Adf-1	Adf1	22313000	138660000	2.6356	2.6356
Q9V9T5;Q8I0S9			8145200	41828000	2.36045	2.36045
Q7KF43;A0A0B4KFC4		rib	8041900	38786000	2.26993	2.26993
Q9VJ87	Pre-mRNA-splicing factor CWC22 homolog	ncm	53035000	235780000	2.15242	2.15242
M9PBZ3;M9PBJ8;M9NCM6;M9PDR5;Q8SX83-4;Q8SX83-2;Q8SX83-3;Q8SX83	Protein split ends	spen	9861500	41306000	2.06647	2.06647
Q86LC7;M9PD02;Q24180;M9PFP9;E8NH34	Deformed epidermal autoregulatory factor 1	Deaf1	13005000	53128000	2.03041	2.03041
P43332	U1 small nuclear ribonucleoprotein A	snf	3314100	12766000	1.94562	1.94562
Q9V406		crp	24657000	92913000	1.91388	1.91388
Q9W384		dalao	93673000	336630000	1.84546	1.84546
Q9VL63;M9PB85	UPF0430 protein CG31712	CG31712	10955000	39268000	1.84176	1.84176
Q9VL71		Srp54	9621500	32658000	1.7631	1.7631
Q8ST83	Polycomb protein PHO	pho	10537000	35741000	1.76212	1.76212
A0A0B4JD95;Q59E58;A0A0B4JD57;Q59E59;A0A0B4K7Q4;Q99323-2;Q99323-4;Q99323-1;Q99323	Myosin heavy chain, non-muscle	zip	7440900	24313000	1.70818	1.70818
M9NEW0		CG43346-RA	47288000	145940000	1.62583	1.62583
A0A0B4KGU4;Q9VHP0	ATP-dependent RNA helicase bel	bel	52830000	162060000	1.6171	1.6171
A0A0B4LG45;A1ZBW6			177810000	520650000	1.54998	1.54998
A1Z6Q0;A4UZ58;A0A0B4KEE4;A1Z6Q1		koi	6661300	18294000	1.45749	1.45749
X2JEB6;Q9W303	Chitinase-like protein Idgf4	Idgf4	6264800	16765000	1.42011	1.42011
A1Z6M0		Bap170	18273000	46366000	1.34335	1.34335
X2JB48;Q26365-2;Q26365	ADP,ATP carrier protein	sesB	35867000	90581000	1.33655	1.33655
Q9VQF5		Cwc25	2534100	6388200	1.33394	1.33394
Q7JVY0;A0A0B4KEU5;A0A0B4KEJ7	Coronin	coro	2903300	7095800	1.28927	1.28927
Q7JZJ3		Cpr56F	10749000	25786000	1.26239	1.26239
A1ZBU5		GNBP-like3	130190000	307570000	1.2403	1.2403
Q9V468;Q9V468-2	Zinc finger matrin-type protein CG9776	CG9776	15835000	34276000	1.11408	1.11408
B7Z0Z1;Q9VXG1-3;Q9VXG1	Zinc finger protein hangover	hang	22037000	47285000	1.10145	1.10145
Q9VSA3	Probable medium-chain specific acyl-CoA dehydrogenase, mitochondrial	CG12262	12931000	27382000	1.08239	1.08239
M9MRQ9;Q94522	Succinyl-CoA ligase [ADP/GDP-forming] subunit alpha, mitochondrial	Scsalpha	12157000	25594000	1.07402	1.07402
Q9V3Y5		BcDNA.LD23634	28895000	60544000	1.06716	1.06716
Q9VTP4	60S ribosomal protein L10a-2	RpL10Ab	13457000	27992000	1.05666	1.05666
Q7KLX3		Tapdelta	14553000	29906000	1.03912	1.03912
O01666	ATP synthase subunit gamma, mitochondrial	ATPsyn-gamma	6601300	13101000	0.988855	0.988855
Q960V1;Q0E8G1;M9PET3;M9PF79		simj	4110700	8115900	0.981367	0.981367
Q9VRP2			11425000	22457000	0.974971	0.974971
X2JFR1;Q8IR16;Q04047-2;Q04047	Protein no-on-transient A	nonA	36200000	70251000	0.956529	0.956529
Q9W1Y8			38697000	74980000	0.954284	0.954284
M9NDG5;Q9VZR6			21664000	41713000	0.945197	0.945197
Q95WY3		Nop56	8667600	16620000	0.939216	0.939216
Q8IMI7;Q9VA91	40S ribosomal protein S7	RpS7	38350000	73087000	0.930388	0.930388
Q86B87;Q86B87-26;A0A0B4K6B8;A0A0B4K7A6;Q86B87-21;Q86B87-19;Q86B87-20;Q86B87-18;Q86B87-17;Q86B87-16;Q86B87-29;Q86B87-28;Q86B87-15;Q86B87-27;Q86B87-23;Q86B87-14;Q86B87-13;Q86B87-31;Q86B87-12;Q86B87-11;Q86B87-10;Q86B87-24;Q86B87-22;Q86B87-25;Q86B87-9;Q86B87-8;Q86B87-7;Q86B87-30;Q86B87-6;Q86B87-5;Q86B87-4;Q86B87-3	Modifier of mdg4	mod(mdg4)	4546500	8564200	0.913562	0.913562
Q9VB74	UPF0396 protein CG6066	CG6066	106740000	196580000	0.881016	0.881016
B7Z002;M9NEL3;M9NDB7;Q9VPL9;M9NCY5;Q9VPL6		kis	16788000	30472000	0.860054	0.860054
P17704	40S ribosomal protein S17	RpS17	21558000	38629000	0.841461	0.841461
Q0KI68;E1JIM0;A4V2Z1;A0A0B4K690;A0A0B4K663;E2QD16;E1JIM1;A0A0B4K6Z4;A0A0B4K6I8		nsl1	10650000	18865000	0.824859	0.824859
Q9XYZ5	DNA damage-binding protein 1	pic	6578800	11485000	0.803854	0.803854
P27864;B7YZZ9	Recombination repair protein 1	Rrp1	29794000	50852000	0.771283	0.771283
Q9VLM5	Dolichyl-diphosphooligosaccharide--protein glycosyltransferase subunit DAD1	l(2)k12914	7982200	13301000	0.736676	0.736676
M9PD75;Q94920	Voltage-dependent anion-selective channel	porin	202350000	335500000	0.72946	0.72946
Q9VH64			57170000	94600000	0.726582	0.726582
Q9VCP0;Q9VCP0-2	Transcription elongation factor B polypeptide 3	EloA	9131500	15011000	0.717096	0.717096
Q9VU43		SRm160	191610000	314830000	0.7164	0.7164
M9PBH8;Q8IRH5-2;Q8IRH5	Zinc finger protein CG2199	CG2199	26910000	44184000	0.715382	0.715382
Q9VJ12		Acn	17560000	28621000	0.704781	0.704781
X2JEM4;Q9W334	40S ribosomal protein S28	RpS28b	31287000	50993000	0.704736	0.704736
Q9VD66		fit	75456000	121940000	0.692464	0.692464
E1JJ68;C7LAE4;P19109-3;P19109-4;P19109-2;P19109;A0A0B4K624;A0A0B4K6A3;A0A0B4K6K1;A0A0B4K6T7	ATP-dependent RNA helicase p62	Rm62;Rm62-RE	134620000	215690000	0.680067	0.680067
A0A0B4K891;Q7K581			9913500	15861000	0.678017	0.678017
C8VV14;P07764;F3YDE2;A4V3G1;P07764-3;P07764-2	Fructose-bisphosphate aldolase	Ald-RC;Ald;Ald-RH	33518000	52946000	0.659586	0.659586
P91938-4;P91938-2;P91938-3;P91938	Thioredoxin reductase 1, mitochondrial	Trxr-1	11479000	18089000	0.656116	0.656116
Q9VDL2;Q86BR8		TFAM	125190000	193070000	0.625005	0.625005
Q9VHL2		Tcp-1eta	6639800	10237000	0.624581	0.624581
X2JC31;P29742	Clathrin heavy chain	Chc	3053900	4681000	0.616164	0.616164
Q24368	Chromatin-remodeling complex ATPase chain Iswi	Iswi	14185000	21588000	0.605863	0.605863
Q9VLD6-2;Q9VLD6	Borealin	borr	13675000	20768000	0.602821	0.602821
P06605;P06603;P06604	Tubulin alpha-3 chain;Tubulin alpha-1 chain;Tubulin alpha-2 chain	alphaTub84D;alphaTub84B;alphaTub85E	80456000	121700000	0.597057	0.597057
P25171	Regulator of chromosome condensation	Rcc1	120220000	177000000	0.558072	0.558072
X2JC80;P38979-2;P38979	40S ribosomal protein SA	sta	82217000	119630000	0.541071	0.541071
M9PG76;P19889	60S acidic ribosomal protein P0	RpLP0	77578000	112160000	0.531839	0.531839
Q9VWP5;R9PY26			18058000	26099000	0.531356	0.531356
A0A0B4LGV6;Q9VHG5		Ibf1	21454000	31003000	0.531161	0.531161
A0A0B4KFB8;A0A0B4LGR1;Q9VI14;Q6NN86		CG15187	13024000	18816000	0.530787	0.530787
A0A0B4JD11;Q9NJH0	Elongation factor 1-gamma	Ef1gamma	39367000	56474000	0.5206	0.5206
Q8MLV1-2;Q8MLV1	Lamin-B receptor	LBR	28382000	40598000	0.516432	0.516432
Q9VM69		nop5	18775000	26660000	0.505864	0.505864
Q9VH07	RuvB-like helicase 1	pont	97108000	137860000	0.505542	0.505542
Q0E9E2;Q7KN97	Pyruvate carboxylase	PCB	388110000000	550350000000	0.503884	0.503884
M9NDX3;Q494M1;P30189;Q8IR39;X2JKD2	DNA topoisomerase 1	Top1	169720000	240220000	0.5012	0.5012
P54362;M9PJM7;M9PHJ5	AP-3 complex subunit delta	g	48290000	68233000	0.498745	0.498745
Q08473-2;A0A0B4K6U6;Q08473-3;Q08473	RNA-binding protein squid	sqd	43841000	61290000	0.483371	0.483371
P21187	Polyadenylate-binding protein	pAbp	35750000	49937000	0.482166	0.482166
Q9VLV5	Probable small nuclear ribonucleoprotein E	SmE	15416000	21428000	0.475069	0.475069
Q9V431	Apoptosis inhibitor 5 homolog	Aac11	8085500	11123000	0.460137	0.460137
Q8IRG6;Q8IRG6-2	FACT complex subunit spt16	dre4	26791000	36762000	0.456467	0.456467
E1JJM9;P48149;Q7KR04	40S ribosomal protein S15Aa;40S ribosomal protein S15Ab	RpS15Aa;RpS15Ab	14668000	19918000	0.441401	0.441401
M9PCI2;Q9V3U2	H/ACA ribonucleoprotein complex subunit 2-like protein	NHP2	33515000	45434000	0.438965	0.438965
Q9VG58;Q9BIS2;Q9BIR7;Q8INI8;P82910;P02825;O97125	Major heat shock 70 kDa protein Bbb;Major heat shock 70 kDa protein Bb;Major heat shock 70 kDa protein Bc;Major heat shock 70 kDa protein Ba;Major heat shock 70 kDa protein Aa;Major heat shock 70 kDa protein Ab;Heat shock protein 68	Hsp70Bbb;Hsp70Bb;Hsp70Bc;Hsp70Ba;Hsp70Aa;Hsp70Ab;Hsp68	3978200	5386300	0.437179	0.437179
Q7KN94		wal	14869000	20044000	0.430863	0.430863
Q9VWV6		Tsf1	22547000	30127000	0.418122	0.418122
P23128-2;P23128	Putative ATP-dependent RNA helicase me31b	me31B	13388000	17673000	0.400607	0.400607
M9PGQ6;P39736	Puff-specific protein Bx42	Bx42	9575800	12603000	0.396302	0.396302
Q8STG9		Sec61alpha	7099000	9309600	0.391103	0.391103
M9NFR5;Q95RE4		yps	27320000	35778000	0.389115	0.389115
M9PCC1;O18640;M9PB67	Guanine nucleotide-binding protein subunit beta-like protein	Rack1	55276000	72348000	0.3883	0.3883
Q9W0R0		Cdc5	6327400	8097000	0.355775	0.355775
A4V3J6;A4V3J5;P07909-3;P07909-4;P07909-2;P07909	Heterogeneous nuclear ribonucleoprotein A1	Hrb98DE	210770000	269000000	0.351937	0.351937
Q9V3C0	ATP-dependent RNA helicase abstrakt	abs	27383000	34773000	0.344687	0.344687
Q9VT61			38816000	48915000	0.333625	0.333625
Q9VC94			4316800	5433000	0.331787	0.331787
A0A0B4LIJ0;P48601	26S protease regulatory subunit 4	Rpt2	7983400	10045000	0.331402	0.331402
Q7K0D8		Nup50	19927000	25048000	0.329971	0.329971
O18373	Selenide, water dikinase	SelD	39904000	50031000	0.326289	0.326289
Q94883		Dref	9202200	11537000	0.326217	0.326217
Q9VTK9;M9PI17;Q8IQF8;M9PF61			16912000	21140000	0.321928	0.321928
Q9W227	Peptidyl-prolyl cis-trans isomerase		115120000	143760000	0.320524	0.320524
X2JGP4;P54399;P54399-2	Protein disulfide-isomerase	Pdi	23110000	28839000	0.319504	0.319504
A0A0B4LGB7;P22700-2;P22700	Calcium-transporting ATPase;Calcium-transporting ATPase sarcoplasmic/endoplasmic reticulum type	Ca-P60A	18436000	22901000	0.312885	0.312885
Q9VGH5		glo	30020000	37199000	0.30934	0.30934
M9PBK5;P08570	60S acidic ribosomal protein P1	RpLP1	45515000	56374000	0.308688	0.308688
P25007	Peptidyl-prolyl cis-trans isomerase	Cyp1	301690000	372400000	0.303786	0.303786
P13060	Elongation factor 2	EF2	185770000	228240000	0.297034	0.297034
Q9VKX2	Malate dehydrogenase	Mdh1	8605600	10506000	0.287866	0.287866
A1Z9G2		fand	7464700	9110100	0.287383	0.287383
Q27294;M9PH94	RNA-binding protein cabeza	caz	18054000	21980000	0.283873	0.283873
Q9GYU8	Nuclear pore complex protein Nup88	mbo	5426800	6541000	0.269409	0.269409
X2JC82;P02518	Heat shock protein 27	Hsp27	152430000	183250000	0.265666	0.265666
M9PJN8;P07487	Glyceraldehyde-3-phosphate dehydrogenase;Glyceraldehyde-3-phosphate dehydrogenase 2	Gapdh2	161030000	193460000	0.264706	0.264706
P15348	DNA topoisomerase 2	Top2	101570000	120990000	0.252413	0.252413
A0A0B4LG52;Q9W237	40S ribosomal protein S16	RpS16	3358800	3977000	0.243735	0.243735
Q9VUC1;M9MSL3		Hsc70Cb	36416000	43029000	0.240737	0.240737
Q9VUB8		endos	6361500	7504700	0.238427	0.238427
P45594	Cofilin/actin-depolymerizing factor homolog	tsr	117840000	138790000	0.236074	0.236074
X2JCP8;P10987;P02572	Actin-5C;Actin-42A	Act5C;Act42A	406970000	478790000	0.234471	0.234471
Q8IPB1;Q9V3I1		dUTPase	20328000	23899000	0.233482	0.233482
Q9VLX2			27082000	31376000	0.212327	0.212327
P29613;P29613-1	Triosephosphate isomerase	Tpi	21330000	24709000	0.212153	0.212153
E2QD65;P39018	40S ribosomal protein S19a	RpS19a	20333000	23482000	0.207732	0.207732
Q9VQF7		Bacc	17239000	19814000	0.200844	0.200844
Q9VU35			55993000	64173000	0.19672	0.19672
A0A0B4LHL7;Q24251	ATP synthase subunit d, mitochondrial	ATPsyn-d	23198000	26417000	0.187466	0.187466
Q7KLW9		Prp19	41259000	46630000	0.17655	0.17655
Q9VDI1;A0A0B4KH28		Synd	16901000	18951000	0.165165	0.165165
Q9VPL0			15860000	17639000	0.153376	0.153376
M9NE89;P08928	Lamin Dm0	Lam	1232500000	1364200000	0.146468	0.146468
M9PG50;Q9VP22	Cyclin-dependent kinase 12	Cdk12	30790000	34068000	0.145955	0.145955
Q9I7P8;Q9VPB3;Q8IPU3			10339000	11425000	0.144098	0.144098
P20240	Otefin	Ote	262920000	289600000	0.139438	0.139438
Q9VVL7	Dihydrolipoyl dehydrogenase		8804800	9687900	0.137894	0.137894
P22769	Proteasome subunit alpha type-7-1	Prosalpha4	49259000	53893000	0.129711	0.129711
Q24319	Dolichyl-diphosphooligosaccharide--protein glycosyltransferase 48 kDa subunit	Ost48	8131800	8891800	0.128901	0.128901
Q9VV75		UQCR-C2	41135000	44735000	0.121038	0.121038
Q7JNE1		prod	12489000	13517000	0.114117	0.114117
Q9VUV9	Putative U5 small nuclear ribonucleoprotein 200 kDa helicase	l(3)72Ab	75969000	82212000	0.113938	0.113938
Q94523	Succinate dehydrogenase [ubiquinone] flavoprotein subunit, mitochondrial	SdhA	9061900	9800700	0.113071	0.113071
Q9VA83;A0A0B4KHF0	Ferritin	Fer2LCH	236740000	255790000	0.111656	0.111656
Q9VK69	T-complex protein 1 subunit delta		22676000	24405000	0.106011	0.106011
A0A0B4JD46;Q8T8R1	CCHC-type zinc finger protein CG3800	CG3800	22527000	24135000	0.0994716	0.0994716
Q9VBU9	40S ribosomal protein S27	RpS27	7941000	8474200	0.0937565	0.0937565
Q7KN75		Dp1	15437000	16471000	0.0935357	0.0935357
Q9VWK5		Ulp1	13901000	14782000	0.0886528	0.0886528
A0A0B4LGZ3;P36872-2;P36872	Serine/threonine-protein phosphatase 2A 55 kDa regulatory subunit B;Protein phosphatase PP2A 55 kDa regulatory subunit	tws	11475000	12199000	0.0882687	0.0882687
Q9VQ29	Cytochrome b-c1 complex subunit Rieske, mitochondrial	RFeSP	7865700	8346800	0.085648	0.085648
Q0KHZ6			36535000	38715000	0.0836134	0.0836134
Q9VP57		pzg	46789000	49549000	0.0826865	0.0826865
Q9V597	60S ribosomal protein L31	RpL31	18270000	19334000	0.0816635	0.0816635
Q9XZ57;Q7JZD3;A1Z6P3		Eb1	15210000	16059000	0.0783619	0.0783619
Q9VLC5		Aldh	13829000	14591000	0.0773819	0.0773819
P92177-4;P92177-1;P92177-2;P92177	14-3-3 protein epsilon	14-3-3epsilon	26172000	27449000	0.0687294	0.0687294
Q9VEP9			436050000	456870000	0.0672901	0.0672901
Q9VE18		Smu1	4822900	5048500	0.0659539	0.0659539
M9PCE0;Q01604	Phosphoglycerate kinase	Pgk	20123000	20950000	0.0581048	0.0581048
X2JEX8;P06607	Vitellogenin-3	Yp3	6888900000	7158800000	0.0554441	0.0554441
O97428;Q8IRS7		cib	23645000	24500000	0.0512466	0.0512466
E1JGV6;O44081;A0A0B4K8B2;O44081-2	H/ACA ribonucleoprotein complex subunit 4	Nop60B	107810000	111700000	0.0511382	0.0511382
Q9VGM2;Q8INK2;Q8INK3		fabp	47014000	48464000	0.0438231	0.0438231
Q7KVX5;Q9W4N8		Vap-33A	46635000	47983000	0.0411102	0.0411102
Q9VEB1		Mdh2	40532000	41550000	0.0357871	0.0357871
Q24560;A1ZBL0	Tubulin beta-1 chain	betaTub56D	143810000	147370000	0.0352789	0.0352789
P29746	Protein bangles and beads	bnb	37945000	38859000	0.034339	0.034339
A0A0B4K7G4;P13469	DNA-binding protein modulo	mod	39241000	39630000	0.0142312	0.0142312
Q7KUX7;X2JC79;X2JE34;Q8IR13;Q9VXF8		Rbp2	26171000	26412000	0.0132245	0.0132245
Q9VL18;Q9VL18-2	Probable elongation factor 1-delta	eEF1delta	12953000	13045000	0.0102107	0.0102107
Q9W2E7		Rae1	44894000	45097000	0.00650882	0.00650882
Q9VKI8			10121000	10144000	0.00327481	0.00327481
Q9VMI5			34462000	34499000	0.00154811	0.00154811
A4V4A5;Q9VZ23	GTP-binding nuclear protein Ran	Ran;ran	258020000	257160000	-0.00481664	-0.00481664
Q9V463		Nup154	10690000	10650000	-0.00540842	-0.00540842
Q9VPR5			32264000	31990000	-0.0123043	-0.0123043
A8JNI2			14269000000	14112000000	-0.0159618	-0.0159618
Q9VFF2		CG33332-RA	11080000	10941000	-0.0182133	-0.0182133
P42283;P42284-1;P42284-3;Q867Z4-3;P42284;Q867Z4-2;Q867Z4-5;Q9V5M3-5;Q9V5M3-4;Q9V5M6-3;Q7KQZ4-4;Q9V5M6-5;Q9V5M3-2;Q7KQZ4-2;Q9V5M6-4;Q7KQZ4-3;Q9V5M6-2;Q9V5M3-3;Q7KQZ4;Q9V5M3;Q9V5M6;Q867Z4	Longitudinals lacking protein, isoform G;Longitudinals lacking protein, isoforms H/M/V;Longitudinals lacking protein, isoforms F/I/K/T;Longitudinals lacking protein, isoforms N/O/W/X/Y;Longitudinals lacking protein, isoforms J/P/Q/S/Z;Longitudinals lacking protein, isoforms A/B/D/L	lola	28355000	27842000	-0.0263403	-0.0263403
Q9VEH0;Q960Y8		alt	28489000	27856000	-0.0324169	-0.0324169
A0A0B4LJ12;A0A0B4LHX6;P08879	Nucleoside diphosphate kinase	awd	159450000	155160000	-0.0393474	-0.0393474
Q9VAN7		Pglym78	18388000	17840000	-0.043649	-0.043649
Q9W0S7		Tudor-SN	62750000	60700000	-0.0479189	-0.0479189
X2JDU0;P50882	60S ribosomal protein L9	RpL9	19331000	18684000	-0.0491129	-0.0491129
B7YZQ7;A0A0B4K7G9;O77460	Inorganic pyrophosphatase	Nurf-38	20548000	19798000	-0.0536433	-0.0536433
C7LA75;P11147	Heat shock 70 kDa protein cognate 4	Hsc70-4-RA;Hsc70-4	1162600000	1114900000	-0.0604405	-0.0604405
Q9VUZ0	Translocon-associated protein subunit beta	SsRbeta	33686000	31908000	-0.0782309	-0.0782309
Q8IPF5;Q9VLL3;Q86BM5		Akap200	80310000	75818000	-0.0830392	-0.0830392
Q9VGK3	Peptidyl-prolyl cis-trans isomerase		5184900	4847700	-0.0970157	-0.0970157
Q9VQT8			8967100	8330500	-0.106238	-0.106238
Q9VWB8;Q8IQV9		Nup205	10327000	9567700	-0.110177	-0.110177
Q9XZ21		snama	124590000	115090000	-0.114426	-0.114426
A1Z784;Q7JV23;A8DY67		ACC	478690000	441290000	-0.117365	-0.117365
E1JIT0;B3DNL7;A0A0B4KHV5;O01367-2;O01367-3;O01367	Protein held out wings	how	9204100	8476800	-0.118757	-0.118757
X2JC94;O46084	Serine/threonine-protein phosphatase Pgam5, mitochondrial	Pgam5	11561000	10591000	-0.126427	-0.126427
Q9Y145;X2JAG8;X2JG22;M9PGI7		BcDNA.GH04978	21925000	20061000	-0.128183	-0.128183
Q9VCD4;Q4V5H0			549710000	498530000	-0.14099	-0.14099
P54353	Putative peptidyl-prolyl cis-trans isomerase dodo	dod	48854000	44247000	-0.142897	-0.142897
M9PEA6;O76927-2;O76927	40S ribosomal protein S21	RpS21	34307000	31050000	-0.14391	-0.14391
Q9XZ06		Nup93-1	14440000	13006000	-0.150893	-0.150893
E1JGZ9;Q9XZJ4	Proteasome subunit alpha type;Proteasome subunit alpha type-6	Prosalpha1	32156000	28930000	-0.152522	-0.152522
P48375	12 kDa FK506-binding protein	FK506-bp2	25834000	23215000	-0.154214	-0.154214
P35600	Replication factor C subunit 1	Gnf1	17696000	15728000	-0.170088	-0.170088
Q7KVQ0	Probable H/ACA ribonucleoprotein complex subunit 1	CG4038	28164000	25010000	-0.171347	-0.171347
Q9VFT4		rin	76424000	67320000	-0.182991	-0.182991
X2J5E8;Q9VL78	FK506-binding protein 59	FKBP59	20572000	18004000	-0.192365	-0.192365
Q7K3J0			12428000	10860000	-0.19457	-0.19457
A0A0C4DHG5;P26686-3;P26686-2;P26686-5;P26686	Serine-arginine protein 55	B52	235510000	205000000	-0.200164	-0.200164
Q7JXC4		P32	20545000	17878000	-0.200602	-0.200602
Q9VAX8			8879700	7721400	-0.201648	-0.201648
E1JIJ9;P20193	Protein suppressor of variegation 3-7	Su(var)3-7	10634000	9239600	-0.202782	-0.202782
P41094	40S ribosomal protein S18	RpS18	22363000	19220000	-0.218505	-0.218505
Q8T6B9;A4V193;Q8T6B9-2	Poly(U)-binding-splicing factor half pint	pUf68	44477000	38184000	-0.220091	-0.220091
Q9VXQ5		Tcp-1zeta	41071000	35068000	-0.227965	-0.227965
A4V2B8;P08181	Casein kinase II subunit alpha	CkIIalpha	66394000	56436000	-0.234437	-0.234437
P06606	Tubulin alpha-4 chain	alphaTub67C	30790000	26099000	-0.238467	-0.238467
E1JHA4;P48809	Heterogeneous nuclear ribonucleoprotein 27C	Hrb27C	224490000	190230000	-0.238906	-0.238906
M9NDC3;O18388	Importin subunit beta	Fs(2)Ket	24202000	20496000	-0.239784	-0.239784
X2JB25;P02844	Vitellogenin-2	Yp2	8183900000	6911500000	-0.24379	-0.24379
E1JHR5;P15007-2;P15007	Enolase	Eno	180400000	152030000	-0.246843	-0.246843
Q24113		nonA-l	4469900	3754300	-0.251699	-0.251699
M9PBL3;P02828	Heat shock protein 83	Hsp83	273530000	229310000	-0.2544	-0.2544
Q9V535	RNA-binding protein 8A	tsu	16021000	13288000	-0.26984	-0.26984
P54397	39 kDa FK506-binding nuclear protein	FK506-bp1	795660000	655140000	-0.280349	-0.280349
X2JD55;P02843	Vitellogenin-1	Yp1	4931500000	4000500000	-0.301846	-0.301846
Q7JZW2;A1ZAH8		RpS15	71073000	57437000	-0.307321	-0.307321
O62619-2;O62619	Pyruvate kinase	PyK	36033000	28978000	-0.314361	-0.314361
A0A126GUM8;A0A0B4K6T1;A0A0B4K7U5;E1JH02;A0A0B4KFC5;Q86S05-3;Q86S05-2;Q86S05;D0Z768	Protein lingerer	lig;lig-RA	32020000	25746000	-0.314625	-0.314625
Q9VWH4-2;Q9VWH4	Probable isocitrate dehydrogenase [NAD] subunit alpha, mitochondrial	l(1)G0156	33895000	27166000	-0.31927	-0.31927
A4UZZ4;Q9XTL9	Alpha-1,4 glucan phosphorylase;Glycogen phosphorylase	GlyP	5435100	4349600	-0.321424	-0.321424
M9NEQ9;Q9VWG3	40S ribosomal protein S10b	RpS10b	33466000	26755000	-0.322888	-0.322888
Q8SX89		kuk	13866000	11080000	-0.323594	-0.323594
A0A126GUT1;Q9VGS2	Translationally-controlled tumor protein homolog	Tctp	45019000	35886000	-0.327113	-0.327113
B7Z0I8			149400000	118940000	-0.328946	-0.328946
Q9VHC7;A0A0B4K6Z1		rump	213650000	170020000	-0.329545	-0.329545
P55830;P55830-2	40S ribosomal protein S3a	RpS3A	19249000	15208000	-0.339953	-0.339953
M9NEW1;P54357	Myosin-2 essential light chain	Mlc-c	5538300	4360500	-0.34495	-0.34495
E1JIK0;P48810;P48810-2	Heterogeneous nuclear ribonucleoprotein 87F	Hrb87F	96936000	76280000	-0.345728	-0.345728
Q7KRU8;H1UUD2;B8A405;A0A0B4KI27;Q8I0T0	Ferritin	Fer1HCH;Fer1HCH-RD	90289000	71041000	-0.345898	-0.345898
A0A023GQA5;P24156	Protein l(2)37Cc	l(2)37Cc	17228000	13535000	-0.34806	-0.34806
P15357	Ubiquitin-40S ribosomal protein S27a;Ubiquitin;40S ribosomal protein S27a	RpS27A	263670000	204560000	-0.366209	-0.366209
Q4AB54;P02255;Q4ABD8;Q4AB94	Histone H1	His1:CG33861;His1;His1:CG33807;His1:CG33834	1543900000	1197100000	-0.367036	-0.367036
P84051;Q4AB57	Histone H2A	His2A;His2A:CG33859	248270000	191820000	-0.372157	-0.372157
X2JFR6;P41374	Eukaryotic translation initiation factor 2 subunit 1	eIF-2alpha	12490000	9642600	-0.373279	-0.373279
E1JGN7;A1ZBW1;A1ZBW0;A1ZBW3		bl	124350000	95958000	-0.373932	-0.373932
Q9W4H6;Q7KVX1;Q7YU05	Pyruvate dehydrogenase E1 component subunit alpha	l(1)G0334	13641000	10507000	-0.376599	-0.376599
Q9W392			37030000	28476000	-0.378948	-0.378948
Q9W396		HP1b	16982000	13035000	-0.381616	-0.381616
A0A0B4JCW4;A0A126GUR6;Q9VHJ8;Q95U38	Succinyl-CoA ligase subunit beta	skap	42073000	32279000	-0.382299	-0.382299
Q9VAC1			30573000	23377000	-0.387168	-0.387168
C9QP42;Q02748	Eukaryotic initiation factor 4A	eIF-4a	88514000	67577000	-0.389373	-0.389373
G3M3A2;Q06559	40S ribosomal protein S3	RpS3	41914000	31975000	-0.390488	-0.390488
Q9V3W7		SF2	19527000	14842000	-0.395785	-0.395785
A4V4A1;Q960Z0	Kinesin-like protein;Kinesin-like protein Klp10A	Klp10A	7748900	5862000	-0.402599	-0.402599
Q9VPX7;Q9VPX6	Adenylyl cyclase-associated protein	capt	16953000	12785000	-0.407088	-0.407088
L0MPS3;Q9V496	Apolipophorins;Apolipophorin-2;Apolipophorin-1	Rfabg	48193000	36211000	-0.412396	-0.412396
X2JH42;L0MQ04;Q05825	ATP synthase subunit beta;ATP synthase subunit beta, mitochondrial	ATPsynbeta;ATPsyn-beta	208010000	156290000	-0.412427	-0.412427
Q9VAC4		Nph	9270800	6965500	-0.412467	-0.412467
E1JIJ5;P31409	V-type proton ATPase subunit B	Vha55	8893600	6656000	-0.418112	-0.418112
Q9VF03;A0A0B4JDA0		mor	34721000	25849000	-0.4257	-0.4257
Q9VCH5;B8A421		Nup98-96;Nup98-RA	56817000	42168000	-0.430174	-0.430174
X2JGG6;P02517	Heat shock protein 26	Hsp26	552990000	409820000	-0.432263	-0.432263
O16043		Df31	126480000	93546000	-0.435161	-0.435161
Q9I7K0-5;Q9I7K0-6;Q9I7K0-2;Q9I7K0-4;Q9I7K0;A0A0B4KG85	Microtubule-associated protein Jupiter	Jupiter	16854000	12452000	-0.436714	-0.436714
Q9VQ61;Q8IPY3	Aspartate aminotransferase	Got2	96505000	70905000	-0.444716	-0.444716
Q9VL70		yip2	241550000	177040000	-0.448246	-0.448246
M9PHL0;M9PHZ0;M9PI16;Q9VWF2	Supporter of activation of yellow protein	e(y)3	7915700	5794700	-0.449983	-0.449983
P00334	Alcohol dehydrogenase	Adh	20703000	15123000	-0.453095	-0.453095
Q7KMJ6		nito	14527000	10610000	-0.453312	-0.453312
A0A0B4LF57;P62152	Calmodulin	Cam	84363000	61133000	-0.464659	-0.464659
P35381	ATP synthase subunit alpha, mitochondrial	blw	269700000	195260000	-0.465959	-0.465959
X2JDP6;M9MRG2;Q8T079	Putative oxidoreductase GLYR1 homolog	CG4747	48249000	34602000	-0.479644	-0.479644
A4V303;P48605	T-complex protein 1 subunit gamma	Cctgamma	23853000	17037000	-0.485499	-0.485499
C6TP87;P08736	Elongation factor 1-alpha;Elongation factor 1-alpha 1	Ef1alpha48D-RA;Ef1alpha48D	524360000	373770000	-0.488407	-0.488407
Q9VK59			127700000	90936000	-0.489835	-0.489835
P49028	Protein mago nashi	mago	13839000	9834900	-0.492757	-0.492757
Q9VHN7;Q7KSU6			31244000	22140000	-0.496924	-0.496924
Q27268;M9PC90	ATP-dependent RNA helicase WM6	Hel25E	36894000	26058000	-0.50166	-0.50166
X2JB87;Q9Y1A3	Mitochondrial import inner membrane translocase subunit Tim8	Tim8	20914000	14751000	-0.503656	-0.503656
O44437	Small nuclear ribonucleoprotein Sm D3	SmD3	24078000	16915000	-0.509412	-0.509412
A0A0B4LFL3;O96827	Probable elongation factor 1-beta	Ef1beta	72163000	50519000	-0.514433	-0.514433
X2JF59;Q9V3P0	Peroxiredoxin 1	Jafrac1	135600000	94594000	-0.519537	-0.519537
A0A0B4KF92;A0A0B4LGS6;Q9VNC3;A0A0B4LGM5		Hcs	21501000	14928000	-0.526383	-0.526383
M9NG39;P41073-3;P41073	Zinc finger protein on ecdysone puffs	Pep	121510000	84043000	-0.531875	-0.531875
Q8SY19		Mgstl	12776000	8809300	-0.536337	-0.536337
Q9VRJ4			124090000	85467000	-0.537947	-0.537947
A0A0B4LFB8;Q95U20;A0A0B4LGF5;A1Z9N0		Opa1	12594000	8627800	-0.545672	-0.545672
Q9VIE8		Acon	50824000	34770000	-0.547667	-0.547667
M9PJC7;P13709;M9PE02;E1JJJ8;M9PGM8;P13709-2	Homeotic protein female sterile	fs(1)h	45111000	30750000	-0.552893	-0.552893
P61851;M9PF91	Superoxide dismutase [Cu-Zn]	Sod	24635000	16742000	-0.557238	-0.557238
Q9W3N9			51210000	34702000	-0.561407	-0.561407
Q9VUA0	G patch domain-containing protein 1 homolog	CG8833	46901000000	31420000000	-0.577936	-0.577936
M9PF14;M9PF20;Q9VTZ0;M9PI44		tral	59538000	39825000	-0.580136	-0.580136
A8E6M1;A1ZBB4;E1JGL8			52483000	34954000	-0.586393	-0.586393
A0A0B4LFD2;P29845	Heat shock 70 kDa protein cognate 5	Hsc70-5	53912000	35701000	-0.594642	-0.594642
Q7K110;A0A0B4LFR4		OstDelta	20794000	13638000	-0.608535	-0.608535
D3PFF6;Q9VPC0	Serine/threonine-protein kinase PITSLRE	Pitslre	13523000	8831000	-0.614767	-0.614767
P53034	Replication factor C subunit 2	RfC4	60469000	39384000	-0.618586	-0.618586
Q24492	Replication protein A 70 kDa DNA-binding subunit	RpA-70	101460000	65794000	-0.624883	-0.624883
A4V2K7;P22058	Chromosomal protein D1	D1	374910000	240120000	-0.642789	-0.642789
Q9GU68	Eukaryotic translation initiation factor 5A	eIF-5A	63228000	40144000	-0.655379	-0.655379
Q9VAA9			10998000	6953700	-0.661388	-0.661388
M9PIA6;E1JI46;Q59E34;O97159	Chromodomain-helicase-DNA-binding protein Mi-2 homolog	Mi-2	13274000	8343900	-0.669809	-0.669809
Q24572;E1JIL4	Probable histone-binding protein Caf1	Caf1	35138000	21944000	-0.679206	-0.679206
Q9VXE0	Probable small nuclear ribonucleoprotein G	SmG	31776000	19787000	-0.683385	-0.683385
Q3YMU0	Protein disulfide-isomerase	ERp60	99351000	61826000	-0.684321	-0.684321
D2NUK9;Q9U3Z7	NHP2-like protein 1 homolog	hoip	68573000	42587000	-0.687228	-0.687228
Q0E924;A8DYI7;A8DYI6		Phb2	19437000	12024000	-0.692889	-0.692889
Q9VX15			12026000	7434400	-0.693869	-0.693869
Q7KN62;A0A0B4LFZ4;Q7KN62-3;Q7KN62-2	Transitional endoplasmic reticulum ATPase TER94	TER94	70513000	43550000	-0.695217	-0.695217
Q7K3M5		Dhx15	14959000	9213100	-0.699255	-0.699255
E2QD63;Q86DS1;C4NYP8	Hsc70-interacting protein 2;Hsc70-interacting protein 1	HIP-R;HIP	23501000	14390000	-0.707656	-0.707656
Q7JR58			141790000	86676000	-0.710051	-0.710051
Q9VKD3	Probable cysteine desulfurase, mitochondrial	CG12264	11370000	6949400	-0.710272	-0.710272
Q9W1G7		Nap1	31570000	19208000	-0.716847	-0.716847
Q9V3E7		Ref1	70572000	42760000	-0.722834	-0.722834
A0A0B4LH64;Q8SWR8-2;Q8SWR8-3;Q8SWR8	Ataxin-2 homolog	Atx2	9809400	5922000	-0.72808	-0.72808
A0A126GUU7;Q9VEX9	Histone deacetylase complex subunit SAP18	Bin1	54783000	32638000	-0.747176	-0.747176
A8JV18;Q9VXE6	Nuclear pore complex protein Nup153	Nup153	15511000	9231300	-0.748686	-0.748686
Q9VL89	Methionine aminopeptidase 2	und	11109000	6572900	-0.757127	-0.757127
A1Z968		NAT1	19159000	11277000	-0.764639	-0.764639
Q9V3J4		Sec13	17319000	10137000	-0.772725	-0.772725
Q9W5W8			15593000	9065000	-0.78252	-0.78252
E4NKG1;Q9I7D3	Caprin homolog	Capr	32318000	18177000	-0.830224	-0.830224
O18404	3-hydroxyacyl-CoA dehydrogenase type-2	scu	164680000	92014000	-0.83974	-0.83974
Q9VBU7;A0A0B4K7J2		Nup358	313100000	174460000	-0.843727	-0.843727
P54622	Single-stranded DNA-binding protein, mitochondrial	mtSSB	48949000	26988000	-0.858961	-0.858961
A0A126GUS7;Q9NFU0-2;A0A0B4K618;Q9NFU0-3;A0A0B4KFN9;Q9NFU0-4;A0A0B4KGP6	Fragile X mental retardation syndrome-related protein 1	Fmr1	54669000	30054000	-0.863166	-0.863166
Q9VFF0		UQCR-C1	28878000	15844000	-0.866034	-0.866034
Q9VD58			23377000	12784000	-0.87075	-0.87075
Q9W1V3	rRNA 2-O-methyltransferase fibrillarin	Fib	68980000	37507000	-0.879018	-0.879018
C0MJA0;Q05783	High mobility group protein D	HmgD	53117000	28641000	-0.891092	-0.891092
Q95029-2;Q95029;A0A0B4JD48	Cathepsin L;Cathepsin L heavy chain;Cathepsin L light chain	Cp1	39005000	20933000	-0.89788	-0.89788
Q9VGL0			13203000	7061700	-0.902778	-0.902778
Q9VNI3	UPF0609 protein CG1218	CG1218	22241000	11894000	-0.902988	-0.902988
Q9XZ29	Kinesin-like protein	Klp3A	27738000	14695000	-0.916538	-0.916538
Q9W1H8		Thiolase	60221000	31806000	-0.920968	-0.920968
A0A0B4KH25;P08985	Histone H2A;Histone H2A.v	His2Av	1359800000	713880000	-0.929641	-0.929641
P52295	Importin subunit alpha	Pen	139680000	73031000	-0.935545	-0.935545
Q9V9U3;Q8IMG1;Q8I0J1			210900000	109420000	-0.946683	-0.946683
Q7K180		Map60	45006000	23245000	-0.953197	-0.953197
Q9VUQ5;Q9VUQ5-2	Protein argonaute-2	AGO2	22444000	11445000	-0.971612	-0.971612
A1ZAK9;A1ZAK7;A1ZAK8		Psi	124010000	63128000	-0.974105	-0.974105
Q8IR99;E1JJM0;M9NF14		Imp	16160000	8172500	-0.983578	-0.983578
Q9V3U6		26-29-p	110740000	55007000	-1.00949	-1.00949
M9MRD0;P35122;M9PE40	Ubiquitin carboxyl-terminal hydrolase	Uch	22077000	10884000	-1.02034	-1.02034
Q9VPM7;M9PAY6;M9PDS0		CG17078-RA	26728000	13152000	-1.02307	-1.02307
A1A708-2;A1A708	Uncharacterized protein CG4951	CG4951	20087000	9730800	-1.04563	-1.04563
Q9VEZ3;E1JIM4;A0A0B4K664;A0A0B4K700		msps	18689000	9045900	-1.04685	-1.04685
P54385-2;A0A0C4DHE7	Glutamate dehydrogenase, mitochondrial;Glutamate dehydrogenase	Gdh	250920000	120300000	-1.06059	-1.06059
A0A0B4LGQ1;Q00637	Superoxide dismutase;Superoxide dismutase [Mn], mitochondrial	Sod2	12350000	5905300	-1.06443	-1.06443
Q9V466		Nup107	22381000	10592000	-1.0793	-1.0793
Q9W2U7;M9PE74		nocte	20159000	9432700	-1.09568	-1.09568
P02283	Histone H2B	His2B	244600000	113550000	-1.1071	-1.1071
F3YDH0;P29844	Heat shock 70 kDa protein cognate 3	Hsc70-3	332600000	153410000	-1.1164	-1.1164
Q03427;A0A0B4KFY9	Lamin-C	LamC	25288000	11599000	-1.12445	-1.12445
Q9VKD8;Q95TU2			39998000	17845000	-1.16441	-1.16441
A0A0B4KEH0;P29310;P29310-3;P29310-2	14-3-3 protein zeta	14-3-3zeta	238620000	104400000	-1.19259	-1.19259
P48159	60S ribosomal protein L23	RpL23	19007000	8262600	-1.20186	-1.20186
Q7JRJ9;A0A0B4LFQ2		Incenp	27596000	11766000	-1.22984	-1.22984
O02649	60 kDa heat shock protein, mitochondrial	Hsp60	193940000	82509000	-1.23299	-1.23299
M9PCH8;Q9VLU0	Barrier-to-autointegration factor	baf	80983000	33878000	-1.25727	-1.25727
M9PFN1;Q9V3K3	RuvB-like helicase 2	rept	21601000	8730700	-1.30693	-1.30693
Q9VE79			35106000	13915000	-1.33508	-1.33508
Q9Y0I1;A0A0B4KHJ7	NuA4 complex subunit EAF3 homolog	MRG15	25031000	9818200	-1.35019	-1.35019
A0A0B4KFZ9;P84040	Histone H4	His4r;His4	2423800000	946240000	-1.35699	-1.35699
Q9VJ86		bsf	30393000	11849000	-1.35897	-1.35897
Q9VNX6;M9PFZ1;M9MSM4;Q7KTV5		Nopp140	40744000	15780000	-1.36849	-1.36849
Q9W0M4;B9EQV3		CG13887-RC	15953000	6007300	-1.40904	-1.40904
Q9VZE4			8536400	3153700	-1.43658	-1.43658
A0A0B4KHJ9;P09491-2;P09491	Tropomyosin-2	Tm2	6471000	2328000	-1.4749	-1.4749
P05205	Heterochromatin protein 1	Su(var)205	553090000	198300000	-1.47983	-1.47983
Q8IPE8;Q9V397		Mtpalpha	39568000	13847000	-1.51476	-1.51476
Q7YZ99;Q9W0B0			1268200000	436010000	-1.54035	-1.54035
Q9VF92;A0A0B4KG69		ear	273880000	93074000	-1.55709	-1.55709
O97102	Small ubiquitin-related modifier	smt3	126430000	42514000	-1.57233	-1.57233
Q9VZF9		Cpr64Ad	35832000	11636000	-1.62265	-1.62265
Q9VFV9		Droj2	232400000	74099000	-1.64908	-1.64908
Q8INM3-2;Q8INM3	Protein slender lobes	sle	320800000	100900000	-1.66875	-1.66875
P05661-26;P05661-25;P05661-24;E1JHJ5;P05661-4;P05661-2		Mhc	30448000	9246200	-1.71941	-1.71941
X2JCX8;P14130	40S ribosomal protein S14	RpS14b;RpS14a	46165000	12949000	-1.83396	-1.83396
A0A0B4KFE9;A1Z8P9	Nucleoprotein TPR	Mtor	186970000	46234000	-2.01578	-2.01578
Q9U9Q1		RfC38	54166000	12530000	-2.112	-2.112
P02299	Histone H3	His3	640730000	113470000	-2.49741	-2.49741
M9PG57;O76923;O96378;M9PFX8;M9PD85;M9PIH9		TfAP-2	1427800000	228920000	-2.64088	-2.64088
