# Supplementary material for: Multi-level and lineage-specific interactomes of the Hox transcription factor Ubx contribute to its functional specificity
Source: Nat Commun. 2020 Mar 13;11:1388. doi: 10.1038/s41467-020-15223-x (PMC7069958; doi:10.1038/s41467-020-15223-x)
Supplement: Supplementary file 9 — Supplementary Data 6 [file 41467_2020_15223_MOESM9_ESM.xlsx]

## Sheet: Log2 LFQ WTGFP_R3
Majority protein IDs	Protein names	Gene names	LFQ intensity GFP_R3	LFQ intensity WT_R3	log2 (LFQ-WT/GFP) formula	log2 (LFQ-WT/GFP) only value
Q9VXR5			0	0	#DIV/0!	#DIV/0!
Q9VXK5	Putative rRNA methyltransferase		0	0	#DIV/0!	#DIV/0!
Q9VRL1		Uev1A	0	0	#DIV/0!	#DIV/0!
P48591	Ribonucleoside-diphosphate reductase large subunit	RnrL	0	0	#DIV/0!	#DIV/0!
A4V1N8;P35415	Paramyosin, long form	Prm	0	0	#DIV/0!	#DIV/0!
Q9VJ74			3055700	0	#NUM!	#NUM!
Q9VSY0		Cpr67B	49613000	0	#NUM!	#NUM!
F2FB68;Q9VZI0;Q9I7T2;Q8IRC0;M9PEK8;M9PBN6;Q8IRB9;M9PE93;M9PHB1;A8JNK1;Q8IRC1		ens	7412500	0	#NUM!	#NUM!
Q9VI56			0	0	#DIV/0!	#DIV/0!
Q9VIV2;M9PDF2		swm	0	37361000	#DIV/0!	∞
Q9VPN5		Hop	0	0	#DIV/0!	#DIV/0!
Q7K5J8		Cpr57A	0	0	#DIV/0!	#DIV/0!
Q9VKN7	Aurora kinase B	ial	0	0	#DIV/0!	#DIV/0!
O62530		AP-2mu	0	5707300	#DIV/0!	∞
Q9VYW4			0	0	#DIV/0!	#DIV/0!
O97064		Ccp84Ag	0	0	#DIV/0!	#DIV/0!
P20432	Glutathione S-transferase 1-1	GstD1	0	0	#DIV/0!	#DIV/0!
A0A0B4LGC0;A0A0B4LF88;Q9V6K1-2;Q9V6K1	Tripeptidyl-peptidase 2	TppII	0	0	#DIV/0!	#DIV/0!
Q9W2M4			0	0	#DIV/0!	#DIV/0!
A8JNP1;A8JNP2;P48610;P48610-4;P48610-3;P48610-2	Arginine kinase	Argk	0	0	#DIV/0!	#DIV/0!
Q9VW68			0	0	#DIV/0!	#DIV/0!
Q9VJZ1		CG9302-RA	0	0	#DIV/0!	#DIV/0!
M9MQH9;M9NDI6;H5V8B8;P36179	Serine/threonine-protein phosphatase PP2A 65 kDa regulatory subunit	Pp2A-29B	0	0	#DIV/0!	#DIV/0!
Q9VKW3		RfC3	0	0	#DIV/0!	#DIV/0!
A1Z6H7		Gp210	0	0	#DIV/0!	#DIV/0!
Q9VNA5	Proteasome subunit beta type-4	Prosbeta7	0	0	#DIV/0!	#DIV/0!
Q9VSY2;Q0E8G6			0	0	#DIV/0!	#DIV/0!
Q9VYW3		RPA3	0	0	#DIV/0!	#DIV/0!
Q9W1I7;A0A0B4LHC9			0	0	#DIV/0!	#DIV/0!
Q7K2G1;A0A0B4LFA6;Q7K2G1-2	Proteasomal ubiquitin receptor ADRM1 homolog	Rpn13	0	0	#DIV/0!	#DIV/0!
Q7K1Q6;B7YZK6;A0A0B4KFV2;A0A0B4KG78;B7YZK4;A0A0B4JCT7;B7YZK5		Jabba	0	0	#DIV/0!	#DIV/0!
Q94901	RNA-binding protein lark	lark	0	0	#DIV/0!	#DIV/0!
Q9VVU1		CG3902-RA	0	0	#DIV/0!	#DIV/0!
M9NDP1;Q24117	Dynein light chain 1, cytoplasmic	ctp	0	0	#DIV/0!	#DIV/0!
A0A0B4LGI9;H0RNI8;Q8MMC4-2;Q8MMC4	Protein CDV3 homolog	CG3760-RB;CG3760	0	0	#DIV/0!	#DIV/0!
Q9W2X6		ATPsyndelta	0	0	#DIV/0!	#DIV/0!
Q76NQ0	Dolichyl-diphosphooligosaccharide--protein glycosyltransferase subunit 1		0	0	#DIV/0!	#DIV/0!
Q7KUB0;Q8IQA7;Q9VSI6;Q7KUB1;B7Z0E0	Isocitrate dehydrogenase [NADP]	Idh	0	0	#DIV/0!	#DIV/0!
Q9V4N3;Q9V4N3-2	Cytochrome b5	Cyt-b5	0	0	#DIV/0!	#DIV/0!
Q9V429-2;Q9V429	Thioredoxin-2	Trx-2	0	0	#DIV/0!	#DIV/0!
Q9W1X4	Nuclear pore complex protein Nup214	Nup214	0	0	#DIV/0!	#DIV/0!
A8JRB8;A8JRC1;Q8MT18		CG5028-RC	0	0	#DIV/0!	#DIV/0!
Q7K5K3			0	0	#DIV/0!	#DIV/0!
P17917	Proliferating cell nuclear antigen	PCNA	0	0	#DIV/0!	#DIV/0!
Q9XZ34		Rif1	0	0	#DIV/0!	#DIV/0!
P23572	Cyclin-dependent kinase 1	cdc2	0	0	#DIV/0!	#DIV/0!
Q9VWD9		Ubqn	0	0	#DIV/0!	#DIV/0!
O18335		Rab11	0	0	#DIV/0!	#DIV/0!
Q9VJ19		RpL30	0	0	#DIV/0!	#DIV/0!
Q9VVU6			0	0	#DIV/0!	#DIV/0!
P46863	Bipolar kinesin KRP-130	Klp61F	0	0	#DIV/0!	#DIV/0!
A8DZ29;O61380		eIF4G	0	9828000	#DIV/0!	∞
A0A0B4K713;Q9Y091-2;Q9Y091	Pre-mRNA-splicing regulator female-lethal(2)D	fl(2)d	0	0	#DIV/0!	#DIV/0!
A0A0B4KEI5;Q9V9K7	Serrate RNA effector molecule homolog	Ars2	0	0	#DIV/0!	#DIV/0!
A4V449;Q94511	NADH-ubiquinone oxidoreductase 75 kDa subunit, mitochondrial	ND-75;ND75	0	0	#DIV/0!	#DIV/0!
Q9VE85		Nup43	0	0	#DIV/0!	#DIV/0!
Q7JZF5		Rpb5	0	0	#DIV/0!	#DIV/0!
A0A0B4LI25;P20480	Kinesin-like protein;Protein claret segregational	ncd	0	0	#DIV/0!	#DIV/0!
Q9W1H5		DCP1	0	0	#DIV/0!	#DIV/0!
Q9V9S8;Q9V9S8-2;Q9V9S8-3	Ferrochelatase, mitochondrial	FeCh	0	0	#DIV/0!	#DIV/0!
A1Z8U4;Q7KKI0		Cct5	0	0	#DIV/0!	#DIV/0!
Q9V3W0		UK114	0	0	#DIV/0!	#DIV/0!
Q9VQ76;M9PE28;E2QCS8		tho2	0	0	#DIV/0!	#DIV/0!
A1Z8U0		Prp8	0	0	#DIV/0!	#DIV/0!
A4V3W2;A4V3W1;Q0KHW6;A8JUV9;M9PGC4;M9PGV7;P18431-4;P18431;P18431-3;P18431-1;Q7KVY5;C0PUX5	Protein kinase shaggy	sgg	0	0	#DIV/0!	#DIV/0!
Q9VJD4		Sgt	0	0	#DIV/0!	#DIV/0!
A0A0B4K7Y7;Q9VAW5;A0A0B4K6K9;Q9VAW5-1;Q9VAW5-2	La-related protein 1	larp	0	0	#DIV/0!	#DIV/0!
X2J6D4;P84029	Cytochrome c-2	Cyt-c-p	0	0	#DIV/0!	#DIV/0!
A0A0B4LH25;Q9W2K4;A8DYK5			0	0	#DIV/0!	#DIV/0!
X2JEU3;Q9VZ00		CG1737-RA	0	13294000	#DIV/0!	∞
Q7JXF5		Nup62	0	0	#DIV/0!	#DIV/0!
D1Z3A1;Q9VZS5	60S ribosomal protein L28	RpL28	0	0	#DIV/0!	#DIV/0!
P32234	GTP-binding protein 128up	128up	0	0	#DIV/0!	#DIV/0!
M9PGP7;Q9W4E8			0	0	#DIV/0!	#DIV/0!
Q9XYU0	DNA replication licensing factor Mcm7	Mcm7	0	0	#DIV/0!	#DIV/0!
Q9W0L7		Usp10	0	0	#DIV/0!	#DIV/0!
Q9VK58		Pih1D1	0	0	#DIV/0!	#DIV/0!
Q9VIX7;Q8INW9;M9PDP3		fon	0	0	#DIV/0!	#DIV/0!
Q95RL2;Q5U156;A0A0B4KER0		row	0	0	#DIV/0!	#DIV/0!
Q7K0L8		FLASH	0	0	#DIV/0!	#DIV/0!
M9PB90;Q9VKY2	Cullin-associated NEDD8-dissociated protein 1	Cand1	0	0	#DIV/0!	#DIV/0!
Q9VEG6	Chorion peroxidase	Pxt	0	0	#DIV/0!	#DIV/0!
Q9VKM2;M9PCP4;M9NCT2;H5V8D0;X2J5L4;F2FB81		SCAR	0	0	#DIV/0!	#DIV/0!
Q9VCC9		Tsc1	0	0	#DIV/0!	#DIV/0!
Q9W528		EG:22E5.6	0	0	#DIV/0!	#DIV/0!
Q8T8W3;Q8T6I0		Past1	0	0	#DIV/0!	#DIV/0!
Q9VJL9		BG:DS02740.2	0	0	#DIV/0!	#DIV/0!
Q9VBE2		TwdlM	0	0	#DIV/0!	#DIV/0!
Q9VQF4	Phosphoglycerate kinase		0	0	#DIV/0!	#DIV/0!
X2JCS6;P46223	60S ribosomal protein L7a	RpL7A	0	24219000	#DIV/0!	∞
M9PBH6;Q9W0K4	Protein bric-a-brac 2	bab2	0	0	#DIV/0!	#DIV/0!
E1JH59;A1Z9E2;A1Z9E2-2	Protein lin-54 homolog	mip120	0	37167000	#DIV/0!	∞
M9PFF0;P41126	60S ribosomal protein L13	RpL13	0	0	#DIV/0!	#DIV/0!
A0A0B4LGG6;Q9W1H0		Lpt	0	0	#DIV/0!	#DIV/0!
Q8IQU7;Q8IQU6		825-Oak	0	0	#DIV/0!	#DIV/0!
M9PCA1;P11449	Vitelline membrane protein Vm26Aa	Vm26Aa	0	0	#DIV/0!	#DIV/0!
A8Y560;O17445	Ribosomal protein L15;60S ribosomal protein L15	RpL15	0	0	#DIV/0!	#DIV/0!
Q9VVC5;Q8IQQ0;A8JNU6		Nc73EF	0	0	#DIV/0!	#DIV/0!
Q8IQT4			0	0	#DIV/0!	#DIV/0!
Q8IH00	Nucleolar protein 6	Mat89Ba	0	0	#DIV/0!	#DIV/0!
Q9V3G1	60S ribosomal protein L8	RpL8	0	0	#DIV/0!	#DIV/0!
A0A0B4KHP8;E1JIU3;A0A0B4KHY5;H0RNC3;Q9VCP1-2;Q9VCP1	Uncharacterized protein CG4449	CG4449-RA;CG4449	0	0	#DIV/0!	#DIV/0!
Q9V4Z9	Protein lines	lin	0	0	#DIV/0!	#DIV/0!
Q9VQY8		CG3338-RA	0	0	#DIV/0!	#DIV/0!
Q7K3W2		CG8728-RA	0	0	#DIV/0!	#DIV/0!
X2JGV8;Q9VW12	UPF0389 protein CG9231	CG9231	0	0	#DIV/0!	#DIV/0!
Q24595-2;Q24595;Q24595-3	DNA repair protein complementing XP-C cells homolog	mus210	0	0	#DIV/0!	#DIV/0!
Q9VNF3;Q9VNF4		CG2907	0	0	#DIV/0!	#DIV/0!
A4V1Y7;Q2PDY2;A4V1Y6;Q2PDY1;M9PFM7;Q08605-2;Q08605-3;Q08605-4;Q08605	Transcription factor GAGA	Trl	0	0	#DIV/0!	#DIV/0!
M9PB35;P20385-2;P20385	Chorion transcription factor Cf2	Cf2	0	0	#DIV/0!	#DIV/0!
Q7YU88;X2JIP7;X2JAP1;Q9W3X2			0	62159000	#DIV/0!	∞
E1JJ07;A0A126GV17;A0A0B4KHC0;P14734	Protein fork head	fkh	0	0	#DIV/0!	#DIV/0!
M9PCQ8;Q9XTN2	Insulin receptor substrate 1	chico	0	47077000	#DIV/0!	∞
M9PCK8;Q960T6;M9MSL4		Cep135	0	37127000	#DIV/0!	∞
A0A0B4KGG9		CtBP	0	0	#DIV/0!	#DIV/0!
Q9W526		EG:67A9.2	0	29772000	#DIV/0!	∞
Q9VVT4			0	28241000	#DIV/0!	∞
P18432	Myosin regulatory light chain 2	Mlc2	0	0	#DIV/0!	#DIV/0!
A0A0B4KGE6;A0A0B4KFH4;P26270	26S proteasome non-ATPase regulatory subunit 7	Rpn8	0	0	#DIV/0!	#DIV/0!
Q960D3;Q9VBX3;A0A0S0X2W5;D2A6L8		vig2;FDY	0	0	#DIV/0!	#DIV/0!
A1Z898		Caf1-105	0	0	#DIV/0!	#DIV/0!
Q9VKJ1	MPN domain-containing protein CG4751	CG4751	0	0	#DIV/0!	#DIV/0!
Q9VNP3;Q8IG95		Mes2	0	0	#DIV/0!	#DIV/0!
Q6NP69		gfzf	0	0	#DIV/0!	#DIV/0!
A0A0B4LFF7;D3DMX8;A0A0B4LFE2;A1Z9Z1;Q7K0W0		CG8079-RB	0	0	#DIV/0!	#DIV/0!
Q9VTT2		l(3)j2D3	0	0	#DIV/0!	#DIV/0!
P12297;M9MS02;P12297-3	Protein suppressor of white apricot	su(w[a])	0	21431000	#DIV/0!	∞
A0A0B4LF93;A1Z928;A1Z927;A0A126GUN9;A0A0B4LF82;Q5U0Y0;A0A0B4K765		Sin3A	0	0	#DIV/0!	#DIV/0!
A0A0B4KGP8;Q24208;Q24208-2;P45975	Eukaryotic translation initiation factor 2 subunit 3;Histone-lysine N-methyltransferase Su(var)3-9	eIF-2gamma;Su(var)3-9	0	0	#DIV/0!	#DIV/0!
Q7KW02;X2JDX3;O46048		east	0	21089000	#DIV/0!	∞
Q94516	ATP synthase subunit b, mitochondrial	ATPsyn-b	0	0	#DIV/0!	#DIV/0!
Q7K4R2		CG11504-RA	0	0	#DIV/0!	#DIV/0!
Q9V4C8-5;Q9V4C8;Q9V4C8-6	Host cell factor;HCF N-terminal chain;HCF C-terminal chain	Hcf	0	0	#DIV/0!	#DIV/0!
E1JJN9;Q9VYD1	Histone-lysine N-methyltransferase;Probable histone-lysine N-methyltransferase CG1716	Set2	0	0	#DIV/0!	#DIV/0!
M9PDQ2;B7Z120;Q8IRT7;Q1RL19;M9PIZ6;Q9W4Q4;Q8IRT8;B7Z126		tlk	0	0	#DIV/0!	#DIV/0!
Q9VVH2			0	0	#DIV/0!	#DIV/0!
Q9V438		CaBP1	0	0	#DIV/0!	#DIV/0!
Q24090		Snr1	0	0	#DIV/0!	#DIV/0!
X2JCM1;M9MRX4;Q7KU95;A8JNM4;X2JGD3;Q7KU92;A8JNM7;A8JNM6;M9MRR4;M9MS19;X2JC49;A8JNM5;M9MRX1;M9MSK6;M9PEN3;M9MRS5		Ank2	0	0	#DIV/0!	#DIV/0!
P52304	Serine/threonine-protein kinase polo	polo	0	0	#DIV/0!	#DIV/0!
Q9W1C8			0	0	#DIV/0!	#DIV/0!
Q7YU84;M9PIU6;P09956	Regulatory protein zeste	z	0	0	#DIV/0!	#DIV/0!
A0A0B4JD39;P17789;A0A0B4JDG1;P42282	Protein tramtrack, beta isoform;Protein tramtrack, alpha isoform	ttk	0	0	#DIV/0!	#DIV/0!
Q9VUB5		upSET	0	18500000	#DIV/0!	∞
Q8IQW2;Q9VWD1		COX6B	0	0	#DIV/0!	#DIV/0!
A1Z8M2;A0A0B4KEM1;A8DYA3;A0A0B4KFE3		tou	0	0	#DIV/0!	#DIV/0!
X2JKF2;Q9VXT5	CWF19-like protein 2 homolog	CG9213	0	0	#DIV/0!	#DIV/0!
Q9W1I0;Q8SXP8		TBPH	0	0	#DIV/0!	#DIV/0!
Q9W0M7;M9PDJ8		CG13900-RA	0	0	#DIV/0!	#DIV/0!
Q9VCE3;Q8IMX4		Rox8	0	0	#DIV/0!	#DIV/0!
P40304	Proteasome subunit beta type-1	Prosbeta6	0	0	#DIV/0!	#DIV/0!
Q961D9	Protein BCL9 homolog	lgs	0	0	#DIV/0!	#DIV/0!
Q9VX98	Density-regulated protein homolog	DENR	0	0	#DIV/0!	#DIV/0!
A0A0B4LFJ1;Q23997	Chitinase-like protein CG5210	CG5210	0	0	#DIV/0!	#DIV/0!
A0A0B4KFX5;A0A0B4KHB2;A0A0B4KFT4;A0A0B4KGZ7		CtBP	0	0	#DIV/0!	#DIV/0!
Q8IQA6;M9PES2;Q9VSK5;Q7KUA8;Q86BH2;M9NDL9;M9NE54;M9PHT1		Gug	0	17985000	#DIV/0!	∞
Q8INQ0;Q9VHK4;B7Z0U1;Q9VHK1;Q9VHK3;A0A0B4K6Y7;Q8MQQ3;A8JQV7		pyd	0	0	#DIV/0!	#DIV/0!
Q86BI3;F0JAG2;Q9VUY6		Zn72D	0	0	#DIV/0!	#DIV/0!
Q9W2Y5;M9NGY4;M9NDT5;M9NF08		ZAP3	0	0	#DIV/0!	#DIV/0!
P56538	Eukaryotic translation initiation factor 6	eIF6	0	0	#DIV/0!	#DIV/0!
M9PJP0;Q9VXK0	Protein NipSnap	Nipsnap	0	0	#DIV/0!	#DIV/0!
Q9VSR5		mRpL12	0	0	#DIV/0!	#DIV/0!
Q9V9N4;Q8IGP5		Jupiter;Clamp	0	0	#DIV/0!	#DIV/0!
A0A0B4LHR3;Q9GQN5	Transcriptional regulator ATRX homolog	XNP	0	0	#DIV/0!	#DIV/0!
Q7K485		cathD	0	0	#DIV/0!	#DIV/0!
Q9VC36		polybromo	0	0	#DIV/0!	#DIV/0!
Q9VYT7			0	0	#DIV/0!	#DIV/0!
G4LTX2;B7Z073	SOSS complex subunit C homolog	CG42374-RA;CG42374	0	0	#DIV/0!	#DIV/0!
X2JAI4;Q9XYU1	DNA helicase;DNA replication licensing factor Mcm3	Mcm3	0	0	#DIV/0!	#DIV/0!
Q9W335		l(1)G0320	0	0	#DIV/0!	#DIV/0!
Q709R6-2;Q709R6		bocks	0	0	#DIV/0!	#DIV/0!
Q9VAY6		BCAS2	0	0	#DIV/0!	#DIV/0!
Q0E8V7		Tim13	0	0	#DIV/0!	#DIV/0!
Q9VJH2		mdy	0	0	#DIV/0!	#DIV/0!
Q9VXM4		MSBP	0	0	#DIV/0!	#DIV/0!
A0A0B4LFE1;Q7K5M2			0	0	#DIV/0!	#DIV/0!
Q9VI10	Probable small nuclear ribonucleoprotein Sm D2	SmD2	0	0	#DIV/0!	#DIV/0!
Q9Y134		l(2)35Df	0	0	#DIV/0!	#DIV/0!
A0A0B4LGT9;Q9VHV6			0	0	#DIV/0!	#DIV/0!
Q9VZ62		feo	0	0	#DIV/0!	#DIV/0!
Q8SX50;Q9W039			0	0	#DIV/0!	#DIV/0!
E6PBV6;Q8SWU7-2;Q8SWU7	Obg-like ATPase 1	CG1354-RA;CG1354	0	0	#DIV/0!	#DIV/0!
Q9VE52		CstF-64	0	0	#DIV/0!	#DIV/0!
Q9I7T7-2;Q9I7T7	La-related protein CG11505	CG11505	0	0	#DIV/0!	#DIV/0!
Q9VC18			0	0	#DIV/0!	#DIV/0!
M9NE25;Q9W5E0;Q9W5E0-2	Histone-lysine N-methyltransferase Suv4-20	Hmt4-20	0	0	#DIV/0!	#DIV/0!
Q8IR24;Q9VXN2		sun	0	0	#DIV/0!	#DIV/0!
Q9VDT1		Arc42	0	0	#DIV/0!	#DIV/0!
Q9VB46		Hmu	0	0	#DIV/0!	#DIV/0!
P21914	Succinate dehydrogenase [ubiquinone] iron-sulfur subunit, mitochondrial	SdhB	0	0	#DIV/0!	#DIV/0!
Q95RA9		GILT1	0	0	#DIV/0!	#DIV/0!
Q9W3D1		Caf1-180	0	0	#DIV/0!	#DIV/0!
A0A0B4KFJ2;O15945	Aryl hydrocarbon receptor nuclear translocator homolog	tgo	0	0	#DIV/0!	#DIV/0!
Q9VNF7;B7Z0T5;Q9VNF6;A0A0B4KG70		MTA1-like	0	0	#DIV/0!	#DIV/0!
Q9VV74	Survival motor neuron protein	Smn	0	0	#DIV/0!	#DIV/0!
P49735	DNA replication licensing factor Mcm2	Mcm2	0	0	#DIV/0!	#DIV/0!
M9PIM0;O61231	60S ribosomal protein L10	RpL10	0	0	#DIV/0!	#DIV/0!
M9NE68;P02516	Heat shock protein 23	Hsp23	0	0	#DIV/0!	#DIV/0!
O76904		fs(1)N	0	0	#DIV/0!	#DIV/0!
Q9VWP1		Usp39	0	0	#DIV/0!	#DIV/0!
Q9U9Q2		Neos	0	0	#DIV/0!	#DIV/0!
Q9VNZ3		Rpb8	0	0	#DIV/0!	#DIV/0!
Q7K3Z3		p47	0	0	#DIV/0!	#DIV/0!
M9NEA5;M9PGW9;B7Z0Y0;P10180	Homeobox protein cut-like;Homeobox protein cut	ct	0	0	#DIV/0!	#DIV/0!
Q8IRH4;Q9W0G1-3;Q9W0G1-2;Q9W0G1	Protein-tyrosine-phosphatase;Tyrosine-protein phosphatase non-receptor type 61F	Ptp61F	0	0	#DIV/0!	#DIV/0!
Q8IMG3;Q7KRS9			0	0	#DIV/0!	#DIV/0!
Q9VYQ9		Tango4	0	0	#DIV/0!	#DIV/0!
Q9VYG3			0	0	#DIV/0!	#DIV/0!
M9PDQ0;M9PBI5;M9PGV6;P13395	Spectrin alpha chain	alpha-Spec	0	0	#DIV/0!	#DIV/0!
Q9VPH4		kin17	0	0	#DIV/0!	#DIV/0!
Q9VLM8	Alanine--tRNA ligase, cytoplasmic	Aats-ala	0	0	#DIV/0!	#DIV/0!
A1Z843			0	0	#DIV/0!	#DIV/0!
Q24169	Origin recognition complex subunit 5	Orc5	0	0	#DIV/0!	#DIV/0!
Q9VIH1		RPA2	0	0	#DIV/0!	#DIV/0!
Q9VZU4		ND-30	0	0	#DIV/0!	#DIV/0!
Q9VT00		Jarid2	0	0	#DIV/0!	#DIV/0!
Q9VPU4		CG4291-RA	0	0	#DIV/0!	#DIV/0!
Q9VNV3	ATP-dependent RNA helicase Ddx1	Ddx1	0	0	#DIV/0!	#DIV/0!
Q0E8G5			0	0	#DIV/0!	#DIV/0!
Q27272	Transcription initiation factor TFIID subunit 9	e(y)1	0	0	#DIV/0!	#DIV/0!
Q9VHT3		Sgt1	0	0	#DIV/0!	#DIV/0!
Q7K2X8		Nup44A	0	0	#DIV/0!	#DIV/0!
Q9VSS2	Signal recognition particle subunit SRP68	Srp68	0	0	#DIV/0!	#DIV/0!
Q9VXN4	Probable arginine--tRNA ligase, cytoplasmic	Aats-arg	0	0	#DIV/0!	#DIV/0!
Q7K7A9	Flap endonuclease 1	Fen1	0	0	#DIV/0!	#DIV/0!
Q8MRG6;Q9VW52		Prp3	0	0	#DIV/0!	#DIV/0!
Q9VUZ2;Q86BP6		elg1	0	17140000	#DIV/0!	∞
Q7K159		mip40	0	17093000	#DIV/0!	∞
Q9W1I6		ytr	0	16070000	#DIV/0!	∞
Q9VJY7			0	13161000	#DIV/0!	∞
Q9VG78;A0A0B4K6G3		pps	0	11692000	#DIV/0!	∞
M9MRC9;P41092	60S ribosomal protein L27a	RpL27A	0	0	#DIV/0!	#DIV/0!
Q9W2X5			0	0	#DIV/0!	#DIV/0!
O16130	60S ribosomal protein L39	RpL39	0	0	#DIV/0!	#DIV/0!
Q9VDH8		RpS30	0	0	#DIV/0!	#DIV/0!
Q24154	60S ribosomal protein L29	RpL29	0	0	#DIV/0!	#DIV/0!
Q8MT06	Guanine nucleotide-binding protein-like 3 homolog	Ns1	0	0	#DIV/0!	#DIV/0!
M9PG47;P13008	40S ribosomal protein S26	RpS26	0	0	#DIV/0!	#DIV/0!
X2JIQ5;Q9W3W8	60S ribosomal protein L17	RpL17	0	0	#DIV/0!	#DIV/0!
Q9VR99	Cactin	cactin	0	0	#DIV/0!	#DIV/0!
M9PH59;Q9VXX8	Ribosomal protein L37;Probable 60S ribosomal protein L37-A	RpL37a	0	0	#DIV/0!	#DIV/0!
A0A0B4LFD9;Q8T3U2	40S ribosomal protein S23	RpS23	0	0	#DIV/0!	#DIV/0!
Q9VDS6	Surfeit locus protein 6 homolog	Surf6	0	0	#DIV/0!	#DIV/0!
O97062		Ccp84Ae	0	0	#DIV/0!	#DIV/0!
M9PCJ6;M9PC45;M9PC41;M9PB30;M9PEI7;M9PBZ4;M9PC48;M9PBZ0;M9PEH5;M9NCR4;M9NER8;M9PCJ8;M9PB31;M9NE82		dp	0	0	#DIV/0!	#DIV/0!
A0A0B4LH50;P10981	Actin-87E	Act87E	0	0	#DIV/0!	#DIV/0!
Q9W229	40S ribosomal protein S24	RpS24	0	0	#DIV/0!	#DIV/0!
Q0E9B6	40S ribosomal protein S11	RpS11	0	0	#DIV/0!	#DIV/0!
Q9VB52		l(3)mbt	0	0	#DIV/0!	#DIV/0!
Q9I7Q6		Lcp65Ag3	0	0	#DIV/0!	#DIV/0!
E1JH24;A1Z817;E1JH25;A1Z818		CG30007-RB	0	0	#DIV/0!	#DIV/0!
P29327;Q95TP9	40S ribosomal protein S6	RpS6	0	0	#DIV/0!	#DIV/0!
O97061		Ccp84Ad	0	0	#DIV/0!	#DIV/0!
P36241	60S ribosomal protein L19	RpL19	0	0	#DIV/0!	#DIV/0!
Q9XZ15		Osi6	0	0	#DIV/0!	#DIV/0!
Q9W499		RpL35	0	0	#DIV/0!	#DIV/0!
Q9VSM7		S-Lap2	0	0	#DIV/0!	#DIV/0!
P48588	40S ribosomal protein S25	RpS25	0	0	#DIV/0!	#DIV/0!
Q9W077		Cpr62Bc	0	0	#DIV/0!	#DIV/0!
Q7K2S9		loopin-1	0	0	#DIV/0!	#DIV/0!
Q9VTR6		prc	0	0	#DIV/0!	#DIV/0!
Q9VLL8		Peritrophin-15a	0	0	#DIV/0!	#DIV/0!
Q9VY31			0	0	#DIV/0!	#DIV/0!
Q9VZG1		Cpr64Ab	0	0	#DIV/0!	#DIV/0!
Q8SWS3			0	0	#DIV/0!	#DIV/0!
Q9VTR8;M9PF73			0	0	#DIV/0!	#DIV/0!
Q9V3Z9		BG:DS00180.3	0	0	#DIV/0!	#DIV/0!
Q9VV23			0	0	#DIV/0!	#DIV/0!
P18169;M9NEY9;P18170;P18171;M9NEA7;M9NG31	Defective chorion-1 protein, FC125 isoform;Defective chorion-1 protein, FC106 isoform;Defective chorion-1 protein, FC106 isoform;FC106 S80;FC106 S60;Defective chorion-1 protein, FC177 isoform	2001-12-01	0	0	#DIV/0!	#DIV/0!
Q9V9W2;Q9V9W3		RpL6	0	0	#DIV/0!	#DIV/0!
M9PC89;P17133	U1 small nuclear ribonucleoprotein 70 kDa	snRNP-U1-70K	0	0	#DIV/0!	#DIV/0!
Q9VVZ6;Q9VVZ7		CG18294	0	0	#DIV/0!	#DIV/0!
Q00174	Laminin subunit alpha	LanA	0	0	#DIV/0!	#DIV/0!
Q9VY02			0	0	#DIV/0!	#DIV/0!
Q9VC50;Q8IMV7;A0A0B4LHL1		CG13627-RB	0	0	#DIV/0!	#DIV/0!
Q500X4		S-Lap7	0	0	#DIV/0!	#DIV/0!
Q53YH3;P29413	Calreticulin	Crc	0	0	#DIV/0!	#DIV/0!
Q9VMK3		psd	0	0	#DIV/0!	#DIV/0!
Q9W2X1		Ipod	0	0	#DIV/0!	#DIV/0!
Q9I7C6		Cpr65Ax1	0	0	#DIV/0!	#DIV/0!
A0A0B4KFT0;Q94514	Cytochrome c oxidase subunit 5A, mitochondrial	CoVa	0	0	#DIV/0!	#DIV/0!
Q0E8X8			0	0	#DIV/0!	#DIV/0!
Q9XZ03;M9PFR6		mbf1	0	0	#DIV/0!	#DIV/0!
Q961W5		S-Lap3	0	0	#DIV/0!	#DIV/0!
A0A0B4LGZ5;P46222	60S ribosomal protein L11	RpL11	0	0	#DIV/0!	#DIV/0!
M9PHM6;Q9VS34	60S ribosomal protein L18	RpL18	0	0	#DIV/0!	#DIV/0!
A0A0B4KHE9;A0A0B4KI10;Q9V3P6-2;Q9V3P6	26S proteasome non-ATPase regulatory subunit 1	Rpn2	0	0	#DIV/0!	#DIV/0!
Q9VBN5	60S ribosomal protein L27	RpL27	0	0	#DIV/0!	#DIV/0!
Q9VC08		Mink	0	0	#DIV/0!	#DIV/0!
X2J5G6;P32100	60S ribosomal protein L7	RpL7	0	0	#DIV/0!	#DIV/0!
Q59E30;Q95RI5	Failed axon connections	fax	0	0	#DIV/0!	#DIV/0!
P04359;P04359-2	60S ribosomal protein L32	RpL32	0	0	#DIV/0!	#DIV/0!
Q9VCY1			0	0	#DIV/0!	#DIV/0!
X2JAC7;Q8IRV7;M9NGK3;X2JDK9;M9NDM1;M9NFR6;Q8IRV8;M9NGL3;X2JE09;A0A023GRW4;Q8IRV9;Q9W4Y4;M9NE61;X2JCE8;M9NFS1;E1JJC0;M9NDL5;M9NES6;Q9W4Y3;M9NET2;M9NE56;Q8MPN3		trol	0	0	#DIV/0!	#DIV/0!
Q9VN31		Fip1	0	0	#DIV/0!	#DIV/0!
Q95R35		S-Lap4	0	0	#DIV/0!	#DIV/0!
Q9VM49		Caper	0	0	#DIV/0!	#DIV/0!
Q9V3L8		Ccp84Aa	0	0	#DIV/0!	#DIV/0!
A0A0B4LEY6;Q94518	Nascent polypeptide-associated complex subunit alpha	Nacalpha	0	0	#DIV/0!	#DIV/0!
Q9VSM6		S-Lap1	0	0	#DIV/0!	#DIV/0!
Q9VV29;Q9VV30			0	0	#DIV/0!	#DIV/0!
Q7YZA2	Uncharacterized protein CG7065	CG7065	0	0	#DIV/0!	#DIV/0!
Q8IPD5		Cpr31A	0	0	#DIV/0!	#DIV/0!
E2QCP0;P84249	Histone H3;Histone H3.3	His3.3A	0	0	#DIV/0!	#DIV/0!
Q9VV18			0	0	#DIV/0!	#DIV/0!
O16797	60S ribosomal protein L3	RpL3	0	0	#DIV/0!	#DIV/0!
Q9VZF4	F-box/WD repeat-containing protein 7	ago	0	0	#DIV/0!	#DIV/0!
Q8SWS7		vito	0	0	#DIV/0!	#DIV/0!
Q9VVZ4			0	0	#DIV/0!	#DIV/0!
O76994		Ip259	0	0	#DIV/0!	#DIV/0!
A1Z8Q0		TwdlBeta	0	0	#DIV/0!	#DIV/0!
C6SUW3;P55935;Q95RG1	40S ribosomal protein S9	RpS9	0	0	#DIV/0!	#DIV/0!
Q9VLT7		RpL36A	0	0	#DIV/0!	#DIV/0!
Q9VSH7		Cpr66Cb	0	0	#DIV/0!	#DIV/0!
Q0E8E8		Mpcp	0	0	#DIV/0!	#DIV/0!
Q7KV90;M9PBJ7;Q9W002;Q7KV89;Q7KV88;M9PH19		msn	0	0	#DIV/0!	#DIV/0!
P80455	40S ribosomal protein S12	RpS12	0	0	#DIV/0!	#DIV/0!
D1Z3A2;Q24407	ATP synthase-coupling factor 6, mitochondrial	ATPsyn-Cf6-RA;ATPsyn-Cf6	0	0	#DIV/0!	#DIV/0!
M9PJM6;M9NH07;M9PHJ0;M9PHR2;P19351-6;P19351-8;P19351-12;P19351-7;P19351-5;P19351-4;P19351-2;P19351-3;P19351;B9EQV5;E1JJP0;P19351-9;P19351-13;P19351-11;X2JBP9;P19351-10	Troponin T, skeletal muscle	up	0	0	#DIV/0!	#DIV/0!
A4V391;P12613	T-complex protein 1 subunit alpha	T-cp1	0	0	#DIV/0!	#DIV/0!
Q9VK60			0	0	#DIV/0!	#DIV/0!
P23779	Cystatin-like protein	Cys	0	0	#DIV/0!	#DIV/0!
Q9VSN3		Cpr66D	0	0	#DIV/0!	#DIV/0!
Q7K5K9		S-Lap8	0	0	#DIV/0!	#DIV/0!
X2JE06;Q9VJY6	60S ribosomal protein L24	RpL24	0	0	#DIV/0!	#DIV/0!
Q9VNN7		Osi15	0	0	#DIV/0!	#DIV/0!
P05389	60S acidic ribosomal protein P2	RpLP2	0	0	#DIV/0!	#DIV/0!
Q9VV31			0	0	#DIV/0!	#DIV/0!
X2JCI6;P47949	Troponin C, isoform 3	TpnC73F	0	0	#DIV/0!	#DIV/0!
Q9W1N3		levy	0	0	#DIV/0!	#DIV/0!
Q9VWV8	Nitric oxide synthase-interacting protein homolog	CG6179	0	0	#DIV/0!	#DIV/0!
Q8T0L3;A0A0B4KF46		Uba1	0	0	#DIV/0!	#DIV/0!
Q8IMV6		Saf-B	0	0	#DIV/0!	#DIV/0!
Q9VVU2		RpL26	0	0	#DIV/0!	#DIV/0!
Q9VZ02			0	0	#DIV/0!	#DIV/0!
A8JUV4		Vml	0	0	#DIV/0!	#DIV/0!
M9NEU5;P25843	Profilin	chic	0	0	#DIV/0!	#DIV/0!
X2J950;Q03334	40S ribosomal protein S13	RpS13	0	0	#DIV/0!	#DIV/0!
Q7JQN4		Rs1	0	0	#DIV/0!	#DIV/0!
A0A0B4LGF8;P53777;B7YZP9	Muscle LIM protein 1	Mlp60A	0	0	#DIV/0!	#DIV/0!
Q8SZM2			0	0	#DIV/0!	#DIV/0!
Q9VGA3			0	0	#DIV/0!	#DIV/0!
Q9VQZ5		CG15432-RA	0	0	#DIV/0!	#DIV/0!
A0A0B4KI24;Q27415-2;Q27415	Nucleoplasmin-like protein	Nlp	0	0	#DIV/0!	#DIV/0!
E1JIR4;A0A0B4KGG8;P13607-7;P13607-6;P13607-2;P13607-4;P13607-5;P13607;P13607-3	Sodium/potassium-transporting ATPase subunit alpha	Atpalpha	0	0	#DIV/0!	#DIV/0!
Q9VS12		Cpr65Ea	0	0	#DIV/0!	#DIV/0!
Q9VV24		CG13043-RA	0	0	#DIV/0!	#DIV/0!
Q9VN25-2;Q9VN25	Eukaryotic translation initiation factor 3 subunit A	eIF3-S10	0	0	#DIV/0!	#DIV/0!
Q5U126			0	0	#DIV/0!	#DIV/0!
Q8I0P8		Cpr65Av	0	0	#DIV/0!	#DIV/0!
P92181		Lcp65Ac	0	0	#DIV/0!	#DIV/0!
Q8IR01			0	0	#DIV/0!	#DIV/0!
Q9VVU4			0	0	#DIV/0!	#DIV/0!
Q9VLB7		Gdi	0	0	#DIV/0!	#DIV/0!
Q9VBH8;Q9VHE5		RpL34a;RpL34b	0	0	#DIV/0!	#DIV/0!
Q9NHA8	Gram-negative bacteria-binding protein 3	GNBP3	0	0	#DIV/0!	#DIV/0!
Q9VMG7		Muc26B	0	0	#DIV/0!	#DIV/0!
Q9VZC8			0	0	#DIV/0!	#DIV/0!
Q9VBC0			0	0	#DIV/0!	#DIV/0!
Q9VL75		Bka	0	0	#DIV/0!	#DIV/0!
Q9VGA4		MBD-R2	0	0	#DIV/0!	#DIV/0!
Q9VAY2		Gp93	0	0	#DIV/0!	#DIV/0!
A4V2J1;Q24400	Muscle LIM protein Mlp84B	Mlp84B	0	0	#DIV/0!	#DIV/0!
Q9VQL1			0	0	#DIV/0!	#DIV/0!
Q7JZZ3			0	0	#DIV/0!	#DIV/0!
X2JB24;A0A0S0WH10;Q9VU58	Neuropeptide-like 2	Nplp2	0	0	#DIV/0!	#DIV/0!
A4V0N4;Q27331	V-type proton ATPase catalytic subunit A isoform 2	Vha68-2	0	0	#DIV/0!	#DIV/0!
P55841	60S ribosomal protein L14	RpL14	0	0	#DIV/0!	#DIV/0!
Q9V3V6		Rpt5	0	0	#DIV/0!	#DIV/0!
Q9VLS0			0	0	#DIV/0!	#DIV/0!
M9PG09;Q9VNS3			0	0	#DIV/0!	#DIV/0!
X2JKU5;Q24186	40S ribosomal protein S5a	RpS5a	0	0	#DIV/0!	#DIV/0!
P17210	Kinesin heavy chain	Khc	0	0	#DIV/0!	#DIV/0!
Q9VXK6	Eukaryotic translation initiation factor 5	eIF5	0	0	#DIV/0!	#DIV/0!
Q9U3V9	Protein xmas-2	xmas-2	0	0	#DIV/0!	#DIV/0!
Q9W451		fs(1)M3	0	0	#DIV/0!	#DIV/0!
M9PF16;Q00963;M9PHG4	Spectrin beta chain	beta-Spec	0	0	#DIV/0!	#DIV/0!
O16810	Origin recognition complex subunit 1	Orc1	0	0	#DIV/0!	#DIV/0!
M9ND95;P05661-22;P05661-17		Mhc	0	0	#DIV/0!	#DIV/0!
Q8MZI3;Q7KU78			0	0	#DIV/0!	#DIV/0!
Q9VNE2	Protein krasavietz	kra	0	0	#DIV/0!	#DIV/0!
Q9VBD2		TwdlD	0	0	#DIV/0!	#DIV/0!
Q9VV10		CG13068-RA	0	0	#DIV/0!	#DIV/0!
P41900	General transcription factor IIF subunit 2	TfIIFbeta	0	0	#DIV/0!	#DIV/0!
X2JEW2;Q9VYA7	RRP12-like protein	CG2691	0	0	#DIV/0!	#DIV/0!
P52029	Glucose-6-phosphate isomerase	Pgi	0	0	#DIV/0!	#DIV/0!
A8DQW8		clos	0	0	#DIV/0!	#DIV/0!
Q9VMK5		Vm26Ac	0	0	#DIV/0!	#DIV/0!
Q9VGW6	DNA replication licensing factor Mcm5	Mcm5	0	0	#DIV/0!	#DIV/0!
Q9VM18	Trehalose 6-phosphate phosphatase		0	0	#DIV/0!	#DIV/0!
Q9VIQ8		COX4	0	0	#DIV/0!	#DIV/0!
A0A0B4K849;A0A0B4K7A5;A8DYJ2;Q02645-4;Q02645-2;Q02645	Protein hu-li tai shao	hts	0	0	#DIV/0!	#DIV/0!
Q9VAW8;Q24404		Mst98Ca;Mst98Cb	0	0	#DIV/0!	#DIV/0!
Q7K2P3;A1Z7Z4			0	0	#DIV/0!	#DIV/0!
Q9V3G7	26S proteasome non-ATPase regulatory subunit 6	Rpn7	0	0	#DIV/0!	#DIV/0!
Q7K9H6		Sara	0	0	#DIV/0!	#DIV/0!
Q8SZK9		Clect27	0	0	#DIV/0!	#DIV/0!
X2JF40;Q27580;M9PHN8	Adenosylhomocysteinase	Ahcy13	0	0	#DIV/0!	#DIV/0!
A1ZBD8			0	0	#DIV/0!	#DIV/0!
Q8INB6;Q86BR9;Q86NK8;Q4AB31;A0A0B4K7C4;A0A0B4K697;A0A0B4KHL4;Q8IHB0;Q9VEX2;Q59DW8		gish	0	0	#DIV/0!	#DIV/0!
Q7K5M0		scaf	0	0	#DIV/0!	#DIV/0!
A0A0B4LHF7;Q9VD51	Probable ATP-dependent RNA helicase pitchoune	pit	0	0	#DIV/0!	#DIV/0!
A0A0B4LFL2;A1ZAX1	Eukaryotic translation initiation factor 3 subunit C	eIF3-S8	0	0	#DIV/0!	#DIV/0!
Q9VBD5		TwdlN	0	0	#DIV/0!	#DIV/0!
O97060		Ccp84Ac	0	0	#DIV/0!	#DIV/0!
Q960M4		Prx5	0	0	#DIV/0!	#DIV/0!
Q9VYY7;Q960N6;M9PHL2		HP5	0	0	#DIV/0!	#DIV/0!
P14318	Muscle-specific protein 20	Mp20	0	0	#DIV/0!	#DIV/0!
Q9VB29			0	0	#DIV/0!	#DIV/0!
A0A0B4LGS4;P54611	V-type proton ATPase subunit E	Vha26	0	0	#DIV/0!	#DIV/0!
Q9VMZ5		TwdlF	0	0	#DIV/0!	#DIV/0!
E2QCG7;Q0E940	Eukaryotic translation initiation factor 3 subunit B	eIF3-S9	0	0	#DIV/0!	#DIV/0!
Q7KMQ0		Rpt1	0	0	#DIV/0!	#DIV/0!
Q9VSW7			0	0	#DIV/0!	#DIV/0!
P07486	Glyceraldehyde-3-phosphate dehydrogenase 1	Gapdh1	0	0	#DIV/0!	#DIV/0!
A0A0B4LF64;P47948	Troponin C, isoform 2	TpnC47D	0	0	#DIV/0!	#DIV/0!
Q9VYM9			0	0	#DIV/0!	#DIV/0!
A0A0B4KI43;Q9VB55;A0A0B4KHZ0;A8JRE3;A0A0B4K7W6		woc	0	0	#DIV/0!	#DIV/0!
P18053	Proteasome subunit alpha type-4	Prosalpha3	0	0	#DIV/0!	#DIV/0!
A1ZBU8			0	0	#DIV/0!	#DIV/0!
M9NG50;M9PHG2;C7LAH9;P46150-5;P46150-2;P46150;P46150-3;P46150-4	Moesin/ezrin/radixin homolog 1	Moe	0	0	#DIV/0!	#DIV/0!
Q24276	Hsp90 co-chaperone Cdc37	Cdc37	0	0	#DIV/0!	#DIV/0!
A1Z9L3		pea	0	0	#DIV/0!	#DIV/0!
Q9V405		Rpt3	0	0	#DIV/0!	#DIV/0!
Q9VZS3	Protein translation factor SUI1 homolog	CG17737	0	0	#DIV/0!	#DIV/0!
M9PCE2;Q9VLL9		Peritrophin-15b	0	0	#DIV/0!	#DIV/0!
Q8MT58;A0A0B4LEQ0			0	0	#DIV/0!	#DIV/0!
Q9VTR2			0	0	#DIV/0!	#DIV/0!
M9PFV9;P20232	Transcription elongation factor S-II	TfIIS	0	0	#DIV/0!	#DIV/0!
Q9VD29		Sar1	0	0	#DIV/0!	#DIV/0!
Q9VVI2	Enhancer of mRNA-decapping protein 3	Edc3	0	0	#DIV/0!	#DIV/0!
Q9W1A9	Histone acetyltransferase	enok	0	0	#DIV/0!	#DIV/0!
Q9VBE0		TwdlB	0	0	#DIV/0!	#DIV/0!
P41093	60S ribosomal protein L18a	RpL18A	0	0	#DIV/0!	#DIV/0!
A1Z6X0			0	0	#DIV/0!	#DIV/0!
Q9VZR8		CG14960-RA	0	0	#DIV/0!	#DIV/0!
Q7KMP8		Rpn9	0	0	#DIV/0!	#DIV/0!
O62602		lic	0	0	#DIV/0!	#DIV/0!
Q9VC54			0	0	#DIV/0!	#DIV/0!
Q9W4J4			0	0	#DIV/0!	#DIV/0!
Q9V3Z4		Rpn5	0	0	#DIV/0!	#DIV/0!
Q9VSG0			0	0	#DIV/0!	#DIV/0!
Q8SWU6			0	0	#DIV/0!	#DIV/0!
Q8IR10		TwdlY	0	0	#DIV/0!	#DIV/0!
P46415	Alcohol dehydrogenase class-3	Fdh	0	0	#DIV/0!	#DIV/0!
B5RJQ0;Q95028	L-lactate dehydrogenase	ImpL3	0	0	#DIV/0!	#DIV/0!
Q7K0S6			0	0	#DIV/0!	#DIV/0!
Q9W523;Q9NF31		ph-d	0	0	#DIV/0!	#DIV/0!
Q9VP77			0	0	#DIV/0!	#DIV/0!
Q9VUS0			0	0	#DIV/0!	#DIV/0!
Q7KMI3		BcDNA.LD23371	0	0	#DIV/0!	#DIV/0!
Q7JYA0			0	0	#DIV/0!	#DIV/0!
Q9VFE4;A0A0B4K683	40S ribosomal protein S5b	RpS5b	0	0	#DIV/0!	#DIV/0!
D0Z760;P35820	Polycomb group protein Psc	Psc-RA;Psc	0	0	#DIV/0!	#DIV/0!
Q9VDK7	Signal recognition particle subunit SRP72	Srp72	0	0	#DIV/0!	#DIV/0!
M9PE73;M9PEC8;M9PBQ0;M9PEN4;M9PHG8;M9PBQ3;P37276-2;P37276	Dynein heavy chain, cytoplasmic	Dhc64C	0	0	#DIV/0!	#DIV/0!
Q7JRC0			0	0	#DIV/0!	#DIV/0!
Q9W3Y3			0	0	#DIV/0!	#DIV/0!
A4V2I0;Q7KSX2;P15364	Protein amalgam	Ama	0	0	#DIV/0!	#DIV/0!
M9PIG8;P55035	26S proteasome non-ATPase regulatory subunit 4	Rpn10	0	0	#DIV/0!	#DIV/0!
Q9VN44		Karybeta3	0	0	#DIV/0!	#DIV/0!
Q9VB10			0	0	#DIV/0!	#DIV/0!
Q0KHS7;Q9VXY7;Q0KHS6;X2JKC1	Lipid storage droplets surface-binding protein 2	Lsd-2	0	0	#DIV/0!	#DIV/0!
Q9VDE5	Protein Peter pan	ppan	0	0	#DIV/0!	#DIV/0!
P34739	Transcription termination factor 2	lds	0	0	#DIV/0!	#DIV/0!
Q9W3M7			0	0	#DIV/0!	#DIV/0!
O61613	Glycylpeptide N-tetradecanoyltransferase	Nmt	0	0	#DIV/0!	#DIV/0!
Q9VZE0		dyl	0	0	#DIV/0!	#DIV/0!
M9NDM4;Q9V3J8	Protein will die slowly	wds	0	0	#DIV/0!	#DIV/0!
P28668;P28668-2	Bifunctional glutamate/proline--tRNA ligase;Glutamate--tRNA ligase;Proline--tRNA ligase	Aats-glupro	0	0	#DIV/0!	#DIV/0!
Q9VHC8			0	0	#DIV/0!	#DIV/0!
M9MS15;P23654	Neurotactin	Nrt	0	0	#DIV/0!	#DIV/0!
A0A0B4K7Z5;Q7KLV9;Q7KLV9-2	26S proteasome non-ATPase regulatory subunit 11	Rpn6	0	0	#DIV/0!	#DIV/0!
Q9VHI8;Q8INP8;Q8INP9			0	0	#DIV/0!	#DIV/0!
M9PBZ9;P48598;P48598-2	Eukaryotic translation initiation factor 4E	eIF-4E	0	0	#DIV/0!	#DIV/0!
O18332		Rab1	0	0	#DIV/0!	#DIV/0!
N0D8I3;Q9W420	Transcription elongation factor SPT6	Spt6	0	0	#DIV/0!	#DIV/0!
M9NF33;Q9VSH4	Cleavage and polyadenylation specificity factor subunit CG7185	CG7185	0	0	#DIV/0!	#DIV/0!
A1ZBE9			0	0	#DIV/0!	#DIV/0!
O46067		EG:25E8.1	0	0	#DIV/0!	#DIV/0!
Q9VLR5	RNA polymerase II transcriptional coactivator	Ssb-c31a	0	0	#DIV/0!	#DIV/0!
Q24044		fzy	0	0	#DIV/0!	#DIV/0!
M9NDW5;Q9VY64			0	0	#DIV/0!	#DIV/0!
Q9VEP6	Adenylosuccinate lyase	AdSL	0	0	#DIV/0!	#DIV/0!
Q9VCK0	Eukaryotic translation initiation factor 3 subunit D-1	eIF-3p66	0	0	#DIV/0!	#DIV/0!
A0A0B4LID0;Q9VE45		Muc91C	0	0	#DIV/0!	#DIV/0!
Q9VV38;Q0E8E2			0	0	#DIV/0!	#DIV/0!
P40796	La protein homolog	La	0	0	#DIV/0!	#DIV/0!
A0A0B4KF90;A0A0B4KGC6;B7Z0U7;A0A0B4KFE2;E1JJ78;A0A0B4K603;A0A0B4K6V2;A0A0B4K631;Q9VI75	Phosphatidylinositol-binding clathrin assembly protein LAP	lap	0	0	#DIV/0!	#DIV/0!
E2QCF1;A0A0B4LFH8;Q7KN85		ATPCL	0	0	#DIV/0!	#DIV/0!
I0DHK3;P12881	Proteasome subunit alpha type;Proteasome subunit alpha type-1	Prosalpha6	0	0	#DIV/0!	#DIV/0!
E1JHQ1;P20477	Glutamine synthetase;Glutamine synthetase 1, mitochondrial	Gs1	0	0	#DIV/0!	#DIV/0!
Q9V9Z9	Probable rRNA-processing protein EBP2 homolog	CG1542	0	0	#DIV/0!	#DIV/0!
Q9VJJ0	Proteasome subunit beta type	Prosbeta4	0	0	#DIV/0!	#DIV/0!
P48148	Ras-like GTP-binding protein Rho1	Rho1	0	0	#DIV/0!	#DIV/0!
B7YZI0;Q9V7N5-2;Q9V7N5-3;Q9V7N5	V-type proton ATPase subunit C	Vha44	0	0	#DIV/0!	#DIV/0!
Q8IP94;Q9VKB0		Aats-thr	0	0	#DIV/0!	#DIV/0!
Q9VB95		TwdlC	0	0	#DIV/0!	#DIV/0!
Q95083	Proteasome subunit alpha type-5	Prosalpha5	0	0	#DIV/0!	#DIV/0!
A1Z9S6;A1Z9S5		Su(var)2-HP2	0	0	#DIV/0!	#DIV/0!
Q9VT75		vnc	0	0	#DIV/0!	#DIV/0!
A0A0B4LHS1;P06742-2;P06742	Myosin light chain alkali	Mlc1	0	0	#DIV/0!	#DIV/0!
A0A0B4LG36;Q06943	High mobility group protein Z	HmgZ	0	0	#DIV/0!	#DIV/0!
Q9W3N7		ND-MNLL	0	0	#DIV/0!	#DIV/0!
M9PG62;P25161	Probable 26S proteasome non-ATPase regulatory subunit 3	Rpn3	0	0	#DIV/0!	#DIV/0!
Q9VJ80			0	0	#DIV/0!	#DIV/0!
Q9VL72	SWI/SNF-related matrix-associated actin-dependent regulator of chromatin subfamily A containing DEAD/H box 1 homolog	Etl1	0	0	#DIV/0!	#DIV/0!
P06754-3	Tropomyosin-1, isoforms 9A/A/B	Tm1	0	0	#DIV/0!	#DIV/0!
Q9VNL0;A8JQU3		Gasp	0	0	#DIV/0!	#DIV/0!
Q9W363		mxc	0	0	#DIV/0!	#DIV/0!
Q9VU68-2;Q9VU68	Actin-interacting protein 1	flr	0	0	#DIV/0!	#DIV/0!
Q8IQV5;M9NG75;M9NFL3;Q8IQV6;M9NEF4;M9NDW6;Q9VWA0			0	0	#DIV/0!	#DIV/0!
Q7JRH5			0	0	#DIV/0!	#DIV/0!
O77430		SkpA	0	0	#DIV/0!	#DIV/0!
Q9VWI0		ND-18	0	0	#DIV/0!	#DIV/0!
O77410	Eukaryotic translation initiation factor 3 subunit E	eIF3-S6	0	0	#DIV/0!	#DIV/0!
M9PJQ5;M9NH88;P36188-2;P36188-3	Troponin I	wupA	0	0	#DIV/0!	#DIV/0!
Q9V9T4		Acf1	0	0	#DIV/0!	#DIV/0!
Q9VYV4		Amun	0	0	#DIV/0!	#DIV/0!
Q7K148	Proteasome subunit beta type	Prosbeta5	0	0	#DIV/0!	#DIV/0!
O76454	Pterin-4-alpha-carbinolamine dehydratase	Pcd	0	0	#DIV/0!	#DIV/0!
Q8SXJ4;A1ZB32			0	0	#DIV/0!	#DIV/0!
Q9W3F6;A8JV22;X2JEJ0;A8JV24		CG1440-RC	0	0	#DIV/0!	#DIV/0!
Q9VWG1		HspB8	0	0	#DIV/0!	#DIV/0!
X2JDR5;P47938	Thioredoxin;Thioredoxin-1	dhd	0	0	#DIV/0!	#DIV/0!
Q8ML70	Immune-induced peptides;Immune-induced peptide 10;Immune-induced peptide 12;Immune-induced peptide 13;Immune-induced peptide 24	IM10	0	0	#DIV/0!	#DIV/0!
Q7JWM4			0	0	#DIV/0!	#DIV/0!
Q7JZW0		Cpr51A	0	0	#DIV/0!	#DIV/0!
M9PC85;Q9V3V0		x16	0	0	#DIV/0!	#DIV/0!
A0T1Z5;B7Z0J2;A0T1Z4;Q9VFU8		yrt	0	0	#DIV/0!	#DIV/0!
A1ZAJ7			0	0	#DIV/0!	#DIV/0!
Q9XZ61	Ubiquitin carboxyl-terminal hydrolase	Uch-L5	0	0	#DIV/0!	#DIV/0!
F2FBA6;B7Z0Z0;Q24537-3;Q24537-2;Q24537	High mobility group protein DSP1	Dsp1	0	0	#DIV/0!	#DIV/0!
Q9VD35			0	0	#DIV/0!	#DIV/0!
Q24323-2;Q24323-3;Q24323-4;Q24323	Semaphorin-2A	Sema-2a	0	0	#DIV/0!	#DIV/0!
Q9VI82	Nucleolar complex protein 3 homolog	CG1234	0	0	#DIV/0!	#DIV/0!
Q9VSM9		Cdc6	0	0	#DIV/0!	#DIV/0!
M9PD27;M9PFR9;Q9VPH7	Eukaryotic peptide chain release factor subunit 1	eRF1	0	0	#DIV/0!	#DIV/0!
M9NF03;Q9W2Z6			0	0	#DIV/0!	#DIV/0!
Q9VHA2;Q9VHA1		SpdS	0	0	#DIV/0!	#DIV/0!
Q9NHD5	Probable N-acetyltransferase san	san	0	0	#DIV/0!	#DIV/0!
A4V383;P91929	NADH dehydrogenase [ubiquinone] 1 alpha subcomplex subunit 10, mitochondrial	ND-42;ND42	0	0	#DIV/0!	#DIV/0!
Q9VRQ9		QC	0	0	#DIV/0!	#DIV/0!
Q9VFQ9		Dip-B	0	0	#DIV/0!	#DIV/0!
Q9V8R9;A0A0B4LFX4;A0A0B4LG23;Q9V8R9-6;Q9V8R9-2;Q9V8R9-4;Q9V8R9-5;Q9V8R9-3	Protein 4.1 homolog	cora	0	0	#DIV/0!	#DIV/0!
E1JJ45;Q7KES3;Q8IMF8;A0A0B4LHY1;Q8WR53;Q7KRS7;A8JRI1;Q95UI6;A0A0B4K6P4;A0A0B4K6W9		heph	0	0	#DIV/0!	#DIV/0!
Q8T0V6		obst-E	0	0	#DIV/0!	#DIV/0!
M9PDS8;M9PBI9;M9PEA5;M9PDZ9;M9PDS3;M9PBJ0;M9PGY4;M9PDZ6;M9PEA0;Q9I7U4-5;M9PEA9;M9PGZ0;Q9I7U4-4;Q9I7U4;M9NDX0;Q9I7U4-2;Q9I7U4-3	Titin	sls	0	0	#DIV/0!	#DIV/0!
A1Z9L2;A1Z9L0;Q8T076;A0A0B4KFX4;A0A0B4KEP1;A0A0B4LFC1;A0A0B4KFM5;A0A0B4KF25		Rcd1	0	0	#DIV/0!	#DIV/0!
A1ZA03		Pms2	0	0	#DIV/0!	#DIV/0!
M9ND37;Q9VZP5;M9NFL1		eIF5B	0	0	#DIV/0!	#DIV/0!
Q9VN93-2;Q9VN93	Putative cysteine proteinase CG12163	CG12163	0	0	#DIV/0!	#DIV/0!
Q9VY08		CG9518-RA	0	0	#DIV/0!	#DIV/0!
P35875-2;P35875;P35875-3	Poly [ADP-ribose] polymerase	Parp	0	0	#DIV/0!	#DIV/0!
Q9VY44		mRNA-cap	0	0	#DIV/0!	#DIV/0!
Q9VWI2		Nat1	0	0	#DIV/0!	#DIV/0!
A0A0B4LG47;Q24141	Shugoshin	mei-S332	0	0	#DIV/0!	#DIV/0!
A5XCL5;Q9VSW2;E1JI91;Q9VSW1		UGP	0	0	#DIV/0!	#DIV/0!
Q8IMH4;Q9Y125		Sap-r	0	0	#DIV/0!	#DIV/0!
P12982;Q05547;A0A0B4KHS9;P48461	Serine/threonine-protein phosphatase alpha-2 isoform;Serine/threonine-protein phosphatase alpha-3 isoform;Serine/threonine-protein phosphatase;Serine/threonine-protein phosphatase alpha-1 isoform	Pp1-87B;Pp1-13C;Pp1alpha-96A	0	0	#DIV/0!	#DIV/0!
A0A0B4KHR6;Q8MT36	Histone-lysine N-methyltransferase;Probable histone-lysine N-methyltransferase Mes-4	Mes-4	0	0	#DIV/0!	#DIV/0!
O01382	Caspase;Caspase subunit p21;Caspase subunit p12	Ice	0	0	#DIV/0!	#DIV/0!
M9PD65;M9PBD9;Q9VIW3	Ran GTPase-activating protein	RanGAP	0	0	#DIV/0!	#DIV/0!
A1ZBJ2			0	0	#DIV/0!	#DIV/0!
Q7K7G0;Q9W555		deltaCOP	0	0	#DIV/0!	#DIV/0!
Q95RB2		Cpr49Ae	0	0	#DIV/0!	#DIV/0!
Q9V9Q4			0	0	#DIV/0!	#DIV/0!
Q8IRQ5;Q9W3X6		l(1)G0255	0	0	#DIV/0!	#DIV/0!
Q9VNE9	60S ribosomal protein L13a	RpL13A	0	0	#DIV/0!	#DIV/0!
Q9VGW7		Art1	0	0	#DIV/0!	#DIV/0!
Q9VBK9			0	0	#DIV/0!	#DIV/0!
O18413;Q9VA54	26S protease regulatory subunit 8	Rpt6;Rpt6R	0	0	#DIV/0!	#DIV/0!
Q9VZY0		Non2	0	0	#DIV/0!	#DIV/0!
B7Z098;Q9VNX8;M9MS45	Eukaryotic translation initiation factor 2A	CG7414	0	0	#DIV/0!	#DIV/0!
Q9VMV5		vkg	0	0	#DIV/0!	#DIV/0!
A0A0B4LEV2;Q26454	DNA replication licensing factor MCM4	dpa	0	0	#DIV/0!	#DIV/0!
Q9VDY8;A0A0B4KGG5		vib	0	0	#DIV/0!	#DIV/0!
A4V0U4;Q9VJ39	Leukotriene A(4) hydrolase		0	0	#DIV/0!	#DIV/0!
L0MLQ9;Q8IH18		4E-T	0	0	#DIV/0!	#DIV/0!
A4V4J0;M9PJN9;E1JJA5;A4V4I8;X2JE15;E1JJA4;M9PHQ0;P27619-2;P27619	Dynamin	shi	0	0	#DIV/0!	#DIV/0!
Q9VWM5			0	0	#DIV/0!	#DIV/0!
Q9V9Z8			0	0	#DIV/0!	#DIV/0!
Q9VGA0		GstD9	0	0	#DIV/0!	#DIV/0!
M9PHK2;Q0KHQ5;Q8IQW6;Q0KHQ5-2		Tao	0	0	#DIV/0!	#DIV/0!
Q9VTE2	Protein suppressor of underreplication	SuUR	0	0	#DIV/0!	#DIV/0!
Q9W125		ND-19	0	0	#DIV/0!	#DIV/0!
Q8IRM1			0	0	#DIV/0!	#DIV/0!
A0A0B4LIF3;A0A0B4KGH5;Q86NP2	Negative elongation factor A	Nelf-A	0	0	#DIV/0!	#DIV/0!
P42281	Acyl-CoA-binding protein homolog	Dbi	0	0	#DIV/0!	#DIV/0!
A1Z6I9	Non-specific protein-tyrosine kinase	Src42A	0	0	#DIV/0!	#DIV/0!
Q8SXM8;Q9W327	Lysine--tRNA ligase	Aats-lys	0	0	#DIV/0!	#DIV/0!
M9PD08;Q9VK85		Elf	0	0	#DIV/0!	#DIV/0!
Q7K0E6		Aats-asp	0	0	#DIV/0!	#DIV/0!
Q01637	Uridine 5-monophosphate synthase;Orotate phosphoribosyltransferase;Orotidine 5-phosphate decarboxylase	r-l	0	0	#DIV/0!	#DIV/0!
Q7K0D3			0	0	#DIV/0!	#DIV/0!
M9MS06;F0JAG6;M9PGA7;P18091-2;P18091-5;P18091-4;P18091-3;P18091	Alpha-actinin, sarcomeric	Actn	0	0	#DIV/0!	#DIV/0!
M9MS70;Q9W4E1			0	0	#DIV/0!	#DIV/0!
M9PG22;P61209	ADP-ribosylation factor 1	Arf79F	0	0	#DIV/0!	#DIV/0!
Q9VL68			0	0	#DIV/0!	#DIV/0!
M9NDA6;Q8I7C3	LIM and SH3 domain protein Lasp	Lasp	0	0	#DIV/0!	#DIV/0!
Q9V3A7	Structural maintenance of chromosomes protein	glu	0	0	#DIV/0!	#DIV/0!
A0A0B4KHX3;O76324	Discs overgrown protein kinase	dco	0	0	#DIV/0!	#DIV/0!
X2JFW6;Q9VX35			0	0	#DIV/0!	#DIV/0!
A0A0B4KH85;Q9VEW2	Putative SERF-like protein	CG17931	0	0	#DIV/0!	#DIV/0!
O61305;L7EFC0;Q5LK13;L7EEU0	DEAD-box helicase Dbp80	Dbp80	0	0	#DIV/0!	#DIV/0!
A0A0B4KFP4;Q8INR6;Q8INR6-2	Histone-lysine N-methyltransferase, H3 lysine-79 specific	gpp	0	0	#DIV/0!	#DIV/0!
M9NFP7;P16914-2;P16914	Protein elav	elav	0	0	#DIV/0!	#DIV/0!
Q9U915	Adenylate kinase	Adk2	0	0	#DIV/0!	#DIV/0!
Q9V3V2;A0A0B4K7C5		Fkbp14	0	0	#DIV/0!	#DIV/0!
A1ZA05;Q0E965;A0A0B4KF69		SRPK	0	0	#DIV/0!	#DIV/0!
Q9VWS2	Nucleoporin NUP53		0	0	#DIV/0!	#DIV/0!
Q9VXW2			0	0	#DIV/0!	#DIV/0!
Q9VVI1			0	0	#DIV/0!	#DIV/0!
Q9VKW5			0	0	#DIV/0!	#DIV/0!
Q9VZQ8;Q8IRD4;Q8IRD3	Glutathione peroxidase	PHGPx	0	0	#DIV/0!	#DIV/0!
M9PEY6;Q9VM71	5-3 exoribonuclease 2 homolog	Rat1	0	0	#DIV/0!	#DIV/0!
Q9VG06		CG17327-RA	0	0	#DIV/0!	#DIV/0!
Q7JWQ7		Swim	0	0	#DIV/0!	#DIV/0!
O02195	Eukaryotic translation initiation factor 3 subunit I	Trip1	0	0	#DIV/0!	#DIV/0!
Q9VEA1		eIF-1A	0	0	#DIV/0!	#DIV/0!
Q9VUJ1	Proteasome subunit beta type	Prosbeta2	0	0	#DIV/0!	#DIV/0!
A0A0B4KI59;Q9VAC9			0	0	#DIV/0!	#DIV/0!
E1JJF9;E1JJF8;M9NEZ5;P20241-2;P20241	Neuroglian	Nrg	0	0	#DIV/0!	#DIV/0!
Q9VQK5			0	0	#DIV/0!	#DIV/0!
X2JFG0;P05990	CAD protein;Glutamine-dependent carbamoyl-phosphate synthase;Aspartate carbamoyltransferase;Dihydroorotase	r	0	0	#DIV/0!	#DIV/0!
A4V201;E1JI11;M9PFP3;M9PI76;B7Z060;P47825-2;P47825	Transcription initiation factor TFIID subunit 4	Taf4	0	0	#DIV/0!	#DIV/0!
Q9GQR5;Q8IPK0;M9NEA1;Q9VMH3		stai	0	0	#DIV/0!	#DIV/0!
A0A0B4K6W1;P08970	Protein suppressor of hairy wing	su(Hw)	0	0	#DIV/0!	#DIV/0!
Q9VUZ8		PDCD-5	0	0	#DIV/0!	#DIV/0!
Q9VAN0	Probable phosphoserine aminotransferase	CG11899	0	0	#DIV/0!	#DIV/0!
Q9NBD7	CLIP-associating protein	chb	0	0	#DIV/0!	#DIV/0!
Q9VYU8		m	0	0	#DIV/0!	#DIV/0!
A1Z7P7;A0A0B4K6T9;A0A0B4LEH9;A0A0B4JD33;Q8IGK3;A1Z7P5;Q9XYM5;Q5BIG7;A0A0B4JD03;A0A0B4JCQ7;Q7KNF5;A1Z7P9;A1Z7Q1;A1Z7P8		Su(var)2-10	0	0	#DIV/0!	#DIV/0!
M9PGL7;Q9U4L6	Mitochondrial import receptor subunit TOM40 homolog 1	Tom40	0	0	#DIV/0!	#DIV/0!
Q9V426		vig	0	0	#DIV/0!	#DIV/0!
Q9VNB9		RpL35A	0	0	#DIV/0!	#DIV/0!
O97063		Ccp84Af	0	0	#DIV/0!	#DIV/0!
Q9VBU4			0	0	#DIV/0!	#DIV/0!
Q94517	Histone deacetylase Rpd3	Rpd3	0	0	#DIV/0!	#DIV/0!
Q9V3H9		Nab2	0	0	#DIV/0!	#DIV/0!
Q9W0B8	Coatomer subunit alpha	alphaCOP	0	0	#DIV/0!	#DIV/0!
Q9VMM7		CG11030-RA	0	0	#DIV/0!	#DIV/0!
Q9VXI1			0	0	#DIV/0!	#DIV/0!
A0A0B4K680;Q9VFK6	Histone-lysine N-methyltransferase pr-set7	pr-set7	0	0	#DIV/0!	#DIV/0!
Q95RQ8;Q9W1N1		pita	0	0	#DIV/0!	#DIV/0!
A0A0B4LHE7;Q9XZH6	V-type proton ATPase subunit G	Vha13	0	0	#DIV/0!	#DIV/0!
Q8IMB7;Q9V3W9		Rad23	0	0	#DIV/0!	#DIV/0!
Q7KK96	Structural maintenance of chromosomes protein	SMC2	0	0	#DIV/0!	#DIV/0!
X2J969;Q9VVL6	Mediator of RNA polymerase II transcription subunit 19	MED19	0	0	#DIV/0!	#DIV/0!
M9PFG7;M9PF24;P46824	Kinesin light chain	Klc	0	0	#DIV/0!	#DIV/0!
Q9VNP0		Osi18	0	0	#DIV/0!	#DIV/0!
A0A0B4LFB3;Q7JVI3	Eukaryotic translation initiation factor 3 subunit M	Tango7	0	0	#DIV/0!	#DIV/0!
Q9VGW9		mRpL37	0	0	#DIV/0!	#DIV/0!
Q9VW15	Histone-lysine N-methyltransferase ash1	ash1	0	0	#DIV/0!	#DIV/0!
M9PEB2;M9ND16;Q7KU24	Chromodomain-helicase-DNA-binding protein 1	Chd1	0	0	#DIV/0!	#DIV/0!
Q9VXQ2;X2JDY8		Graf	0	0	#DIV/0!	#DIV/0!
Q9VQM4	Probable tyrosyl-DNA phosphodiesterase	gkt	0	0	#DIV/0!	#DIV/0!
M9PBM1;Q94535	Splicing factor U2af 38 kDa subunit	U2af38	0	0	#DIV/0!	#DIV/0!
Q9VL91		zf30C	0	0	#DIV/0!	#DIV/0!
D3DMM4;Q86B97;Q9VGE9;Q86B96;Q86B95;Q9VGF0;Q86B94		mfas-RJ;mfas	0	0	#DIV/0!	#DIV/0!
A0A0B4KHB1;Q7KSE8;A0A0B4KGD1;E1JIN6;Q8IN94	Trithorax group protein osa	osa	0	0	#DIV/0!	#DIV/0!
Q8IQQ1			0	0	#DIV/0!	#DIV/0!
Q9W2Z9			0	0	#DIV/0!	#DIV/0!
Q9VQ94;M9PC99		Sec24CD	0	0	#DIV/0!	#DIV/0!
Q9W1H4	DNA ligase 1	DNA-ligI	0	0	#DIV/0!	#DIV/0!
Q9VQH5		Cpr23B	0	0	#DIV/0!	#DIV/0!
Q9VBB3		IntS12	0	0	#DIV/0!	#DIV/0!
Q9VSC5			0	0	#DIV/0!	#DIV/0!
M9NE01;Q27889	Serine/threonine-protein phosphatase;Serine/threonine-protein phosphatase 2B catalytic subunit 2	Pp2B-14D	0	0	#DIV/0!	#DIV/0!
Q9W124			0	0	#DIV/0!	#DIV/0!
M9MRR7;M9MSK4;M9MRQ6;Q9NFP5	SH3 domain-binding glutamic acid-rich protein homolog	Sh3beta	0	0	#DIV/0!	#DIV/0!
P41375	Eukaryotic translation initiation factor 2 subunit 2	eIF-2beta	0	0	#DIV/0!	#DIV/0!
Q9VV39		mRpS34	0	0	#DIV/0!	#DIV/0!
Q9VSL4		GstO2	0	0	#DIV/0!	#DIV/0!
Q9VL69		BEST:CK01296	0	0	#DIV/0!	#DIV/0!
Q9VRL0		Cyt-c1	0	0	#DIV/0!	#DIV/0!
O18333		Rab2	0	0	#DIV/0!	#DIV/0!
Q9VTB0			0	0	#DIV/0!	#DIV/0!
P45437	Coatomer subunit beta	betaCop	0	0	#DIV/0!	#DIV/0!
X2JGB3;Q9VRP9	E3 ubiquitin-protein ligase Bre1	Bre1	0	0	#DIV/0!	#DIV/0!
Q9V9M7		RpL21	0	0	#DIV/0!	#DIV/0!
Q9VJZ6			0	0	#DIV/0!	#DIV/0!
A1Z6L9		Trap1	0	0	#DIV/0!	#DIV/0!
Q8T0Q4		shrb	0	0	#DIV/0!	#DIV/0!
Q9VP05;H8F4P0;M9PII7	Mediator of RNA polymerase II transcription subunit 1	MED1	0	0	#DIV/0!	#DIV/0!
X2J4W8;Q9V447	Krueppel homolog 2	Kr-h2	0	0	#DIV/0!	#DIV/0!
A8JRA4;Q8IMU5;Q9VBZ5		CG6422-RB	0	0	#DIV/0!	#DIV/0!
Q7K2P1		Cpr50Cb	0	0	#DIV/0!	#DIV/0!
A0A0S0WNN6;Q9TVM2	Exportin-1	emb	0	0	#DIV/0!	#DIV/0!
Q9VD48			0	0	#DIV/0!	#DIV/0!
A4V2A4;Q95SZ9;M9PIK1;P91632;A0A0S0WH03;M9NGB9;Q0E8A7;M9NDY6;A4IJ59;M9NEH9		mub	0	0	#DIV/0!	#DIV/0!
Q8IQZ8;O61604;Q8IQZ7		Fim	0	0	#DIV/0!	#DIV/0!
Q9VM07			0	0	#DIV/0!	#DIV/0!
Q9V434		Aats-asn	0	0	#DIV/0!	#DIV/0!
M9PF40;Q9VTE5	Probable prefoldin subunit 2	l(3)01239	0	0	#DIV/0!	#DIV/0!
A1ZB78;A1ZB77;Q7JRI6;A1ZB79;A1ZB80;E1JGL5;A0A0B4K7G1;A1ZB83;A0A0B4LGX1;A0A0B4K897		CG5174-RA	0	0	#DIV/0!	#DIV/0!
Q9VWU8;Q9VWU6		CG6306;CG32548-RB	0	0	#DIV/0!	#DIV/0!
Q7JXZ2		Eip55E	0	0	#DIV/0!	#DIV/0!
Q9VWT1;M9PHI2;Q8IQX8		Aats-his	0	0	#DIV/0!	#DIV/0!
A1ZBL7;E1JGM9;Q963E6;Q6NPA6;Q9V8V8;A1ZBL5;Q7YU80;Q963E5;E1JGN0;A1ZBL9		par-1	0	0	#DIV/0!	#DIV/0!
Q9XYP8	Gamma-tubulin complex component 3 homolog	l(1)dd4	0	0	#DIV/0!	#DIV/0!
Q8SX57		CG11005	0	0	#DIV/0!	#DIV/0!
M9PE30;Q9VZI1	Transgelin	Chd64	0	0	#DIV/0!	#DIV/0!
B7Z0D7;Q9VSE1			0	0	#DIV/0!	#DIV/0!
A0A0B4KH09;A0A0B4K6L6;A0A0B4LHP1;A0A0B4JD02;A0A0B4JDF1;P16371-2;P16371	Protein groucho	gro	0	0	#DIV/0!	#DIV/0!
Q961C3;Q9VH75;E1JIH4			0	0	#DIV/0!	#DIV/0!
Q8I0G5-3;Q8I0G5-2;Q8I0G5;A0A0B4KHL2	Coatomer subunit gamma	gammaCop;gammaCOP	0	0	#DIV/0!	#DIV/0!
A0A0B4LEV3;Q7JWR9	Zinc finger CCCH domain-containing protein 15 homolog	CG8635	0	0	#DIV/0!	#DIV/0!
Q8MLW2;A0A0B4LFX8;Q9NDJ2;Q9NDJ2-2	Helicase domino	dom	0	0	#DIV/0!	#DIV/0!
Q9VPQ2			0	0	#DIV/0!	#DIV/0!
X2J7U0;Q9VKM1	Piwi-like protein;Protein piwi	piwi	0	0	#DIV/0!	#DIV/0!
Q9VPE2		ND-39	0	0	#DIV/0!	#DIV/0!
A0A0B4KGB3;A4V310;B7Z0L2;A0A0B4JCY6;Q7KSF4;A0A0B4KHN1;A0A0B4KGT8;Q9VEN1-2;Q9VEN1	Filamin-A	cher	0	0	#DIV/0!	#DIV/0!
A0A0B4KH12;A0A0B4KHG7;A8WHL4;A0A0B4KHT0;Q9VDK5;A0A0B4KGE5		bon	0	0	#DIV/0!	#DIV/0!
R9PY35		CG18555	0	0	#DIV/0!	#DIV/0!
Q9VEX6		bor	0	0	#DIV/0!	#DIV/0!
A1ZAY8		CG4996-RA	0	0	#DIV/0!	#DIV/0!
Q9VND7			0	0	#DIV/0!	#DIV/0!
Q7KUT2-2;Q7KUT2	Lon protease homolog, mitochondrial	Lon	0	0	#DIV/0!	#DIV/0!
P92201	Larval cuticle protein 8	Lcp65Ag1	0	0	#DIV/0!	#DIV/0!
M9PBN7;P48603	F-actin-capping protein subunit beta	cpb	0	0	#DIV/0!	#DIV/0!
A0A0B4LHK4;A0A0B4KHZ8;A0A0B4KHR8;A0A0B4K725;Q9VCA8	Ankyrin repeat and KH domain-containing protein mask	mask	0	0	#DIV/0!	#DIV/0!
Q9W4M3		Femcoat	0	0	#DIV/0!	#DIV/0!
Q8SY39		CG6994	0	0	#DIV/0!	#DIV/0!
X2JC35;P49630	60S ribosomal protein L36	RpL36	0	0	#DIV/0!	#DIV/0!
E2QC56;Q7K4Q5	Probable protein phosphatase CG10417	CG10417	0	0	#DIV/0!	#DIV/0!
Q9VEJ0		Prx3	0	0	#DIV/0!	#DIV/0!
Q7KW39-2;Q7KW39	Probable methylmalonate-semialdehyde dehydrogenase [acylating], mitochondrial	CG17896	0	0	#DIV/0!	#DIV/0!
A0A0B4KEK1;Q0E9C2;A0A0B4KET9;A0A0B4KFP2	Enhancer of polycomb-like protein	E(Pc)	0	0	#DIV/0!	#DIV/0!
Q9VAX7;Q8MST5		betaTub97EF	0	0	#DIV/0!	#DIV/0!
Q9VI61;A0A0B4KF76;Q8INT1;A0A0B4KFQ4;E1JJ75;E1JJ76;A8JQU7;Q7KSZ0;A0A0B4KFD2;Q9VI63;A0A0B4KGB4;A8JQU6;A0A0B4KGP1		Alh	0	0	#DIV/0!	#DIV/0!
P16378-2;P16378	G protein alpha o subunit	Galphao	0	0	#DIV/0!	#DIV/0!
Q9VKZ8	Ubiquitin carboxyl-terminal hydrolase	Usp14	0	0	#DIV/0!	#DIV/0!
O62621	Coatomer subunit beta	betaCop	0	0	#DIV/0!	#DIV/0!
Q24439	ATP synthase subunit O, mitochondrial	Oscp	0	0	#DIV/0!	#DIV/0!
Q94513;Q7JN06		BEAF-32	0	0	#DIV/0!	#DIV/0!
Q9W3J5	Probable phenylalanine--tRNA ligase alpha subunit	CG2263	0	0	#DIV/0!	#DIV/0!
M9PI47;M9PCC4;Q9XZ09;Q8IQH9;Q8IQI0		Sap130	0	0	#DIV/0!	#DIV/0!
X2JD07;Q9W3C1	Polycomb protein l(1)G0020	l(1)G0020	0	0	#DIV/0!	#DIV/0!
Q9I7R0;C0PDF4;M9PEW1		CG18815-RA	0	0	#DIV/0!	#DIV/0!
Q9VKM8;Q9VKM7		CG6089	0	0	#DIV/0!	#DIV/0!
O76874		EG:125H10.1	0	0	#DIV/0!	#DIV/0!
A0A0B4KGY9;A0A0B4K6K8;Q9VBQ1;A0A0B4KHV4;Q8IMS8		msi	0	0	#DIV/0!	#DIV/0!
Q960W6	Putative fatty acyl-CoA reductase CG8306	CG8306	0	0	#DIV/0!	#DIV/0!
P92192	Larval cuticle protein 5	Lcp65Ab1	0	0	#DIV/0!	#DIV/0!
M9PGK3;Q2MGP0;Q9W3U7;Q9W3U8;M9PDY3;M9PJA1		CG4564	0	0	#DIV/0!	#DIV/0!
X2JIN0;M9MSA5;X2JDY1;A8JV00;M9PGT0;M9PDW8;M9PJ82;E2QD99			0	0	#DIV/0!	#DIV/0!
A4V4I0;P26308	Guanine nucleotide-binding protein subunit beta-1	Gbeta13F	0	0	#DIV/0!	#DIV/0!
Q24050		anon-i1	0	0	#DIV/0!	#DIV/0!
Q9XZU1	Exportin-2	Cas	0	0	#DIV/0!	#DIV/0!
Q7K231			0	0	#DIV/0!	#DIV/0!
Q9VY27	Nucleoside diphosphate kinase	nmdyn-D6	0	0	#DIV/0!	#DIV/0!
Q7K3B7			0	0	#DIV/0!	#DIV/0!
Q9VE75	V-type proton ATPase subunit a	Vha100-2	0	0	#DIV/0!	#DIV/0!
H5V895;Q8T0U6;P48462	Serine/threonine-protein phosphatase;Serine/threonine-protein phosphatase beta isoform	flw	0	0	#DIV/0!	#DIV/0!
Q9VNA3			0	0	#DIV/0!	#DIV/0!
Q9VG96	Glutathione S-transferase D4	GstD4	0	0	#DIV/0!	#DIV/0!
Q9VVA6		nudC	0	0	#DIV/0!	#DIV/0!
Q7KTK9;M9PCA2;M9PCU4;M9PCG1;Q9VM14	Acetyltransferase component of pyruvate dehydrogenase complex		0	0	#DIV/0!	#DIV/0!
Q8IR93;Q9VZ20		Dlic	0	0	#DIV/0!	#DIV/0!
Q9V460-2;Q9V460	Transcription elongation factor SPT5	Spt5	0	0	#DIV/0!	#DIV/0!
Q59DP8;Q59DQ0;E6EK17;E6EK15;Q9V4C7;E6EK18;Q59DP9	Calcium-transporting ATPase	PMCA	0	0	#DIV/0!	#DIV/0!
Q9VP53		Cpr78Cc	0	0	#DIV/0!	#DIV/0!
P22265	Protein teashirt	tsh	0	0	#DIV/0!	#DIV/0!
P04052	DNA-directed RNA polymerase II subunit RPB1	RpII215	0	0	#DIV/0!	#DIV/0!
Q9VTB4		ND-13B	0	0	#DIV/0!	#DIV/0!
Q9VBX1	Nuclear export mediator factor NEMF homolog	Clbn	0	0	#DIV/0!	#DIV/0!
Q9VAM5		Brd8	0	0	#DIV/0!	#DIV/0!
Q9V3D9		Srp54k	0	0	#DIV/0!	#DIV/0!
M9PID3;M9PG82;M9PG20;Q9VPB0		HIPP1	0	0	#DIV/0!	#DIV/0!
M9PI05;Q9V3I5	Chromosomal serine/threonine-protein kinase JIL-1	JIL-1	0	0	#DIV/0!	#DIV/0!
Q0KHZ9;Q9VAL7		Cnx99A	0	0	#DIV/0!	#DIV/0!
Q9VU86;Q2PDX8		Spt20	0	0	#DIV/0!	#DIV/0!
Q8IH13		TwdlW	0	0	#DIV/0!	#DIV/0!
X2JAW6;P15215	Laminin subunit gamma-1	LanB2	0	0	#DIV/0!	#DIV/0!
M9PGG0;M9PG88;M9PIL3;Q9VNS2;A8JNX0		ArfGAP3	0	0	#DIV/0!	#DIV/0!
Q9VYG2	Brahma-associated protein of 60 kDa	Bap60	0	0	#DIV/0!	#DIV/0!
Q9V461	DNA replication licensing factor Mcm6	Mcm6	0	0	#DIV/0!	#DIV/0!
A0A0B4K7L0;Q9W252	DNA repair protein RAD50	rad50	0	0	#DIV/0!	#DIV/0!
Q9VH00			0	0	#DIV/0!	#DIV/0!
E1JJI5;P54367	Casein kinase I isoform alpha	CkIalpha	0	0	#DIV/0!	#DIV/0!
D0Z726;Q9VRD6;A8JUT4;Q9VJ85		Ntf-2;Ntf-2r	0	0	#DIV/0!	#DIV/0!
A1Z6X6			0	0	#DIV/0!	#DIV/0!
Q9VMH2		Arpc4	0	0	#DIV/0!	#DIV/0!
Q9VFP0			0	0	#DIV/0!	#DIV/0!
Q9W2P4		CG15650-RA	0	0	#DIV/0!	#DIV/0!
O61345	Protein penguin	pen	0	0	#DIV/0!	#DIV/0!
Q9VN50	Eukaryotic translation initiation factor 3 subunit F-1	eIF3-S5-1	0	0	#DIV/0!	#DIV/0!
M9PHZ5;P42124	Histone-lysine N-methyltransferase E(z)	E(z)	0	0	#DIV/0!	#DIV/0!
Q9VKR2		CG17118	0	0	#DIV/0!	#DIV/0!
Q9VRN0			0	0	#DIV/0!	#DIV/0!
Q8MRM0		GstT4	0	0	#DIV/0!	#DIV/0!
B7Z0L1;B7Z0L0;Q9VES3;Q8INA9;A0A0B4KH94;A8JR25;P10674	Fasciclin-1	Fas1	0	0	#DIV/0!	#DIV/0!
Q8I937			0	0	#DIV/0!	#DIV/0!
Q4V664			0	0	#DIV/0!	#DIV/0!
Q9VB04;Q7KRX5;A0A0B4KH64		btz	0	0	#DIV/0!	#DIV/0!
Q9VEF0			0	0	#DIV/0!	#DIV/0!
Q9VAK3			0	0	#DIV/0!	#DIV/0!
Q9W1R5	Protein virilizer	vir	0	0	#DIV/0!	#DIV/0!
Q9VAM6	CDGSH iron-sulfur domain-containing protein 2 homolog	CG1458	0	0	#DIV/0!	#DIV/0!
Q9VT32;M9PEY1;M9PEP5;M9PHW7;M9PF46;Q9VT33			0	0	#DIV/0!	#DIV/0!
Q9I7R7			0	0	#DIV/0!	#DIV/0!
P11046	Laminin subunit beta-1	LanB1	0	0	#DIV/0!	#DIV/0!
H8F4V5;Q9VRM7	Cytochrome P450 307a1	spo	0	0	#DIV/0!	#DIV/0!
E1JH64;A1Z9J2;A1Z9J0;B7YZG4;B7YZG2;B7YZG3;A1Z9I8;E1JH62;A1Z9I9;A0A0B4K7P8;A0A0B4K7Y9;A0A0B4K869;E1JH65;A0A0B4K788;A0A0B4K867;B7YZG6;B7YZG5;E1JH63;A1Z9J1;A1Z9J3;A0A0B4K718		shot	0	0	#DIV/0!	#DIV/0!
A0AQH0	Proteasome subunit beta type	Prosbeta1	0	0	#DIV/0!	#DIV/0!
Q9W4X7	Eukaryotic translation initiation factor 3 subunit G-1	eIF3-S4-1	0	0	#DIV/0!	#DIV/0!
Q7KMH9		wde	0	0	#DIV/0!	#DIV/0!
Q95RJ9	F-box-like/WD repeat-containing protein ebi	ebi	0	0	#DIV/0!	#DIV/0!
Q9Y112		BcDNA.GH10614	0	0	#DIV/0!	#DIV/0!
Q9VVI0		U4-U6-60K	0	0	#DIV/0!	#DIV/0!
O76912		crm	0	0	#DIV/0!	#DIV/0!
L0MPZ1;X2JD89;Q7KQP6;L0MN91;D1YSG0		bt	0	0	#DIV/0!	#DIV/0!
Q9VIE7		bur	0	0	#DIV/0!	#DIV/0!
Q9VA18		l(3)03670	0	0	#DIV/0!	#DIV/0!
Q9W086		mRpL46	0	0	#DIV/0!	#DIV/0!
Q0E914;A0A0B4KEV0;A1ZBN3;Q8IHH3;A0A0C4DHD5;D5AEJ9;Q7JMZ7;Q6NND8;A0A0B4K7I6;A0A0B4K7W3;A0A0B4K7B0;A0A0B4K852;A0A0B4K8A2;A0A0B4KF04;A0A0B4K8A1;A0A0B4K7H8;A0A0B4K7W7;A0A0B4K7I2		sm	0	0	#DIV/0!	#DIV/0!
Q0E993;A0A0B4KF06		Aats-val	0	0	#DIV/0!	#DIV/0!
A0A0B4LH72;Q9VF08	Mitochondrial import inner membrane translocase subunit Tim16	blp	0	0	#DIV/0!	#DIV/0!
A0A0B4LEV8;A1Z7A8;A1Z7A8-2		coil	0	0	#DIV/0!	#DIV/0!
Q7K0B6		GstT1	0	0	#DIV/0!	#DIV/0!
Q9VRM2;B7Z0B9;Q86NR7			0	0	#DIV/0!	#DIV/0!
P40797	Protein peanut	pnut	0	0	#DIV/0!	#DIV/0!
X2J9R2;Q9V3D2	Oxygen-dependent coproporphyrinogen-III oxidase	Coprox	0	0	#DIV/0!	#DIV/0!
Q9VQB4			0	0	#DIV/0!	#DIV/0!
Q9VRE0			0	0	#DIV/0!	#DIV/0!
Q9VVA4;M9NFH8			0	0	#DIV/0!	#DIV/0!
Q9VRP5-7;Q9VRP5	Ubiquitin carboxyl-terminal hydrolase 36	scny	0	0	#DIV/0!	#DIV/0!
A1Z934			0	0	#DIV/0!	#DIV/0!
Q9VDS7;A0A0B4LID7		CG4538-RA	0	0	#DIV/0!	#DIV/0!
Q7K4B2			0	0	#DIV/0!	#DIV/0!
Q9VSK9			0	0	#DIV/0!	#DIV/0!
Q9VUH8		Tdrd3	0	0	#DIV/0!	#DIV/0!
A1Z7J7;A1Z7J6;A0A0B4LEY1;A0A0B4LEZ1		Sec31	0	0	#DIV/0!	#DIV/0!
X2J8C3;Q10714	Angiotensin-converting enzyme	Ance	0	0	#DIV/0!	#DIV/0!
Q9VEB3	Ribosome production factor 2 homolog	CG7993	0	0	#DIV/0!	#DIV/0!
Q9VGH0			0	0	#DIV/0!	#DIV/0!
X2JKZ0;X2JE83;Q8IQZ6;M9MSB6;X2JCD6;M9MSE8;X2JFL7;Q8T498-2;Q8T498	Probable Ras GTPase-activating protein	CG42684	0	0	#DIV/0!	#DIV/0!
Q8T0J3;Q9V4P1-2;Q9V4P1	Actin-binding protein anillin	scra	0	0	#DIV/0!	#DIV/0!
Q6NLM8;A0A0B4LFU3		sano	0	0	#DIV/0!	#DIV/0!
Q9VID9			0	0	#DIV/0!	#DIV/0!
Q9VW59		RhoGDI	0	0	#DIV/0!	#DIV/0!
Q7JY89			0	0	#DIV/0!	#DIV/0!
Q95RX5			0	0	#DIV/0!	#DIV/0!
Q9W0S4;M9PE21;M9PDI0		miple2	0	0	#DIV/0!	#DIV/0!
O77434;M9PGI6		Sec22	0	0	#DIV/0!	#DIV/0!
M9PD43;Q9V412	UPF0428 protein CG16865	CG16865	0	0	#DIV/0!	#DIV/0!
X2J9P9;Q9VMA3	Protein cup	cup	0	0	#DIV/0!	#DIV/0!
X2JBC1;Q9VYS3	Regulator of nonsense transcripts 1 homolog	Upf1	0	0	#DIV/0!	#DIV/0!
Q9VMS2;M9NES4;A8DYV5		Ncoa6	0	0	#DIV/0!	#DIV/0!
Q9V4E0		ND-49	0	0	#DIV/0!	#DIV/0!
Q9VHK6		IscU	0	0	#DIV/0!	#DIV/0!
Q9VQG4	Congested-like trachea protein	colt	0	0	#DIV/0!	#DIV/0!
Q9VRU8			0	0	#DIV/0!	#DIV/0!
Q7PLL6			0	0	#DIV/0!	#DIV/0!
Q9U9Q4	Eukaryotic translation initiation factor 3 subunit H	eIF-3p40	0	0	#DIV/0!	#DIV/0!
R9PY73;Q9VX88;M9PEY4;M9PHX3;M9PHE3			0	0	#DIV/0!	#DIV/0!
A0A0B4K6U2;E1JIJ7;Q8INH9;A0A0B4K6G6;Q9VG05			0	0	#DIV/0!	#DIV/0!
M9PH39;Q9W321;M9MS40		nej	0	0	#DIV/0!	#DIV/0!
Q9VIT3		msb1l	0	0	#DIV/0!	#DIV/0!
Q9VHG4		VhaM8.9	0	0	#DIV/0!	#DIV/0!
P22465-2;P22465	Annexin B10	AnxB10	0	0	#DIV/0!	#DIV/0!
Q9W445	Malignant T-cell-amplified sequence 1 homolog	MCTS1	0	0	#DIV/0!	#DIV/0!
Q9VSS1		pix	0	0	#DIV/0!	#DIV/0!
Q868Z9-5;Q868Z9-2;Q868Z9-6;Q868Z9	Papilin	Ppn	0	0	#DIV/0!	#DIV/0!
Q23972;Q23972-2	Protein Smaug	smg	0	0	#DIV/0!	#DIV/0!
Q24253	AP complex subunit beta	AP-1-2beta	0	0	#DIV/0!	#DIV/0!
A0A0B4KEM6;P07189	Larval cuticle protein 4	Lcp4	0	0	#DIV/0!	#DIV/0!
A0A0B4KFL0;A0A0B4K851;A0A126GUM4;Q4Z8K6-3;Q4Z8K6-2;Q4Z8K6	Ran-binding proteins 9/10 homolog	RanBPM	0	0	#DIV/0!	#DIV/0!
Q8IR08		Twdlalpha	0	0	#DIV/0!	#DIV/0!
Q9VZ60			0	0	#DIV/0!	#DIV/0!
B7Z0G1;Q02870	DNA excision repair protein haywire	hay	0	0	#DIV/0!	#DIV/0!
Q8SXI2		Yeti	0	0	#DIV/0!	#DIV/0!
Q0E9F9		CG2915-RB	0	0	#DIV/0!	#DIV/0!
Q9VDI5			0	0	#DIV/0!	#DIV/0!
Q9U1K7		EG:140G11.5	0	0	#DIV/0!	#DIV/0!
Q9W1F7			0	0	#DIV/0!	#DIV/0!
Q9VUN9		CG7857-RA	0	0	#DIV/0!	#DIV/0!
A1YK02		Nup75	0	0	#DIV/0!	#DIV/0!
Q9VS37		Cdc27	0	0	#DIV/0!	#DIV/0!
Q9VAV2		CG12413-RA	0	0	#DIV/0!	#DIV/0!
P49963	Signal recognition particle 19 kDa protein	Srp19	0	0	#DIV/0!	#DIV/0!
E1JH01;Q9V345	COP9 signalosome complex subunit 4	CSN4	0	0	#DIV/0!	#DIV/0!
Q8IHA6;Q9VGX5;A0A0C4DHE3;Q8INL2		Cap-H2	0	0	#DIV/0!	#DIV/0!
Q9VX75;X2JCB3;X2JFU8;Q0KHR3		baz	0	0	#DIV/0!	#DIV/0!
Q9V470	Succinyl-CoA ligase subunit beta	Sucb	0	0	#DIV/0!	#DIV/0!
Q9VFB9			0	0	#DIV/0!	#DIV/0!
A0A0C4DHG6;A0A0C4DHG2;Q07171-2;Q07171-6;Q07171	Gelsolin	Gel	0	0	#DIV/0!	#DIV/0!
Q9VVL8		CG7441-RA	0	0	#DIV/0!	#DIV/0!
A8JNT6;Q9VUX7;A8JNT5;Q9VUX6;A8JNT4;Q8MV37;M9PCQ3;Q8IQN4;M9NDA1;M9NFF6;M9NDS8;M9NEB2		Mbs	0	0	#DIV/0!	#DIV/0!
P82804	Partner of Y14 and mago	wibg	0	0	#DIV/0!	#DIV/0!
A1ZB71		GstE6	0	0	#DIV/0!	#DIV/0!
Q9VNY5			0	0	#DIV/0!	#DIV/0!
Q9VX24			0	0	#DIV/0!	#DIV/0!
A0A0B4KG40;A0A0B4LH38;Q9VH10;A0A0B4JCW7;A0A0B4LGZ2;A0A0B4LH08			0	0	#DIV/0!	#DIV/0!
A0A0B4K629;P10105-2;P10105	Homeotic protein labial	lab	0	0	#DIV/0!	#DIV/0!
A0A0B4K652;P36958	DNA-directed RNA polymerase subunit;DNA-directed RNA polymerase II subunit RPB9	RpII15	0	0	#DIV/0!	#DIV/0!
A0A0B4K6M7;Q9VHA0	Polycomb protein Scm	Scm	0	0	#DIV/0!	#DIV/0!
E1JGQ3;Q9W2J6;A0A0B4LG72;A0A0B4LG29;A0A0B4K7X5;A0A0B4LFW5		Glycogenin	0	0	#DIV/0!	#DIV/0!
A0A0B4KEG7;P07187;A0A0B4KF10;P02839	Larval cuticle protein 2;Larval cuticle protein 1	Lcp2;Lcp1	0	0	#DIV/0!	#DIV/0!
A0A0B4KEI8;Q7JQY8			0	0	#DIV/0!	#DIV/0!
A0A0B4KEQ0;Q24318-2;Q24318	Transcription factor Dp	Dp	0	0	#DIV/0!	#DIV/0!
G3JX25;C1C3E7;G3JX31;G3JX29;G3JX30;G3JX27;G3JX28;A0A0B4KFR8;G3JX32;A0A0B4KER6;A0A0B4KEW3;A0A0B4LGL0;A0A126GUN6;A1ZA47-7;A1ZA47-4;A1ZA47-5;A1ZA47-3;A1ZA47	PDZ and LIM domain protein Zasp	Zasp52	0	0	#DIV/0!	#DIV/0!
Q9N693;E1JGL0;A0A0B4KEU2		sbb	0	0	#DIV/0!	#DIV/0!
A0A0B4KF63;A0A0B4JD77;E1JH70;A1Z9W7;A0A0B4JD54;Q7KMM8;A0A0B4JCT6;A1Z9W5;A8DYE0		Kank	0	0	#DIV/0!	#DIV/0!
Q9VHX9;A0A0B4KFA6		CD98hc	0	0	#DIV/0!	#DIV/0!
A0A0B4KFD9			0	0	#DIV/0!	#DIV/0!
A0A0B4KFW0;Q8T0S6	Serine/threonine-protein kinase hippo	hpo	0	0	#DIV/0!	#DIV/0!
Q9VEL9;A0A0B4KG53		Mur89F	0	0	#DIV/0!	#DIV/0!
Q9VFC6;Q8INF1;Q8I062;E1JIK9;E1JIK6;A0A0B4KG65;Q95U15;C1C553;Q70VI1;Q9VFC7;C1C529		Mf	0	0	#DIV/0!	#DIV/0!
A0A0B4KHL7;A0A0B4KGN2;P91928	MICOS complex subunit Mic60	CG6455	0	0	#DIV/0!	#DIV/0!
A0A0B4KGW5;Q9VCC1;Q0KI21;A0A0B4LIJ3			0	0	#DIV/0!	#DIV/0!
A0A0B4KH34;P22464-3;P22464-2;P22464	Annexin;Annexin B9	AnxB9	0	0	#DIV/0!	#DIV/0!
A0A0B4KHA1;P25992	Yemanuclein-alpha	yem;yemalpha	0	0	#DIV/0!	#DIV/0!
A0A0B4LHB3;P12428	Protein brown	bw	0	0	#DIV/0!	#DIV/0!
A0A0S0WNZ2;P52302;A0A0S0WGW8	Protein lethal(3)malignant blood neoplasm 1	l(3)mbn	0	0	#DIV/0!	#DIV/0!
A1A6X5;A8JNH4		CG34267-RA;CG34268-RA	0	0	#DIV/0!	#DIV/0!
A1Z7G2		CG14752-RA	0	0	#DIV/0!	#DIV/0!
A1Z8F3		CG13230-RA	0	0	#DIV/0!	#DIV/0!
A1Z8H1		Cpr47Ea	0	0	#DIV/0!	#DIV/0!
A1Z8H7;A0A0B4JCR2		Cpr47Ef	0	0	#DIV/0!	#DIV/0!
A1Z8Y8		Cpr49Ad	0	0	#DIV/0!	#DIV/0!
A1Z8Z3		Cpr49Ag	0	0	#DIV/0!	#DIV/0!
A1Z9I5		tum	0	0	#DIV/0!	#DIV/0!
A1Z9U0		CG30480-RA	0	0	#DIV/0!	#DIV/0!
A1ZA23		CG8192-RA	0	0	#DIV/0!	#DIV/0!
A1ZB61			0	0	#DIV/0!	#DIV/0!
A4UZL5;P41043;A0A0B4KFT5	Glutathione S-transferase S1	GstS1	0	0	#DIV/0!	#DIV/0!
A4UZW2;P40320-4;P40320-3;P40320;E4NKH6;M9PAY2;P40320-2	S-adenosylmethionine synthase	Sam-S	0	0	#DIV/0!	#DIV/0!
A4V4C1;M9NGA3;M9NDU6;M9PHA6;P08182-3;P08182	Casein kinase II subunit beta	CkIIbeta	0	0	#DIV/0!	#DIV/0!
A8DRW0		Cpr49Aa	0	0	#DIV/0!	#DIV/0!
Q59DZ3;A8DZ03;A8DZ02;Q9VJW9		kuz	0	0	#DIV/0!	#DIV/0!
M9PCU1;M9PI83;M9PFX0;M9PFI5;X2JGR4;A8JNU2;M9PFI8;M9PCT8;M9PFS1;P00522	Non-specific protein-tyrosine kinase;Tyrosine-protein kinase Abl	Abl	0	0	#DIV/0!	#DIV/0!
M9NGR9;Q9W433;M9NDQ0;A8JUY8;M9PGH9		Ca-alpha1T	0	0	#DIV/0!	#DIV/0!
Q7PLP4;A8Y582;Q7PLP5			0	0	#DIV/0!	#DIV/0!
M9PET0;M9PC43;B5RIM9;P13706-4;P13706-2;P13706-3;P13706	Glycerol-3-phosphate dehydrogenase [NAD(+)];Glycerol-3-phosphate dehydrogenase [NAD(+)], cytoplasmic	Gpdh	0	0	#DIV/0!	#DIV/0!
M9MRW2;Q8IQM3;Q9VUR5;Q9VUR6;B7Z058		RhoGAP71E	0	0	#DIV/0!	#DIV/0!
Q8T018;B7Z0B7;B7Z0B8			0	0	#DIV/0!	#DIV/0!
B7Z0N0			0	0	#DIV/0!	#DIV/0!
B7Z100;B7Z103		CG42323-RC	0	0	#DIV/0!	#DIV/0!
E1JH57;Q7K3L1	Guanylate kinase-associated protein mars	mars	0	0	#DIV/0!	#DIV/0!
E1JI93;Q9VSU2		Tequila	0	0	#DIV/0!	#DIV/0!
E1JJN1;P35128	Ubiquitin-conjugating enzyme E2 N	ben	0	0	#DIV/0!	#DIV/0!
M9MSF5;E8NH67;Q9W5X1		CG9572-RB;CG9572-RA	0	0	#DIV/0!	#DIV/0!
E8NHB1;Q24325	Transcription initiation factor TFIID subunit 2	Taf2	0	0	#DIV/0!	#DIV/0!
M9MRU9;M9PE38;M9MRZ7		Shab	0	0	#DIV/0!	#DIV/0!
M9NEV0;Q9VMJ7	Lysine-specific demethylase lid	lid	0	0	#DIV/0!	#DIV/0!
M9PB68;Q9VLT5-2;Q9VLT5	Protein purity of essence	poe	0	0	#DIV/0!	#DIV/0!
Q9VZ27;M9PEA2		CG18292-RA	0	0	#DIV/0!	#DIV/0!
Q9VSE5;M9PEI0			0	0	#DIV/0!	#DIV/0!
M9PFZ6;P02574	Actin, larval muscle	Act79B	0	0	#DIV/0!	#DIV/0!
M9PG40;Q8SYG3;D3DME9;M9PDD4		CG40045-RA	0	0	#DIV/0!	#DIV/0!
M9PGZ2;Q9VYM0		Cpr11B	0	0	#DIV/0!	#DIV/0!
M9PHW9;Q9VWW0-5;Q9VWW0-4	Cyclic AMP response element-binding protein B	CrebB	0	0	#DIV/0!	#DIV/0!
M9PI58;Q9VUE5		stwl	0	0	#DIV/0!	#DIV/0!
M9PJG5;Q9W2X3		CG15308-RB	0	0	#DIV/0!	#DIV/0!
P07185	Chorion protein S15	Cp15	0	0	#DIV/0!	#DIV/0!
P07186	Chorion protein S19	Cp19	0	0	#DIV/0!	#DIV/0!
P17886	Protein crooked neck	crn	0	0	#DIV/0!	#DIV/0!
Q8IFW6;A1ZAK4;A1ZAK3;Q8T0D3		Dek	0	0	#DIV/0!	#DIV/0!
P29843;Q8I0E9	Heat shock 70 kDa protein cognate 1	Hsc70-1	0	0	#DIV/0!	#DIV/0!
P41964;Q9VZR2;Q9VZQ4	Drosomycin	Drs;Drsl5;Drsl6	0	0	#DIV/0!	#DIV/0!
P52654-3;P52654-2;P52654	Transcription initiation factor IIA subunit 1;Transcription initiation factor IIA alpha chain;Transcription initiation factor IIA beta chain	TfIIA-L	0	0	#DIV/0!	#DIV/0!
P83967	Actin, indirect flight muscle	Act88F	0	0	#DIV/0!	#DIV/0!
P91939		Lcp65Ad	0	0	#DIV/0!	#DIV/0!
P91941		Acp65Aa	0	0	#DIV/0!	#DIV/0!
P91942		Lcp65Ae	0	0	#DIV/0!	#DIV/0!
P92194		Lcp65Af	0	0	#DIV/0!	#DIV/0!
P98159	Serine protease nudel	ndl	0	0	#DIV/0!	#DIV/0!
Q06521	Vitelline membrane protein Vm34Ca	Vm34Ca	0	0	#DIV/0!	#DIV/0!
Q0E8P1;Q9VIX6			0	0	#DIV/0!	#DIV/0!
Q0E8X7			0	0	#DIV/0!	#DIV/0!
Q0E906			0	0	#DIV/0!	#DIV/0!
Q26416	Adult cuticle protein 1	Acp1	0	0	#DIV/0!	#DIV/0!
Q6NN28;A0A0B4KG06		Tm1	0	0	#DIV/0!	#DIV/0!
Q7JQH9;Q9V3K9		whd	0	0	#DIV/0!	#DIV/0!
Q7JRE4		MAN1	0	0	#DIV/0!	#DIV/0!
Q7JZN0		Sec61beta	0	0	#DIV/0!	#DIV/0!
Q7K2W6		PPO1	0	0	#DIV/0!	#DIV/0!
Q7K3D8		DMAP1	0	0	#DIV/0!	#DIV/0!
Q7KMM4		GCS2alpha	0	0	#DIV/0!	#DIV/0!
Q7KSQ0		sea	0	0	#DIV/0!	#DIV/0!
Q7KVI9;Q9W1Q4			0	0	#DIV/0!	#DIV/0!
Q7Z2C5			0	0	#DIV/0!	#DIV/0!
Q8I0N3;Q9VBD9		TwdlL	0	0	#DIV/0!	#DIV/0!
Q9VD13;Q8IN05		lqfR	0	0	#DIV/0!	#DIV/0!
Q8IR11		TwdlX	0	0	#DIV/0!	#DIV/0!
Q8IR57			0	0	#DIV/0!	#DIV/0!
Q8MSI2		Scp1	0	0	#DIV/0!	#DIV/0!
Q8SXR7;Q9W185			0	0	#DIV/0!	#DIV/0!
Q8SZ38			0	0	#DIV/0!	#DIV/0!
Q8T9H0;Q9VIJ3		CG9328-RA	0	0	#DIV/0!	#DIV/0!
Q95RV3		Lhr	0	0	#DIV/0!	#DIV/0!
Q9I7Q5		Cpr65Au	0	0	#DIV/0!	#DIV/0!
Q9V393		krz	0	0	#DIV/0!	#DIV/0!
Q9V3J7		EG:BACR7A4.3	0	0	#DIV/0!	#DIV/0!
Q9V455	Importin subunit alpha	Kap-alpha3	0	0	#DIV/0!	#DIV/0!
Q9V5C6	Proteasome subunit alpha type-3	Prosalpha7	0	0	#DIV/0!	#DIV/0!
Q9V7U0;Q9V7U0-2	Pro-resilin	resilin	0	0	#DIV/0!	#DIV/0!
Q9V9R2		Cul2	0	0	#DIV/0!	#DIV/0!
Q9VA32		Cpr100A	0	0	#DIV/0!	#DIV/0!
Q9VAJ2		Bub3	0	0	#DIV/0!	#DIV/0!
Q9VBD8		TwdlO	0	0	#DIV/0!	#DIV/0!
Q9VBE1		TwdlP	0	0	#DIV/0!	#DIV/0!
Q9VC60			0	0	#DIV/0!	#DIV/0!
Q9VCD1		Rootletin	0	0	#DIV/0!	#DIV/0!
Q9VD04;Q9VD05			0	0	#DIV/0!	#DIV/0!
Q9VD14			0	0	#DIV/0!	#DIV/0!
Q9VDE4		Bdbt	0	0	#DIV/0!	#DIV/0!
Q9VDR1	Mediator of RNA polymerase II transcription subunit 25	MED25	0	0	#DIV/0!	#DIV/0!
Q9VE98			0	0	#DIV/0!	#DIV/0!
Q9VEJ9			0	0	#DIV/0!	#DIV/0!
Q9VEM2		Det	0	0	#DIV/0!	#DIV/0!
Q9VEN6		mRpS11	0	0	#DIV/0!	#DIV/0!
Q9VF28	Actin-related protein 2/3 complex subunit 3	Arpc3A	0	0	#DIV/0!	#DIV/0!
Q9VFP8		Art6	0	0	#DIV/0!	#DIV/0!
Q9VGQ1			0	0	#DIV/0!	#DIV/0!
Q9VHH8		beag	0	0	#DIV/0!	#DIV/0!
Q9VIF0	Nucleolar complex protein 2 homolog	CG9246	0	0	#DIV/0!	#DIV/0!
Q9VJI6;X2JED0;A8DZ09;M9PG25;M9PBC6			0	0	#DIV/0!	#DIV/0!
Q9VJM1		CG34168-RA	0	0	#DIV/0!	#DIV/0!
Q9VKC1		RpL7-like	0	0	#DIV/0!	#DIV/0!
X2J9F7;Q9VKI3	Vitelline membrane protein Vm32E	Vm32E	0	0	#DIV/0!	#DIV/0!
Q9VLK1			0	0	#DIV/0!	#DIV/0!
Q9VLX9			0	0	#DIV/0!	#DIV/0!
Q9VLY1			0	0	#DIV/0!	#DIV/0!
Q9VMB9		COX5B	0	0	#DIV/0!	#DIV/0!
Q9VMD0		DLP	0	0	#DIV/0!	#DIV/0!
Q9VMH8			0	0	#DIV/0!	#DIV/0!
Q9VMK2		CG13992-RA	0	0	#DIV/0!	#DIV/0!
Q9VMZ6		TwdlG	0	0	#DIV/0!	#DIV/0!
Q9VMZ8		TwdlV	0	0	#DIV/0!	#DIV/0!
Q9VNC1		mRpL44	0	0	#DIV/0!	#DIV/0!
Q9VNN3			0	0	#DIV/0!	#DIV/0!
Q9VQK7			0	0	#DIV/0!	#DIV/0!
Q9VQQ0	Serine/threonine-protein phosphatase 2A activator	Ptpa	0	0	#DIV/0!	#DIV/0!
Q9VR96		Obp19c	0	0	#DIV/0!	#DIV/0!
Q9VS64		CG8563-RA	0	0	#DIV/0!	#DIV/0!
Q9VS81			0	0	#DIV/0!	#DIV/0!
Q9VSM8		GAPsec	0	0	#DIV/0!	#DIV/0!
Q9VTC7;Q9VTC6		Cpr67Fa2;Cpr67Fa1	0	0	#DIV/0!	#DIV/0!
Q9VTC8		Cpr67Fb	0	0	#DIV/0!	#DIV/0!
Q9VTU4	Eukaryotic translation initiation factor 3 subunit L	CG5642	0	0	#DIV/0!	#DIV/0!
Q9VVZ5			0	0	#DIV/0!	#DIV/0!
Q9VW34		serp	0	0	#DIV/0!	#DIV/0!
Q9VWA8	Protein FRG1 homolog	FRG1	0	0	#DIV/0!	#DIV/0!
Q9VH84;A8JQW3		Pnn	0	9003300	#DIV/0!	∞
Q05856	Small nuclear ribonucleoprotein-associated protein B	SmB	0	0	#DIV/0!	#DIV/0!
Q9VX65			0	0	#DIV/0!	#DIV/0!
Q9VXE5	Serine/threonine-protein kinase PAK mbt	mbt	0	0	#DIV/0!	#DIV/0!
Q9VXK8			0	0	#DIV/0!	#DIV/0!
A1ZAB5;A0A0B4KEX0	Protein clueless	clu	0	8933400	#DIV/0!	∞
Q9VXW4;Q9VXW3		CG9123-RA	0	0	#DIV/0!	#DIV/0!
Q9VYM5		Cpr11A	0	0	#DIV/0!	#DIV/0!
Q9VZC5			0	0	#DIV/0!	#DIV/0!
Q9VZG0		Cpr64Ac	0	0	#DIV/0!	#DIV/0!
Q9VZG2		Cpr64Aa	0	0	#DIV/0!	#DIV/0!
Q9VZL3		Sc2	0	0	#DIV/0!	#DIV/0!
Q9VZQ7			0	0	#DIV/0!	#DIV/0!
X2JG50;Q9VWE6	Protein ELYS homolog	CG14215	0	0	#DIV/0!	#DIV/0!
Q9W062		Mfap1	0	0	#DIV/0!	#DIV/0!
Q9W078		Cpr62Bb	0	0	#DIV/0!	#DIV/0!
Q9W0P4			0	0	#DIV/0!	#DIV/0!
Q9W198		ocm	0	0	#DIV/0!	#DIV/0!
Q9W273	Alkaline phosphatase		0	0	#DIV/0!	#DIV/0!
Q9W275	Alkaline phosphatase		0	0	#DIV/0!	#DIV/0!
Q9W287			0	0	#DIV/0!	#DIV/0!
Q9W2E3		NC2alpha	0	0	#DIV/0!	#DIV/0!
Q9W3G1			0	0	#DIV/0!	#DIV/0!
Q9W3K3			0	0	#DIV/0!	#DIV/0!
Q9W3L0		CG1571-RA	0	0	#DIV/0!	#DIV/0!
Q9W401;Q9W401-2	Probable citrate synthase, mitochondrial	kdn	0	0	#DIV/0!	#DIV/0!
Q9W4U6		CG14421-RA	0	0	#DIV/0!	#DIV/0!
Q9XYN7	Proteasome subunit beta type-3	Prosbeta3	0	0	#DIV/0!	#DIV/0!
Q9Y1B2	Origin recognition complex subunit 6	Orc6	0	0	#DIV/0!	#DIV/0!
Q9W5Q1			0	8875700	#DIV/0!	∞
Q9VU02	Probable small nuclear ribonucleoprotein Sm D1	SmD1	0	8773400	#DIV/0!	∞
P06754-1;Q8IGY1;P06754;P49455	Tropomyosin-1, isoforms 9A/A/B;Tropomyosin-1, isoforms 33/34	Tm1	0	8462400	#DIV/0!	∞
P22711	Muscle-specific homeobox protein tinman	tin	0	7938600	#DIV/0!	∞
E2QC83;Q7KNF2	Polyadenylate-binding protein 2	Pabp2	0	7654400	#DIV/0!	∞
Q9VMS1		cype	0	5693600	#DIV/0!	∞
Q9VS05	Forkhead box protein biniou	bin	0	4559400	#DIV/0!	∞
Q9VZZ6			0	3394400	#DIV/0!	∞
Q24297	Small nuclear ribonucleoprotein F	SmF	0	3112400	#DIV/0!	∞
Q7JZV0	Cuticular protein 47Eg	Cpr47Eg	0	0	#DIV/0!	#DIV/0!
Q9V3C6		EG:BACR42I17.10	0	1798400	#DIV/0!	∞
Q9VWQ6;Q9VWQ3		CG18259-RA	0	0	#DIV/0!	#DIV/0!
Q27237	Protein tumorous imaginal discs, mitochondrial	l(2)tid	0	0	#DIV/0!	#DIV/0!
Q9VXL5			0	1586800	#DIV/0!	∞
Q9VM17	SOSS complex subunit B homolog	CG5181	0	0	#DIV/0!	#DIV/0!
A0A0B4K6J1;E2QCY6;P52172-3;P52172-2;P52172	Box A-binding factor	srp	0	0	#DIV/0!	#DIV/0!
A0A0B4KF97;Q9VNE0			0	0	#DIV/0!	#DIV/0!
M9PCD6;Q9VU65	POC1 centriolar protein homolog	Poc1	0	0	#DIV/0!	#DIV/0!
Q9VQZ8			0	0	#DIV/0!	#DIV/0!
M9PG32;P49847	Transcription initiation factor TFIID subunit 6	Taf6	0	1441900	#DIV/0!	∞
A0A0B4KI23			0	1114400	#DIV/0!	∞
Q9VV21			0	0	#DIV/0!	#DIV/0!
A0A0B4JDD2;Q9VF00		GATAe	0	0	#DIV/0!	#DIV/0!
Q7K3D4			0	1111700	#DIV/0!	∞
Q9W029		yellow-g	0	0	#DIV/0!	#DIV/0!
P28518	DNA repair protein complementing XP-A cells homolog	Xpac	0	0	#DIV/0!	#DIV/0!
Q9VEJ1		SF1	0	18492000	#DIV/0!	∞
Q0E8J0		MEP-1	0	0	#DIV/0!	#DIV/0!
Q4ABE3		His1:CG33801	0	57347000	#DIV/0!	∞
B7Z0R6;Q0KI03;A4V3J9;P49762-3;P49762-2;A8JRF7;A0A0B4K6R9;A0A0B4K7Z3;Q8IML9;Q86B72;A0A0C4DHG9;Q86B73;P49762	Serine/threonine-protein kinase Doa	Doa	0	0	#DIV/0!	#DIV/0!
Q8IN02		Dph5	0	0	#DIV/0!	#DIV/0!
Q8IH14;O76876		ssx	0	37518000	#DIV/0!	∞
M9PB84;P31009	40S ribosomal protein S2	RpS2	0	17517000	#DIV/0!	∞
Q9VHI1		hyx	0	11696000	#DIV/0!	∞
X2JGM9;P41042	40S ribosomal protein S4	RpS4	0	8315900	#DIV/0!	∞
A0A0B4JD24;A0A0B4JCR9;Q7JQT8			0	8539100	#DIV/0!	∞
Q86BS3		Chro	0	13393000	#DIV/0!	∞
Q24478	Centrosome-associated zinc finger protein CP190	Cp190	0	11317000	#DIV/0!	∞
P55828	40S ribosomal protein S20	RpS20	0	113870000	#DIV/0!	∞
P09180	60S ribosomal protein L4	RpL4	0	20141000	#DIV/0!	∞
X2BZL0;M9NES1;Q9VWC6		vfl	0	33716000	#DIV/0!	∞
P05552-2;P05552;A0A0B4KEJ0	Transcription factor Adf-1	Adf1	0	49420000	#DIV/0!	∞
Q7KF43;A0A0B4KFC4		rib	0	10159000	#DIV/0!	∞
Q9V406		crp	0	33028000	#DIV/0!	∞
A1Z6M0		Bap170	0	96220000	#DIV/0!	∞
Q9VTP4	60S ribosomal protein L10a-2	RpL10Ab	0	18661000	#DIV/0!	∞
Q960V1;Q0E8G1;M9PET3;M9PF79		simj	0	28341000	#DIV/0!	∞
B7Z002;M9NEL3;M9NDB7;Q9VPL9;M9NCY5;Q9VPL6		kis	0	79435000	#DIV/0!	∞
A1ZBV0			0	0	#DIV/0!	#DIV/0!
M9PD75;Q94920	Voltage-dependent anion-selective channel	porin	0	32796000	#DIV/0!	∞
M9PG76;P19889	60S acidic ribosomal protein P0	RpLP0	0	62906000	#DIV/0!	∞
A0A0B4JD11;Q9NJH0	Elongation factor 1-gamma	Ef1gamma	0	44068000	#DIV/0!	∞
Q9VM69		nop5	0	36223000	#DIV/0!	∞
Q86BP9;X2J8K5			0	0	#DIV/0!	#DIV/0!
Q9VH07	RuvB-like helicase 1	pont	0	21154000	#DIV/0!	∞
R9Q794;Q9W5R8	60S ribosomal protein L5	RpL5	14767000	0	#NUM!	#NUM!
Q05344	FACT complex subunit Ssrp1	Ssrp	0	0	#DIV/0!	#DIV/0!
P21187	Polyadenylate-binding protein	pAbp	0	51621000	#DIV/0!	∞
Q9VWV6		Tsf1	0	9273600	#DIV/0!	∞
M9PGQ6;P39736	Puff-specific protein Bx42	Bx42	0	13782000	#DIV/0!	∞
M9NFR5;Q95RE4		yps	0	52757000	#DIV/0!	∞
M9PCC1;O18640;M9PB67	Guanine nucleotide-binding protein subunit beta-like protein	Rack1	0	18016000	#DIV/0!	∞
Q9V3C0	ATP-dependent RNA helicase abstrakt	abs	0	17225000	#DIV/0!	∞
P25007	Peptidyl-prolyl cis-trans isomerase	Cyp1	0	42359000	#DIV/0!	∞
Q27294;M9PH94	RNA-binding protein cabeza	caz	0	25031000	#DIV/0!	∞
A0A0B4LG52;Q9W237	40S ribosomal protein S16	RpS16	0	7392900	#DIV/0!	∞
P45594	Cofilin/actin-depolymerizing factor homolog	tsr	0	50700000	#DIV/0!	∞
E2QD65;P39018	40S ribosomal protein S19a	RpS19a	0	24548000	#DIV/0!	∞
Q9VU35			0	21053000	#DIV/0!	∞
Q9VDI1;A0A0B4KH28		Synd	0	16905000	#DIV/0!	∞
Q9VP57		pzg	0	67758000	#DIV/0!	∞
Q9XZ57;Q7JZD3;A1Z6P3		Eb1	0	13462000	#DIV/0!	∞
Q9VEB1		Mdh2	0	30533000	#DIV/0!	∞
Q9W3Z5			23167000	0	#NUM!	#NUM!
Q9VMI5			0	31931000	#DIV/0!	∞
Q8IP68			46938000	0	#NUM!	#NUM!
Q9VPR5			0	38842000	#DIV/0!	∞
A0A0B4K6N1;Q8MLY8	40S ribosomal protein S8	RpS8	0	0	#DIV/0!	#DIV/0!
P42283;P42284-1;P42284-3;Q867Z4-3;P42284;Q867Z4-2;Q867Z4-5;Q9V5M3-5;Q9V5M3-4;Q9V5M6-3;Q7KQZ4-4;Q9V5M6-5;Q9V5M3-2;Q7KQZ4-2;Q9V5M6-4;Q7KQZ4-3;Q9V5M6-2;Q9V5M3-3;Q7KQZ4;Q9V5M3;Q9V5M6;Q867Z4	Longitudinals lacking protein, isoform G;Longitudinals lacking protein, isoforms H/M/V;Longitudinals lacking protein, isoforms F/I/K/T;Longitudinals lacking protein, isoforms N/O/W/X/Y;Longitudinals lacking protein, isoforms J/P/Q/S/Z;Longitudinals lacking protein, isoforms A/B/D/L	lola	0	11759000	#DIV/0!	∞
A0A0B4LJ12;A0A0B4LHX6;P08879	Nucleoside diphosphate kinase	awd	0	26213000	#DIV/0!	∞
O62619-2;O62619	Pyruvate kinase	PyK	0	15776000	#DIV/0!	∞
A0A126GUM8;A0A0B4K6T1;A0A0B4K7U5;E1JH02;A0A0B4KFC5;Q86S05-3;Q86S05-2;Q86S05;D0Z768	Protein lingerer	lig;lig-RA	0	16235000	#DIV/0!	∞
Q8SX89		kuk	0	19822000	#DIV/0!	∞
M9PHZ6;Q9VWW0-2;Q9VWW0-3;Q9VWW0	Cyclic AMP response element-binding protein B	CrebB	0	0	#DIV/0!	#DIV/0!
P13002-2;P13002-3;A0A0B4LFT7;P13002-1;P13002	Protein grainyhead	grh	0	0	#DIV/0!	#DIV/0!
P84051;Q4AB57	Histone H2A	His2A;His2A:CG33859	0	145050000	#DIV/0!	∞
C9QP42;Q02748	Eukaryotic initiation factor 4A	eIF-4a	0	17289000	#DIV/0!	∞
Q9V3W7		SF2	0	16274000	#DIV/0!	∞
Q9VCH5;B8A421		Nup98-96;Nup98-RA	0	56813000	#DIV/0!	∞
X2JDP6;M9MRG2;Q8T079	Putative oxidoreductase GLYR1 homolog	CG4747	0	36297000	#DIV/0!	∞
Q9VIE8		Acon	0	19941000	#DIV/0!	∞
P43332	U1 small nuclear ribonucleoprotein A	snf	0	0	#DIV/0!	#DIV/0!
M9PF14;M9PF20;Q9VTZ0;M9PI44		tral	0	40383000	#DIV/0!	∞
A8E6M1;A1ZBB4;E1JGL8			0	26373000	#DIV/0!	∞
Q7K110;A0A0B4LFR4		OstDelta	0	12661000	#DIV/0!	∞
P53034	Replication factor C subunit 2	RfC4	0	9977500	#DIV/0!	∞
Q8ST83	Polycomb protein PHO	pho	0	0	#DIV/0!	#DIV/0!
A0A0B4JD95;Q59E58;A0A0B4JD57;Q59E59;A0A0B4K7Q4;Q99323-2;Q99323-4;Q99323-1;Q99323	Myosin heavy chain, non-muscle	zip	0	0	#DIV/0!	#DIV/0!
A0A126GUU7;Q9VEX9	Histone deacetylase complex subunit SAP18	Bin1	0	68604000	#DIV/0!	∞
A1Z968		NAT1	0	20196000	#DIV/0!	∞
O18404	3-hydroxyacyl-CoA dehydrogenase type-2	scu	0	8386700	#DIV/0!	∞
A1Z6Q0;A4UZ58;A0A0B4KEE4;A1Z6Q1		koi	0	0	#DIV/0!	#DIV/0!
X2JEB6;Q9W303	Chitinase-like protein Idgf4	Idgf4	0	0	#DIV/0!	#DIV/0!
Q9W1V3	rRNA 2-O-methyltransferase fibrillarin	Fib	0	111140000	#DIV/0!	∞
Q9XZ29	Kinesin-like protein	Klp3A	0	25383000	#DIV/0!	∞
Q8IR99;E1JJM0;M9NF14		Imp	0	17876000	#DIV/0!	∞
Q7JVY0;A0A0B4KEU5;A0A0B4KEJ7	Coronin	coro	0	0	#DIV/0!	#DIV/0!
Q7JZJ3		Cpr56F	22017000	0	#NUM!	#NUM!
Q9V3U6		26-29-p	0	4359000	#DIV/0!	∞
A1A708-2;A1A708	Uncharacterized protein CG4951	CG4951	0	31376000	#DIV/0!	∞
B7Z0Z1;Q9VXG1-3;Q9VXG1	Zinc finger protein hangover	hang	0	0	#DIV/0!	#DIV/0!
Q9VSA3	Probable medium-chain specific acyl-CoA dehydrogenase, mitochondrial	CG12262	0	0	#DIV/0!	#DIV/0!
M9MRQ9;Q94522	Succinyl-CoA ligase [ADP/GDP-forming] subunit alpha, mitochondrial	Scsalpha	0	0	#DIV/0!	#DIV/0!
Q7JRJ9;A0A0B4LFQ2		Incenp	0	24133000	#DIV/0!	∞
Q8IPE8;Q9V397		Mtpalpha	0	22278000	#DIV/0!	∞
Q7KLX3		Tapdelta	0	0	#DIV/0!	#DIV/0!
O01666	ATP synthase subunit gamma, mitochondrial	ATPsyn-gamma	0	0	#DIV/0!	#DIV/0!
P83949-2;P83949;P83949-3;P83949-4;P83949-5;P83949-6	Homeotic protein ultrabithorax	Ubx	29831000	10481000000	8.45675	8.45675
Q9VRP2			0	0	#DIV/0!	#DIV/0!
A4V2S3;O46036-2;O46036	C-terminal-binding protein	CtBP	26823000	613530000	4.51559	4.51559
Q9W1Y8			0	0	#DIV/0!	#DIV/0!
M9NDG5;Q9VZR6			11079000	0	#NUM!	#NUM!
Q95WY3		Nop56	0	0	#DIV/0!	#DIV/0!
Q8IMI7;Q9VA91	40S ribosomal protein S7	RpS7	0	0	#DIV/0!	#DIV/0!
Q86B87;Q86B87-26;A0A0B4K6B8;A0A0B4K7A6;Q86B87-21;Q86B87-19;Q86B87-20;Q86B87-18;Q86B87-17;Q86B87-16;Q86B87-29;Q86B87-28;Q86B87-15;Q86B87-27;Q86B87-23;Q86B87-14;Q86B87-13;Q86B87-31;Q86B87-12;Q86B87-11;Q86B87-10;Q86B87-24;Q86B87-22;Q86B87-25;Q86B87-9;Q86B87-8;Q86B87-7;Q86B87-30;Q86B87-6;Q86B87-5;Q86B87-4;Q86B87-3	Modifier of mdg4	mod(mdg4)	0	0	#DIV/0!	#DIV/0!
A8DYD3;A1Z9M3;B7YZE6;A0A0B4LFC7;A8DYD2;A8DYD1;A1Z9M4;A0A0B4LF29;Q7KHK4;A0A126GUP1		cg	7783800	140650000	4.17549	4.17549
A0A0B4KGU4;Q9VHP0	ATP-dependent RNA helicase bel	bel	8354700	140440000	4.07122	4.07122
P17704	40S ribosomal protein S17	RpS17	0	0	#DIV/0!	#DIV/0!
Q0KI68;E1JIM0;A4V2Z1;A0A0B4K690;A0A0B4K663;E2QD16;E1JIM1;A0A0B4K6Z4;A0A0B4K6I8		nsl1	0	0	#DIV/0!	#DIV/0!
Q9XYZ5	DNA damage-binding protein 1	pic	0	0	#DIV/0!	#DIV/0!
Q9VL71		Srp54	81158000	643720000	2.98763	2.98763
Q9VLM5	Dolichyl-diphosphooligosaccharide--protein glycosyltransferase subunit DAD1	l(2)k12914	0	0	#DIV/0!	#DIV/0!
C0MJA0;Q05783	High mobility group protein D	HmgD	43340000	322860000	2.89714	2.89714
Q9W0S7		Tudor-SN	12691000	91898000	2.85623	2.85623
Q9VDL2;Q86BR8		TFAM	49816000	353010000	2.82503	2.82503
A4V3J6;A4V3J5;P07909-3;P07909-4;P07909-2;P07909	Heterogeneous nuclear ribonucleoprotein A1	Hrb98DE	38921000	261270000	2.74692	2.74692
M9PFM5;M9PFS6;P25439-2;P25439	ATP-dependent helicase brm	brm	125490000	800130000	2.67266	2.67266
Q9VJ12		Acn	0	0	#DIV/0!	#DIV/0!
X2JEM4;Q9W334	40S ribosomal protein S28	RpS28b	0	0	#DIV/0!	#DIV/0!
Q08473-2;A0A0B4K6U6;Q08473-3;Q08473	RNA-binding protein squid	sqd	24093000	153330000	2.66995	2.66995
M9PBZ3;M9PBJ8;M9NCM6;M9PDR5;Q8SX83-4;Q8SX83-2;Q8SX83-3;Q8SX83	Protein split ends	spen	16119000	99649000	2.62809	2.62809
A0A0B4K891;Q7K581			0	0	#DIV/0!	#DIV/0!
C8VV14;P07764;F3YDE2;A4V3G1;P07764-3;P07764-2	Fructose-bisphosphate aldolase	Ald-RC;Ald;Ald-RH	0	0	#DIV/0!	#DIV/0!
P91938-4;P91938-2;P91938-3;P91938	Thioredoxin reductase 1, mitochondrial	Trxr-1	0	0	#DIV/0!	#DIV/0!
M9PJC7;P13709;M9PE02;E1JJJ8;M9PGM8;P13709-2	Homeotic protein female sterile	fs(1)h	10919000	65605000	2.58697	2.58697
Q9VHL2		Tcp-1eta	0	0	#DIV/0!	#DIV/0!
X2JC31;P29742	Clathrin heavy chain	Chc	0	0	#DIV/0!	#DIV/0!
A0A0B4KI71;Q8IMF5;P23226-2;P23226-3;P23226	205 kDa microtubule-associated protein	Map205	24844000	136920000	2.46236	2.46236
Q9VLD6-2;Q9VLD6	Borealin	borr	0	0	#DIV/0!	#DIV/0!
P06605;P06603;P06604	Tubulin alpha-3 chain;Tubulin alpha-1 chain;Tubulin alpha-2 chain	alphaTub84D;alphaTub84B;alphaTub85E	0	0	#DIV/0!	#DIV/0!
L0MPS3;Q9V496	Apolipophorins;Apolipophorin-2;Apolipophorin-1	Rfabg	8270200	41993000	2.34415	2.34415
X2JC80;P38979-2;P38979	40S ribosomal protein SA	sta	0	0	#DIV/0!	#DIV/0!
A0A0B4KFZ9;P84040	Histone H4	His4r;His4	209090000	1047600000	2.32489	2.32489
Q9VN39			7133000	34776000	2.28551	2.28551
A0A0B4LGV6;Q9VHG5		Ibf1	7798600	0	#NUM!	#NUM!
E1JHA4;P48809	Heterogeneous nuclear ribonucleoprotein 27C	Hrb27C	50281000	220880000	2.13518	2.13518
M9NG39;P41073-3;P41073	Zinc finger protein on ecdysone puffs	Pep	27989000	121880000	2.12253	2.12253
Q9VK59			36714000	159050000	2.11508	2.11508
Q9VYK0;M9PGZ8		Smr	16676000	71698000	2.10416	2.10416
M9PJN8;P07487	Glyceraldehyde-3-phosphate dehydrogenase;Glyceraldehyde-3-phosphate dehydrogenase 2	Gapdh2	30938000	124040000	2.00335	2.00335
M9NE89;P08928	Lamin Dm0	Lam	222740000	867430000	1.96139	1.96139
P02299	Histone H3	His3	211600000	773660000	1.87036	1.87036
P35381	ATP synthase subunit alpha, mitochondrial	blw	36567000	133270000	1.86574	1.86574
Q9VH64			25698000	91587000	1.83349	1.83349
X2JFR1;Q8IR16;Q04047-2;Q04047	Protein no-on-transient A	nonA	23745000	84610000	1.8332	1.8332
Q9VLV5	Probable small nuclear ribonucleoprotein E	SmE	0	0	#DIV/0!	#DIV/0!
Q9V431	Apoptosis inhibitor 5 homolog	Aac11	0	0	#DIV/0!	#DIV/0!
Q9VL63;M9PB85	UPF0430 protein CG31712	CG31712	95925000	338530000	1.8193	1.8193
E1JJM9;P48149;Q7KR04	40S ribosomal protein S15Aa;40S ribosomal protein S15Ab	RpS15Aa;RpS15Ab	0	0	#DIV/0!	#DIV/0!
M9PCI2;Q9V3U2	H/ACA ribonucleoprotein complex subunit 2-like protein	NHP2	0	0	#DIV/0!	#DIV/0!
Q9VG58;Q9BIS2;Q9BIR7;Q8INI8;P82910;P02825;O97125	Major heat shock 70 kDa protein Bbb;Major heat shock 70 kDa protein Bb;Major heat shock 70 kDa protein Bc;Major heat shock 70 kDa protein Ba;Major heat shock 70 kDa protein Aa;Major heat shock 70 kDa protein Ab;Heat shock protein 68	Hsp70Bbb;Hsp70Bb;Hsp70Bc;Hsp70Ba;Hsp70Aa;Hsp70Ab;Hsp68	0	0	#DIV/0!	#DIV/0!
Q7KN94		wal	0	0	#DIV/0!	#DIV/0!
M9PHL0;M9PHZ0;M9PI16;Q9VWF2	Supporter of activation of yellow protein	e(y)3	5739600	19997000	1.80076	1.80076
P23128-2;P23128	Putative ATP-dependent RNA helicase me31b	me31B	0	0	#DIV/0!	#DIV/0!
P13060	Elongation factor 2	EF2	9138800	30713000	1.74877	1.74877
Q8STG9		Sec61alpha	0	0	#DIV/0!	#DIV/0!
Q9W384		dalao	109320000	360700000	1.72224	1.72224
P25171	Regulator of chromosome condensation	Rcc1	101850000	317380000	1.63977	1.63977
Q9W0R0		Cdc5	0	0	#DIV/0!	#DIV/0!
E1JIK0;P48810;P48810-2	Heterogeneous nuclear ribonucleoprotein 87F	Hrb87F	45348000	140070000	1.62704	1.62704
Q9V9U3;Q8IMG1;Q8I0J1			45105000	138350000	1.61696	1.61696
Q9VT61			45535000	0	#NUM!	#NUM!
Q9VC94			0	0	#DIV/0!	#DIV/0!
A0A0B4LIJ0;P48601	26S protease regulatory subunit 4	Rpt2	0	0	#DIV/0!	#DIV/0!
A4V2K7;P22058	Chromosomal protein D1	D1	194000000	586070000	1.59502	1.59502
O18373	Selenide, water dikinase	SelD	0	0	#DIV/0!	#DIV/0!
Q94883		Dref	0	0	#DIV/0!	#DIV/0!
Q9VTK9;M9PI17;Q8IQF8;M9PF61			0	0	#DIV/0!	#DIV/0!
Q9VL70		yip2	24874000	73525000	1.5636	1.5636
X2JGP4;P54399;P54399-2	Protein disulfide-isomerase	Pdi	0	0	#DIV/0!	#DIV/0!
A0A0B4LGB7;P22700-2;P22700	Calcium-transporting ATPase;Calcium-transporting ATPase sarcoplasmic/endoplasmic reticulum type	Ca-P60A	0	0	#DIV/0!	#DIV/0!
Q9VGH5		glo	0	0	#DIV/0!	#DIV/0!
M9PBK5;P08570	60S acidic ribosomal protein P1	RpLP1	0	0	#DIV/0!	#DIV/0!
P27864;B7YZZ9	Recombination repair protein 1	Rrp1	64297000	179670000	1.48253	1.48253
A0A0B4KH25;P08985	Histone H2A;Histone H2A.v	His2Av	1673700000	4658100000	1.4767	1.4767
Q9VKX2	Malate dehydrogenase	Mdh1	0	0	#DIV/0!	#DIV/0!
A1Z9G2		fand	0	0	#DIV/0!	#DIV/0!
Q9VQF5		Cwc25	25303000	70213000	1.47243	1.47243
Q9GYU8	Nuclear pore complex protein Nup88	mbo	0	0	#DIV/0!	#DIV/0!
P02283	Histone H2B	His2B	938810000	2595700000	1.46722	1.46722
M9NDX3;Q494M1;P30189;Q8IR39;X2JKD2	DNA topoisomerase 1	Top1	704700000	1946900000	1.4661	1.4661
Q9VAW1;Q9VAW2		Moca-cyp	50702000	139440000	1.45953	1.45953
X2JCX8;P14130	40S ribosomal protein S14	RpS14b;RpS14a	44602000	120760000	1.43696	1.43696
Q9VUC1;M9MSL3		Hsc70Cb	0	0	#DIV/0!	#DIV/0!
Q9VUB8		endos	0	0	#DIV/0!	#DIV/0!
A4V4A5;Q9VZ23	GTP-binding nuclear protein Ran	Ran;ran	46670000	126210000	1.43526	1.43526
G3M3A2;Q06559	40S ribosomal protein S3	RpS3	13823000	37274000	1.4311	1.4311
Q8IPB1;Q9V3I1		dUTPase	0	0	#DIV/0!	#DIV/0!
Q9VHC7;A0A0B4K6Z1		rump	43966000	113640000	1.37001	1.37001
P29613;P29613-1	Triosephosphate isomerase	Tpi	0	0	#DIV/0!	#DIV/0!
P15348	DNA topoisomerase 2	Top2	48893000	122600000	1.32626	1.32626
Q9VQF7		Bacc	0	0	#DIV/0!	#DIV/0!
Q7K1H5			117830000	285020000	1.27436	1.27436
A0A0B4LHL7;Q24251	ATP synthase subunit d, mitochondrial	ATPsyn-d	0	0	#DIV/0!	#DIV/0!
Q7KLW9		Prp19	0	0	#DIV/0!	#DIV/0!
P41094	40S ribosomal protein S18	RpS18	9645700	22864000	1.24512	1.24512
Q9VPL0			0	0	#DIV/0!	#DIV/0!
C7LA75;P11147	Heat shock 70 kDa protein cognate 4	Hsc70-4-RA;Hsc70-4	84230000	191550000	1.18531	1.18531
A4V3G8;Q7KRY6	Nucleosomal histone kinase 1	ball	45943000	99617000	1.11655	1.11655
Q9I7P8;Q9VPB3;Q8IPU3			0	0	#DIV/0!	#DIV/0!
B7Z0I8			55472000	120050000	1.1138	1.1138
Q9VVL7	Dihydrolipoyl dehydrogenase		0	0	#DIV/0!	#DIV/0!
P22769	Proteasome subunit alpha type-7-1	Prosalpha4	0	0	#DIV/0!	#DIV/0!
Q24319	Dolichyl-diphosphooligosaccharide--protein glycosyltransferase 48 kDa subunit	Ost48	0	0	#DIV/0!	#DIV/0!
Q9VV75		UQCR-C2	0	0	#DIV/0!	#DIV/0!
Q7JNE1		prod	0	0	#DIV/0!	#DIV/0!
Q9W1B9		RpL12	18077000	38099000	1.0756	1.0756
Q94523	Succinate dehydrogenase [ubiquinone] flavoprotein subunit, mitochondrial	SdhA	0	0	#DIV/0!	#DIV/0!
Q9VA83;A0A0B4KHF0	Ferritin	Fer2LCH	0	0	#DIV/0!	#DIV/0!
Q9VK69	T-complex protein 1 subunit delta		0	0	#DIV/0!	#DIV/0!
A0A0B4JD46;Q8T8R1	CCHC-type zinc finger protein CG3800	CG3800	5410300	0	#NUM!	#NUM!
Q9VBU9	40S ribosomal protein S27	RpS27	0	0	#DIV/0!	#DIV/0!
Q7KN75		Dp1	0	0	#DIV/0!	#DIV/0!
Q9VWK5		Ulp1	0	0	#DIV/0!	#DIV/0!
A0A0B4LGZ3;P36872-2;P36872	Serine/threonine-protein phosphatase 2A 55 kDa regulatory subunit B;Protein phosphatase PP2A 55 kDa regulatory subunit	tws	0	0	#DIV/0!	#DIV/0!
Q9VQ29	Cytochrome b-c1 complex subunit Rieske, mitochondrial	RFeSP	0	0	#DIV/0!	#DIV/0!
Q0KHZ6			0	0	#DIV/0!	#DIV/0!
C6TP87;P08736	Elongation factor 1-alpha;Elongation factor 1-alpha 1	Ef1alpha48D-RA;Ef1alpha48D	397640000	832580000	1.06613	1.06613
Q9V597	60S ribosomal protein L31	RpL31	0	0	#DIV/0!	#DIV/0!
E1JJ68;C7LAE4;P19109-3;P19109-4;P19109-2;P19109;A0A0B4K624;A0A0B4K6A3;A0A0B4K6K1;A0A0B4K6T7	ATP-dependent RNA helicase p62	Rm62;Rm62-RE	66681000	139370000	1.06357	1.06357
Q9VLC5		Aldh	0	0	#DIV/0!	#DIV/0!
P92177-4;P92177-1;P92177-2;P92177	14-3-3 protein epsilon	14-3-3epsilon	8237000	0	#NUM!	#NUM!
Q9VWP5;R9PY26			38860000	78462000	1.01371	1.01371
Q9VE18		Smu1	0	0	#DIV/0!	#DIV/0!
M9PCE0;Q01604	Phosphoglycerate kinase	Pgk	0	0	#DIV/0!	#DIV/0!
Q9VN21		lost	8763300	17422000	0.991364	0.991364
O97428;Q8IRS7		cib	0	0	#DIV/0!	#DIV/0!
Q9Y0I1;A0A0B4KHJ7	NuA4 complex subunit EAF3 homolog	MRG15	20729000	41172000	0.990013	0.990013
Q9VGM2;Q8INK2;Q8INK3		fabp	0	0	#DIV/0!	#DIV/0!
Q7KVX5;Q9W4N8		Vap-33A	0	0	#DIV/0!	#DIV/0!
Q9VV52		RAF2	6950100	13768000	0.986213	0.986213
Q24560;A1ZBL0	Tubulin beta-1 chain	betaTub56D	0	0	#DIV/0!	#DIV/0!
P29746	Protein bangles and beads	bnb	0	0	#DIV/0!	#DIV/0!
Q9VKD8;Q95TU2			435500000	860490000	0.982486	0.982486
Q7KUX7;X2JC79;X2JE34;Q8IR13;Q9VXF8		Rbp2	0	0	#DIV/0!	#DIV/0!
Q9VL18;Q9VL18-2	Probable elongation factor 1-delta	eEF1delta	0	0	#DIV/0!	#DIV/0!
Q9W2E7		Rae1	0	0	#DIV/0!	#DIV/0!
Q9VKI8			0	0	#DIV/0!	#DIV/0!
X2JEX8;P06607	Vitellogenin-3	Yp3	1310800000	2576500000	0.974965	0.974965
Q8IRG6;Q8IRG6-2	FACT complex subunit spt16	dre4	46595000	89468000	0.941197	0.941197
Q9V463		Nup154	0	0	#DIV/0!	#DIV/0!
Q9VUQ5;Q9VUQ5-2	Protein argonaute-2	AGO2	17059000	32434000	0.926974	0.926974
Q9W255;A0A0B4LG88;A0A0B4LGB9		qkr58E-1	10701000	20270000	0.9216	0.9216
A0A0B4K7G4;P13469	DNA-binding protein modulo	mod	33532000	63208000	0.914569	0.914569
F3YDH0;P29844	Heat shock 70 kDa protein cognate 3	Hsc70-3	24576000	45886000	0.900804	0.900804
Q9VEH0;Q960Y8		alt	0	0	#DIV/0!	#DIV/0!
Q7KM15	Transcription factor BTF3	bic	19633000	35688000	0.862158	0.862158
Q9VAN7		Pglym78	0	0	#DIV/0!	#DIV/0!
E1JGN7;A1ZBW1;A1ZBW0;A1ZBW3		bl	37007000	66472000	0.844949	0.844949
X2JDU0;P50882	60S ribosomal protein L9	RpL9	0	0	#DIV/0!	#DIV/0!
B7YZQ7;A0A0B4K7G9;O77460	Inorganic pyrophosphatase	Nurf-38	0	0	#DIV/0!	#DIV/0!
P50887	60S ribosomal protein L22	RpL22	71394000	123080000	0.785722	0.785722
Q9VUZ0	Translocon-associated protein subunit beta	SsRbeta	0	0	#DIV/0!	#DIV/0!
Q8IPF5;Q9VLL3;Q86BM5		Akap200	0	0	#DIV/0!	#DIV/0!
Q9VGK3	Peptidyl-prolyl cis-trans isomerase		0	0	#DIV/0!	#DIV/0!
Q9VQT8			0	0	#DIV/0!	#DIV/0!
Q9VWB8;Q8IQV9		Nup205	0	0	#DIV/0!	#DIV/0!
Q9V3E7		Ref1	29961000	51427000	0.77944	0.77944
Q9VYE9		CG1622-RA	39484000	67751000	0.778974	0.778974
E1JIT0;B3DNL7;A0A0B4KHV5;O01367-2;O01367-3;O01367	Protein held out wings	how	0	0	#DIV/0!	#DIV/0!
X2JC94;O46084	Serine/threonine-protein phosphatase Pgam5, mitochondrial	Pgam5	0	0	#DIV/0!	#DIV/0!
Q9VLX2			55718000	94993000	0.769678	0.769678
P20439;P20439-3;P20439-2	G2/mitotic-specific cyclin-B	CycB	18311000	30710000	0.745998	0.745998
A0A126GUS7;Q9NFU0-2;A0A0B4K618;Q9NFU0-3;A0A0B4KFN9;Q9NFU0-4;A0A0B4KGP6	Fragile X mental retardation syndrome-related protein 1	Fmr1	38645000	63125000	0.70793	0.70793
M9PEA6;O76927-2;O76927	40S ribosomal protein S21	RpS21	0	0	#DIV/0!	#DIV/0!
Q9XZ06		Nup93-1	0	0	#DIV/0!	#DIV/0!
E1JGZ9;Q9XZJ4	Proteasome subunit alpha type;Proteasome subunit alpha type-6	Prosalpha1	0	0	#DIV/0!	#DIV/0!
P48375	12 kDa FK506-binding protein	FK506-bp2	0	0	#DIV/0!	#DIV/0!
P35600	Replication factor C subunit 1	Gnf1	0	0	#DIV/0!	#DIV/0!
Q7KVQ0	Probable H/ACA ribonucleoprotein complex subunit 1	CG4038	0	0	#DIV/0!	#DIV/0!
Q9VFF2		CG33332-RA	398640000	648340000	0.701664	0.701664
X2J5E8;Q9VL78	FK506-binding protein 59	FKBP59	0	0	#DIV/0!	#DIV/0!
Q7K3J0			0	0	#DIV/0!	#DIV/0!
X2JB25;P02844	Vitellogenin-2	Yp2	1710000000	2770400000	0.696098	0.696098
Q7JXC4		P32	0	0	#DIV/0!	#DIV/0!
Q9VAX8			0	0	#DIV/0!	#DIV/0!
E1JIJ9;P20193	Protein suppressor of variegation 3-7	Su(var)3-7	0	0	#DIV/0!	#DIV/0!
P54353	Putative peptidyl-prolyl cis-trans isomerase dodo	dod	35422000	56315000	0.668874	0.668874
Q9VES0		CG10324-RA	305290000	482790000	0.661215	0.661215
Q9VXQ5		Tcp-1zeta	0	0	#DIV/0!	#DIV/0!
A4V2B8;P08181	Casein kinase II subunit alpha	CkIIalpha	0	0	#DIV/0!	#DIV/0!
P06606	Tubulin alpha-4 chain	alphaTub67C	0	0	#DIV/0!	#DIV/0!
Q9VXU3			26240000	40549000	0.627899	0.627899
M9NDC3;O18388	Importin subunit beta	Fs(2)Ket	0	0	#DIV/0!	#DIV/0!
M9NEW0		CG43346-RA	41769000	64267000	0.621646	0.621646
E1JHR5;P15007-2;P15007	Enolase	Eno	0	0	#DIV/0!	#DIV/0!
Q24113		nonA-l	0	0	#DIV/0!	#DIV/0!
M9PBL3;P02828	Heat shock protein 83	Hsp83	0	0	#DIV/0!	#DIV/0!
Q9V535	RNA-binding protein 8A	tsu	0	0	#DIV/0!	#DIV/0!
Q9W2U7;M9PE74		nocte	23857000	36429000	0.610675	0.610675
M9NEQ9;Q9VWG3	40S ribosomal protein S10b	RpS10b	15226000	23152000	0.6046	0.6046
Q7JZW2;A1ZAH8		RpS15	0	0	#DIV/0!	#DIV/0!
P05205	Heterochromatin protein 1	Su(var)205	48113000	71548000	0.572485	0.572485
Q9XYZ6			15497000	22098000	0.511927	0.511927
Q9VWH4-2;Q9VWH4	Probable isocitrate dehydrogenase [NAD] subunit alpha, mitochondrial	l(1)G0156	0	0	#DIV/0!	#DIV/0!
A4UZZ4;Q9XTL9	Alpha-1,4 glucan phosphorylase;Glycogen phosphorylase	GlyP	0	0	#DIV/0!	#DIV/0!
Q24368	Chromatin-remodeling complex ATPase chain Iswi	Iswi	34435000	49007000	0.509112	0.509112
Q8MLV1-2;Q8MLV1	Lamin-B receptor	LBR	19406000	27548000	0.505445	0.505445
A0A126GUT1;Q9VGS2	Translationally-controlled tumor protein homolog	Tctp	0	0	#DIV/0!	#DIV/0!
Q7PLL1;Q8SYL3;L7EEF1;Q7PLL3		eIF-4B	12147000	16802000	0.468033	0.468033
A1ZAK9;A1ZAK7;A1ZAK8		Psi	40784000	55248000	0.437919	0.437919
P55830;P55830-2	40S ribosomal protein S3a	RpS3A	0	0	#DIV/0!	#DIV/0!
M9NEW1;P54357	Myosin-2 essential light chain	Mlc-c	0	0	#DIV/0!	#DIV/0!
Q9I7K0-5;Q9I7K0-6;Q9I7K0-2;Q9I7K0-4;Q9I7K0;A0A0B4KG85	Microtubule-associated protein Jupiter	Jupiter	19613000	26209000	0.418252	0.418252
Q7KRU8;H1UUD2;B8A405;A0A0B4KI27;Q8I0T0	Ferritin	Fer1HCH;Fer1HCH-RD	0	0	#DIV/0!	#DIV/0!
A0A023GQA5;P24156	Protein l(2)37Cc	l(2)37Cc	0	0	#DIV/0!	#DIV/0!
Q7JR58			38748000	50889000	0.393232	0.393232
Q9Y145;X2JAG8;X2JG22;M9PGI7		BcDNA.GH04978	106400000	137410000	0.368989	0.368989
Q9VBU7;A0A0B4K7J2		Nup358	110070000	141580000	0.363196	0.363196
X2JFR6;P41374	Eukaryotic translation initiation factor 2 subunit 1	eIF-2alpha	0	0	#DIV/0!	#DIV/0!
P05661-26;P05661-25;P05661-24;E1JHJ5;P05661-4;P05661-2		Mhc	5666200	7155100	0.33659	0.33659
Q9W4H6;Q7KVX1;Q7YU05	Pyruvate dehydrogenase E1 component subunit alpha	l(1)G0334	0	0	#DIV/0!	#DIV/0!
Q9W392			0	0	#DIV/0!	#DIV/0!
Q9W396		HP1b	0	0	#DIV/0!	#DIV/0!
A0A0B4JCW4;A0A126GUR6;Q9VHJ8;Q95U38	Succinyl-CoA ligase subunit beta	skap	0	0	#DIV/0!	#DIV/0!
Q9VAC1			0	0	#DIV/0!	#DIV/0!
E1JHV7;M9PBG5;M9PE12;E1JHV6;M9PDH1;Q9W0T1-4;Q9W0T1-3;Q9W0T1-2;Q9W0T1	Nucleosome-remodeling factor subunit NURF301	E(bx)	17889000	22415000	0.325392	0.325392
P20240	Otefin	Ote	273280000	342030000	0.323743	0.323743
E1JH68;A0A0B4LFF9;A0A0B4LF47;A0A0B4LFE6;A1Z9W4		Inr-a	14517000	18120000	0.31984	0.31984
A4V4A1;Q960Z0	Kinesin-like protein;Kinesin-like protein Klp10A	Klp10A	0	0	#DIV/0!	#DIV/0!
Q9VPX7;Q9VPX6	Adenylyl cyclase-associated protein	capt	0	0	#DIV/0!	#DIV/0!
X2JD55;P02843	Vitellogenin-1	Yp1	1530600000	1880600000	0.297096	0.297096
X2JH42;L0MQ04;Q05825	ATP synthase subunit beta;ATP synthase subunit beta, mitochondrial	ATPsynbeta;ATPsyn-beta	31600000	0	#NUM!	#NUM!
Q9VAC4		Nph	0	0	#DIV/0!	#DIV/0!
E1JIJ5;P31409	V-type proton ATPase subunit B	Vha55	0	0	#DIV/0!	#DIV/0!
Q9VF03;A0A0B4JDA0		mor	0	0	#DIV/0!	#DIV/0!
M9PBH8;Q8IRH5-2;Q8IRH5	Zinc finger protein CG2199	CG2199	21691000	26404000	0.28366	0.28366
Q9V9T5;Q8I0S9			103780000	124070000	0.257626	0.257626
O16043		Df31	0	0	#DIV/0!	#DIV/0!
Q4AB54;P02255;Q4ABD8;Q4AB94	Histone H1	His1:CG33861;His1;His1:CG33807;His1:CG33834	42605000000	50612000000	0.248457	0.248457
Q9VQ61;Q8IPY3	Aspartate aminotransferase	Got2	0	0	#DIV/0!	#DIV/0!
Q8INM3-2;Q8INM3	Protein slender lobes	sle	268610000	318250000	0.244647	0.244647
X2JB48;Q26365-2;Q26365	ADP,ATP carrier protein	sesB	29883000	35400000	0.244424	0.244424
P00334	Alcohol dehydrogenase	Adh	0	0	#DIV/0!	#DIV/0!
Q7KMJ6		nito	0	0	#DIV/0!	#DIV/0!
A0A0B4LF57;P62152	Calmodulin	Cam	0	0	#DIV/0!	#DIV/0!
Q8T6B9;A4V193;Q8T6B9-2	Poly(U)-binding-splicing factor half pint	pUf68	135950000	160960000	0.243626	0.243626
Q2PDP6		CG12877-RC	11778000	13912000	0.240235	0.240235
A4V303;P48605	T-complex protein 1 subunit gamma	Cctgamma	0	0	#DIV/0!	#DIV/0!
Q8MSC4		BigH1	80578000	95170000	0.240121	0.240121
Q9VCP0;Q9VCP0-2	Transcription elongation factor B polypeptide 3	EloA	80479000	94844000	0.236944	0.236944
P49028	Protein mago nashi	mago	0	0	#DIV/0!	#DIV/0!
Q9VHN7;Q7KSU6			5930500	0	#NUM!	#NUM!
Q27268;M9PC90	ATP-dependent RNA helicase WM6	Hel25E	0	0	#DIV/0!	#DIV/0!
X2JB87;Q9Y1A3	Mitochondrial import inner membrane translocase subunit Tim8	Tim8	0	0	#DIV/0!	#DIV/0!
O44437	Small nuclear ribonucleoprotein Sm D3	SmD3	0	0	#DIV/0!	#DIV/0!
A0A0B4LFL3;O96827	Probable elongation factor 1-beta	Ef1beta	0	0	#DIV/0!	#DIV/0!
X2JF59;Q9V3P0	Peroxiredoxin 1	Jafrac1	0	0	#DIV/0!	#DIV/0!
A0A0B4KF92;A0A0B4LGS6;Q9VNC3;A0A0B4LGM5		Hcs	0	0	#DIV/0!	#DIV/0!
Q9VU43		SRm160	448290000	522690000	0.221523	0.221523
Q8SY19		Mgstl	0	0	#DIV/0!	#DIV/0!
Q9VRJ4			41456000	0	#NUM!	#NUM!
A0A0B4LFB8;Q95U20;A0A0B4LGF5;A1Z9N0		Opa1	0	0	#DIV/0!	#DIV/0!
Q7K180		Map60	13301000	15314000	0.203316	0.203316
Q9W0A8		RpL23A	594570000	670050000	0.172422	0.172422
P61851;M9PF91	Superoxide dismutase [Cu-Zn]	Sod	0	0	#DIV/0!	#DIV/0!
Q9W3N9			0	0	#DIV/0!	#DIV/0!
Q9VFT4		rin	29600000	33115000	0.161888	0.161888
H0RNN8;Q9VLK2	Ribosomal L1 domain-containing protein CG13096	CG13096-RA;CG13096	422300000	463070000	0.132962	0.132962
A0A0C4DHG5;P26686-3;P26686-2;P26686-5;P26686	Serine-arginine protein 55	B52	74059000	78660000	0.0869551	0.0869551
A0A0B4LFD2;P29845	Heat shock 70 kDa protein cognate 5	Hsc70-5	0	0	#DIV/0!	#DIV/0!
A1Z9E3	Elongation factor Tu	EfTuM	17602000	18694000	0.0868359	0.0868359
D3PFF6;Q9VPC0	Serine/threonine-protein kinase PITSLRE	Pitslre	0	0	#DIV/0!	#DIV/0!
Q9V3Y5		BcDNA.LD23634	67954000	69281000	0.0279013	0.0279013
Q86LC7;M9PD02;Q24180;M9PFP9;E8NH34	Deformed epidermal autoregulatory factor 1	Deaf1	13702000	13642000	-0.00633132	-0.00633132
M9PG50;Q9VP22	Cyclin-dependent kinase 12	Cdk12	90364000	87693000	-0.0432864	-0.0432864
Q9GU68	Eukaryotic translation initiation factor 5A	eIF-5A	0	0	#DIV/0!	#DIV/0!
Q9VAA9			0	0	#DIV/0!	#DIV/0!
P54622	Single-stranded DNA-binding protein, mitochondrial	mtSSB	70742000	68279000	-0.0511251	-0.0511251
Q24572;E1JIL4	Probable histone-binding protein Caf1	Caf1	0	0	#DIV/0!	#DIV/0!
Q9VXE0	Probable small nuclear ribonucleoprotein G	SmG	0	0	#DIV/0!	#DIV/0!
Q3YMU0	Protein disulfide-isomerase	ERp60	0	0	#DIV/0!	#DIV/0!
D2NUK9;Q9U3Z7	NHP2-like protein 1 homolog	hoip	0	0	#DIV/0!	#DIV/0!
Q0E924;A8DYI7;A8DYI6		Phb2	0	0	#DIV/0!	#DIV/0!
Q9VX15			0	0	#DIV/0!	#DIV/0!
Q7KN62;A0A0B4LFZ4;Q7KN62-3;Q7KN62-2	Transitional endoplasmic reticulum ATPase TER94	TER94	0	0	#DIV/0!	#DIV/0!
Q7K3M5		Dhx15	0	0	#DIV/0!	#DIV/0!
E2QD63;Q86DS1;C4NYP8	Hsc70-interacting protein 2;Hsc70-interacting protein 1	HIP-R;HIP	0	0	#DIV/0!	#DIV/0!
Q24492	Replication protein A 70 kDa DNA-binding subunit	RpA-70	44629000	42930000	-0.0559953	-0.0559953
Q9VKD3	Probable cysteine desulfurase, mitochondrial	CG12264	0	0	#DIV/0!	#DIV/0!
Q9W1G7		Nap1	0	0	#DIV/0!	#DIV/0!
P54397	39 kDa FK506-binding nuclear protein	FK506-bp1	448980000	421460000	-0.0912555	-0.0912555
A0A0B4LH64;Q8SWR8-2;Q8SWR8-3;Q8SWR8	Ataxin-2 homolog	Atx2	0	0	#DIV/0!	#DIV/0!
X2JC82;P02518	Heat shock protein 27	Hsp27	45555000	41629000	-0.130021	-0.130021
A8JV18;Q9VXE6	Nuclear pore complex protein Nup153	Nup153	0	0	#DIV/0!	#DIV/0!
Q9VL89	Methionine aminopeptidase 2	und	0	0	#DIV/0!	#DIV/0!
E2QD64;Q7K4H4	Bifunctional lysine-specific demethylase and histidyl-hydroxylase NO66	CG2982	13677000	12221000	-0.162389	-0.162389
Q9V3J4		Sec13	0	0	#DIV/0!	#DIV/0!
Q9W5W8			0	0	#DIV/0!	#DIV/0!
E4NKG1;Q9I7D3	Caprin homolog	Capr	0	0	#DIV/0!	#DIV/0!
Q7KU01;Q9VPU9		PNUTS	49100000	39870000	-0.300419	-0.300419
Q9VCD4;Q4V5H0			3068800000	2434600000	-0.33399	-0.33399
Q7YZ99;Q9W0B0			554750000	440070000	-0.334105	-0.334105
M9PIA6;E1JI46;Q59E34;O97159	Chromodomain-helicase-DNA-binding protein Mi-2 homolog	Mi-2	8153100	6335000	-0.364004	-0.364004
Q9VFF0		UQCR-C1	0	0	#DIV/0!	#DIV/0!
Q9VD58			0	0	#DIV/0!	#DIV/0!
Q9VJG2			273790000	212030000	-0.368801	-0.368801
Q9VGG3;Q86B99		CG14732	58828000	45234000	-0.379095	-0.379095
Q95029-2;Q95029;A0A0B4JD48	Cathepsin L;Cathepsin L heavy chain;Cathepsin L light chain	Cp1	0	0	#DIV/0!	#DIV/0!
Q9VGL0			0	0	#DIV/0!	#DIV/0!
Q9VNI3	UPF0609 protein CG1218	CG1218	0	0	#DIV/0!	#DIV/0!
X2JCP8;P10987;P02572	Actin-5C;Actin-42A	Act5C;Act42A	76317000	57541000	-0.407414	-0.407414
Q9W1H8		Thiolase	0	0	#DIV/0!	#DIV/0!
P15357	Ubiquitin-40S ribosomal protein S27a;Ubiquitin;40S ribosomal protein S27a	RpS27A	50869000	37865000	-0.425922	-0.425922
P52295	Importin subunit alpha	Pen	0	0	#DIV/0!	#DIV/0!
Q9VF92;A0A0B4KG69		ear	2023900000	1469300000	-0.462009	-0.462009
Q9VB74	UPF0396 protein CG6066	CG6066	197400000	141390000	-0.481442	-0.481442
Q9W227	Peptidyl-prolyl cis-trans isomerase		42905000	30713000	-0.482296	-0.482296
X2JGG6;P02517	Heat shock protein 26	Hsp26	116600000	80417000	-0.535995	-0.535995
A0A0B4KFB8;A0A0B4LGR1;Q9VI14;Q6NN86		CG15187	22600000	15532000	-0.541079	-0.541079
Q9VUA0	G patch domain-containing protein 1 homolog	CG8833	43287000000	29679000000	-0.544491	-0.544491
M9MRD0;P35122;M9PE40	Ubiquitin carboxyl-terminal hydrolase	Uch	0	0	#DIV/0!	#DIV/0!
Q9VPM7;M9PAY6;M9PDS0		CG17078-RA	0	0	#DIV/0!	#DIV/0!
Q9VUV9	Putative U5 small nuclear ribonucleoprotein 200 kDa helicase	l(3)72Ab	32025000	21901000	-0.548202	-0.548202
Q9VEZ3;E1JIM4;A0A0B4K664;A0A0B4K700		msps	0	0	#DIV/0!	#DIV/0!
Q9XZ21		snama	946620000	636950000	-0.571605	-0.571605
A0A0B4LGQ1;Q00637	Superoxide dismutase;Superoxide dismutase [Mn], mitochondrial	Sod2	0	0	#DIV/0!	#DIV/0!
Q9V466		Nup107	0	0	#DIV/0!	#DIV/0!
Q7K0D8		Nup50	64195000	42693000	-0.588461	-0.588461
M9PI89;M9PFT9;O96433-2;O96433	Cyclin-T	CycT	42884000	27565000	-0.637602	-0.637602
P54385-2;A0A0C4DHE7	Glutamate dehydrogenase, mitochondrial;Glutamate dehydrogenase	Gdh	44737000	28374000	-0.656899	-0.656899
Q03427;A0A0B4KFY9	Lamin-C	LamC	0	0	#DIV/0!	#DIV/0!
Q9VD66		fit	61564000	38239000	-0.687042	-0.687042
A0A0B4KEH0;P29310;P29310-3;P29310-2	14-3-3 protein zeta	14-3-3zeta	0	0	#DIV/0!	#DIV/0!
P48159	60S ribosomal protein L23	RpL23	0	0	#DIV/0!	#DIV/0!
Q9VJ87	Pre-mRNA-splicing factor CWC22 homolog	ncm	200960000	114210000	-0.815219	-0.815219
O02649	60 kDa heat shock protein, mitochondrial	Hsp60	0	0	#DIV/0!	#DIV/0!
M9PCH8;Q9VLU0	Barrier-to-autointegration factor	baf	0	0	#DIV/0!	#DIV/0!
M9PFN1;Q9V3K3	RuvB-like helicase 2	rept	0	0	#DIV/0!	#DIV/0!
Q9VE79			0	0	#DIV/0!	#DIV/0!
Q0E9E2;Q7KN97	Pyruvate carboxylase	PCB	304130000000	163220000000	-0.89787	-0.89787
Q9VAY4;Q8IMM6;A0A0B4KHZ9		CG5514-RA	20094000	10603000	-0.922292	-0.922292
Q9VJ86		bsf	15576000	0	#NUM!	#NUM!
Q9VNX6;M9PFZ1;M9MSM4;Q7KTV5		Nopp140	0	0	#DIV/0!	#DIV/0!
Q9W0M4;B9EQV3		CG13887-RC	0	0	#DIV/0!	#DIV/0!
Q9VZE4			0	0	#DIV/0!	#DIV/0!
A0A0B4KHJ9;P09491-2;P09491	Tropomyosin-2	Tm2	0	0	#DIV/0!	#DIV/0!
Q9V468;Q9V468-2	Zinc finger matrin-type protein CG9776	CG9776	71824000	37882000	-0.922954	-0.922954
Q9VEP9			245340000	126460000	-0.956101	-0.956101
A8JNI2			20054000000	9975000000	-1.0075	-1.0075
E1JGV6;O44081;A0A0B4K8B2;O44081-2	H/ACA ribonucleoprotein complex subunit 4	Nop60B	193070000	94782000	-1.02644	-1.02644
O97102	Small ubiquitin-related modifier	smt3	0	0	#DIV/0!	#DIV/0!
Q9VZF9		Cpr64Ad	0	0	#DIV/0!	#DIV/0!
Q9VFV9		Droj2	0	0	#DIV/0!	#DIV/0!
A1Z784;Q7JV23;A8DY67		ACC	284420000	96561000	-1.55851	-1.55851
P54362;M9PJM7;M9PHJ5	AP-3 complex subunit delta	g	311610000	105310000	-1.5651	-1.5651
M9PG57;O76923;O96378;M9PFX8;M9PD85;M9PIH9		TfAP-2	2443500000	813860000	-1.5861	-1.5861
A0A0B4KFE9;A1Z8P9	Nucleoprotein TPR	Mtor	0	0	#DIV/0!	#DIV/0!
Q9U9Q1		RfC38	0	0	#DIV/0!	#DIV/0!
A1ZBU5		GNBP-like3	103530000	15252000	-2.76298	-2.76298
A0A0B4LG45;A1ZBW6			594050000	31298000	-4.24644	-4.24644
