# Supplementary material for: Multi-level and lineage-specific interactomes of the Hox transcription factor Ubx contribute to its functional specificity
Source: Nat Commun. 2020 Mar 13;11:1388. doi: 10.1038/s41467-020-15223-x (PMC7069958; doi:10.1038/s41467-020-15223-x)
Supplement: Supplementary file 10 — Supplementary Data 7 [file 41467_2020_15223_MOESM10_ESM.xlsx]

## Sheet: Log2 LFQ WTGFP_R4
Majority protein IDs	Protein names	Gene names	LFQ intensity GFP_R4	LFQ intensity WT_R4	log2 (LFQ-WT/GFP) formula	log2 (LFQ-WT/GFP) only value
Q9VXR5			26280000	0	#NUM!	#NUM!
Q9VXK5	Putative rRNA methyltransferase		10221000	0	#NUM!	#NUM!
Q9VRL1		Uev1A	8886800	0	#NUM!	#NUM!
P48591	Ribonucleoside-diphosphate reductase large subunit	RnrL	5735000	0	#NUM!	#NUM!
A4V1N8;P35415	Paramyosin, long form	Prm	4651600	0	#NUM!	#NUM!
Q9VJ74			2259500	0	#NUM!	#NUM!
Q9VSY0		Cpr67B	0	0	#DIV/0!	#DIV/0!
F2FB68;Q9VZI0;Q9I7T2;Q8IRC0;M9PEK8;M9PBN6;Q8IRB9;M9PE93;M9PHB1;A8JNK1;Q8IRC1		ens	0	0	#DIV/0!	#DIV/0!
Q9VI56			0	0	#DIV/0!	#DIV/0!
Q9VIV2;M9PDF2		swm	0	19930000	#DIV/0!	∞
Q9VPN5		Hop	0	0	#DIV/0!	#DIV/0!
Q7K5J8		Cpr57A	0	0	#DIV/0!	#DIV/0!
Q9VKN7	Aurora kinase B	ial	0	0	#DIV/0!	#DIV/0!
O62530		AP-2mu	0	0	#DIV/0!	#DIV/0!
Q9VYW4			0	10126000	#DIV/0!	∞
O97064		Ccp84Ag	0	0	#DIV/0!	#DIV/0!
P20432	Glutathione S-transferase 1-1	GstD1	0	5241400	#DIV/0!	∞
A0A0B4LGC0;A0A0B4LF88;Q9V6K1-2;Q9V6K1	Tripeptidyl-peptidase 2	TppII	0	0	#DIV/0!	#DIV/0!
Q9W2M4			0	0	#DIV/0!	#DIV/0!
A8JNP1;A8JNP2;P48610;P48610-4;P48610-3;P48610-2	Arginine kinase	Argk	0	0	#DIV/0!	#DIV/0!
Q9VW68			0	0	#DIV/0!	#DIV/0!
Q9VJZ1		CG9302-RA	0	0	#DIV/0!	#DIV/0!
M9MQH9;M9NDI6;H5V8B8;P36179	Serine/threonine-protein phosphatase PP2A 65 kDa regulatory subunit	Pp2A-29B	0	0	#DIV/0!	#DIV/0!
Q9VKW3		RfC3	0	0	#DIV/0!	#DIV/0!
A1Z6H7		Gp210	0	0	#DIV/0!	#DIV/0!
Q9VNA5	Proteasome subunit beta type-4	Prosbeta7	0	0	#DIV/0!	#DIV/0!
Q9VSY2;Q0E8G6			0	0	#DIV/0!	#DIV/0!
Q9VYW3		RPA3	0	0	#DIV/0!	#DIV/0!
Q9W1I7;A0A0B4LHC9			0	0	#DIV/0!	#DIV/0!
Q7K2G1;A0A0B4LFA6;Q7K2G1-2	Proteasomal ubiquitin receptor ADRM1 homolog	Rpn13	0	0	#DIV/0!	#DIV/0!
Q7K1Q6;B7YZK6;A0A0B4KFV2;A0A0B4KG78;B7YZK4;A0A0B4JCT7;B7YZK5		Jabba	0	0	#DIV/0!	#DIV/0!
Q94901	RNA-binding protein lark	lark	0	0	#DIV/0!	#DIV/0!
Q9VVU1		CG3902-RA	0	0	#DIV/0!	#DIV/0!
M9NDP1;Q24117	Dynein light chain 1, cytoplasmic	ctp	0	0	#DIV/0!	#DIV/0!
A0A0B4LGI9;H0RNI8;Q8MMC4-2;Q8MMC4	Protein CDV3 homolog	CG3760-RB;CG3760	0	0	#DIV/0!	#DIV/0!
Q9W2X6		ATPsyndelta	0	0	#DIV/0!	#DIV/0!
Q76NQ0	Dolichyl-diphosphooligosaccharide--protein glycosyltransferase subunit 1		0	0	#DIV/0!	#DIV/0!
Q7KUB0;Q8IQA7;Q9VSI6;Q7KUB1;B7Z0E0	Isocitrate dehydrogenase [NADP]	Idh	0	0	#DIV/0!	#DIV/0!
Q9V4N3;Q9V4N3-2	Cytochrome b5	Cyt-b5	0	0	#DIV/0!	#DIV/0!
Q9V429-2;Q9V429	Thioredoxin-2	Trx-2	0	0	#DIV/0!	#DIV/0!
Q9W1X4	Nuclear pore complex protein Nup214	Nup214	0	11529000	#DIV/0!	∞
A8JRB8;A8JRC1;Q8MT18		CG5028-RC	0	6572300	#DIV/0!	∞
Q7K5K3			0	0	#DIV/0!	#DIV/0!
P17917	Proliferating cell nuclear antigen	PCNA	0	0	#DIV/0!	#DIV/0!
Q9XZ34		Rif1	0	0	#DIV/0!	#DIV/0!
P23572	Cyclin-dependent kinase 1	cdc2	0	0	#DIV/0!	#DIV/0!
Q9VWD9		Ubqn	0	0	#DIV/0!	#DIV/0!
O18335		Rab11	0	0	#DIV/0!	#DIV/0!
Q9VJ19		RpL30	0	0	#DIV/0!	#DIV/0!
Q9VVU6			0	0	#DIV/0!	#DIV/0!
P46863	Bipolar kinesin KRP-130	Klp61F	0	0	#DIV/0!	#DIV/0!
A8DZ29;O61380		eIF4G	0	14900000	#DIV/0!	∞
A0A0B4K713;Q9Y091-2;Q9Y091	Pre-mRNA-splicing regulator female-lethal(2)D	fl(2)d	0	0	#DIV/0!	#DIV/0!
A0A0B4KEI5;Q9V9K7	Serrate RNA effector molecule homolog	Ars2	0	0	#DIV/0!	#DIV/0!
A4V449;Q94511	NADH-ubiquinone oxidoreductase 75 kDa subunit, mitochondrial	ND-75;ND75	0	0	#DIV/0!	#DIV/0!
Q9VE85		Nup43	0	0	#DIV/0!	#DIV/0!
Q7JZF5		Rpb5	0	0	#DIV/0!	#DIV/0!
A0A0B4LI25;P20480	Kinesin-like protein;Protein claret segregational	ncd	0	0	#DIV/0!	#DIV/0!
Q9W1H5		DCP1	0	0	#DIV/0!	#DIV/0!
Q9V9S8;Q9V9S8-2;Q9V9S8-3	Ferrochelatase, mitochondrial	FeCh	0	0	#DIV/0!	#DIV/0!
A1Z8U4;Q7KKI0		Cct5	0	0	#DIV/0!	#DIV/0!
Q9V3W0		UK114	0	0	#DIV/0!	#DIV/0!
Q9VQ76;M9PE28;E2QCS8		tho2	0	0	#DIV/0!	#DIV/0!
A1Z8U0		Prp8	0	0	#DIV/0!	#DIV/0!
A4V3W2;A4V3W1;Q0KHW6;A8JUV9;M9PGC4;M9PGV7;P18431-4;P18431;P18431-3;P18431-1;Q7KVY5;C0PUX5	Protein kinase shaggy	sgg	0	0	#DIV/0!	#DIV/0!
Q9VJD4		Sgt	0	0	#DIV/0!	#DIV/0!
A0A0B4K7Y7;Q9VAW5;A0A0B4K6K9;Q9VAW5-1;Q9VAW5-2	La-related protein 1	larp	0	0	#DIV/0!	#DIV/0!
X2J6D4;P84029	Cytochrome c-2	Cyt-c-p	0	0	#DIV/0!	#DIV/0!
A0A0B4LH25;Q9W2K4;A8DYK5			0	0	#DIV/0!	#DIV/0!
X2JEU3;Q9VZ00		CG1737-RA	0	0	#DIV/0!	#DIV/0!
Q7JXF5		Nup62	0	0	#DIV/0!	#DIV/0!
D1Z3A1;Q9VZS5	60S ribosomal protein L28	RpL28	0	0	#DIV/0!	#DIV/0!
P32234	GTP-binding protein 128up	128up	0	0	#DIV/0!	#DIV/0!
M9PGP7;Q9W4E8			0	0	#DIV/0!	#DIV/0!
Q9XYU0	DNA replication licensing factor Mcm7	Mcm7	0	0	#DIV/0!	#DIV/0!
Q9W0L7		Usp10	0	0	#DIV/0!	#DIV/0!
Q9VK58		Pih1D1	0	0	#DIV/0!	#DIV/0!
Q9VIX7;Q8INW9;M9PDP3		fon	0	0	#DIV/0!	#DIV/0!
Q95RL2;Q5U156;A0A0B4KER0		row	0	0	#DIV/0!	#DIV/0!
Q7K0L8		FLASH	0	0	#DIV/0!	#DIV/0!
M9PB90;Q9VKY2	Cullin-associated NEDD8-dissociated protein 1	Cand1	0	0	#DIV/0!	#DIV/0!
Q9VEG6	Chorion peroxidase	Pxt	0	2598500	#DIV/0!	∞
Q9VKM2;M9PCP4;M9NCT2;H5V8D0;X2J5L4;F2FB81		SCAR	0	0	#DIV/0!	#DIV/0!
Q9VCC9		Tsc1	0	467350000	#DIV/0!	∞
Q9W528		EG:22E5.6	0	293770000	#DIV/0!	∞
Q8T8W3;Q8T6I0		Past1	0	76294000	#DIV/0!	∞
Q9VJL9		BG:DS02740.2	0	68428000	#DIV/0!	∞
Q9VBE2		TwdlM	0	49748000	#DIV/0!	∞
Q9VQF4	Phosphoglycerate kinase		0	40473000	#DIV/0!	∞
X2JCS6;P46223	60S ribosomal protein L7a	RpL7A	0	32196000	#DIV/0!	∞
M9PBH6;Q9W0K4	Protein bric-a-brac 2	bab2	0	25340000	#DIV/0!	∞
E1JH59;A1Z9E2;A1Z9E2-2	Protein lin-54 homolog	mip120	0	23452000	#DIV/0!	∞
M9PFF0;P41126	60S ribosomal protein L13	RpL13	0	14682000	#DIV/0!	∞
A0A0B4LGG6;Q9W1H0		Lpt	0	13269000	#DIV/0!	∞
Q8IQU7;Q8IQU6		825-Oak	0	11136000	#DIV/0!	∞
M9PCA1;P11449	Vitelline membrane protein Vm26Aa	Vm26Aa	0	9086800	#DIV/0!	∞
A8Y560;O17445	Ribosomal protein L15;60S ribosomal protein L15	RpL15	0	8514300	#DIV/0!	∞
Q9VVC5;Q8IQQ0;A8JNU6		Nc73EF	0	7674200	#DIV/0!	∞
Q8IQT4			0	7422200	#DIV/0!	∞
Q8IH00	Nucleolar protein 6	Mat89Ba	0	5797900	#DIV/0!	∞
Q9V3G1	60S ribosomal protein L8	RpL8	0	4790900	#DIV/0!	∞
A0A0B4KHP8;E1JIU3;A0A0B4KHY5;H0RNC3;Q9VCP1-2;Q9VCP1	Uncharacterized protein CG4449	CG4449-RA;CG4449	0	4059600	#DIV/0!	∞
Q9V4Z9	Protein lines	lin	0	3590000	#DIV/0!	∞
Q9VQY8		CG3338-RA	0	3504400	#DIV/0!	∞
Q7K3W2		CG8728-RA	0	2793800	#DIV/0!	∞
X2JGV8;Q9VW12	UPF0389 protein CG9231	CG9231	0	1420600	#DIV/0!	∞
Q24595-2;Q24595;Q24595-3	DNA repair protein complementing XP-C cells homolog	mus210	0	1313400	#DIV/0!	∞
Q9VNF3;Q9VNF4		CG2907	0	755110	#DIV/0!	∞
A4V1Y7;Q2PDY2;A4V1Y6;Q2PDY1;M9PFM7;Q08605-2;Q08605-3;Q08605-4;Q08605	Transcription factor GAGA	Trl	0	0	#DIV/0!	#DIV/0!
M9PB35;P20385-2;P20385	Chorion transcription factor Cf2	Cf2	0	0	#DIV/0!	#DIV/0!
Q7YU88;X2JIP7;X2JAP1;Q9W3X2			0	0	#DIV/0!	#DIV/0!
E1JJ07;A0A126GV17;A0A0B4KHC0;P14734	Protein fork head	fkh	0	0	#DIV/0!	#DIV/0!
M9PCQ8;Q9XTN2	Insulin receptor substrate 1	chico	0	0	#DIV/0!	#DIV/0!
M9PCK8;Q960T6;M9MSL4		Cep135	0	0	#DIV/0!	#DIV/0!
A0A0B4KGG9		CtBP	0	0	#DIV/0!	#DIV/0!
Q9W526		EG:67A9.2	0	0	#DIV/0!	#DIV/0!
Q9VVT4			0	0	#DIV/0!	#DIV/0!
P18432	Myosin regulatory light chain 2	Mlc2	0	0	#DIV/0!	#DIV/0!
A0A0B4KGE6;A0A0B4KFH4;P26270	26S proteasome non-ATPase regulatory subunit 7	Rpn8	0	0	#DIV/0!	#DIV/0!
Q960D3;Q9VBX3;A0A0S0X2W5;D2A6L8		vig2;FDY	0	0	#DIV/0!	#DIV/0!
A1Z898		Caf1-105	0	0	#DIV/0!	#DIV/0!
Q9VKJ1	MPN domain-containing protein CG4751	CG4751	0	0	#DIV/0!	#DIV/0!
Q9VNP3;Q8IG95		Mes2	0	0	#DIV/0!	#DIV/0!
Q6NP69		gfzf	0	0	#DIV/0!	#DIV/0!
A0A0B4LFF7;D3DMX8;A0A0B4LFE2;A1Z9Z1;Q7K0W0		CG8079-RB	0	0	#DIV/0!	#DIV/0!
Q9VTT2		l(3)j2D3	0	0	#DIV/0!	#DIV/0!
P12297;M9MS02;P12297-3	Protein suppressor of white apricot	su(w[a])	0	0	#DIV/0!	#DIV/0!
A0A0B4LF93;A1Z928;A1Z927;A0A126GUN9;A0A0B4LF82;Q5U0Y0;A0A0B4K765		Sin3A	0	0	#DIV/0!	#DIV/0!
A0A0B4KGP8;Q24208;Q24208-2;P45975	Eukaryotic translation initiation factor 2 subunit 3;Histone-lysine N-methyltransferase Su(var)3-9	eIF-2gamma;Su(var)3-9	0	0	#DIV/0!	#DIV/0!
Q7KW02;X2JDX3;O46048		east	0	0	#DIV/0!	#DIV/0!
Q94516	ATP synthase subunit b, mitochondrial	ATPsyn-b	0	0	#DIV/0!	#DIV/0!
Q7K4R2		CG11504-RA	0	0	#DIV/0!	#DIV/0!
Q9V4C8-5;Q9V4C8;Q9V4C8-6	Host cell factor;HCF N-terminal chain;HCF C-terminal chain	Hcf	0	0	#DIV/0!	#DIV/0!
E1JJN9;Q9VYD1	Histone-lysine N-methyltransferase;Probable histone-lysine N-methyltransferase CG1716	Set2	0	0	#DIV/0!	#DIV/0!
M9PDQ2;B7Z120;Q8IRT7;Q1RL19;M9PIZ6;Q9W4Q4;Q8IRT8;B7Z126		tlk	0	0	#DIV/0!	#DIV/0!
Q9VVH2			0	0	#DIV/0!	#DIV/0!
Q9V438		CaBP1	0	0	#DIV/0!	#DIV/0!
Q24090		Snr1	0	0	#DIV/0!	#DIV/0!
X2JCM1;M9MRX4;Q7KU95;A8JNM4;X2JGD3;Q7KU92;A8JNM7;A8JNM6;M9MRR4;M9MS19;X2JC49;A8JNM5;M9MRX1;M9MSK6;M9PEN3;M9MRS5		Ank2	0	0	#DIV/0!	#DIV/0!
P52304	Serine/threonine-protein kinase polo	polo	0	0	#DIV/0!	#DIV/0!
Q9W1C8			0	0	#DIV/0!	#DIV/0!
Q7YU84;M9PIU6;P09956	Regulatory protein zeste	z	0	0	#DIV/0!	#DIV/0!
A0A0B4JD39;P17789;A0A0B4JDG1;P42282	Protein tramtrack, beta isoform;Protein tramtrack, alpha isoform	ttk	0	0	#DIV/0!	#DIV/0!
Q9VUB5		upSET	0	0	#DIV/0!	#DIV/0!
Q8IQW2;Q9VWD1		COX6B	0	0	#DIV/0!	#DIV/0!
A1Z8M2;A0A0B4KEM1;A8DYA3;A0A0B4KFE3		tou	0	0	#DIV/0!	#DIV/0!
X2JKF2;Q9VXT5	CWF19-like protein 2 homolog	CG9213	0	0	#DIV/0!	#DIV/0!
Q9W1I0;Q8SXP8		TBPH	0	0	#DIV/0!	#DIV/0!
Q9W0M7;M9PDJ8		CG13900-RA	0	0	#DIV/0!	#DIV/0!
Q9VCE3;Q8IMX4		Rox8	0	0	#DIV/0!	#DIV/0!
P40304	Proteasome subunit beta type-1	Prosbeta6	0	0	#DIV/0!	#DIV/0!
Q961D9	Protein BCL9 homolog	lgs	0	0	#DIV/0!	#DIV/0!
Q9VX98	Density-regulated protein homolog	DENR	0	0	#DIV/0!	#DIV/0!
A0A0B4LFJ1;Q23997	Chitinase-like protein CG5210	CG5210	0	0	#DIV/0!	#DIV/0!
A0A0B4KFX5;A0A0B4KHB2;A0A0B4KFT4;A0A0B4KGZ7		CtBP	0	0	#DIV/0!	#DIV/0!
Q8IQA6;M9PES2;Q9VSK5;Q7KUA8;Q86BH2;M9NDL9;M9NE54;M9PHT1		Gug	0	0	#DIV/0!	#DIV/0!
Q8INQ0;Q9VHK4;B7Z0U1;Q9VHK1;Q9VHK3;A0A0B4K6Y7;Q8MQQ3;A8JQV7		pyd	0	0	#DIV/0!	#DIV/0!
Q86BI3;F0JAG2;Q9VUY6		Zn72D	0	0	#DIV/0!	#DIV/0!
Q9W2Y5;M9NGY4;M9NDT5;M9NF08		ZAP3	0	0	#DIV/0!	#DIV/0!
P56538	Eukaryotic translation initiation factor 6	eIF6	0	0	#DIV/0!	#DIV/0!
M9PJP0;Q9VXK0	Protein NipSnap	Nipsnap	0	0	#DIV/0!	#DIV/0!
Q9VSR5		mRpL12	0	0	#DIV/0!	#DIV/0!
Q9V9N4;Q8IGP5		Jupiter;Clamp	0	0	#DIV/0!	#DIV/0!
A0A0B4LHR3;Q9GQN5	Transcriptional regulator ATRX homolog	XNP	0	0	#DIV/0!	#DIV/0!
Q7K485		cathD	0	0	#DIV/0!	#DIV/0!
Q9VC36		polybromo	0	0	#DIV/0!	#DIV/0!
Q9VYT7			0	0	#DIV/0!	#DIV/0!
G4LTX2;B7Z073	SOSS complex subunit C homolog	CG42374-RA;CG42374	0	0	#DIV/0!	#DIV/0!
X2JAI4;Q9XYU1	DNA helicase;DNA replication licensing factor Mcm3	Mcm3	0	0	#DIV/0!	#DIV/0!
Q9W335		l(1)G0320	0	0	#DIV/0!	#DIV/0!
Q709R6-2;Q709R6		bocks	0	0	#DIV/0!	#DIV/0!
Q9VAY6		BCAS2	0	0	#DIV/0!	#DIV/0!
Q0E8V7		Tim13	0	0	#DIV/0!	#DIV/0!
Q9VJH2		mdy	0	0	#DIV/0!	#DIV/0!
Q9VXM4		MSBP	0	0	#DIV/0!	#DIV/0!
A0A0B4LFE1;Q7K5M2			0	0	#DIV/0!	#DIV/0!
Q9VI10	Probable small nuclear ribonucleoprotein Sm D2	SmD2	0	0	#DIV/0!	#DIV/0!
Q9Y134		l(2)35Df	0	0	#DIV/0!	#DIV/0!
A0A0B4LGT9;Q9VHV6			0	0	#DIV/0!	#DIV/0!
Q9VZ62		feo	0	0	#DIV/0!	#DIV/0!
Q8SX50;Q9W039			0	0	#DIV/0!	#DIV/0!
E6PBV6;Q8SWU7-2;Q8SWU7	Obg-like ATPase 1	CG1354-RA;CG1354	0	0	#DIV/0!	#DIV/0!
Q9VE52		CstF-64	0	0	#DIV/0!	#DIV/0!
Q9I7T7-2;Q9I7T7	La-related protein CG11505	CG11505	0	0	#DIV/0!	#DIV/0!
Q9VC18			0	0	#DIV/0!	#DIV/0!
M9NE25;Q9W5E0;Q9W5E0-2	Histone-lysine N-methyltransferase Suv4-20	Hmt4-20	0	0	#DIV/0!	#DIV/0!
Q8IR24;Q9VXN2		sun	0	0	#DIV/0!	#DIV/0!
Q9VDT1		Arc42	0	0	#DIV/0!	#DIV/0!
Q9VB46		Hmu	0	0	#DIV/0!	#DIV/0!
P21914	Succinate dehydrogenase [ubiquinone] iron-sulfur subunit, mitochondrial	SdhB	0	0	#DIV/0!	#DIV/0!
Q95RA9		GILT1	0	0	#DIV/0!	#DIV/0!
Q9W3D1		Caf1-180	0	0	#DIV/0!	#DIV/0!
A0A0B4KFJ2;O15945	Aryl hydrocarbon receptor nuclear translocator homolog	tgo	0	0	#DIV/0!	#DIV/0!
Q9VNF7;B7Z0T5;Q9VNF6;A0A0B4KG70		MTA1-like	0	0	#DIV/0!	#DIV/0!
Q9VV74	Survival motor neuron protein	Smn	0	0	#DIV/0!	#DIV/0!
P49735	DNA replication licensing factor Mcm2	Mcm2	0	0	#DIV/0!	#DIV/0!
M9PIM0;O61231	60S ribosomal protein L10	RpL10	0	0	#DIV/0!	#DIV/0!
M9NE68;P02516	Heat shock protein 23	Hsp23	0	0	#DIV/0!	#DIV/0!
O76904		fs(1)N	0	0	#DIV/0!	#DIV/0!
Q9VWP1		Usp39	0	0	#DIV/0!	#DIV/0!
Q9U9Q2		Neos	0	0	#DIV/0!	#DIV/0!
Q9VNZ3		Rpb8	0	0	#DIV/0!	#DIV/0!
Q7K3Z3		p47	0	0	#DIV/0!	#DIV/0!
M9NEA5;M9PGW9;B7Z0Y0;P10180	Homeobox protein cut-like;Homeobox protein cut	ct	0	0	#DIV/0!	#DIV/0!
Q8IRH4;Q9W0G1-3;Q9W0G1-2;Q9W0G1	Protein-tyrosine-phosphatase;Tyrosine-protein phosphatase non-receptor type 61F	Ptp61F	0	0	#DIV/0!	#DIV/0!
Q8IMG3;Q7KRS9			0	0	#DIV/0!	#DIV/0!
Q9VYQ9		Tango4	0	0	#DIV/0!	#DIV/0!
Q9VYG3			0	0	#DIV/0!	#DIV/0!
M9PDQ0;M9PBI5;M9PGV6;P13395	Spectrin alpha chain	alpha-Spec	0	0	#DIV/0!	#DIV/0!
Q9VPH4		kin17	0	0	#DIV/0!	#DIV/0!
Q9VLM8	Alanine--tRNA ligase, cytoplasmic	Aats-ala	0	0	#DIV/0!	#DIV/0!
A1Z843			0	0	#DIV/0!	#DIV/0!
Q24169	Origin recognition complex subunit 5	Orc5	0	0	#DIV/0!	#DIV/0!
Q9VIH1		RPA2	0	0	#DIV/0!	#DIV/0!
Q9VZU4		ND-30	0	0	#DIV/0!	#DIV/0!
Q9VT00		Jarid2	0	0	#DIV/0!	#DIV/0!
Q9VPU4		CG4291-RA	0	0	#DIV/0!	#DIV/0!
Q9VNV3	ATP-dependent RNA helicase Ddx1	Ddx1	0	0	#DIV/0!	#DIV/0!
Q0E8G5			0	0	#DIV/0!	#DIV/0!
Q27272	Transcription initiation factor TFIID subunit 9	e(y)1	0	0	#DIV/0!	#DIV/0!
Q9VHT3		Sgt1	0	0	#DIV/0!	#DIV/0!
Q7K2X8		Nup44A	0	0	#DIV/0!	#DIV/0!
Q9VSS2	Signal recognition particle subunit SRP68	Srp68	0	0	#DIV/0!	#DIV/0!
Q9VXN4	Probable arginine--tRNA ligase, cytoplasmic	Aats-arg	0	0	#DIV/0!	#DIV/0!
Q7K7A9	Flap endonuclease 1	Fen1	0	0	#DIV/0!	#DIV/0!
Q8MRG6;Q9VW52		Prp3	0	0	#DIV/0!	#DIV/0!
Q9VUZ2;Q86BP6		elg1	0	0	#DIV/0!	#DIV/0!
Q7K159		mip40	0	0	#DIV/0!	#DIV/0!
Q9W1I6		ytr	0	0	#DIV/0!	#DIV/0!
Q9VJY7			0	0	#DIV/0!	#DIV/0!
Q9VG78;A0A0B4K6G3		pps	0	0	#DIV/0!	#DIV/0!
M9MRC9;P41092	60S ribosomal protein L27a	RpL27A	0	0	#DIV/0!	#DIV/0!
Q9W2X5			0	0	#DIV/0!	#DIV/0!
O16130	60S ribosomal protein L39	RpL39	0	0	#DIV/0!	#DIV/0!
Q9VDH8		RpS30	0	0	#DIV/0!	#DIV/0!
Q24154	60S ribosomal protein L29	RpL29	0	0	#DIV/0!	#DIV/0!
Q8MT06	Guanine nucleotide-binding protein-like 3 homolog	Ns1	0	0	#DIV/0!	#DIV/0!
M9PG47;P13008	40S ribosomal protein S26	RpS26	0	0	#DIV/0!	#DIV/0!
X2JIQ5;Q9W3W8	60S ribosomal protein L17	RpL17	0	0	#DIV/0!	#DIV/0!
Q9VR99	Cactin	cactin	0	0	#DIV/0!	#DIV/0!
M9PH59;Q9VXX8	Ribosomal protein L37;Probable 60S ribosomal protein L37-A	RpL37a	0	0	#DIV/0!	#DIV/0!
A0A0B4LFD9;Q8T3U2	40S ribosomal protein S23	RpS23	0	0	#DIV/0!	#DIV/0!
Q9VDS6	Surfeit locus protein 6 homolog	Surf6	0	0	#DIV/0!	#DIV/0!
O97062		Ccp84Ae	0	0	#DIV/0!	#DIV/0!
M9PCJ6;M9PC45;M9PC41;M9PB30;M9PEI7;M9PBZ4;M9PC48;M9PBZ0;M9PEH5;M9NCR4;M9NER8;M9PCJ8;M9PB31;M9NE82		dp	0	0	#DIV/0!	#DIV/0!
A0A0B4LH50;P10981	Actin-87E	Act87E	0	0	#DIV/0!	#DIV/0!
Q9W229	40S ribosomal protein S24	RpS24	0	0	#DIV/0!	#DIV/0!
Q0E9B6	40S ribosomal protein S11	RpS11	0	0	#DIV/0!	#DIV/0!
Q9VB52		l(3)mbt	0	0	#DIV/0!	#DIV/0!
Q9I7Q6		Lcp65Ag3	0	0	#DIV/0!	#DIV/0!
E1JH24;A1Z817;E1JH25;A1Z818		CG30007-RB	0	0	#DIV/0!	#DIV/0!
P29327;Q95TP9	40S ribosomal protein S6	RpS6	0	0	#DIV/0!	#DIV/0!
O97061		Ccp84Ad	0	0	#DIV/0!	#DIV/0!
P36241	60S ribosomal protein L19	RpL19	0	0	#DIV/0!	#DIV/0!
Q9XZ15		Osi6	0	0	#DIV/0!	#DIV/0!
Q9W499		RpL35	0	0	#DIV/0!	#DIV/0!
Q9VSM7		S-Lap2	0	0	#DIV/0!	#DIV/0!
P48588	40S ribosomal protein S25	RpS25	0	0	#DIV/0!	#DIV/0!
Q9W077		Cpr62Bc	0	0	#DIV/0!	#DIV/0!
Q7K2S9		loopin-1	0	0	#DIV/0!	#DIV/0!
Q9VTR6		prc	0	0	#DIV/0!	#DIV/0!
Q9VLL8		Peritrophin-15a	0	0	#DIV/0!	#DIV/0!
Q9VY31			0	0	#DIV/0!	#DIV/0!
Q9VZG1		Cpr64Ab	0	0	#DIV/0!	#DIV/0!
Q8SWS3			0	0	#DIV/0!	#DIV/0!
Q9VTR8;M9PF73			0	0	#DIV/0!	#DIV/0!
Q9V3Z9		BG:DS00180.3	0	0	#DIV/0!	#DIV/0!
Q9VV23			0	0	#DIV/0!	#DIV/0!
P18169;M9NEY9;P18170;P18171;M9NEA7;M9NG31	Defective chorion-1 protein, FC125 isoform;Defective chorion-1 protein, FC106 isoform;Defective chorion-1 protein, FC106 isoform;FC106 S80;FC106 S60;Defective chorion-1 protein, FC177 isoform	2001-12-01	0	0	#DIV/0!	#DIV/0!
Q9V9W2;Q9V9W3		RpL6	0	0	#DIV/0!	#DIV/0!
M9PC89;P17133	U1 small nuclear ribonucleoprotein 70 kDa	snRNP-U1-70K	0	0	#DIV/0!	#DIV/0!
Q9VVZ6;Q9VVZ7		CG18294	0	0	#DIV/0!	#DIV/0!
Q00174	Laminin subunit alpha	LanA	0	0	#DIV/0!	#DIV/0!
Q9VY02			0	0	#DIV/0!	#DIV/0!
Q9VC50;Q8IMV7;A0A0B4LHL1		CG13627-RB	0	0	#DIV/0!	#DIV/0!
Q500X4		S-Lap7	0	0	#DIV/0!	#DIV/0!
Q53YH3;P29413	Calreticulin	Crc	0	0	#DIV/0!	#DIV/0!
Q9VMK3		psd	0	0	#DIV/0!	#DIV/0!
Q9W2X1		Ipod	0	0	#DIV/0!	#DIV/0!
Q9I7C6		Cpr65Ax1	0	0	#DIV/0!	#DIV/0!
A0A0B4KFT0;Q94514	Cytochrome c oxidase subunit 5A, mitochondrial	CoVa	0	0	#DIV/0!	#DIV/0!
Q0E8X8			0	0	#DIV/0!	#DIV/0!
Q9XZ03;M9PFR6		mbf1	0	0	#DIV/0!	#DIV/0!
Q961W5		S-Lap3	0	0	#DIV/0!	#DIV/0!
A0A0B4LGZ5;P46222	60S ribosomal protein L11	RpL11	0	0	#DIV/0!	#DIV/0!
M9PHM6;Q9VS34	60S ribosomal protein L18	RpL18	0	0	#DIV/0!	#DIV/0!
A0A0B4KHE9;A0A0B4KI10;Q9V3P6-2;Q9V3P6	26S proteasome non-ATPase regulatory subunit 1	Rpn2	0	0	#DIV/0!	#DIV/0!
Q9VBN5	60S ribosomal protein L27	RpL27	0	0	#DIV/0!	#DIV/0!
Q9VC08		Mink	0	0	#DIV/0!	#DIV/0!
X2J5G6;P32100	60S ribosomal protein L7	RpL7	0	0	#DIV/0!	#DIV/0!
Q59E30;Q95RI5	Failed axon connections	fax	0	0	#DIV/0!	#DIV/0!
P04359;P04359-2	60S ribosomal protein L32	RpL32	0	0	#DIV/0!	#DIV/0!
Q9VCY1			0	0	#DIV/0!	#DIV/0!
X2JAC7;Q8IRV7;M9NGK3;X2JDK9;M9NDM1;M9NFR6;Q8IRV8;M9NGL3;X2JE09;A0A023GRW4;Q8IRV9;Q9W4Y4;M9NE61;X2JCE8;M9NFS1;E1JJC0;M9NDL5;M9NES6;Q9W4Y3;M9NET2;M9NE56;Q8MPN3		trol	0	0	#DIV/0!	#DIV/0!
Q9VN31		Fip1	0	0	#DIV/0!	#DIV/0!
Q95R35		S-Lap4	0	0	#DIV/0!	#DIV/0!
Q9VM49		Caper	0	0	#DIV/0!	#DIV/0!
Q9V3L8		Ccp84Aa	0	0	#DIV/0!	#DIV/0!
A0A0B4LEY6;Q94518	Nascent polypeptide-associated complex subunit alpha	Nacalpha	0	0	#DIV/0!	#DIV/0!
Q9VSM6		S-Lap1	0	0	#DIV/0!	#DIV/0!
Q9VV29;Q9VV30			0	0	#DIV/0!	#DIV/0!
Q7YZA2	Uncharacterized protein CG7065	CG7065	0	0	#DIV/0!	#DIV/0!
Q8IPD5		Cpr31A	0	0	#DIV/0!	#DIV/0!
E2QCP0;P84249	Histone H3;Histone H3.3	His3.3A	0	0	#DIV/0!	#DIV/0!
Q9VV18			0	0	#DIV/0!	#DIV/0!
O16797	60S ribosomal protein L3	RpL3	0	0	#DIV/0!	#DIV/0!
Q9VZF4	F-box/WD repeat-containing protein 7	ago	0	0	#DIV/0!	#DIV/0!
Q8SWS7		vito	0	0	#DIV/0!	#DIV/0!
Q9VVZ4			0	0	#DIV/0!	#DIV/0!
O76994		Ip259	0	0	#DIV/0!	#DIV/0!
A1Z8Q0		TwdlBeta	0	0	#DIV/0!	#DIV/0!
C6SUW3;P55935;Q95RG1	40S ribosomal protein S9	RpS9	0	0	#DIV/0!	#DIV/0!
Q9VLT7		RpL36A	0	0	#DIV/0!	#DIV/0!
Q9VSH7		Cpr66Cb	0	0	#DIV/0!	#DIV/0!
Q0E8E8		Mpcp	0	0	#DIV/0!	#DIV/0!
Q7KV90;M9PBJ7;Q9W002;Q7KV89;Q7KV88;M9PH19		msn	0	0	#DIV/0!	#DIV/0!
P80455	40S ribosomal protein S12	RpS12	0	0	#DIV/0!	#DIV/0!
D1Z3A2;Q24407	ATP synthase-coupling factor 6, mitochondrial	ATPsyn-Cf6-RA;ATPsyn-Cf6	0	0	#DIV/0!	#DIV/0!
M9PJM6;M9NH07;M9PHJ0;M9PHR2;P19351-6;P19351-8;P19351-12;P19351-7;P19351-5;P19351-4;P19351-2;P19351-3;P19351;B9EQV5;E1JJP0;P19351-9;P19351-13;P19351-11;X2JBP9;P19351-10	Troponin T, skeletal muscle	up	0	0	#DIV/0!	#DIV/0!
A4V391;P12613	T-complex protein 1 subunit alpha	T-cp1	0	0	#DIV/0!	#DIV/0!
Q9VK60			0	0	#DIV/0!	#DIV/0!
P23779	Cystatin-like protein	Cys	0	0	#DIV/0!	#DIV/0!
Q9VSN3		Cpr66D	0	0	#DIV/0!	#DIV/0!
Q7K5K9		S-Lap8	0	0	#DIV/0!	#DIV/0!
X2JE06;Q9VJY6	60S ribosomal protein L24	RpL24	0	0	#DIV/0!	#DIV/0!
Q9VNN7		Osi15	0	0	#DIV/0!	#DIV/0!
P05389	60S acidic ribosomal protein P2	RpLP2	0	0	#DIV/0!	#DIV/0!
Q9VV31			0	0	#DIV/0!	#DIV/0!
X2JCI6;P47949	Troponin C, isoform 3	TpnC73F	0	0	#DIV/0!	#DIV/0!
Q9W1N3		levy	0	0	#DIV/0!	#DIV/0!
Q9VWV8	Nitric oxide synthase-interacting protein homolog	CG6179	0	0	#DIV/0!	#DIV/0!
Q8T0L3;A0A0B4KF46		Uba1	0	0	#DIV/0!	#DIV/0!
Q8IMV6		Saf-B	0	0	#DIV/0!	#DIV/0!
Q9VVU2		RpL26	0	0	#DIV/0!	#DIV/0!
Q9VZ02			0	0	#DIV/0!	#DIV/0!
A8JUV4		Vml	0	0	#DIV/0!	#DIV/0!
M9NEU5;P25843	Profilin	chic	0	0	#DIV/0!	#DIV/0!
X2J950;Q03334	40S ribosomal protein S13	RpS13	0	0	#DIV/0!	#DIV/0!
Q7JQN4		Rs1	0	0	#DIV/0!	#DIV/0!
A0A0B4LGF8;P53777;B7YZP9	Muscle LIM protein 1	Mlp60A	0	0	#DIV/0!	#DIV/0!
Q8SZM2			0	0	#DIV/0!	#DIV/0!
Q9VGA3			0	0	#DIV/0!	#DIV/0!
Q9VQZ5		CG15432-RA	0	0	#DIV/0!	#DIV/0!
A0A0B4KI24;Q27415-2;Q27415	Nucleoplasmin-like protein	Nlp	0	0	#DIV/0!	#DIV/0!
E1JIR4;A0A0B4KGG8;P13607-7;P13607-6;P13607-2;P13607-4;P13607-5;P13607;P13607-3	Sodium/potassium-transporting ATPase subunit alpha	Atpalpha	0	0	#DIV/0!	#DIV/0!
Q9VS12		Cpr65Ea	0	0	#DIV/0!	#DIV/0!
Q9VV24		CG13043-RA	0	0	#DIV/0!	#DIV/0!
Q9VN25-2;Q9VN25	Eukaryotic translation initiation factor 3 subunit A	eIF3-S10	0	0	#DIV/0!	#DIV/0!
Q5U126			0	0	#DIV/0!	#DIV/0!
Q8I0P8		Cpr65Av	0	0	#DIV/0!	#DIV/0!
P92181		Lcp65Ac	0	0	#DIV/0!	#DIV/0!
Q8IR01			0	0	#DIV/0!	#DIV/0!
Q9VVU4			0	0	#DIV/0!	#DIV/0!
Q9VLB7		Gdi	0	0	#DIV/0!	#DIV/0!
Q9VBH8;Q9VHE5		RpL34a;RpL34b	0	0	#DIV/0!	#DIV/0!
Q9NHA8	Gram-negative bacteria-binding protein 3	GNBP3	0	0	#DIV/0!	#DIV/0!
Q9VMG7		Muc26B	0	0	#DIV/0!	#DIV/0!
Q9VZC8			0	0	#DIV/0!	#DIV/0!
Q9VBC0			0	0	#DIV/0!	#DIV/0!
Q9VL75		Bka	0	0	#DIV/0!	#DIV/0!
Q9VGA4		MBD-R2	0	0	#DIV/0!	#DIV/0!
Q9VAY2		Gp93	0	0	#DIV/0!	#DIV/0!
A4V2J1;Q24400	Muscle LIM protein Mlp84B	Mlp84B	0	0	#DIV/0!	#DIV/0!
Q9VQL1			0	0	#DIV/0!	#DIV/0!
Q7JZZ3			0	0	#DIV/0!	#DIV/0!
X2JB24;A0A0S0WH10;Q9VU58	Neuropeptide-like 2	Nplp2	0	0	#DIV/0!	#DIV/0!
A4V0N4;Q27331	V-type proton ATPase catalytic subunit A isoform 2	Vha68-2	0	0	#DIV/0!	#DIV/0!
P55841	60S ribosomal protein L14	RpL14	0	0	#DIV/0!	#DIV/0!
Q9V3V6		Rpt5	0	0	#DIV/0!	#DIV/0!
Q9VLS0			0	0	#DIV/0!	#DIV/0!
M9PG09;Q9VNS3			0	0	#DIV/0!	#DIV/0!
X2JKU5;Q24186	40S ribosomal protein S5a	RpS5a	0	0	#DIV/0!	#DIV/0!
P17210	Kinesin heavy chain	Khc	0	0	#DIV/0!	#DIV/0!
Q9VXK6	Eukaryotic translation initiation factor 5	eIF5	0	0	#DIV/0!	#DIV/0!
Q9U3V9	Protein xmas-2	xmas-2	0	0	#DIV/0!	#DIV/0!
Q9W451		fs(1)M3	0	0	#DIV/0!	#DIV/0!
M9PF16;Q00963;M9PHG4	Spectrin beta chain	beta-Spec	0	0	#DIV/0!	#DIV/0!
O16810	Origin recognition complex subunit 1	Orc1	0	0	#DIV/0!	#DIV/0!
M9ND95;P05661-22;P05661-17		Mhc	0	0	#DIV/0!	#DIV/0!
Q8MZI3;Q7KU78			0	0	#DIV/0!	#DIV/0!
Q9VNE2	Protein krasavietz	kra	0	0	#DIV/0!	#DIV/0!
Q9VBD2		TwdlD	0	0	#DIV/0!	#DIV/0!
Q9VV10		CG13068-RA	0	0	#DIV/0!	#DIV/0!
P41900	General transcription factor IIF subunit 2	TfIIFbeta	0	0	#DIV/0!	#DIV/0!
X2JEW2;Q9VYA7	RRP12-like protein	CG2691	0	0	#DIV/0!	#DIV/0!
P52029	Glucose-6-phosphate isomerase	Pgi	0	0	#DIV/0!	#DIV/0!
A8DQW8		clos	0	0	#DIV/0!	#DIV/0!
Q9VMK5		Vm26Ac	0	0	#DIV/0!	#DIV/0!
Q9VGW6	DNA replication licensing factor Mcm5	Mcm5	0	0	#DIV/0!	#DIV/0!
Q9VM18	Trehalose 6-phosphate phosphatase		0	0	#DIV/0!	#DIV/0!
Q9VIQ8		COX4	0	0	#DIV/0!	#DIV/0!
A0A0B4K849;A0A0B4K7A5;A8DYJ2;Q02645-4;Q02645-2;Q02645	Protein hu-li tai shao	hts	0	0	#DIV/0!	#DIV/0!
Q9VAW8;Q24404		Mst98Ca;Mst98Cb	0	0	#DIV/0!	#DIV/0!
Q7K2P3;A1Z7Z4			0	0	#DIV/0!	#DIV/0!
Q9V3G7	26S proteasome non-ATPase regulatory subunit 6	Rpn7	0	0	#DIV/0!	#DIV/0!
Q7K9H6		Sara	0	0	#DIV/0!	#DIV/0!
Q8SZK9		Clect27	0	0	#DIV/0!	#DIV/0!
X2JF40;Q27580;M9PHN8	Adenosylhomocysteinase	Ahcy13	0	0	#DIV/0!	#DIV/0!
A1ZBD8			0	0	#DIV/0!	#DIV/0!
Q8INB6;Q86BR9;Q86NK8;Q4AB31;A0A0B4K7C4;A0A0B4K697;A0A0B4KHL4;Q8IHB0;Q9VEX2;Q59DW8		gish	0	0	#DIV/0!	#DIV/0!
Q7K5M0		scaf	0	0	#DIV/0!	#DIV/0!
A0A0B4LHF7;Q9VD51	Probable ATP-dependent RNA helicase pitchoune	pit	0	0	#DIV/0!	#DIV/0!
A0A0B4LFL2;A1ZAX1	Eukaryotic translation initiation factor 3 subunit C	eIF3-S8	0	0	#DIV/0!	#DIV/0!
Q9VBD5		TwdlN	0	0	#DIV/0!	#DIV/0!
O97060		Ccp84Ac	0	0	#DIV/0!	#DIV/0!
Q960M4		Prx5	0	0	#DIV/0!	#DIV/0!
Q9VYY7;Q960N6;M9PHL2		HP5	0	0	#DIV/0!	#DIV/0!
P14318	Muscle-specific protein 20	Mp20	0	0	#DIV/0!	#DIV/0!
Q9VB29			0	0	#DIV/0!	#DIV/0!
A0A0B4LGS4;P54611	V-type proton ATPase subunit E	Vha26	0	0	#DIV/0!	#DIV/0!
Q9VMZ5		TwdlF	0	0	#DIV/0!	#DIV/0!
E2QCG7;Q0E940	Eukaryotic translation initiation factor 3 subunit B	eIF3-S9	0	0	#DIV/0!	#DIV/0!
Q7KMQ0		Rpt1	0	0	#DIV/0!	#DIV/0!
Q9VSW7			0	0	#DIV/0!	#DIV/0!
P07486	Glyceraldehyde-3-phosphate dehydrogenase 1	Gapdh1	0	0	#DIV/0!	#DIV/0!
A0A0B4LF64;P47948	Troponin C, isoform 2	TpnC47D	0	0	#DIV/0!	#DIV/0!
Q9VYM9			0	0	#DIV/0!	#DIV/0!
A0A0B4KI43;Q9VB55;A0A0B4KHZ0;A8JRE3;A0A0B4K7W6		woc	0	0	#DIV/0!	#DIV/0!
P18053	Proteasome subunit alpha type-4	Prosalpha3	0	0	#DIV/0!	#DIV/0!
A1ZBU8			0	0	#DIV/0!	#DIV/0!
M9NG50;M9PHG2;C7LAH9;P46150-5;P46150-2;P46150;P46150-3;P46150-4	Moesin/ezrin/radixin homolog 1	Moe	0	0	#DIV/0!	#DIV/0!
Q24276	Hsp90 co-chaperone Cdc37	Cdc37	0	0	#DIV/0!	#DIV/0!
A1Z9L3		pea	0	0	#DIV/0!	#DIV/0!
Q9V405		Rpt3	0	0	#DIV/0!	#DIV/0!
Q9VZS3	Protein translation factor SUI1 homolog	CG17737	0	0	#DIV/0!	#DIV/0!
M9PCE2;Q9VLL9		Peritrophin-15b	0	0	#DIV/0!	#DIV/0!
Q8MT58;A0A0B4LEQ0			0	0	#DIV/0!	#DIV/0!
Q9VTR2			0	0	#DIV/0!	#DIV/0!
M9PFV9;P20232	Transcription elongation factor S-II	TfIIS	0	0	#DIV/0!	#DIV/0!
Q9VD29		Sar1	0	0	#DIV/0!	#DIV/0!
Q9VVI2	Enhancer of mRNA-decapping protein 3	Edc3	0	0	#DIV/0!	#DIV/0!
Q9W1A9	Histone acetyltransferase	enok	0	0	#DIV/0!	#DIV/0!
Q9VBE0		TwdlB	0	0	#DIV/0!	#DIV/0!
P41093	60S ribosomal protein L18a	RpL18A	0	0	#DIV/0!	#DIV/0!
A1Z6X0			0	0	#DIV/0!	#DIV/0!
Q9VZR8		CG14960-RA	0	0	#DIV/0!	#DIV/0!
Q7KMP8		Rpn9	0	0	#DIV/0!	#DIV/0!
O62602		lic	0	0	#DIV/0!	#DIV/0!
Q9VC54			0	0	#DIV/0!	#DIV/0!
Q9W4J4			0	0	#DIV/0!	#DIV/0!
Q9V3Z4		Rpn5	0	0	#DIV/0!	#DIV/0!
Q9VSG0			0	0	#DIV/0!	#DIV/0!
Q8SWU6			0	0	#DIV/0!	#DIV/0!
Q8IR10		TwdlY	0	0	#DIV/0!	#DIV/0!
P46415	Alcohol dehydrogenase class-3	Fdh	0	0	#DIV/0!	#DIV/0!
B5RJQ0;Q95028	L-lactate dehydrogenase	ImpL3	0	0	#DIV/0!	#DIV/0!
Q7K0S6			0	0	#DIV/0!	#DIV/0!
Q9W523;Q9NF31		ph-d	0	0	#DIV/0!	#DIV/0!
Q9VP77			0	0	#DIV/0!	#DIV/0!
Q9VUS0			0	0	#DIV/0!	#DIV/0!
Q7KMI3		BcDNA.LD23371	0	0	#DIV/0!	#DIV/0!
Q7JYA0			0	0	#DIV/0!	#DIV/0!
Q9VFE4;A0A0B4K683	40S ribosomal protein S5b	RpS5b	0	0	#DIV/0!	#DIV/0!
D0Z760;P35820	Polycomb group protein Psc	Psc-RA;Psc	0	0	#DIV/0!	#DIV/0!
Q9VDK7	Signal recognition particle subunit SRP72	Srp72	0	0	#DIV/0!	#DIV/0!
M9PE73;M9PEC8;M9PBQ0;M9PEN4;M9PHG8;M9PBQ3;P37276-2;P37276	Dynein heavy chain, cytoplasmic	Dhc64C	0	0	#DIV/0!	#DIV/0!
Q7JRC0			0	0	#DIV/0!	#DIV/0!
Q9W3Y3			0	0	#DIV/0!	#DIV/0!
A4V2I0;Q7KSX2;P15364	Protein amalgam	Ama	0	0	#DIV/0!	#DIV/0!
M9PIG8;P55035	26S proteasome non-ATPase regulatory subunit 4	Rpn10	0	0	#DIV/0!	#DIV/0!
Q9VN44		Karybeta3	0	0	#DIV/0!	#DIV/0!
Q9VB10			0	0	#DIV/0!	#DIV/0!
Q0KHS7;Q9VXY7;Q0KHS6;X2JKC1	Lipid storage droplets surface-binding protein 2	Lsd-2	0	0	#DIV/0!	#DIV/0!
Q9VDE5	Protein Peter pan	ppan	0	0	#DIV/0!	#DIV/0!
P34739	Transcription termination factor 2	lds	0	0	#DIV/0!	#DIV/0!
Q9W3M7			0	0	#DIV/0!	#DIV/0!
O61613	Glycylpeptide N-tetradecanoyltransferase	Nmt	0	0	#DIV/0!	#DIV/0!
Q9VZE0		dyl	0	0	#DIV/0!	#DIV/0!
M9NDM4;Q9V3J8	Protein will die slowly	wds	0	0	#DIV/0!	#DIV/0!
P28668;P28668-2	Bifunctional glutamate/proline--tRNA ligase;Glutamate--tRNA ligase;Proline--tRNA ligase	Aats-glupro	0	0	#DIV/0!	#DIV/0!
Q9VHC8			0	0	#DIV/0!	#DIV/0!
M9MS15;P23654	Neurotactin	Nrt	0	0	#DIV/0!	#DIV/0!
A0A0B4K7Z5;Q7KLV9;Q7KLV9-2	26S proteasome non-ATPase regulatory subunit 11	Rpn6	0	0	#DIV/0!	#DIV/0!
Q9VHI8;Q8INP8;Q8INP9			0	0	#DIV/0!	#DIV/0!
M9PBZ9;P48598;P48598-2	Eukaryotic translation initiation factor 4E	eIF-4E	0	0	#DIV/0!	#DIV/0!
O18332		Rab1	0	0	#DIV/0!	#DIV/0!
N0D8I3;Q9W420	Transcription elongation factor SPT6	Spt6	0	0	#DIV/0!	#DIV/0!
M9NF33;Q9VSH4	Cleavage and polyadenylation specificity factor subunit CG7185	CG7185	0	0	#DIV/0!	#DIV/0!
A1ZBE9			0	0	#DIV/0!	#DIV/0!
O46067		EG:25E8.1	0	0	#DIV/0!	#DIV/0!
Q9VLR5	RNA polymerase II transcriptional coactivator	Ssb-c31a	0	0	#DIV/0!	#DIV/0!
Q24044		fzy	0	0	#DIV/0!	#DIV/0!
M9NDW5;Q9VY64			0	0	#DIV/0!	#DIV/0!
Q9VEP6	Adenylosuccinate lyase	AdSL	0	0	#DIV/0!	#DIV/0!
Q9VCK0	Eukaryotic translation initiation factor 3 subunit D-1	eIF-3p66	0	0	#DIV/0!	#DIV/0!
A0A0B4LID0;Q9VE45		Muc91C	0	0	#DIV/0!	#DIV/0!
Q9VV38;Q0E8E2			0	0	#DIV/0!	#DIV/0!
P40796	La protein homolog	La	0	0	#DIV/0!	#DIV/0!
A0A0B4KF90;A0A0B4KGC6;B7Z0U7;A0A0B4KFE2;E1JJ78;A0A0B4K603;A0A0B4K6V2;A0A0B4K631;Q9VI75	Phosphatidylinositol-binding clathrin assembly protein LAP	lap	0	0	#DIV/0!	#DIV/0!
E2QCF1;A0A0B4LFH8;Q7KN85		ATPCL	0	0	#DIV/0!	#DIV/0!
I0DHK3;P12881	Proteasome subunit alpha type;Proteasome subunit alpha type-1	Prosalpha6	0	0	#DIV/0!	#DIV/0!
E1JHQ1;P20477	Glutamine synthetase;Glutamine synthetase 1, mitochondrial	Gs1	0	0	#DIV/0!	#DIV/0!
Q9V9Z9	Probable rRNA-processing protein EBP2 homolog	CG1542	0	0	#DIV/0!	#DIV/0!
Q9VJJ0	Proteasome subunit beta type	Prosbeta4	0	0	#DIV/0!	#DIV/0!
P48148	Ras-like GTP-binding protein Rho1	Rho1	0	0	#DIV/0!	#DIV/0!
B7YZI0;Q9V7N5-2;Q9V7N5-3;Q9V7N5	V-type proton ATPase subunit C	Vha44	0	0	#DIV/0!	#DIV/0!
Q8IP94;Q9VKB0		Aats-thr	0	0	#DIV/0!	#DIV/0!
Q9VB95		TwdlC	0	0	#DIV/0!	#DIV/0!
Q95083	Proteasome subunit alpha type-5	Prosalpha5	0	0	#DIV/0!	#DIV/0!
A1Z9S6;A1Z9S5		Su(var)2-HP2	0	0	#DIV/0!	#DIV/0!
Q9VT75		vnc	0	0	#DIV/0!	#DIV/0!
A0A0B4LHS1;P06742-2;P06742	Myosin light chain alkali	Mlc1	0	0	#DIV/0!	#DIV/0!
A0A0B4LG36;Q06943	High mobility group protein Z	HmgZ	0	0	#DIV/0!	#DIV/0!
Q9W3N7		ND-MNLL	0	0	#DIV/0!	#DIV/0!
M9PG62;P25161	Probable 26S proteasome non-ATPase regulatory subunit 3	Rpn3	0	0	#DIV/0!	#DIV/0!
Q9VJ80			0	0	#DIV/0!	#DIV/0!
Q9VL72	SWI/SNF-related matrix-associated actin-dependent regulator of chromatin subfamily A containing DEAD/H box 1 homolog	Etl1	0	0	#DIV/0!	#DIV/0!
P06754-3	Tropomyosin-1, isoforms 9A/A/B	Tm1	0	0	#DIV/0!	#DIV/0!
Q9VNL0;A8JQU3		Gasp	0	0	#DIV/0!	#DIV/0!
Q9W363		mxc	0	0	#DIV/0!	#DIV/0!
Q9VU68-2;Q9VU68	Actin-interacting protein 1	flr	0	0	#DIV/0!	#DIV/0!
Q8IQV5;M9NG75;M9NFL3;Q8IQV6;M9NEF4;M9NDW6;Q9VWA0			0	0	#DIV/0!	#DIV/0!
Q7JRH5			0	0	#DIV/0!	#DIV/0!
O77430		SkpA	0	0	#DIV/0!	#DIV/0!
Q9VWI0		ND-18	0	0	#DIV/0!	#DIV/0!
O77410	Eukaryotic translation initiation factor 3 subunit E	eIF3-S6	0	0	#DIV/0!	#DIV/0!
M9PJQ5;M9NH88;P36188-2;P36188-3	Troponin I	wupA	0	0	#DIV/0!	#DIV/0!
Q9V9T4		Acf1	0	0	#DIV/0!	#DIV/0!
Q9VYV4		Amun	0	0	#DIV/0!	#DIV/0!
Q7K148	Proteasome subunit beta type	Prosbeta5	0	0	#DIV/0!	#DIV/0!
O76454	Pterin-4-alpha-carbinolamine dehydratase	Pcd	0	0	#DIV/0!	#DIV/0!
Q8SXJ4;A1ZB32			0	0	#DIV/0!	#DIV/0!
Q9W3F6;A8JV22;X2JEJ0;A8JV24		CG1440-RC	0	0	#DIV/0!	#DIV/0!
Q9VWG1		HspB8	0	0	#DIV/0!	#DIV/0!
X2JDR5;P47938	Thioredoxin;Thioredoxin-1	dhd	0	0	#DIV/0!	#DIV/0!
Q8ML70	Immune-induced peptides;Immune-induced peptide 10;Immune-induced peptide 12;Immune-induced peptide 13;Immune-induced peptide 24	IM10	0	0	#DIV/0!	#DIV/0!
Q7JWM4			0	0	#DIV/0!	#DIV/0!
Q7JZW0		Cpr51A	0	0	#DIV/0!	#DIV/0!
M9PC85;Q9V3V0		x16	0	0	#DIV/0!	#DIV/0!
A0T1Z5;B7Z0J2;A0T1Z4;Q9VFU8		yrt	0	0	#DIV/0!	#DIV/0!
A1ZAJ7			0	0	#DIV/0!	#DIV/0!
Q9XZ61	Ubiquitin carboxyl-terminal hydrolase	Uch-L5	0	0	#DIV/0!	#DIV/0!
F2FBA6;B7Z0Z0;Q24537-3;Q24537-2;Q24537	High mobility group protein DSP1	Dsp1	0	0	#DIV/0!	#DIV/0!
Q9VD35			0	0	#DIV/0!	#DIV/0!
Q24323-2;Q24323-3;Q24323-4;Q24323	Semaphorin-2A	Sema-2a	0	0	#DIV/0!	#DIV/0!
Q9VI82	Nucleolar complex protein 3 homolog	CG1234	0	0	#DIV/0!	#DIV/0!
Q9VSM9		Cdc6	0	0	#DIV/0!	#DIV/0!
M9PD27;M9PFR9;Q9VPH7	Eukaryotic peptide chain release factor subunit 1	eRF1	0	0	#DIV/0!	#DIV/0!
M9NF03;Q9W2Z6			0	0	#DIV/0!	#DIV/0!
Q9VHA2;Q9VHA1		SpdS	0	0	#DIV/0!	#DIV/0!
Q9NHD5	Probable N-acetyltransferase san	san	0	0	#DIV/0!	#DIV/0!
A4V383;P91929	NADH dehydrogenase [ubiquinone] 1 alpha subcomplex subunit 10, mitochondrial	ND-42;ND42	0	0	#DIV/0!	#DIV/0!
Q9VRQ9		QC	0	0	#DIV/0!	#DIV/0!
Q9VFQ9		Dip-B	0	0	#DIV/0!	#DIV/0!
Q9V8R9;A0A0B4LFX4;A0A0B4LG23;Q9V8R9-6;Q9V8R9-2;Q9V8R9-4;Q9V8R9-5;Q9V8R9-3	Protein 4.1 homolog	cora	0	0	#DIV/0!	#DIV/0!
E1JJ45;Q7KES3;Q8IMF8;A0A0B4LHY1;Q8WR53;Q7KRS7;A8JRI1;Q95UI6;A0A0B4K6P4;A0A0B4K6W9		heph	0	0	#DIV/0!	#DIV/0!
Q8T0V6		obst-E	0	0	#DIV/0!	#DIV/0!
M9PDS8;M9PBI9;M9PEA5;M9PDZ9;M9PDS3;M9PBJ0;M9PGY4;M9PDZ6;M9PEA0;Q9I7U4-5;M9PEA9;M9PGZ0;Q9I7U4-4;Q9I7U4;M9NDX0;Q9I7U4-2;Q9I7U4-3	Titin	sls	0	0	#DIV/0!	#DIV/0!
A1Z9L2;A1Z9L0;Q8T076;A0A0B4KFX4;A0A0B4KEP1;A0A0B4LFC1;A0A0B4KFM5;A0A0B4KF25		Rcd1	0	0	#DIV/0!	#DIV/0!
A1ZA03		Pms2	0	0	#DIV/0!	#DIV/0!
M9ND37;Q9VZP5;M9NFL1		eIF5B	0	0	#DIV/0!	#DIV/0!
Q9VN93-2;Q9VN93	Putative cysteine proteinase CG12163	CG12163	0	0	#DIV/0!	#DIV/0!
Q9VY08		CG9518-RA	0	0	#DIV/0!	#DIV/0!
P35875-2;P35875;P35875-3	Poly [ADP-ribose] polymerase	Parp	0	0	#DIV/0!	#DIV/0!
Q9VY44		mRNA-cap	0	0	#DIV/0!	#DIV/0!
Q9VWI2		Nat1	0	0	#DIV/0!	#DIV/0!
A0A0B4LG47;Q24141	Shugoshin	mei-S332	0	0	#DIV/0!	#DIV/0!
A5XCL5;Q9VSW2;E1JI91;Q9VSW1		UGP	0	0	#DIV/0!	#DIV/0!
Q8IMH4;Q9Y125		Sap-r	0	0	#DIV/0!	#DIV/0!
P12982;Q05547;A0A0B4KHS9;P48461	Serine/threonine-protein phosphatase alpha-2 isoform;Serine/threonine-protein phosphatase alpha-3 isoform;Serine/threonine-protein phosphatase;Serine/threonine-protein phosphatase alpha-1 isoform	Pp1-87B;Pp1-13C;Pp1alpha-96A	0	0	#DIV/0!	#DIV/0!
A0A0B4KHR6;Q8MT36	Histone-lysine N-methyltransferase;Probable histone-lysine N-methyltransferase Mes-4	Mes-4	0	0	#DIV/0!	#DIV/0!
O01382	Caspase;Caspase subunit p21;Caspase subunit p12	Ice	0	0	#DIV/0!	#DIV/0!
M9PD65;M9PBD9;Q9VIW3	Ran GTPase-activating protein	RanGAP	0	0	#DIV/0!	#DIV/0!
A1ZBJ2			0	0	#DIV/0!	#DIV/0!
Q7K7G0;Q9W555		deltaCOP	0	0	#DIV/0!	#DIV/0!
Q95RB2		Cpr49Ae	0	0	#DIV/0!	#DIV/0!
Q9V9Q4			0	0	#DIV/0!	#DIV/0!
Q8IRQ5;Q9W3X6		l(1)G0255	0	0	#DIV/0!	#DIV/0!
Q9VNE9	60S ribosomal protein L13a	RpL13A	0	0	#DIV/0!	#DIV/0!
Q9VGW7		Art1	0	0	#DIV/0!	#DIV/0!
Q9VBK9			0	0	#DIV/0!	#DIV/0!
O18413;Q9VA54	26S protease regulatory subunit 8	Rpt6;Rpt6R	0	0	#DIV/0!	#DIV/0!
Q9VZY0		Non2	0	0	#DIV/0!	#DIV/0!
B7Z098;Q9VNX8;M9MS45	Eukaryotic translation initiation factor 2A	CG7414	0	0	#DIV/0!	#DIV/0!
Q9VMV5		vkg	0	0	#DIV/0!	#DIV/0!
A0A0B4LEV2;Q26454	DNA replication licensing factor MCM4	dpa	0	0	#DIV/0!	#DIV/0!
Q9VDY8;A0A0B4KGG5		vib	0	0	#DIV/0!	#DIV/0!
A4V0U4;Q9VJ39	Leukotriene A(4) hydrolase		0	0	#DIV/0!	#DIV/0!
L0MLQ9;Q8IH18		4E-T	0	0	#DIV/0!	#DIV/0!
A4V4J0;M9PJN9;E1JJA5;A4V4I8;X2JE15;E1JJA4;M9PHQ0;P27619-2;P27619	Dynamin	shi	0	0	#DIV/0!	#DIV/0!
Q9VWM5			0	0	#DIV/0!	#DIV/0!
Q9V9Z8			0	0	#DIV/0!	#DIV/0!
Q9VGA0		GstD9	0	0	#DIV/0!	#DIV/0!
M9PHK2;Q0KHQ5;Q8IQW6;Q0KHQ5-2		Tao	0	0	#DIV/0!	#DIV/0!
Q9VTE2	Protein suppressor of underreplication	SuUR	0	0	#DIV/0!	#DIV/0!
Q9W125		ND-19	0	0	#DIV/0!	#DIV/0!
Q8IRM1			0	0	#DIV/0!	#DIV/0!
A0A0B4LIF3;A0A0B4KGH5;Q86NP2	Negative elongation factor A	Nelf-A	0	0	#DIV/0!	#DIV/0!
P42281	Acyl-CoA-binding protein homolog	Dbi	0	0	#DIV/0!	#DIV/0!
A1Z6I9	Non-specific protein-tyrosine kinase	Src42A	0	0	#DIV/0!	#DIV/0!
Q8SXM8;Q9W327	Lysine--tRNA ligase	Aats-lys	0	0	#DIV/0!	#DIV/0!
M9PD08;Q9VK85		Elf	0	0	#DIV/0!	#DIV/0!
Q7K0E6		Aats-asp	0	0	#DIV/0!	#DIV/0!
Q01637	Uridine 5-monophosphate synthase;Orotate phosphoribosyltransferase;Orotidine 5-phosphate decarboxylase	r-l	0	0	#DIV/0!	#DIV/0!
Q7K0D3			0	0	#DIV/0!	#DIV/0!
M9MS06;F0JAG6;M9PGA7;P18091-2;P18091-5;P18091-4;P18091-3;P18091	Alpha-actinin, sarcomeric	Actn	0	0	#DIV/0!	#DIV/0!
M9MS70;Q9W4E1			0	0	#DIV/0!	#DIV/0!
M9PG22;P61209	ADP-ribosylation factor 1	Arf79F	0	0	#DIV/0!	#DIV/0!
Q9VL68			0	0	#DIV/0!	#DIV/0!
M9NDA6;Q8I7C3	LIM and SH3 domain protein Lasp	Lasp	0	0	#DIV/0!	#DIV/0!
Q9V3A7	Structural maintenance of chromosomes protein	glu	0	0	#DIV/0!	#DIV/0!
A0A0B4KHX3;O76324	Discs overgrown protein kinase	dco	0	0	#DIV/0!	#DIV/0!
X2JFW6;Q9VX35			0	0	#DIV/0!	#DIV/0!
A0A0B4KH85;Q9VEW2	Putative SERF-like protein	CG17931	0	0	#DIV/0!	#DIV/0!
O61305;L7EFC0;Q5LK13;L7EEU0	DEAD-box helicase Dbp80	Dbp80	0	0	#DIV/0!	#DIV/0!
A0A0B4KFP4;Q8INR6;Q8INR6-2	Histone-lysine N-methyltransferase, H3 lysine-79 specific	gpp	0	0	#DIV/0!	#DIV/0!
M9NFP7;P16914-2;P16914	Protein elav	elav	0	0	#DIV/0!	#DIV/0!
Q9U915	Adenylate kinase	Adk2	0	0	#DIV/0!	#DIV/0!
Q9V3V2;A0A0B4K7C5		Fkbp14	0	0	#DIV/0!	#DIV/0!
A1ZA05;Q0E965;A0A0B4KF69		SRPK	0	0	#DIV/0!	#DIV/0!
Q9VWS2	Nucleoporin NUP53		0	0	#DIV/0!	#DIV/0!
Q9VXW2			0	0	#DIV/0!	#DIV/0!
Q9VVI1			0	0	#DIV/0!	#DIV/0!
Q9VKW5			0	0	#DIV/0!	#DIV/0!
Q9VZQ8;Q8IRD4;Q8IRD3	Glutathione peroxidase	PHGPx	0	0	#DIV/0!	#DIV/0!
M9PEY6;Q9VM71	5-3 exoribonuclease 2 homolog	Rat1	0	0	#DIV/0!	#DIV/0!
Q9VG06		CG17327-RA	0	0	#DIV/0!	#DIV/0!
Q7JWQ7		Swim	0	0	#DIV/0!	#DIV/0!
O02195	Eukaryotic translation initiation factor 3 subunit I	Trip1	0	0	#DIV/0!	#DIV/0!
Q9VEA1		eIF-1A	0	0	#DIV/0!	#DIV/0!
Q9VUJ1	Proteasome subunit beta type	Prosbeta2	0	0	#DIV/0!	#DIV/0!
A0A0B4KI59;Q9VAC9			0	0	#DIV/0!	#DIV/0!
E1JJF9;E1JJF8;M9NEZ5;P20241-2;P20241	Neuroglian	Nrg	0	0	#DIV/0!	#DIV/0!
Q9VQK5			0	0	#DIV/0!	#DIV/0!
X2JFG0;P05990	CAD protein;Glutamine-dependent carbamoyl-phosphate synthase;Aspartate carbamoyltransferase;Dihydroorotase	r	0	0	#DIV/0!	#DIV/0!
A4V201;E1JI11;M9PFP3;M9PI76;B7Z060;P47825-2;P47825	Transcription initiation factor TFIID subunit 4	Taf4	0	0	#DIV/0!	#DIV/0!
Q9GQR5;Q8IPK0;M9NEA1;Q9VMH3		stai	0	0	#DIV/0!	#DIV/0!
A0A0B4K6W1;P08970	Protein suppressor of hairy wing	su(Hw)	0	0	#DIV/0!	#DIV/0!
Q9VUZ8		PDCD-5	0	0	#DIV/0!	#DIV/0!
Q9VAN0	Probable phosphoserine aminotransferase	CG11899	0	0	#DIV/0!	#DIV/0!
Q9NBD7	CLIP-associating protein	chb	0	0	#DIV/0!	#DIV/0!
Q9VYU8		m	0	0	#DIV/0!	#DIV/0!
A1Z7P7;A0A0B4K6T9;A0A0B4LEH9;A0A0B4JD33;Q8IGK3;A1Z7P5;Q9XYM5;Q5BIG7;A0A0B4JD03;A0A0B4JCQ7;Q7KNF5;A1Z7P9;A1Z7Q1;A1Z7P8		Su(var)2-10	0	0	#DIV/0!	#DIV/0!
M9PGL7;Q9U4L6	Mitochondrial import receptor subunit TOM40 homolog 1	Tom40	0	0	#DIV/0!	#DIV/0!
Q9V426		vig	0	0	#DIV/0!	#DIV/0!
Q9VNB9		RpL35A	0	0	#DIV/0!	#DIV/0!
O97063		Ccp84Af	0	0	#DIV/0!	#DIV/0!
Q9VBU4			0	0	#DIV/0!	#DIV/0!
Q94517	Histone deacetylase Rpd3	Rpd3	0	0	#DIV/0!	#DIV/0!
Q9V3H9		Nab2	0	0	#DIV/0!	#DIV/0!
Q9W0B8	Coatomer subunit alpha	alphaCOP	0	0	#DIV/0!	#DIV/0!
Q9VMM7		CG11030-RA	0	0	#DIV/0!	#DIV/0!
Q9VXI1			0	0	#DIV/0!	#DIV/0!
A0A0B4K680;Q9VFK6	Histone-lysine N-methyltransferase pr-set7	pr-set7	0	0	#DIV/0!	#DIV/0!
Q95RQ8;Q9W1N1		pita	0	0	#DIV/0!	#DIV/0!
A0A0B4LHE7;Q9XZH6	V-type proton ATPase subunit G	Vha13	0	0	#DIV/0!	#DIV/0!
Q8IMB7;Q9V3W9		Rad23	0	0	#DIV/0!	#DIV/0!
Q7KK96	Structural maintenance of chromosomes protein	SMC2	0	0	#DIV/0!	#DIV/0!
X2J969;Q9VVL6	Mediator of RNA polymerase II transcription subunit 19	MED19	0	0	#DIV/0!	#DIV/0!
M9PFG7;M9PF24;P46824	Kinesin light chain	Klc	0	0	#DIV/0!	#DIV/0!
Q9VNP0		Osi18	0	0	#DIV/0!	#DIV/0!
A0A0B4LFB3;Q7JVI3	Eukaryotic translation initiation factor 3 subunit M	Tango7	0	0	#DIV/0!	#DIV/0!
Q9VGW9		mRpL37	0	0	#DIV/0!	#DIV/0!
Q9VW15	Histone-lysine N-methyltransferase ash1	ash1	0	0	#DIV/0!	#DIV/0!
M9PEB2;M9ND16;Q7KU24	Chromodomain-helicase-DNA-binding protein 1	Chd1	0	0	#DIV/0!	#DIV/0!
Q9VXQ2;X2JDY8		Graf	0	0	#DIV/0!	#DIV/0!
Q9VQM4	Probable tyrosyl-DNA phosphodiesterase	gkt	0	0	#DIV/0!	#DIV/0!
M9PBM1;Q94535	Splicing factor U2af 38 kDa subunit	U2af38	0	0	#DIV/0!	#DIV/0!
Q9VL91		zf30C	0	0	#DIV/0!	#DIV/0!
D3DMM4;Q86B97;Q9VGE9;Q86B96;Q86B95;Q9VGF0;Q86B94		mfas-RJ;mfas	0	0	#DIV/0!	#DIV/0!
A0A0B4KHB1;Q7KSE8;A0A0B4KGD1;E1JIN6;Q8IN94	Trithorax group protein osa	osa	0	0	#DIV/0!	#DIV/0!
Q8IQQ1			0	0	#DIV/0!	#DIV/0!
Q9W2Z9			0	0	#DIV/0!	#DIV/0!
Q9VQ94;M9PC99		Sec24CD	0	0	#DIV/0!	#DIV/0!
Q9W1H4	DNA ligase 1	DNA-ligI	0	0	#DIV/0!	#DIV/0!
Q9VQH5		Cpr23B	0	0	#DIV/0!	#DIV/0!
Q9VBB3		IntS12	0	0	#DIV/0!	#DIV/0!
Q9VSC5			0	0	#DIV/0!	#DIV/0!
M9NE01;Q27889	Serine/threonine-protein phosphatase;Serine/threonine-protein phosphatase 2B catalytic subunit 2	Pp2B-14D	0	0	#DIV/0!	#DIV/0!
Q9W124			0	0	#DIV/0!	#DIV/0!
M9MRR7;M9MSK4;M9MRQ6;Q9NFP5	SH3 domain-binding glutamic acid-rich protein homolog	Sh3beta	0	0	#DIV/0!	#DIV/0!
P41375	Eukaryotic translation initiation factor 2 subunit 2	eIF-2beta	0	0	#DIV/0!	#DIV/0!
Q9VV39		mRpS34	0	0	#DIV/0!	#DIV/0!
Q9VSL4		GstO2	0	0	#DIV/0!	#DIV/0!
Q9VL69		BEST:CK01296	0	0	#DIV/0!	#DIV/0!
Q9VRL0		Cyt-c1	0	0	#DIV/0!	#DIV/0!
O18333		Rab2	0	0	#DIV/0!	#DIV/0!
Q9VTB0			0	0	#DIV/0!	#DIV/0!
P45437	Coatomer subunit beta	betaCop	0	0	#DIV/0!	#DIV/0!
X2JGB3;Q9VRP9	E3 ubiquitin-protein ligase Bre1	Bre1	0	0	#DIV/0!	#DIV/0!
Q9V9M7		RpL21	0	0	#DIV/0!	#DIV/0!
Q9VJZ6			0	0	#DIV/0!	#DIV/0!
A1Z6L9		Trap1	0	0	#DIV/0!	#DIV/0!
Q8T0Q4		shrb	0	0	#DIV/0!	#DIV/0!
Q9VP05;H8F4P0;M9PII7	Mediator of RNA polymerase II transcription subunit 1	MED1	0	0	#DIV/0!	#DIV/0!
X2J4W8;Q9V447	Krueppel homolog 2	Kr-h2	0	0	#DIV/0!	#DIV/0!
A8JRA4;Q8IMU5;Q9VBZ5		CG6422-RB	0	0	#DIV/0!	#DIV/0!
Q7K2P1		Cpr50Cb	0	0	#DIV/0!	#DIV/0!
A0A0S0WNN6;Q9TVM2	Exportin-1	emb	0	0	#DIV/0!	#DIV/0!
Q9VD48			0	0	#DIV/0!	#DIV/0!
A4V2A4;Q95SZ9;M9PIK1;P91632;A0A0S0WH03;M9NGB9;Q0E8A7;M9NDY6;A4IJ59;M9NEH9		mub	0	0	#DIV/0!	#DIV/0!
Q8IQZ8;O61604;Q8IQZ7		Fim	0	0	#DIV/0!	#DIV/0!
Q9VM07			0	0	#DIV/0!	#DIV/0!
Q9V434		Aats-asn	0	0	#DIV/0!	#DIV/0!
M9PF40;Q9VTE5	Probable prefoldin subunit 2	l(3)01239	0	0	#DIV/0!	#DIV/0!
A1ZB78;A1ZB77;Q7JRI6;A1ZB79;A1ZB80;E1JGL5;A0A0B4K7G1;A1ZB83;A0A0B4LGX1;A0A0B4K897		CG5174-RA	0	0	#DIV/0!	#DIV/0!
Q9VWU8;Q9VWU6		CG6306;CG32548-RB	0	0	#DIV/0!	#DIV/0!
Q7JXZ2		Eip55E	0	0	#DIV/0!	#DIV/0!
Q9VWT1;M9PHI2;Q8IQX8		Aats-his	0	0	#DIV/0!	#DIV/0!
A1ZBL7;E1JGM9;Q963E6;Q6NPA6;Q9V8V8;A1ZBL5;Q7YU80;Q963E5;E1JGN0;A1ZBL9		par-1	0	0	#DIV/0!	#DIV/0!
Q9XYP8	Gamma-tubulin complex component 3 homolog	l(1)dd4	0	0	#DIV/0!	#DIV/0!
Q8SX57		CG11005	0	0	#DIV/0!	#DIV/0!
M9PE30;Q9VZI1	Transgelin	Chd64	0	0	#DIV/0!	#DIV/0!
B7Z0D7;Q9VSE1			0	0	#DIV/0!	#DIV/0!
A0A0B4KH09;A0A0B4K6L6;A0A0B4LHP1;A0A0B4JD02;A0A0B4JDF1;P16371-2;P16371	Protein groucho	gro	0	0	#DIV/0!	#DIV/0!
Q961C3;Q9VH75;E1JIH4			0	0	#DIV/0!	#DIV/0!
Q8I0G5-3;Q8I0G5-2;Q8I0G5;A0A0B4KHL2	Coatomer subunit gamma	gammaCop;gammaCOP	0	0	#DIV/0!	#DIV/0!
A0A0B4LEV3;Q7JWR9	Zinc finger CCCH domain-containing protein 15 homolog	CG8635	0	0	#DIV/0!	#DIV/0!
Q8MLW2;A0A0B4LFX8;Q9NDJ2;Q9NDJ2-2	Helicase domino	dom	0	0	#DIV/0!	#DIV/0!
Q9VPQ2			0	0	#DIV/0!	#DIV/0!
X2J7U0;Q9VKM1	Piwi-like protein;Protein piwi	piwi	0	0	#DIV/0!	#DIV/0!
Q9VPE2		ND-39	0	0	#DIV/0!	#DIV/0!
A0A0B4KGB3;A4V310;B7Z0L2;A0A0B4JCY6;Q7KSF4;A0A0B4KHN1;A0A0B4KGT8;Q9VEN1-2;Q9VEN1	Filamin-A	cher	0	0	#DIV/0!	#DIV/0!
A0A0B4KH12;A0A0B4KHG7;A8WHL4;A0A0B4KHT0;Q9VDK5;A0A0B4KGE5		bon	0	0	#DIV/0!	#DIV/0!
R9PY35		CG18555	0	0	#DIV/0!	#DIV/0!
Q9VEX6		bor	0	0	#DIV/0!	#DIV/0!
A1ZAY8		CG4996-RA	0	0	#DIV/0!	#DIV/0!
Q9VND7			0	0	#DIV/0!	#DIV/0!
Q7KUT2-2;Q7KUT2	Lon protease homolog, mitochondrial	Lon	0	0	#DIV/0!	#DIV/0!
P92201	Larval cuticle protein 8	Lcp65Ag1	0	0	#DIV/0!	#DIV/0!
M9PBN7;P48603	F-actin-capping protein subunit beta	cpb	0	0	#DIV/0!	#DIV/0!
A0A0B4LHK4;A0A0B4KHZ8;A0A0B4KHR8;A0A0B4K725;Q9VCA8	Ankyrin repeat and KH domain-containing protein mask	mask	0	0	#DIV/0!	#DIV/0!
Q9W4M3		Femcoat	0	0	#DIV/0!	#DIV/0!
Q8SY39		CG6994	0	0	#DIV/0!	#DIV/0!
X2JC35;P49630	60S ribosomal protein L36	RpL36	0	0	#DIV/0!	#DIV/0!
E2QC56;Q7K4Q5	Probable protein phosphatase CG10417	CG10417	0	0	#DIV/0!	#DIV/0!
Q9VEJ0		Prx3	0	0	#DIV/0!	#DIV/0!
Q7KW39-2;Q7KW39	Probable methylmalonate-semialdehyde dehydrogenase [acylating], mitochondrial	CG17896	0	0	#DIV/0!	#DIV/0!
A0A0B4KEK1;Q0E9C2;A0A0B4KET9;A0A0B4KFP2	Enhancer of polycomb-like protein	E(Pc)	0	0	#DIV/0!	#DIV/0!
Q9VAX7;Q8MST5		betaTub97EF	0	0	#DIV/0!	#DIV/0!
Q9VI61;A0A0B4KF76;Q8INT1;A0A0B4KFQ4;E1JJ75;E1JJ76;A8JQU7;Q7KSZ0;A0A0B4KFD2;Q9VI63;A0A0B4KGB4;A8JQU6;A0A0B4KGP1		Alh	0	0	#DIV/0!	#DIV/0!
P16378-2;P16378	G protein alpha o subunit	Galphao	0	0	#DIV/0!	#DIV/0!
Q9VKZ8	Ubiquitin carboxyl-terminal hydrolase	Usp14	0	0	#DIV/0!	#DIV/0!
O62621	Coatomer subunit beta	betaCop	0	0	#DIV/0!	#DIV/0!
Q24439	ATP synthase subunit O, mitochondrial	Oscp	0	0	#DIV/0!	#DIV/0!
Q94513;Q7JN06		BEAF-32	0	0	#DIV/0!	#DIV/0!
Q9W3J5	Probable phenylalanine--tRNA ligase alpha subunit	CG2263	0	0	#DIV/0!	#DIV/0!
M9PI47;M9PCC4;Q9XZ09;Q8IQH9;Q8IQI0		Sap130	0	0	#DIV/0!	#DIV/0!
X2JD07;Q9W3C1	Polycomb protein l(1)G0020	l(1)G0020	0	0	#DIV/0!	#DIV/0!
Q9I7R0;C0PDF4;M9PEW1		CG18815-RA	0	0	#DIV/0!	#DIV/0!
Q9VKM8;Q9VKM7		CG6089	0	0	#DIV/0!	#DIV/0!
O76874		EG:125H10.1	0	0	#DIV/0!	#DIV/0!
A0A0B4KGY9;A0A0B4K6K8;Q9VBQ1;A0A0B4KHV4;Q8IMS8		msi	0	0	#DIV/0!	#DIV/0!
Q960W6	Putative fatty acyl-CoA reductase CG8306	CG8306	0	0	#DIV/0!	#DIV/0!
P92192	Larval cuticle protein 5	Lcp65Ab1	0	0	#DIV/0!	#DIV/0!
M9PGK3;Q2MGP0;Q9W3U7;Q9W3U8;M9PDY3;M9PJA1		CG4564	0	0	#DIV/0!	#DIV/0!
X2JIN0;M9MSA5;X2JDY1;A8JV00;M9PGT0;M9PDW8;M9PJ82;E2QD99			0	0	#DIV/0!	#DIV/0!
A4V4I0;P26308	Guanine nucleotide-binding protein subunit beta-1	Gbeta13F	0	0	#DIV/0!	#DIV/0!
Q24050		anon-i1	0	0	#DIV/0!	#DIV/0!
Q9XZU1	Exportin-2	Cas	0	0	#DIV/0!	#DIV/0!
Q7K231			0	0	#DIV/0!	#DIV/0!
Q9VY27	Nucleoside diphosphate kinase	nmdyn-D6	0	0	#DIV/0!	#DIV/0!
Q7K3B7			0	0	#DIV/0!	#DIV/0!
Q9VE75	V-type proton ATPase subunit a	Vha100-2	0	0	#DIV/0!	#DIV/0!
H5V895;Q8T0U6;P48462	Serine/threonine-protein phosphatase;Serine/threonine-protein phosphatase beta isoform	flw	0	0	#DIV/0!	#DIV/0!
Q9VNA3			0	0	#DIV/0!	#DIV/0!
Q9VG96	Glutathione S-transferase D4	GstD4	0	0	#DIV/0!	#DIV/0!
Q9VVA6		nudC	0	0	#DIV/0!	#DIV/0!
Q7KTK9;M9PCA2;M9PCU4;M9PCG1;Q9VM14	Acetyltransferase component of pyruvate dehydrogenase complex		0	0	#DIV/0!	#DIV/0!
Q8IR93;Q9VZ20		Dlic	0	0	#DIV/0!	#DIV/0!
Q9V460-2;Q9V460	Transcription elongation factor SPT5	Spt5	0	0	#DIV/0!	#DIV/0!
Q59DP8;Q59DQ0;E6EK17;E6EK15;Q9V4C7;E6EK18;Q59DP9	Calcium-transporting ATPase	PMCA	0	0	#DIV/0!	#DIV/0!
Q9VP53		Cpr78Cc	0	0	#DIV/0!	#DIV/0!
P22265	Protein teashirt	tsh	0	0	#DIV/0!	#DIV/0!
P04052	DNA-directed RNA polymerase II subunit RPB1	RpII215	0	0	#DIV/0!	#DIV/0!
Q9VTB4		ND-13B	0	0	#DIV/0!	#DIV/0!
Q9VBX1	Nuclear export mediator factor NEMF homolog	Clbn	0	0	#DIV/0!	#DIV/0!
Q9VAM5		Brd8	0	0	#DIV/0!	#DIV/0!
Q9V3D9		Srp54k	0	0	#DIV/0!	#DIV/0!
M9PID3;M9PG82;M9PG20;Q9VPB0		HIPP1	0	0	#DIV/0!	#DIV/0!
M9PI05;Q9V3I5	Chromosomal serine/threonine-protein kinase JIL-1	JIL-1	0	0	#DIV/0!	#DIV/0!
Q0KHZ9;Q9VAL7		Cnx99A	0	0	#DIV/0!	#DIV/0!
Q9VU86;Q2PDX8		Spt20	0	0	#DIV/0!	#DIV/0!
Q8IH13		TwdlW	0	0	#DIV/0!	#DIV/0!
X2JAW6;P15215	Laminin subunit gamma-1	LanB2	0	0	#DIV/0!	#DIV/0!
M9PGG0;M9PG88;M9PIL3;Q9VNS2;A8JNX0		ArfGAP3	0	0	#DIV/0!	#DIV/0!
Q9VYG2	Brahma-associated protein of 60 kDa	Bap60	0	0	#DIV/0!	#DIV/0!
Q9V461	DNA replication licensing factor Mcm6	Mcm6	0	0	#DIV/0!	#DIV/0!
A0A0B4K7L0;Q9W252	DNA repair protein RAD50	rad50	0	0	#DIV/0!	#DIV/0!
Q9VH00			0	0	#DIV/0!	#DIV/0!
E1JJI5;P54367	Casein kinase I isoform alpha	CkIalpha	0	0	#DIV/0!	#DIV/0!
D0Z726;Q9VRD6;A8JUT4;Q9VJ85		Ntf-2;Ntf-2r	0	0	#DIV/0!	#DIV/0!
A1Z6X6			0	0	#DIV/0!	#DIV/0!
Q9VMH2		Arpc4	0	0	#DIV/0!	#DIV/0!
Q9VFP0			0	0	#DIV/0!	#DIV/0!
Q9W2P4		CG15650-RA	0	0	#DIV/0!	#DIV/0!
O61345	Protein penguin	pen	0	0	#DIV/0!	#DIV/0!
Q9VN50	Eukaryotic translation initiation factor 3 subunit F-1	eIF3-S5-1	0	0	#DIV/0!	#DIV/0!
M9PHZ5;P42124	Histone-lysine N-methyltransferase E(z)	E(z)	0	0	#DIV/0!	#DIV/0!
Q9VKR2		CG17118	0	0	#DIV/0!	#DIV/0!
Q9VRN0			0	0	#DIV/0!	#DIV/0!
Q8MRM0		GstT4	0	0	#DIV/0!	#DIV/0!
B7Z0L1;B7Z0L0;Q9VES3;Q8INA9;A0A0B4KH94;A8JR25;P10674	Fasciclin-1	Fas1	0	0	#DIV/0!	#DIV/0!
Q8I937			0	0	#DIV/0!	#DIV/0!
Q4V664			0	0	#DIV/0!	#DIV/0!
Q9VB04;Q7KRX5;A0A0B4KH64		btz	0	0	#DIV/0!	#DIV/0!
Q9VEF0			0	0	#DIV/0!	#DIV/0!
Q9VAK3			0	0	#DIV/0!	#DIV/0!
Q9W1R5	Protein virilizer	vir	0	0	#DIV/0!	#DIV/0!
Q9VAM6	CDGSH iron-sulfur domain-containing protein 2 homolog	CG1458	0	0	#DIV/0!	#DIV/0!
Q9VT32;M9PEY1;M9PEP5;M9PHW7;M9PF46;Q9VT33			0	0	#DIV/0!	#DIV/0!
Q9I7R7			0	0	#DIV/0!	#DIV/0!
P11046	Laminin subunit beta-1	LanB1	0	0	#DIV/0!	#DIV/0!
H8F4V5;Q9VRM7	Cytochrome P450 307a1	spo	0	0	#DIV/0!	#DIV/0!
E1JH64;A1Z9J2;A1Z9J0;B7YZG4;B7YZG2;B7YZG3;A1Z9I8;E1JH62;A1Z9I9;A0A0B4K7P8;A0A0B4K7Y9;A0A0B4K869;E1JH65;A0A0B4K788;A0A0B4K867;B7YZG6;B7YZG5;E1JH63;A1Z9J1;A1Z9J3;A0A0B4K718		shot	0	0	#DIV/0!	#DIV/0!
A0AQH0	Proteasome subunit beta type	Prosbeta1	0	0	#DIV/0!	#DIV/0!
Q9W4X7	Eukaryotic translation initiation factor 3 subunit G-1	eIF3-S4-1	0	0	#DIV/0!	#DIV/0!
Q7KMH9		wde	0	0	#DIV/0!	#DIV/0!
Q95RJ9	F-box-like/WD repeat-containing protein ebi	ebi	0	0	#DIV/0!	#DIV/0!
Q9Y112		BcDNA.GH10614	0	0	#DIV/0!	#DIV/0!
Q9VVI0		U4-U6-60K	0	0	#DIV/0!	#DIV/0!
O76912		crm	0	0	#DIV/0!	#DIV/0!
L0MPZ1;X2JD89;Q7KQP6;L0MN91;D1YSG0		bt	0	0	#DIV/0!	#DIV/0!
Q9VIE7		bur	0	0	#DIV/0!	#DIV/0!
Q9VA18		l(3)03670	0	0	#DIV/0!	#DIV/0!
Q9W086		mRpL46	0	0	#DIV/0!	#DIV/0!
Q0E914;A0A0B4KEV0;A1ZBN3;Q8IHH3;A0A0C4DHD5;D5AEJ9;Q7JMZ7;Q6NND8;A0A0B4K7I6;A0A0B4K7W3;A0A0B4K7B0;A0A0B4K852;A0A0B4K8A2;A0A0B4KF04;A0A0B4K8A1;A0A0B4K7H8;A0A0B4K7W7;A0A0B4K7I2		sm	0	0	#DIV/0!	#DIV/0!
Q0E993;A0A0B4KF06		Aats-val	0	0	#DIV/0!	#DIV/0!
A0A0B4LH72;Q9VF08	Mitochondrial import inner membrane translocase subunit Tim16	blp	0	0	#DIV/0!	#DIV/0!
A0A0B4LEV8;A1Z7A8;A1Z7A8-2		coil	0	0	#DIV/0!	#DIV/0!
Q7K0B6		GstT1	0	0	#DIV/0!	#DIV/0!
Q9VRM2;B7Z0B9;Q86NR7			0	0	#DIV/0!	#DIV/0!
P40797	Protein peanut	pnut	0	0	#DIV/0!	#DIV/0!
X2J9R2;Q9V3D2	Oxygen-dependent coproporphyrinogen-III oxidase	Coprox	0	0	#DIV/0!	#DIV/0!
Q9VQB4			0	0	#DIV/0!	#DIV/0!
Q9VRE0			0	0	#DIV/0!	#DIV/0!
Q9VVA4;M9NFH8			0	0	#DIV/0!	#DIV/0!
Q9VRP5-7;Q9VRP5	Ubiquitin carboxyl-terminal hydrolase 36	scny	0	0	#DIV/0!	#DIV/0!
A1Z934			0	0	#DIV/0!	#DIV/0!
Q9VDS7;A0A0B4LID7		CG4538-RA	0	0	#DIV/0!	#DIV/0!
Q7K4B2			0	0	#DIV/0!	#DIV/0!
Q9VSK9			0	0	#DIV/0!	#DIV/0!
Q9VUH8		Tdrd3	0	0	#DIV/0!	#DIV/0!
A1Z7J7;A1Z7J6;A0A0B4LEY1;A0A0B4LEZ1		Sec31	0	0	#DIV/0!	#DIV/0!
X2J8C3;Q10714	Angiotensin-converting enzyme	Ance	0	0	#DIV/0!	#DIV/0!
Q9VEB3	Ribosome production factor 2 homolog	CG7993	0	0	#DIV/0!	#DIV/0!
Q9VGH0			0	0	#DIV/0!	#DIV/0!
X2JKZ0;X2JE83;Q8IQZ6;M9MSB6;X2JCD6;M9MSE8;X2JFL7;Q8T498-2;Q8T498	Probable Ras GTPase-activating protein	CG42684	0	0	#DIV/0!	#DIV/0!
Q8T0J3;Q9V4P1-2;Q9V4P1	Actin-binding protein anillin	scra	0	0	#DIV/0!	#DIV/0!
Q6NLM8;A0A0B4LFU3		sano	0	0	#DIV/0!	#DIV/0!
Q9VID9			0	0	#DIV/0!	#DIV/0!
Q9VW59		RhoGDI	0	0	#DIV/0!	#DIV/0!
Q7JY89			0	0	#DIV/0!	#DIV/0!
Q95RX5			0	0	#DIV/0!	#DIV/0!
Q9W0S4;M9PE21;M9PDI0		miple2	0	0	#DIV/0!	#DIV/0!
O77434;M9PGI6		Sec22	0	0	#DIV/0!	#DIV/0!
M9PD43;Q9V412	UPF0428 protein CG16865	CG16865	0	0	#DIV/0!	#DIV/0!
X2J9P9;Q9VMA3	Protein cup	cup	0	0	#DIV/0!	#DIV/0!
X2JBC1;Q9VYS3	Regulator of nonsense transcripts 1 homolog	Upf1	0	0	#DIV/0!	#DIV/0!
Q9VMS2;M9NES4;A8DYV5		Ncoa6	0	0	#DIV/0!	#DIV/0!
Q9V4E0		ND-49	0	0	#DIV/0!	#DIV/0!
Q9VHK6		IscU	0	0	#DIV/0!	#DIV/0!
Q9VQG4	Congested-like trachea protein	colt	0	0	#DIV/0!	#DIV/0!
Q9VRU8			0	0	#DIV/0!	#DIV/0!
Q7PLL6			0	0	#DIV/0!	#DIV/0!
Q9U9Q4	Eukaryotic translation initiation factor 3 subunit H	eIF-3p40	0	0	#DIV/0!	#DIV/0!
R9PY73;Q9VX88;M9PEY4;M9PHX3;M9PHE3			0	0	#DIV/0!	#DIV/0!
A0A0B4K6U2;E1JIJ7;Q8INH9;A0A0B4K6G6;Q9VG05			0	0	#DIV/0!	#DIV/0!
M9PH39;Q9W321;M9MS40		nej	0	0	#DIV/0!	#DIV/0!
Q9VIT3		msb1l	0	0	#DIV/0!	#DIV/0!
Q9VHG4		VhaM8.9	0	0	#DIV/0!	#DIV/0!
P22465-2;P22465	Annexin B10	AnxB10	0	0	#DIV/0!	#DIV/0!
Q9W445	Malignant T-cell-amplified sequence 1 homolog	MCTS1	0	0	#DIV/0!	#DIV/0!
Q9VSS1		pix	0	0	#DIV/0!	#DIV/0!
Q868Z9-5;Q868Z9-2;Q868Z9-6;Q868Z9	Papilin	Ppn	0	0	#DIV/0!	#DIV/0!
Q23972;Q23972-2	Protein Smaug	smg	0	0	#DIV/0!	#DIV/0!
Q24253	AP complex subunit beta	AP-1-2beta	0	0	#DIV/0!	#DIV/0!
A0A0B4KEM6;P07189	Larval cuticle protein 4	Lcp4	0	0	#DIV/0!	#DIV/0!
A0A0B4KFL0;A0A0B4K851;A0A126GUM4;Q4Z8K6-3;Q4Z8K6-2;Q4Z8K6	Ran-binding proteins 9/10 homolog	RanBPM	0	0	#DIV/0!	#DIV/0!
Q8IR08		Twdlalpha	0	0	#DIV/0!	#DIV/0!
Q9VZ60			0	0	#DIV/0!	#DIV/0!
B7Z0G1;Q02870	DNA excision repair protein haywire	hay	0	0	#DIV/0!	#DIV/0!
Q8SXI2		Yeti	0	0	#DIV/0!	#DIV/0!
Q0E9F9		CG2915-RB	0	0	#DIV/0!	#DIV/0!
Q9VDI5			0	0	#DIV/0!	#DIV/0!
Q9U1K7		EG:140G11.5	0	0	#DIV/0!	#DIV/0!
Q9W1F7			0	0	#DIV/0!	#DIV/0!
Q9VUN9		CG7857-RA	0	0	#DIV/0!	#DIV/0!
A1YK02		Nup75	0	0	#DIV/0!	#DIV/0!
Q9VS37		Cdc27	0	0	#DIV/0!	#DIV/0!
Q9VAV2		CG12413-RA	0	0	#DIV/0!	#DIV/0!
P49963	Signal recognition particle 19 kDa protein	Srp19	0	0	#DIV/0!	#DIV/0!
E1JH01;Q9V345	COP9 signalosome complex subunit 4	CSN4	0	0	#DIV/0!	#DIV/0!
Q8IHA6;Q9VGX5;A0A0C4DHE3;Q8INL2		Cap-H2	0	0	#DIV/0!	#DIV/0!
Q9VX75;X2JCB3;X2JFU8;Q0KHR3		baz	0	0	#DIV/0!	#DIV/0!
Q9V470	Succinyl-CoA ligase subunit beta	Sucb	0	0	#DIV/0!	#DIV/0!
Q9VFB9			0	0	#DIV/0!	#DIV/0!
A0A0C4DHG6;A0A0C4DHG2;Q07171-2;Q07171-6;Q07171	Gelsolin	Gel	0	0	#DIV/0!	#DIV/0!
Q9VVL8		CG7441-RA	0	0	#DIV/0!	#DIV/0!
A8JNT6;Q9VUX7;A8JNT5;Q9VUX6;A8JNT4;Q8MV37;M9PCQ3;Q8IQN4;M9NDA1;M9NFF6;M9NDS8;M9NEB2		Mbs	0	0	#DIV/0!	#DIV/0!
P82804	Partner of Y14 and mago	wibg	0	0	#DIV/0!	#DIV/0!
A1ZB71		GstE6	0	0	#DIV/0!	#DIV/0!
Q9VNY5			0	0	#DIV/0!	#DIV/0!
Q9VX24			0	0	#DIV/0!	#DIV/0!
A0A0B4KG40;A0A0B4LH38;Q9VH10;A0A0B4JCW7;A0A0B4LGZ2;A0A0B4LH08			0	0	#DIV/0!	#DIV/0!
A0A0B4K629;P10105-2;P10105	Homeotic protein labial	lab	0	0	#DIV/0!	#DIV/0!
A0A0B4K652;P36958	DNA-directed RNA polymerase subunit;DNA-directed RNA polymerase II subunit RPB9	RpII15	0	0	#DIV/0!	#DIV/0!
A0A0B4K6M7;Q9VHA0	Polycomb protein Scm	Scm	0	0	#DIV/0!	#DIV/0!
E1JGQ3;Q9W2J6;A0A0B4LG72;A0A0B4LG29;A0A0B4K7X5;A0A0B4LFW5		Glycogenin	0	0	#DIV/0!	#DIV/0!
A0A0B4KEG7;P07187;A0A0B4KF10;P02839	Larval cuticle protein 2;Larval cuticle protein 1	Lcp2;Lcp1	0	0	#DIV/0!	#DIV/0!
A0A0B4KEI8;Q7JQY8			0	0	#DIV/0!	#DIV/0!
A0A0B4KEQ0;Q24318-2;Q24318	Transcription factor Dp	Dp	0	0	#DIV/0!	#DIV/0!
G3JX25;C1C3E7;G3JX31;G3JX29;G3JX30;G3JX27;G3JX28;A0A0B4KFR8;G3JX32;A0A0B4KER6;A0A0B4KEW3;A0A0B4LGL0;A0A126GUN6;A1ZA47-7;A1ZA47-4;A1ZA47-5;A1ZA47-3;A1ZA47	PDZ and LIM domain protein Zasp	Zasp52	0	0	#DIV/0!	#DIV/0!
Q9N693;E1JGL0;A0A0B4KEU2		sbb	0	0	#DIV/0!	#DIV/0!
A0A0B4KF63;A0A0B4JD77;E1JH70;A1Z9W7;A0A0B4JD54;Q7KMM8;A0A0B4JCT6;A1Z9W5;A8DYE0		Kank	0	0	#DIV/0!	#DIV/0!
Q9VHX9;A0A0B4KFA6		CD98hc	0	0	#DIV/0!	#DIV/0!
A0A0B4KFD9			0	0	#DIV/0!	#DIV/0!
A0A0B4KFW0;Q8T0S6	Serine/threonine-protein kinase hippo	hpo	0	0	#DIV/0!	#DIV/0!
Q9VEL9;A0A0B4KG53		Mur89F	0	0	#DIV/0!	#DIV/0!
Q9VFC6;Q8INF1;Q8I062;E1JIK9;E1JIK6;A0A0B4KG65;Q95U15;C1C553;Q70VI1;Q9VFC7;C1C529		Mf	0	0	#DIV/0!	#DIV/0!
A0A0B4KHL7;A0A0B4KGN2;P91928	MICOS complex subunit Mic60	CG6455	0	0	#DIV/0!	#DIV/0!
A0A0B4KGW5;Q9VCC1;Q0KI21;A0A0B4LIJ3			0	0	#DIV/0!	#DIV/0!
A0A0B4KH34;P22464-3;P22464-2;P22464	Annexin;Annexin B9	AnxB9	0	0	#DIV/0!	#DIV/0!
A0A0B4KHA1;P25992	Yemanuclein-alpha	yem;yemalpha	0	0	#DIV/0!	#DIV/0!
A0A0B4LHB3;P12428	Protein brown	bw	0	0	#DIV/0!	#DIV/0!
A0A0S0WNZ2;P52302;A0A0S0WGW8	Protein lethal(3)malignant blood neoplasm 1	l(3)mbn	0	0	#DIV/0!	#DIV/0!
A1A6X5;A8JNH4		CG34267-RA;CG34268-RA	0	0	#DIV/0!	#DIV/0!
A1Z7G2		CG14752-RA	0	0	#DIV/0!	#DIV/0!
A1Z8F3		CG13230-RA	0	0	#DIV/0!	#DIV/0!
A1Z8H1		Cpr47Ea	0	0	#DIV/0!	#DIV/0!
A1Z8H7;A0A0B4JCR2		Cpr47Ef	0	0	#DIV/0!	#DIV/0!
A1Z8Y8		Cpr49Ad	0	0	#DIV/0!	#DIV/0!
A1Z8Z3		Cpr49Ag	0	0	#DIV/0!	#DIV/0!
A1Z9I5		tum	0	0	#DIV/0!	#DIV/0!
A1Z9U0		CG30480-RA	0	0	#DIV/0!	#DIV/0!
A1ZA23		CG8192-RA	0	0	#DIV/0!	#DIV/0!
A1ZB61			0	0	#DIV/0!	#DIV/0!
A4UZL5;P41043;A0A0B4KFT5	Glutathione S-transferase S1	GstS1	0	0	#DIV/0!	#DIV/0!
A4UZW2;P40320-4;P40320-3;P40320;E4NKH6;M9PAY2;P40320-2	S-adenosylmethionine synthase	Sam-S	0	0	#DIV/0!	#DIV/0!
A4V4C1;M9NGA3;M9NDU6;M9PHA6;P08182-3;P08182	Casein kinase II subunit beta	CkIIbeta	0	0	#DIV/0!	#DIV/0!
A8DRW0		Cpr49Aa	0	0	#DIV/0!	#DIV/0!
Q59DZ3;A8DZ03;A8DZ02;Q9VJW9		kuz	0	0	#DIV/0!	#DIV/0!
M9PCU1;M9PI83;M9PFX0;M9PFI5;X2JGR4;A8JNU2;M9PFI8;M9PCT8;M9PFS1;P00522	Non-specific protein-tyrosine kinase;Tyrosine-protein kinase Abl	Abl	0	0	#DIV/0!	#DIV/0!
M9NGR9;Q9W433;M9NDQ0;A8JUY8;M9PGH9		Ca-alpha1T	0	0	#DIV/0!	#DIV/0!
Q7PLP4;A8Y582;Q7PLP5			0	0	#DIV/0!	#DIV/0!
M9PET0;M9PC43;B5RIM9;P13706-4;P13706-2;P13706-3;P13706	Glycerol-3-phosphate dehydrogenase [NAD(+)];Glycerol-3-phosphate dehydrogenase [NAD(+)], cytoplasmic	Gpdh	0	0	#DIV/0!	#DIV/0!
M9MRW2;Q8IQM3;Q9VUR5;Q9VUR6;B7Z058		RhoGAP71E	0	0	#DIV/0!	#DIV/0!
Q8T018;B7Z0B7;B7Z0B8			0	0	#DIV/0!	#DIV/0!
B7Z0N0			0	0	#DIV/0!	#DIV/0!
B7Z100;B7Z103		CG42323-RC	0	0	#DIV/0!	#DIV/0!
E1JH57;Q7K3L1	Guanylate kinase-associated protein mars	mars	0	0	#DIV/0!	#DIV/0!
E1JI93;Q9VSU2		Tequila	0	0	#DIV/0!	#DIV/0!
E1JJN1;P35128	Ubiquitin-conjugating enzyme E2 N	ben	0	0	#DIV/0!	#DIV/0!
M9MSF5;E8NH67;Q9W5X1		CG9572-RB;CG9572-RA	0	0	#DIV/0!	#DIV/0!
E8NHB1;Q24325	Transcription initiation factor TFIID subunit 2	Taf2	0	0	#DIV/0!	#DIV/0!
M9MRU9;M9PE38;M9MRZ7		Shab	0	0	#DIV/0!	#DIV/0!
M9NEV0;Q9VMJ7	Lysine-specific demethylase lid	lid	0	0	#DIV/0!	#DIV/0!
M9PB68;Q9VLT5-2;Q9VLT5	Protein purity of essence	poe	0	0	#DIV/0!	#DIV/0!
Q9VZ27;M9PEA2		CG18292-RA	0	0	#DIV/0!	#DIV/0!
Q9VSE5;M9PEI0			0	0	#DIV/0!	#DIV/0!
M9PFZ6;P02574	Actin, larval muscle	Act79B	0	0	#DIV/0!	#DIV/0!
M9PG40;Q8SYG3;D3DME9;M9PDD4		CG40045-RA	0	0	#DIV/0!	#DIV/0!
M9PGZ2;Q9VYM0		Cpr11B	0	0	#DIV/0!	#DIV/0!
M9PHW9;Q9VWW0-5;Q9VWW0-4	Cyclic AMP response element-binding protein B	CrebB	0	0	#DIV/0!	#DIV/0!
M9PI58;Q9VUE5		stwl	0	0	#DIV/0!	#DIV/0!
M9PJG5;Q9W2X3		CG15308-RB	0	0	#DIV/0!	#DIV/0!
P07185	Chorion protein S15	Cp15	0	0	#DIV/0!	#DIV/0!
P07186	Chorion protein S19	Cp19	0	0	#DIV/0!	#DIV/0!
P17886	Protein crooked neck	crn	0	0	#DIV/0!	#DIV/0!
Q8IFW6;A1ZAK4;A1ZAK3;Q8T0D3		Dek	0	0	#DIV/0!	#DIV/0!
P29843;Q8I0E9	Heat shock 70 kDa protein cognate 1	Hsc70-1	0	0	#DIV/0!	#DIV/0!
P41964;Q9VZR2;Q9VZQ4	Drosomycin	Drs;Drsl5;Drsl6	0	0	#DIV/0!	#DIV/0!
P52654-3;P52654-2;P52654	Transcription initiation factor IIA subunit 1;Transcription initiation factor IIA alpha chain;Transcription initiation factor IIA beta chain	TfIIA-L	0	0	#DIV/0!	#DIV/0!
P83967	Actin, indirect flight muscle	Act88F	0	0	#DIV/0!	#DIV/0!
P91939		Lcp65Ad	0	0	#DIV/0!	#DIV/0!
P91941		Acp65Aa	0	0	#DIV/0!	#DIV/0!
P91942		Lcp65Ae	0	0	#DIV/0!	#DIV/0!
P92194		Lcp65Af	0	0	#DIV/0!	#DIV/0!
P98159	Serine protease nudel	ndl	0	0	#DIV/0!	#DIV/0!
Q06521	Vitelline membrane protein Vm34Ca	Vm34Ca	0	0	#DIV/0!	#DIV/0!
Q0E8P1;Q9VIX6			0	0	#DIV/0!	#DIV/0!
Q0E8X7			0	0	#DIV/0!	#DIV/0!
Q0E906			0	0	#DIV/0!	#DIV/0!
Q26416	Adult cuticle protein 1	Acp1	0	0	#DIV/0!	#DIV/0!
Q6NN28;A0A0B4KG06		Tm1	0	0	#DIV/0!	#DIV/0!
Q7JQH9;Q9V3K9		whd	0	0	#DIV/0!	#DIV/0!
Q7JRE4		MAN1	0	0	#DIV/0!	#DIV/0!
Q7JZN0		Sec61beta	0	0	#DIV/0!	#DIV/0!
Q7K2W6		PPO1	0	0	#DIV/0!	#DIV/0!
Q7K3D8		DMAP1	0	0	#DIV/0!	#DIV/0!
Q7KMM4		GCS2alpha	0	0	#DIV/0!	#DIV/0!
Q7KSQ0		sea	0	0	#DIV/0!	#DIV/0!
Q7KVI9;Q9W1Q4			0	0	#DIV/0!	#DIV/0!
Q7Z2C5			0	0	#DIV/0!	#DIV/0!
Q8I0N3;Q9VBD9		TwdlL	0	0	#DIV/0!	#DIV/0!
Q9VD13;Q8IN05		lqfR	0	0	#DIV/0!	#DIV/0!
Q8IR11		TwdlX	0	0	#DIV/0!	#DIV/0!
Q8IR57			0	0	#DIV/0!	#DIV/0!
Q8MSI2		Scp1	0	0	#DIV/0!	#DIV/0!
Q8SXR7;Q9W185			0	0	#DIV/0!	#DIV/0!
Q8SZ38			0	0	#DIV/0!	#DIV/0!
Q8T9H0;Q9VIJ3		CG9328-RA	0	0	#DIV/0!	#DIV/0!
Q95RV3		Lhr	0	0	#DIV/0!	#DIV/0!
Q9I7Q5		Cpr65Au	0	0	#DIV/0!	#DIV/0!
Q9V393		krz	0	0	#DIV/0!	#DIV/0!
Q9V3J7		EG:BACR7A4.3	0	0	#DIV/0!	#DIV/0!
Q9V455	Importin subunit alpha	Kap-alpha3	0	0	#DIV/0!	#DIV/0!
Q9V5C6	Proteasome subunit alpha type-3	Prosalpha7	0	0	#DIV/0!	#DIV/0!
Q9V7U0;Q9V7U0-2	Pro-resilin	resilin	0	0	#DIV/0!	#DIV/0!
Q9V9R2		Cul2	0	0	#DIV/0!	#DIV/0!
Q9VA32		Cpr100A	0	0	#DIV/0!	#DIV/0!
Q9VAJ2		Bub3	0	0	#DIV/0!	#DIV/0!
Q9VBD8		TwdlO	0	0	#DIV/0!	#DIV/0!
Q9VBE1		TwdlP	0	0	#DIV/0!	#DIV/0!
Q9VC60			0	0	#DIV/0!	#DIV/0!
Q9VCD1		Rootletin	0	0	#DIV/0!	#DIV/0!
Q9VD04;Q9VD05			0	0	#DIV/0!	#DIV/0!
Q9VD14			0	0	#DIV/0!	#DIV/0!
Q9VDE4		Bdbt	0	0	#DIV/0!	#DIV/0!
Q9VDR1	Mediator of RNA polymerase II transcription subunit 25	MED25	0	0	#DIV/0!	#DIV/0!
Q9VE98			0	0	#DIV/0!	#DIV/0!
Q9VEJ9			0	0	#DIV/0!	#DIV/0!
Q9VEM2		Det	0	0	#DIV/0!	#DIV/0!
Q9VEN6		mRpS11	0	0	#DIV/0!	#DIV/0!
Q9VF28	Actin-related protein 2/3 complex subunit 3	Arpc3A	0	0	#DIV/0!	#DIV/0!
Q9VFP8		Art6	0	0	#DIV/0!	#DIV/0!
Q9VGQ1			0	0	#DIV/0!	#DIV/0!
Q9VHH8		beag	0	0	#DIV/0!	#DIV/0!
Q9VIF0	Nucleolar complex protein 2 homolog	CG9246	0	0	#DIV/0!	#DIV/0!
Q9VJI6;X2JED0;A8DZ09;M9PG25;M9PBC6			0	0	#DIV/0!	#DIV/0!
Q9VJM1		CG34168-RA	0	0	#DIV/0!	#DIV/0!
Q9VKC1		RpL7-like	0	0	#DIV/0!	#DIV/0!
X2J9F7;Q9VKI3	Vitelline membrane protein Vm32E	Vm32E	0	0	#DIV/0!	#DIV/0!
Q9VLK1			0	0	#DIV/0!	#DIV/0!
Q9VLX9			0	0	#DIV/0!	#DIV/0!
Q9VLY1			0	0	#DIV/0!	#DIV/0!
Q9VMB9		COX5B	0	0	#DIV/0!	#DIV/0!
Q9VMD0		DLP	0	0	#DIV/0!	#DIV/0!
Q9VMH8			0	0	#DIV/0!	#DIV/0!
Q9VMK2		CG13992-RA	0	0	#DIV/0!	#DIV/0!
Q9VMZ6		TwdlG	0	0	#DIV/0!	#DIV/0!
Q9VMZ8		TwdlV	0	0	#DIV/0!	#DIV/0!
Q9VNC1		mRpL44	0	0	#DIV/0!	#DIV/0!
Q9VNN3			0	0	#DIV/0!	#DIV/0!
Q9VQK7			0	0	#DIV/0!	#DIV/0!
Q9VQQ0	Serine/threonine-protein phosphatase 2A activator	Ptpa	0	0	#DIV/0!	#DIV/0!
Q9VR96		Obp19c	0	0	#DIV/0!	#DIV/0!
Q9VS64		CG8563-RA	0	0	#DIV/0!	#DIV/0!
Q9VS81			0	0	#DIV/0!	#DIV/0!
Q9VSM8		GAPsec	0	0	#DIV/0!	#DIV/0!
Q9VTC7;Q9VTC6		Cpr67Fa2;Cpr67Fa1	0	0	#DIV/0!	#DIV/0!
Q9VTC8		Cpr67Fb	0	0	#DIV/0!	#DIV/0!
Q9VTU4	Eukaryotic translation initiation factor 3 subunit L	CG5642	0	0	#DIV/0!	#DIV/0!
Q9VVZ5			0	0	#DIV/0!	#DIV/0!
Q9VW34		serp	0	0	#DIV/0!	#DIV/0!
Q9VWA8	Protein FRG1 homolog	FRG1	0	0	#DIV/0!	#DIV/0!
Q9VH84;A8JQW3		Pnn	0	0	#DIV/0!	#DIV/0!
Q05856	Small nuclear ribonucleoprotein-associated protein B	SmB	0	0	#DIV/0!	#DIV/0!
Q9VX65			0	0	#DIV/0!	#DIV/0!
Q9VXE5	Serine/threonine-protein kinase PAK mbt	mbt	0	0	#DIV/0!	#DIV/0!
Q9VXK8			0	0	#DIV/0!	#DIV/0!
A1ZAB5;A0A0B4KEX0	Protein clueless	clu	0	0	#DIV/0!	#DIV/0!
Q9VXW4;Q9VXW3		CG9123-RA	0	0	#DIV/0!	#DIV/0!
Q9VYM5		Cpr11A	0	0	#DIV/0!	#DIV/0!
Q9VZC5			0	0	#DIV/0!	#DIV/0!
Q9VZG0		Cpr64Ac	0	0	#DIV/0!	#DIV/0!
Q9VZG2		Cpr64Aa	0	0	#DIV/0!	#DIV/0!
Q9VZL3		Sc2	0	0	#DIV/0!	#DIV/0!
Q9VZQ7			0	0	#DIV/0!	#DIV/0!
X2JG50;Q9VWE6	Protein ELYS homolog	CG14215	0	0	#DIV/0!	#DIV/0!
Q9W062		Mfap1	0	0	#DIV/0!	#DIV/0!
Q9W078		Cpr62Bb	0	0	#DIV/0!	#DIV/0!
Q9W0P4			0	0	#DIV/0!	#DIV/0!
Q9W198		ocm	0	0	#DIV/0!	#DIV/0!
Q9W273	Alkaline phosphatase		0	0	#DIV/0!	#DIV/0!
Q9W275	Alkaline phosphatase		0	0	#DIV/0!	#DIV/0!
Q9W287			0	0	#DIV/0!	#DIV/0!
Q9W2E3		NC2alpha	0	0	#DIV/0!	#DIV/0!
Q9W3G1			0	0	#DIV/0!	#DIV/0!
Q9W3K3			0	0	#DIV/0!	#DIV/0!
Q9W3L0		CG1571-RA	0	0	#DIV/0!	#DIV/0!
Q9W401;Q9W401-2	Probable citrate synthase, mitochondrial	kdn	0	0	#DIV/0!	#DIV/0!
Q9W4U6		CG14421-RA	0	0	#DIV/0!	#DIV/0!
Q9XYN7	Proteasome subunit beta type-3	Prosbeta3	0	0	#DIV/0!	#DIV/0!
Q9Y1B2	Origin recognition complex subunit 6	Orc6	0	0	#DIV/0!	#DIV/0!
Q9W5Q1			0	0	#DIV/0!	#DIV/0!
Q9VU02	Probable small nuclear ribonucleoprotein Sm D1	SmD1	0	0	#DIV/0!	#DIV/0!
P06754-1;Q8IGY1;P06754;P49455	Tropomyosin-1, isoforms 9A/A/B;Tropomyosin-1, isoforms 33/34	Tm1	0	0	#DIV/0!	#DIV/0!
P22711	Muscle-specific homeobox protein tinman	tin	0	0	#DIV/0!	#DIV/0!
E2QC83;Q7KNF2	Polyadenylate-binding protein 2	Pabp2	0	0	#DIV/0!	#DIV/0!
Q9VMS1		cype	0	0	#DIV/0!	#DIV/0!
Q9VS05	Forkhead box protein biniou	bin	0	0	#DIV/0!	#DIV/0!
Q9VZZ6			0	0	#DIV/0!	#DIV/0!
Q24297	Small nuclear ribonucleoprotein F	SmF	0	0	#DIV/0!	#DIV/0!
Q7JZV0	Cuticular protein 47Eg	Cpr47Eg	0	0	#DIV/0!	#DIV/0!
Q9V3C6		EG:BACR42I17.10	0	0	#DIV/0!	#DIV/0!
Q9VWQ6;Q9VWQ3		CG18259-RA	0	0	#DIV/0!	#DIV/0!
Q27237	Protein tumorous imaginal discs, mitochondrial	l(2)tid	0	0	#DIV/0!	#DIV/0!
Q9VXL5			0	0	#DIV/0!	#DIV/0!
Q9VM17	SOSS complex subunit B homolog	CG5181	0	0	#DIV/0!	#DIV/0!
A0A0B4K6J1;E2QCY6;P52172-3;P52172-2;P52172	Box A-binding factor	srp	0	0	#DIV/0!	#DIV/0!
A0A0B4KF97;Q9VNE0			0	0	#DIV/0!	#DIV/0!
M9PCD6;Q9VU65	POC1 centriolar protein homolog	Poc1	0	0	#DIV/0!	#DIV/0!
Q9VQZ8			0	0	#DIV/0!	#DIV/0!
M9PG32;P49847	Transcription initiation factor TFIID subunit 6	Taf6	0	0	#DIV/0!	#DIV/0!
A0A0B4KI23			0	0	#DIV/0!	#DIV/0!
Q9VV21			0	0	#DIV/0!	#DIV/0!
A0A0B4JDD2;Q9VF00		GATAe	0	0	#DIV/0!	#DIV/0!
Q7K3D4			0	0	#DIV/0!	#DIV/0!
Q9W029		yellow-g	0	0	#DIV/0!	#DIV/0!
P28518	DNA repair protein complementing XP-A cells homolog	Xpac	0	0	#DIV/0!	#DIV/0!
Q9VEJ1		SF1	0	0	#DIV/0!	#DIV/0!
Q0E8J0		MEP-1	0	3358900	#DIV/0!	∞
Q4ABE3		His1:CG33801	9311400	0	#NUM!	#NUM!
B7Z0R6;Q0KI03;A4V3J9;P49762-3;P49762-2;A8JRF7;A0A0B4K6R9;A0A0B4K7Z3;Q8IML9;Q86B72;A0A0C4DHG9;Q86B73;P49762	Serine/threonine-protein kinase Doa	Doa	0	0	#DIV/0!	#DIV/0!
Q8IN02		Dph5	0	3221200000	#DIV/0!	∞
Q9VYK0;M9PGZ8		Smr	0	18247000	#DIV/0!	∞
Q9VAW1;Q9VAW2		Moca-cyp	0	0	#DIV/0!	#DIV/0!
Q9VN21		lost	27093000	0	#NUM!	#NUM!
Q9VV52		RAF2	0	10348000	#DIV/0!	∞
Q7KM15	Transcription factor BTF3	bic	0	15231000	#DIV/0!	∞
Q9VYE9		CG1622-RA	0	0	#DIV/0!	#DIV/0!
Q9VES0		CG10324-RA	65811000	0	#NUM!	#NUM!
Q9VXU3			0	0	#DIV/0!	#DIV/0!
Q9XYZ6			0	0	#DIV/0!	#DIV/0!
Q7PLL1;Q8SYL3;L7EEF1;Q7PLL3		eIF-4B	0	0	#DIV/0!	#DIV/0!
E1JH68;A0A0B4LFF9;A0A0B4LF47;A0A0B4LFE6;A1Z9W4		Inr-a	0	0	#DIV/0!	#DIV/0!
Q2PDP6		CG12877-RC	0	0	#DIV/0!	#DIV/0!
A1Z9E3	Elongation factor Tu	EfTuM	0	0	#DIV/0!	#DIV/0!
E2QD64;Q7K4H4	Bifunctional lysine-specific demethylase and histidyl-hydroxylase NO66	CG2982	12823000	0	#NUM!	#NUM!
Q7KU01;Q9VPU9		PNUTS	0	21914000	#DIV/0!	∞
Q9VGG3;Q86B99		CG14732	0	0	#DIV/0!	#DIV/0!
Q9VAY4;Q8IMM6;A0A0B4KHZ9		CG5514-RA	0	0	#DIV/0!	#DIV/0!
P83949-2;P83949;P83949-3;P83949-4;P83949-5;P83949-6	Homeotic protein ultrabithorax	Ubx	0	8265800000	#DIV/0!	∞
X2BZL0;M9NES1;Q9VWC6		vfl	0	26481000	#DIV/0!	∞
P05552-2;P05552;A0A0B4KEJ0	Transcription factor Adf-1	Adf1	0	37848000	#DIV/0!	∞
M9PBZ3;M9PBJ8;M9NCM6;M9PDR5;Q8SX83-4;Q8SX83-2;Q8SX83-3;Q8SX83	Protein split ends	spen	0	11702000	#DIV/0!	∞
Q9V406		crp	0	25735000	#DIV/0!	∞
A1Z6M0		Bap170	0	21537000	#DIV/0!	∞
Q9VQF5		Cwc25	0	22916000	#DIV/0!	∞
B7Z0Z1;Q9VXG1-3;Q9VXG1	Zinc finger protein hangover	hang	0	15513000	#DIV/0!	∞
Q08473-2;A0A0B4K6U6;Q08473-3;Q08473	RNA-binding protein squid	sqd	0	32472000	#DIV/0!	∞
E2QD65;P39018	40S ribosomal protein S19a	RpS19a	0	14665000	#DIV/0!	∞
Q9VDI1;A0A0B4KH28		Synd	0	15816000	#DIV/0!	∞
Q9VEP9			0	90355000	#DIV/0!	∞
Q9VFF2		CG33332-RA	0	38516000	#DIV/0!	∞
Q9XZ21		snama	0	94291000	#DIV/0!	∞
A4V2B8;P08181	Casein kinase II subunit alpha	CkIIalpha	0	25698000	#DIV/0!	∞
Q7KRU8;H1UUD2;B8A405;A0A0B4KI27;Q8I0T0	Ferritin	Fer1HCH;Fer1HCH-RD	0	14020000	#DIV/0!	∞
Q9V3W7		SF2	0	20988000	#DIV/0!	∞
E1JIJ5;P31409	V-type proton ATPase subunit B	Vha55	0	5927000	#DIV/0!	∞
Q9VCH5;B8A421		Nup98-96;Nup98-RA	0	71258000	#DIV/0!	∞
A4V303;P48605	T-complex protein 1 subunit gamma	Cctgamma	0	14032000	#DIV/0!	∞
X2JF59;Q9V3P0	Peroxiredoxin 1	Jafrac1	0	39242000	#DIV/0!	∞
Q7K110;A0A0B4LFR4		OstDelta	0	10499000	#DIV/0!	∞
Q0E924;A8DYI7;A8DYI6		Phb2	0	11201000	#DIV/0!	∞
A8JV18;Q9VXE6	Nuclear pore complex protein Nup153	Nup153	0	25001000	#DIV/0!	∞
Q9XZ29	Kinesin-like protein	Klp3A	0	14335000	#DIV/0!	∞
Q7K180		Map60	0	10087000	#DIV/0!	∞
Q9VZF9		Cpr64Ad	0	29390000	#DIV/0!	∞
M9PFM5;M9PFS6;P25439-2;P25439	ATP-dependent helicase brm	brm	18306000	493700000	4.75325	4.75325
Q9VCD4;Q4V5H0			57184000	766870000	3.7453	3.7453
Q9W384		dalao	14316000	119360000	3.05962	3.05962
A8DYD3;A1Z9M3;B7YZE6;A0A0B4LFC7;A8DYD2;A8DYD1;A1Z9M4;A0A0B4LF29;Q7KHK4;A0A126GUP1		cg	4691800	36660000	2.96599	2.96599
A4V2S3;O46036-2;O46036	C-terminal-binding protein	CtBP	26536000	206220000	2.95816	2.95816
Q9VWP5;R9PY26			7106700	48322000	2.76543	2.76543
A1ZBV0			2930600	15585000	2.41089	2.41089
Q8IH14;O76876		ssx	13150000	59513000	2.17814	2.17814
M9PHZ6;Q9VWW0-2;Q9VWW0-3;Q9VWW0	Cyclic AMP response element-binding protein B	CrebB	0	0	#DIV/0!	#DIV/0!
P13002-2;P13002-3;A0A0B4LFT7;P13002-1;P13002	Protein grainyhead	grh	0	0	#DIV/0!	#DIV/0!
P84051;Q4AB57	Histone H2A	His2A;His2A:CG33859	78442000	336190000	2.09958	2.09958
Q9VUA0	G patch domain-containing protein 1 homolog	CG8833	1660200000	6606500000	1.99253	1.99253
Q7KF43;A0A0B4KFC4		rib	0	0	#DIV/0!	#DIV/0!
M9NDX3;Q494M1;P30189;Q8IR39;X2JKD2	DNA topoisomerase 1	Top1	72143000	282690000	1.97029	1.97029
Q9VCP0;Q9VCP0-2	Transcription elongation factor B polypeptide 3	EloA	21813000	76770000	1.81535	1.81535
Q86LC7;M9PD02;Q24180;M9PFP9;E8NH34	Deformed epidermal autoregulatory factor 1	Deaf1	0	0	#DIV/0!	#DIV/0!
P43332	U1 small nuclear ribonucleoprotein A	snf	0	0	#DIV/0!	#DIV/0!
G3M3A2;Q06559	40S ribosomal protein S3	RpS3	20236000	70880000	1.80845	1.80845
A0A0B4KGU4;Q9VHP0	ATP-dependent RNA helicase bel	bel	38475000	128800000	1.74314	1.74314
Q9VL63;M9PB85	UPF0430 protein CG31712	CG31712	0	0	#DIV/0!	#DIV/0!
Q9VF92;A0A0B4KG69		ear	14724000	49051000	1.73611	1.73611
Q8ST83	Polycomb protein PHO	pho	0	0	#DIV/0!	#DIV/0!
A0A0B4JD95;Q59E58;A0A0B4JD57;Q59E59;A0A0B4K7Q4;Q99323-2;Q99323-4;Q99323-1;Q99323	Myosin heavy chain, non-muscle	zip	0	0	#DIV/0!	#DIV/0!
X2JDP6;M9MRG2;Q8T079	Putative oxidoreductase GLYR1 homolog	CG4747	14993000	48306000	1.68791	1.68791
Q7K0D8		Nup50	11622000	34594000	1.57366	1.57366
Q9VL70		yip2	123370000	355170000	1.52552	1.52552
A1Z6Q0;A4UZ58;A0A0B4KEE4;A1Z6Q1		koi	0	0	#DIV/0!	#DIV/0!
X2JEB6;Q9W303	Chitinase-like protein Idgf4	Idgf4	0	0	#DIV/0!	#DIV/0!
E1JHV7;M9PBG5;M9PE12;E1JHV6;M9PDH1;Q9W0T1-4;Q9W0T1-3;Q9W0T1-2;Q9W0T1	Nucleosome-remodeling factor subunit NURF301	E(bx)	10259000	29303000	1.51416	1.51416
Q9VP57		pzg	21188000	60338000	1.50982	1.50982
Q7K1H5			23092000	55006000	1.2522	1.2522
Q7JVY0;A0A0B4KEU5;A0A0B4KEJ7	Coronin	coro	0	0	#DIV/0!	#DIV/0!
Q7JZJ3		Cpr56F	0	0	#DIV/0!	#DIV/0!
M9PB84;P31009	40S ribosomal protein S2	RpS2	28200000	65025000	1.2053	1.2053
Q9V468;Q9V468-2	Zinc finger matrin-type protein CG9776	CG9776	23512000	0	#NUM!	#NUM!
Q7YZ99;Q9W0B0			284020000	611820000	1.10711	1.10711
Q9VSA3	Probable medium-chain specific acyl-CoA dehydrogenase, mitochondrial	CG12262	0	0	#DIV/0!	#DIV/0!
M9MRQ9;Q94522	Succinyl-CoA ligase [ADP/GDP-forming] subunit alpha, mitochondrial	Scsalpha	12453000	0	#NUM!	#NUM!
Q9V3Y5		BcDNA.LD23634	0	0	#DIV/0!	#DIV/0!
Q9VM69		nop5	26984000	58071000	1.10571	1.10571
Q7KLX3		Tapdelta	0	0	#DIV/0!	#DIV/0!
O01666	ATP synthase subunit gamma, mitochondrial	ATPsyn-gamma	0	0	#DIV/0!	#DIV/0!
Q960V1;Q0E8G1;M9PET3;M9PF79		simj	0	0	#DIV/0!	#DIV/0!
Q9VRP2			0	0	#DIV/0!	#DIV/0!
P54353	Putative peptidyl-prolyl cis-trans isomerase dodo	dod	30988000	65149000	1.07203	1.07203
Q9W1Y8			0	0	#DIV/0!	#DIV/0!
M9NDG5;Q9VZR6			0	0	#DIV/0!	#DIV/0!
Q24560;A1ZBL0	Tubulin beta-1 chain	betaTub56D	12930000	26895000	1.05662	1.05662
Q8IMI7;Q9VA91	40S ribosomal protein S7	RpS7	0	0	#DIV/0!	#DIV/0!
Q86B87;Q86B87-26;A0A0B4K6B8;A0A0B4K7A6;Q86B87-21;Q86B87-19;Q86B87-20;Q86B87-18;Q86B87-17;Q86B87-16;Q86B87-29;Q86B87-28;Q86B87-15;Q86B87-27;Q86B87-23;Q86B87-14;Q86B87-13;Q86B87-31;Q86B87-12;Q86B87-11;Q86B87-10;Q86B87-24;Q86B87-22;Q86B87-25;Q86B87-9;Q86B87-8;Q86B87-7;Q86B87-30;Q86B87-6;Q86B87-5;Q86B87-4;Q86B87-3	Modifier of mdg4	mod(mdg4)	0	0	#DIV/0!	#DIV/0!
Q95WY3		Nop56	11435000	22761000	0.993108	0.993108
E1JHA4;P48809	Heterogeneous nuclear ribonucleoprotein 27C	Hrb27C	59268000	108610000	0.873832	0.873832
P17704	40S ribosomal protein S17	RpS17	0	0	#DIV/0!	#DIV/0!
Q0KI68;E1JIM0;A4V2Z1;A0A0B4K690;A0A0B4K663;E2QD16;E1JIM1;A0A0B4K6Z4;A0A0B4K6I8		nsl1	0	0	#DIV/0!	#DIV/0!
Q9XYZ5	DNA damage-binding protein 1	pic	0	0	#DIV/0!	#DIV/0!
Q8MLV1-2;Q8MLV1	Lamin-B receptor	LBR	25650000	46408000	0.855415	0.855415
Q9VLM5	Dolichyl-diphosphooligosaccharide--protein glycosyltransferase subunit DAD1	l(2)k12914	0	0	#DIV/0!	#DIV/0!
M9PBH8;Q8IRH5-2;Q8IRH5	Zinc finger protein CG2199	CG2199	21808000	38045000	0.802849	0.802849
Q9VTP4	60S ribosomal protein L10a-2	RpL10Ab	22113000	38406000	0.796437	0.796437
Q4AB54;P02255;Q4ABD8;Q4AB94	Histone H1	His1:CG33861;His1;His1:CG33807;His1:CG33834	9400000000	16227000000	0.787664	0.787664
X2JCP8;P10987;P02572	Actin-5C;Actin-42A	Act5C;Act42A	220270000	378260000	0.780105	0.780105
Q86BP9;X2J8K5			37479000	63548000	0.761764	0.761764
Q9VJ12		Acn	0	0	#DIV/0!	#DIV/0!
X2JEM4;Q9W334	40S ribosomal protein S28	RpS28b	0	0	#DIV/0!	#DIV/0!
Q9VH07	RuvB-like helicase 1	pont	23728000	39538000	0.736649	0.736649
X2JC82;P02518	Heat shock protein 27	Hsp27	39782000	66140000	0.733407	0.733407
A0A0B4K891;Q7K581			14713000	0	#NUM!	#NUM!
C8VV14;P07764;F3YDE2;A4V3G1;P07764-3;P07764-2	Fructose-bisphosphate aldolase	Ald-RC;Ald;Ald-RH	6034600	9823500	0.702979	0.702979
P91938-4;P91938-2;P91938-3;P91938	Thioredoxin reductase 1, mitochondrial	Trxr-1	0	0	#DIV/0!	#DIV/0!
Q9W227	Peptidyl-prolyl cis-trans isomerase		19143000	30774000	0.684895	0.684895
Q9VHL2		Tcp-1eta	0	0	#DIV/0!	#DIV/0!
X2JC31;P29742	Clathrin heavy chain	Chc	0	0	#DIV/0!	#DIV/0!
Q9VJG2			65514000	102390000	0.6442	0.6442
Q9VLD6-2;Q9VLD6	Borealin	borr	0	0	#DIV/0!	#DIV/0!
R9Q794;Q9W5R8	60S ribosomal protein L5	RpL5	18137000	28306000	0.642172	0.642172
Q9VUV9	Putative U5 small nuclear ribonucleoprotein 200 kDa helicase	l(3)72Ab	12961000	19558000	0.593582	0.593582
X2JC80;P38979-2;P38979	40S ribosomal protein SA	sta	23428000	0	#NUM!	#NUM!
A0A0B4JD11;Q9NJH0	Elongation factor 1-gamma	Ef1gamma	29059000	43429000	0.579674	0.579674
Q05344	FACT complex subunit Ssrp1	Ssrp	7358100	10913000	0.568643	0.568643
A0A0B4LGV6;Q9VHG5		Ibf1	0	0	#DIV/0!	#DIV/0!
M9NG39;P41073-3;P41073	Zinc finger protein on ecdysone puffs	Pep	59470000	88054000	0.566226	0.566226
Q24368	Chromatin-remodeling complex ATPase chain Iswi	Iswi	46442000	66394000	0.515623	0.515623
P21187	Polyadenylate-binding protein	pAbp	26641000	37709000	0.501261	0.501261
P20240	Otefin	Ote	295560000	415340000	0.490842	0.490842
Q9W0S7		Tudor-SN	65872000	89639000	0.444461	0.444461
Q9VHI1		hyx	11039000	14577000	0.401084	0.401084
Q9VT61			75984000	99731000	0.392346	0.392346
Q9VPR5			29341000	38397000	0.388076	0.388076
Q9VWB8;Q8IQV9		Nup205	8643600	11297000	0.386235	0.386235
Q9W3N9			19812000	25766000	0.379094	0.379094
Q9VLV5	Probable small nuclear ribonucleoprotein E	SmE	0	0	#DIV/0!	#DIV/0!
Q9V431	Apoptosis inhibitor 5 homolog	Aac11	0	0	#DIV/0!	#DIV/0!
B7Z002;M9NEL3;M9NDB7;Q9VPL9;M9NCY5;Q9VPL6		kis	15987000	20418000	0.352942	0.352942
E1JJM9;P48149;Q7KR04	40S ribosomal protein S15Aa;40S ribosomal protein S15Ab	RpS15Aa;RpS15Ab	0	0	#DIV/0!	#DIV/0!
M9PCI2;Q9V3U2	H/ACA ribonucleoprotein complex subunit 2-like protein	NHP2	0	0	#DIV/0!	#DIV/0!
Q9VG58;Q9BIS2;Q9BIR7;Q8INI8;P82910;P02825;O97125	Major heat shock 70 kDa protein Bbb;Major heat shock 70 kDa protein Bb;Major heat shock 70 kDa protein Bc;Major heat shock 70 kDa protein Ba;Major heat shock 70 kDa protein Aa;Major heat shock 70 kDa protein Ab;Heat shock protein 68	Hsp70Bbb;Hsp70Bb;Hsp70Bc;Hsp70Ba;Hsp70Aa;Hsp70Ab;Hsp68	0	0	#DIV/0!	#DIV/0!
Q7KN94		wal	0	0	#DIV/0!	#DIV/0!
Q9VWV6		Tsf1	0	0	#DIV/0!	#DIV/0!
P23128-2;P23128	Putative ATP-dependent RNA helicase me31b	me31B	0	0	#DIV/0!	#DIV/0!
M9PGQ6;P39736	Puff-specific protein Bx42	Bx42	0	0	#DIV/0!	#DIV/0!
Q8STG9		Sec61alpha	0	0	#DIV/0!	#DIV/0!
M9NFR5;Q95RE4		yps	23333000	0	#NUM!	#NUM!
M9PCC1;O18640;M9PB67	Guanine nucleotide-binding protein subunit beta-like protein	Rack1	0	0	#DIV/0!	#DIV/0!
Q9W0R0		Cdc5	0	0	#DIV/0!	#DIV/0!
Q8T6B9;A4V193;Q8T6B9-2	Poly(U)-binding-splicing factor half pint	pUf68	124160000	156120000	0.330455	0.330455
Q9V3C0	ATP-dependent RNA helicase abstrakt	abs	0	0	#DIV/0!	#DIV/0!
P05205	Heterochromatin protein 1	Su(var)205	19453000	24338000	0.323218	0.323218
Q9VC94			0	0	#DIV/0!	#DIV/0!
A0A0B4LIJ0;P48601	26S protease regulatory subunit 4	Rpt2	0	0	#DIV/0!	#DIV/0!
Q9W255;A0A0B4LG88;A0A0B4LGB9		qkr58E-1	13470000	16781000	0.317079	0.317079
O18373	Selenide, water dikinase	SelD	14749000	0	#NUM!	#NUM!
Q94883		Dref	0	0	#DIV/0!	#DIV/0!
Q9VTK9;M9PI17;Q8IQF8;M9PF61			0	0	#DIV/0!	#DIV/0!
Q9W2U7;M9PE74		nocte	13844000	17099000	0.304651	0.304651
X2JGP4;P54399;P54399-2	Protein disulfide-isomerase	Pdi	0	0	#DIV/0!	#DIV/0!
A0A0B4LGB7;P22700-2;P22700	Calcium-transporting ATPase;Calcium-transporting ATPase sarcoplasmic/endoplasmic reticulum type	Ca-P60A	0	0	#DIV/0!	#DIV/0!
Q9VJ87	Pre-mRNA-splicing factor CWC22 homolog	ncm	206170000	253650000	0.299005	0.299005
M9PBK5;P08570	60S acidic ribosomal protein P1	RpLP1	0	0	#DIV/0!	#DIV/0!
Q0E9E2;Q7KN97	Pyruvate carboxylase	PCB	244020000000	291190000000	0.254961	0.254961
Q9VL71		Srp54	156530000	185280000	0.243268	0.243268
Q9VKX2	Malate dehydrogenase	Mdh1	0	0	#DIV/0!	#DIV/0!
A1Z9G2		fand	0	0	#DIV/0!	#DIV/0!
Q27294;M9PH94	RNA-binding protein cabeza	caz	0	0	#DIV/0!	#DIV/0!
Q9GYU8	Nuclear pore complex protein Nup88	mbo	0	0	#DIV/0!	#DIV/0!
X2JCX8;P14130	40S ribosomal protein S14	RpS14b;RpS14a	124160000	145620000	0.230008	0.230008
H0RNN8;Q9VLK2	Ribosomal L1 domain-containing protein CG13096	CG13096-RA;CG13096	687770000	795200000	0.209392	0.209392
Q9VUZ0	Translocon-associated protein subunit beta	SsRbeta	8296800	9580200	0.207501	0.207501
A0A0B4LG52;Q9W237	40S ribosomal protein S16	RpS16	0	0	#DIV/0!	#DIV/0!
Q9VUC1;M9MSL3		Hsc70Cb	0	0	#DIV/0!	#DIV/0!
Q9VUB8		endos	0	0	#DIV/0!	#DIV/0!
A8JNI2			4861200000	5521600000	0.183774	0.183774
P20439;P20439-3;P20439-2	G2/mitotic-specific cyclin-B	CycB	26296000	29574000	0.169486	0.169486
Q8IPB1;Q9V3I1		dUTPase	0	0	#DIV/0!	#DIV/0!
Q9VLX2			0	0	#DIV/0!	#DIV/0!
P29613;P29613-1	Triosephosphate isomerase	Tpi	0	0	#DIV/0!	#DIV/0!
X2JGM9;P41042	40S ribosomal protein S4	RpS4	14709000	16420000	0.158755	0.158755
Q9VQF7		Bacc	0	0	#DIV/0!	#DIV/0!
Q9VU35			11553000	0	#NUM!	#NUM!
A0A0B4LHL7;Q24251	ATP synthase subunit d, mitochondrial	ATPsyn-d	0	0	#DIV/0!	#DIV/0!
Q7KLW9		Prp19	23604000	0	#NUM!	#NUM!
Q9VA83;A0A0B4KHF0	Ferritin	Fer2LCH	50299000	55963000	0.153944	0.153944
Q9VPL0			0	0	#DIV/0!	#DIV/0!
A0A0B4JD24;A0A0B4JCR9;Q7JQT8			4869800	5364000	0.139447	0.139447
P54397	39 kDa FK506-binding nuclear protein	FK506-bp1	403120000	434980000	0.10974	0.10974
Q9I7P8;Q9VPB3;Q8IPU3			0	0	#DIV/0!	#DIV/0!
Q9VN39			1319800000	1396600000	0.0815996	0.0815996
Q9VVL7	Dihydrolipoyl dehydrogenase		0	0	#DIV/0!	#DIV/0!
P22769	Proteasome subunit alpha type-7-1	Prosalpha4	0	0	#DIV/0!	#DIV/0!
Q24319	Dolichyl-diphosphooligosaccharide--protein glycosyltransferase 48 kDa subunit	Ost48	0	0	#DIV/0!	#DIV/0!
Q9VV75		UQCR-C2	0	0	#DIV/0!	#DIV/0!
Q7JNE1		prod	0	0	#DIV/0!	#DIV/0!
F3YDH0;P29844	Heat shock 70 kDa protein cognate 3	Hsc70-3	120350000	126810000	0.0754324	0.0754324
Q94523	Succinate dehydrogenase [ubiquinone] flavoprotein subunit, mitochondrial	SdhA	0	0	#DIV/0!	#DIV/0!
E1JJ68;C7LAE4;P19109-3;P19109-4;P19109-2;P19109;A0A0B4K624;A0A0B4K6A3;A0A0B4K6K1;A0A0B4K6T7	ATP-dependent RNA helicase p62	Rm62;Rm62-RE	158480000	163160000	0.0419866	0.0419866
Q9VK69	T-complex protein 1 subunit delta		0	0	#DIV/0!	#DIV/0!
A0A0B4JD46;Q8T8R1	CCHC-type zinc finger protein CG3800	CG3800	0	0	#DIV/0!	#DIV/0!
Q9VBU9	40S ribosomal protein S27	RpS27	0	0	#DIV/0!	#DIV/0!
Q7KN75		Dp1	0	0	#DIV/0!	#DIV/0!
Q9VWK5		Ulp1	0	0	#DIV/0!	#DIV/0!
A0A0B4LGZ3;P36872-2;P36872	Serine/threonine-protein phosphatase 2A 55 kDa regulatory subunit B;Protein phosphatase PP2A 55 kDa regulatory subunit	tws	0	0	#DIV/0!	#DIV/0!
Q9VQ29	Cytochrome b-c1 complex subunit Rieske, mitochondrial	RFeSP	0	0	#DIV/0!	#DIV/0!
Q0KHZ6			0	0	#DIV/0!	#DIV/0!
M9NEW0		CG43346-RA	39848000	40972000	0.040131	0.040131
Q9V597	60S ribosomal protein L31	RpL31	0	0	#DIV/0!	#DIV/0!
Q9XZ57;Q7JZD3;A1Z6P3		Eb1	0	0	#DIV/0!	#DIV/0!
Q9VLC5		Aldh	0	0	#DIV/0!	#DIV/0!
P92177-4;P92177-1;P92177-2;P92177	14-3-3 protein epsilon	14-3-3epsilon	0	0	#DIV/0!	#DIV/0!
C7LA75;P11147	Heat shock 70 kDa protein cognate 4	Hsc70-4-RA;Hsc70-4	263690000	270220000	0.0352916	0.0352916
Q9VE18		Smu1	0	0	#DIV/0!	#DIV/0!
M9PCE0;Q01604	Phosphoglycerate kinase	Pgk	0	0	#DIV/0!	#DIV/0!
Q7JR58			128640000	130930000	0.0254564	0.0254564
O97428;Q8IRS7		cib	0	0	#DIV/0!	#DIV/0!
A0A0B4KFB8;A0A0B4LGR1;Q9VI14;Q6NN86		CG15187	14125000	14116000	-0.000919532	-0.000919532
Q9VGM2;Q8INK2;Q8INK3		fabp	0	0	#DIV/0!	#DIV/0!
Q7KVX5;Q9W4N8		Vap-33A	0	0	#DIV/0!	#DIV/0!
X2JB48;Q26365-2;Q26365	ADP,ATP carrier protein	sesB	48904000	48309000	-0.0176605	-0.0176605
P25007	Peptidyl-prolyl cis-trans isomerase	Cyp1	151720000	149320000	-0.0230039	-0.0230039
P29746	Protein bangles and beads	bnb	0	0	#DIV/0!	#DIV/0!
Q9VU43		SRm160	369380000	361770000	-0.030033	-0.030033
Q7KUX7;X2JC79;X2JE34;Q8IR13;Q9VXF8		Rbp2	0	0	#DIV/0!	#DIV/0!
Q9VL18;Q9VL18-2	Probable elongation factor 1-delta	eEF1delta	0	0	#DIV/0!	#DIV/0!
P50887	60S ribosomal protein L22	RpL22	43260000	42038000	-0.0413396	-0.0413396
Q9VKI8			0	0	#DIV/0!	#DIV/0!
Q86BS3		Chro	19705000	18226000	-0.112564	-0.112564
M9NEQ9;Q9VWG3	40S ribosomal protein S10b	RpS10b	29218000	26858000	-0.121506	-0.121506
Q9V463		Nup154	0	0	#DIV/0!	#DIV/0!
Q8IRG6;Q8IRG6-2	FACT complex subunit spt16	dre4	104810000	96013000	-0.126475	-0.126475
P15348	DNA topoisomerase 2	Top2	92715000	84377000	-0.135953	-0.135953
P35381	ATP synthase subunit alpha, mitochondrial	blw	148540000	134490000	-0.143353	-0.143353
P42283;P42284-1;P42284-3;Q867Z4-3;P42284;Q867Z4-2;Q867Z4-5;Q9V5M3-5;Q9V5M3-4;Q9V5M6-3;Q7KQZ4-4;Q9V5M6-5;Q9V5M3-2;Q7KQZ4-2;Q9V5M6-4;Q7KQZ4-3;Q9V5M6-2;Q9V5M3-3;Q7KQZ4;Q9V5M3;Q9V5M6;Q867Z4	Longitudinals lacking protein, isoform G;Longitudinals lacking protein, isoforms H/M/V;Longitudinals lacking protein, isoforms F/I/K/T;Longitudinals lacking protein, isoforms N/O/W/X/Y;Longitudinals lacking protein, isoforms J/P/Q/S/Z;Longitudinals lacking protein, isoforms A/B/D/L	lola	0	0	#DIV/0!	#DIV/0!
Q9VEH0;Q960Y8		alt	15900000	0	#NUM!	#NUM!
A0A0B4LJ12;A0A0B4LHX6;P08879	Nucleoside diphosphate kinase	awd	0	0	#DIV/0!	#DIV/0!
Q9V3E7		Ref1	87855000	79350000	-0.146894	-0.146894
P45594	Cofilin/actin-depolymerizing factor homolog	tsr	40027000	35271000	-0.182491	-0.182491
X2JDU0;P50882	60S ribosomal protein L9	RpL9	0	0	#DIV/0!	#DIV/0!
B7YZQ7;A0A0B4K7G9;O77460	Inorganic pyrophosphatase	Nurf-38	0	0	#DIV/0!	#DIV/0!
Q7JRJ9;A0A0B4LFQ2		Incenp	57783000	50781000	-0.186356	-0.186356
Q8MSC4		BigH1	245900000	214930000	-0.194205	-0.194205
Q8IPF5;Q9VLL3;Q86BM5		Akap200	0	0	#DIV/0!	#DIV/0!
Q9VGK3	Peptidyl-prolyl cis-trans isomerase		0	0	#DIV/0!	#DIV/0!
Q9VQT8			0	0	#DIV/0!	#DIV/0!
A0A126GUU7;Q9VEX9	Histone deacetylase complex subunit SAP18	Bin1	34622000	30251000	-0.194706	-0.194706
Q9VGH5		glo	17183000	14799000	-0.215482	-0.215482
M9NE89;P08928	Lamin Dm0	Lam	821580000	687550000	-0.256936	-0.256936
E1JIT0;B3DNL7;A0A0B4KHV5;O01367-2;O01367-3;O01367	Protein held out wings	how	0	0	#DIV/0!	#DIV/0!
X2JC94;O46084	Serine/threonine-protein phosphatase Pgam5, mitochondrial	Pgam5	0	0	#DIV/0!	#DIV/0!
Q24478	Centrosome-associated zinc finger protein CP190	Cp190	35256000	29073000	-0.278189	-0.278189
Q9W1V3	rRNA 2-O-methyltransferase fibrillarin	Fib	42472000	34916000	-0.282624	-0.282624
X2JEX8;P06607	Vitellogenin-3	Yp3	5155200000	4185700000	-0.300559	-0.300559
M9PEA6;O76927-2;O76927	40S ribosomal protein S21	RpS21	0	0	#DIV/0!	#DIV/0!
Q9XZ06		Nup93-1	0	0	#DIV/0!	#DIV/0!
E1JGZ9;Q9XZJ4	Proteasome subunit alpha type;Proteasome subunit alpha type-6	Prosalpha1	0	0	#DIV/0!	#DIV/0!
P48375	12 kDa FK506-binding protein	FK506-bp2	0	0	#DIV/0!	#DIV/0!
A4V3G8;Q7KRY6	Nucleosomal histone kinase 1	ball	25618000	20683000	-0.308712	-0.308712
Q7KVQ0	Probable H/ACA ribonucleoprotein complex subunit 1	CG4038	24676000	0	#NUM!	#NUM!
M9PI89;M9PFT9;O96433-2;O96433	Cyclin-T	CycT	29319000	23146000	-0.341073	-0.341073
X2J5E8;Q9VL78	FK506-binding protein 59	FKBP59	0	0	#DIV/0!	#DIV/0!
Q7K3J0			0	0	#DIV/0!	#DIV/0!
Q9VHC7;A0A0B4K6Z1		rump	169860000	133870000	-0.343513	-0.343513
Q7JXC4		P32	0	0	#DIV/0!	#DIV/0!
Q9VAX8			0	0	#DIV/0!	#DIV/0!
E1JIJ9;P20193	Protein suppressor of variegation 3-7	Su(var)3-7	0	0	#DIV/0!	#DIV/0!
Q8IPE8;Q9V397		Mtpalpha	71115000	55861000	-0.348312	-0.348312
X2JGG6;P02517	Heat shock protein 26	Hsp26	181070000	140030000	-0.370812	-0.370812
Q9VXQ5		Tcp-1zeta	0	0	#DIV/0!	#DIV/0!
P25171	Regulator of chromosome condensation	Rcc1	550830000	424110000	-0.377169	-0.377169
P06606	Tubulin alpha-4 chain	alphaTub67C	0	0	#DIV/0!	#DIV/0!
M9PIA6;E1JI46;Q59E34;O97159	Chromodomain-helicase-DNA-binding protein Mi-2 homolog	Mi-2	16152000	12255000	-0.398342	-0.398342
M9NDC3;O18388	Importin subunit beta	Fs(2)Ket	0	0	#DIV/0!	#DIV/0!
A0A0B4K7G4;P13469	DNA-binding protein modulo	mod	156360000	116680000	-0.422314	-0.422314
E1JHR5;P15007-2;P15007	Enolase	Eno	0	0	#DIV/0!	#DIV/0!
Q24113		nonA-l	0	0	#DIV/0!	#DIV/0!
A0A126GUS7;Q9NFU0-2;A0A0B4K618;Q9NFU0-3;A0A0B4KFN9;Q9NFU0-4;A0A0B4KGP6	Fragile X mental retardation syndrome-related protein 1	Fmr1	98687000	73253000	-0.429972	-0.429972
Q9V535	RNA-binding protein 8A	tsu	0	0	#DIV/0!	#DIV/0!
Q9W1B9		RpL12	28512000	21156000	-0.430502	-0.430502
P06605;P06603;P06604	Tubulin alpha-3 chain;Tubulin alpha-1 chain;Tubulin alpha-2 chain	alphaTub84D;alphaTub84B;alphaTub85E	68436000	50125000	-0.449225	-0.449225
Q7JZW2;A1ZAH8		RpS15	24242000	0	#NUM!	#NUM!
O62619-2;O62619	Pyruvate kinase	PyK	52160000	0	#NUM!	#NUM!
A0A126GUM8;A0A0B4K6T1;A0A0B4K7U5;E1JH02;A0A0B4KFC5;Q86S05-3;Q86S05-2;Q86S05;D0Z768	Protein lingerer	lig;lig-RA	0	0	#DIV/0!	#DIV/0!
Q9VWH4-2;Q9VWH4	Probable isocitrate dehydrogenase [NAD] subunit alpha, mitochondrial	l(1)G0156	0	0	#DIV/0!	#DIV/0!
A4UZZ4;Q9XTL9	Alpha-1,4 glucan phosphorylase;Glycogen phosphorylase	GlyP	0	0	#DIV/0!	#DIV/0!
C6TP87;P08736	Elongation factor 1-alpha;Elongation factor 1-alpha 1	Ef1alpha48D-RA;Ef1alpha48D	932080000	681420000	-0.451909	-0.451909
Q8SX89		kuk	0	0	#DIV/0!	#DIV/0!
A0A126GUT1;Q9VGS2	Translationally-controlled tumor protein homolog	Tctp	0	0	#DIV/0!	#DIV/0!
A4V3J6;A4V3J5;P07909-3;P07909-4;P07909-2;P07909	Heterogeneous nuclear ribonucleoprotein A1	Hrb98DE	176910000	129280000	-0.452516	-0.452516
Q9VAN7		Pglym78	63533000	46285000	-0.456961	-0.456961
Q9VMI5			42200000	30725000	-0.45783	-0.45783
M9NEW1;P54357	Myosin-2 essential light chain	Mlc-c	0	0	#DIV/0!	#DIV/0!
A0A0B4KFZ9;P84040	Histone H4	His4r;His4	1382100000	998660000	-0.468797	-0.468797
P13060	Elongation factor 2	EF2	104640000	74699000	-0.486274	-0.486274
A0A023GQA5;P24156	Protein l(2)37Cc	l(2)37Cc	0	0	#DIV/0!	#DIV/0!
P02299	Histone H3	His3	290390000	207170000	-0.487177	-0.487177
Q9VFT4		rin	97403000	69342000	-0.490237	-0.490237
X2JD55;P02843	Vitellogenin-1	Yp1	2883200000	2051100000	-0.491273	-0.491273
X2JFR6;P41374	Eukaryotic translation initiation factor 2 subunit 1	eIF-2alpha	0	0	#DIV/0!	#DIV/0!
E1JGN7;A1ZBW1;A1ZBW0;A1ZBW3		bl	33887000	0	#NUM!	#NUM!
Q9W4H6;Q7KVX1;Q7YU05	Pyruvate dehydrogenase E1 component subunit alpha	l(1)G0334	0	0	#DIV/0!	#DIV/0!
Q9W392			0	0	#DIV/0!	#DIV/0!
Q9W396		HP1b	0	0	#DIV/0!	#DIV/0!
A0A0B4JCW4;A0A126GUR6;Q9VHJ8;Q95U38	Succinyl-CoA ligase subunit beta	skap	0	0	#DIV/0!	#DIV/0!
Q9VAC1			0	0	#DIV/0!	#DIV/0!
C9QP42;Q02748	Eukaryotic initiation factor 4A	eIF-4a	47493000	0	#NUM!	#NUM!
Q9VHN7;Q7KSU6			50845000	36051000	-0.496067	-0.496067
A0A0B4KH25;P08985	Histone H2A;Histone H2A.v	His2Av	2102200000	1466900000	-0.519129	-0.519129
A4V4A1;Q960Z0	Kinesin-like protein;Kinesin-like protein Klp10A	Klp10A	0	0	#DIV/0!	#DIV/0!
Q9VPX7;Q9VPX6	Adenylyl cyclase-associated protein	capt	0	0	#DIV/0!	#DIV/0!
B7Z0I8			90793000	63295000	-0.52049	-0.52049
X2JH42;L0MQ04;Q05825	ATP synthase subunit beta;ATP synthase subunit beta, mitochondrial	ATPsynbeta;ATPsyn-beta	30719000	0	#NUM!	#NUM!
Q9VAC4		Nph	0	0	#DIV/0!	#DIV/0!
X2JFR1;Q8IR16;Q04047-2;Q04047	Protein no-on-transient A	nonA	100970000	70280000	-0.522741	-0.522741
Q9VF03;A0A0B4JDA0		mor	0	0	#DIV/0!	#DIV/0!
E1JGV6;O44081;A0A0B4K8B2;O44081-2	H/ACA ribonucleoprotein complex subunit 4	Nop60B	489130000	337710000	-0.534433	-0.534433
X2JB25;P02844	Vitellogenin-2	Yp2	5302300000	3521100000	-0.590592	-0.590592
O16043		Df31	0	0	#DIV/0!	#DIV/0!
Q9I7K0-5;Q9I7K0-6;Q9I7K0-2;Q9I7K0-4;Q9I7K0;A0A0B4KG85	Microtubule-associated protein Jupiter	Jupiter	0	0	#DIV/0!	#DIV/0!
P55828	40S ribosomal protein S20	RpS20	106040000	70250000	-0.594038	-0.594038
P27864;B7YZZ9	Recombination repair protein 1	Rrp1	155720000	102500000	-0.60333	-0.60333
M9PHL0;M9PHZ0;M9PI16;Q9VWF2	Supporter of activation of yellow protein	e(y)3	0	0	#DIV/0!	#DIV/0!
P00334	Alcohol dehydrogenase	Adh	0	0	#DIV/0!	#DIV/0!
Q7KMJ6		nito	0	0	#DIV/0!	#DIV/0!
A0A0B4LF57;P62152	Calmodulin	Cam	0	0	#DIV/0!	#DIV/0!
P02283	Histone H2B	His2B	2278500000	1459000000	-0.643104	-0.643104
P35600	Replication factor C subunit 1	Gnf1	22748000	14437000	-0.655969	-0.655969
A4V4A5;Q9VZ23	GTP-binding nuclear protein Ran	Ran;ran	117450000	73667000	-0.672956	-0.672956
Q24492	Replication protein A 70 kDa DNA-binding subunit	RpA-70	58257000	36248000	-0.68453	-0.68453
Q9VBU7;A0A0B4K7J2		Nup358	263850000	161830000	-0.705239	-0.705239
P49028	Protein mago nashi	mago	0	0	#DIV/0!	#DIV/0!
Q9V466		Nup107	14431000	8753500	-0.721239	-0.721239
Q27268;M9PC90	ATP-dependent RNA helicase WM6	Hel25E	0	0	#DIV/0!	#DIV/0!
X2JB87;Q9Y1A3	Mitochondrial import inner membrane translocase subunit Tim8	Tim8	0	0	#DIV/0!	#DIV/0!
O44437	Small nuclear ribonucleoprotein Sm D3	SmD3	0	0	#DIV/0!	#DIV/0!
A0A0B4LFL3;O96827	Probable elongation factor 1-beta	Ef1beta	0	0	#DIV/0!	#DIV/0!
Q9Y145;X2JAG8;X2JG22;M9PGI7		BcDNA.GH04978	31712000	19206000	-0.723472	-0.723472
A0A0B4KF92;A0A0B4LGS6;Q9VNC3;A0A0B4LGM5		Hcs	0	0	#DIV/0!	#DIV/0!
P15357	Ubiquitin-40S ribosomal protein S27a;Ubiquitin;40S ribosomal protein S27a	RpS27A	86121000	50774000	-0.762275	-0.762275
Q8SY19		Mgstl	0	0	#DIV/0!	#DIV/0!
Q9VK59			193060000	113320000	-0.768647	-0.768647
A0A0B4LFB8;Q95U20;A0A0B4LGF5;A1Z9N0		Opa1	0	0	#DIV/0!	#DIV/0!
Q9VD58			17910000	10325000	-0.794624	-0.794624
E1JIK0;P48810;P48810-2	Heterogeneous nuclear ribonucleoprotein 87F	Hrb87F	161280000	92973000	-0.794684	-0.794684
P61851;M9PF91	Superoxide dismutase [Cu-Zn]	Sod	0	0	#DIV/0!	#DIV/0!
M9PJC7;P13709;M9PE02;E1JJJ8;M9PGM8;P13709-2	Homeotic protein female sterile	fs(1)h	38261000	21558000	-0.827651	-0.827651
Q9VEB1		Mdh2	48247000	27164000	-0.828743	-0.828743
M9PF14;M9PF20;Q9VTZ0;M9PI44		tral	14832000	0	#NUM!	#NUM!
A8E6M1;A1ZBB4;E1JGL8			0	0	#DIV/0!	#DIV/0!
A0A0B4LFD2;P29845	Heat shock 70 kDa protein cognate 5	Hsc70-5	0	0	#DIV/0!	#DIV/0!
A0A0B4KI71;Q8IMF5;P23226-2;P23226-3;P23226	205 kDa microtubule-associated protein	Map205	143450000	80663000	-0.830569	-0.830569
D3PFF6;Q9VPC0	Serine/threonine-protein kinase PITSLRE	Pitslre	0	0	#DIV/0!	#DIV/0!
P53034	Replication factor C subunit 2	RfC4	0	0	#DIV/0!	#DIV/0!
Q9VJ86		bsf	32714000	18154000	-0.849621	-0.849621
Q9Y0I1;A0A0B4KHJ7	NuA4 complex subunit EAF3 homolog	MRG15	29108000	16028000	-0.860821	-0.860821
Q9GU68	Eukaryotic translation initiation factor 5A	eIF-5A	0	0	#DIV/0!	#DIV/0!
Q9VAA9			0	0	#DIV/0!	#DIV/0!
Q9VB74	UPF0396 protein CG6066	CG6066	568470000	306450000	-0.891433	-0.891433
Q24572;E1JIL4	Probable histone-binding protein Caf1	Caf1	0	0	#DIV/0!	#DIV/0!
Q9VXE0	Probable small nuclear ribonucleoprotein G	SmG	0	0	#DIV/0!	#DIV/0!
Q3YMU0	Protein disulfide-isomerase	ERp60	0	0	#DIV/0!	#DIV/0!
D2NUK9;Q9U3Z7	NHP2-like protein 1 homolog	hoip	0	0	#DIV/0!	#DIV/0!
Q9VH64			165870000	88869000	-0.900301	-0.900301
Q9VX15			0	0	#DIV/0!	#DIV/0!
Q7KN62;A0A0B4LFZ4;Q7KN62-3;Q7KN62-2	Transitional endoplasmic reticulum ATPase TER94	TER94	19201000	0	#NUM!	#NUM!
Q7K3M5		Dhx15	0	0	#DIV/0!	#DIV/0!
E2QD63;Q86DS1;C4NYP8	Hsc70-interacting protein 2;Hsc70-interacting protein 1	HIP-R;HIP	0	0	#DIV/0!	#DIV/0!
A0A0C4DHG5;P26686-3;P26686-2;P26686-5;P26686	Serine-arginine protein 55	B52	113230000	59941000	-0.917641	-0.917641
Q9VKD3	Probable cysteine desulfurase, mitochondrial	CG12264	0	0	#DIV/0!	#DIV/0!
Q9W1G7		Nap1	0	0	#DIV/0!	#DIV/0!
Q9W3Z5			104840000	53488000	-0.970902	-0.970902
A0A0B4LH64;Q8SWR8-2;Q8SWR8-3;Q8SWR8	Ataxin-2 homolog	Atx2	0	0	#DIV/0!	#DIV/0!
M9PJN8;P07487	Glyceraldehyde-3-phosphate dehydrogenase;Glyceraldehyde-3-phosphate dehydrogenase 2	Gapdh2	119210000	60170000	-0.986389	-0.986389
Q9VUQ5;Q9VUQ5-2	Protein argonaute-2	AGO2	53771000	26692000	-1.01042	-1.01042
Q9VL89	Methionine aminopeptidase 2	und	0	0	#DIV/0!	#DIV/0!
A1Z968		NAT1	0	0	#DIV/0!	#DIV/0!
Q9V3J4		Sec13	0	0	#DIV/0!	#DIV/0!
Q9W5W8			0	0	#DIV/0!	#DIV/0!
E4NKG1;Q9I7D3	Caprin homolog	Capr	0	0	#DIV/0!	#DIV/0!
O18404	3-hydroxyacyl-CoA dehydrogenase type-2	scu	26107000	0	#NUM!	#NUM!
M9PG76;P19889	60S acidic ribosomal protein P0	RpLP0	154690000	76076000	-1.02387	-1.02387
P54622	Single-stranded DNA-binding protein, mitochondrial	mtSSB	27092000	0	#NUM!	#NUM!
Q9VIE8		Acon	68474000	33267000	-1.04146	-1.04146
Q9VFF0		UQCR-C1	0	0	#DIV/0!	#DIV/0!
A1Z784;Q7JV23;A8DY67		ACC	435330000	210840000	-1.04596	-1.04596
P09180	60S ribosomal protein L4	RpL4	68327000	32882000	-1.05516	-1.05516
Q9V3U6		26-29-p	35280000	16971000	-1.05578	-1.05578
Q95029-2;Q95029;A0A0B4JD48	Cathepsin L;Cathepsin L heavy chain;Cathepsin L light chain	Cp1	0	0	#DIV/0!	#DIV/0!
Q9VGL0			0	0	#DIV/0!	#DIV/0!
Q9VNI3	UPF0609 protein CG1218	CG1218	0	0	#DIV/0!	#DIV/0!
Q8IP68			96143000	43650000	-1.1392	-1.1392
Q9W1H8		Thiolase	23414000	0	#NUM!	#NUM!
Q9VQ61;Q8IPY3	Aspartate aminotransferase	Got2	86511000	37892000	-1.19099	-1.19099
M9PG50;Q9VP22	Cyclin-dependent kinase 12	Cdk12	75014000	32548000	-1.20459	-1.20459
Q9V9U3;Q8IMG1;Q8I0J1			104540000	0	#NUM!	#NUM!
P41094	40S ribosomal protein S18	RpS18	49283000	19935000	-1.30579	-1.30579
Q9VRJ4			212420000	83932000	-1.33963	-1.33963
A1ZAK9;A1ZAK7;A1ZAK8		Psi	0	0	#DIV/0!	#DIV/0!
Q8IR99;E1JJM0;M9NF14		Imp	13963000	0	#NUM!	#NUM!
Q9VD66		fit	123340000	46438000	-1.40926	-1.40926
M9MRD0;P35122;M9PE40	Ubiquitin carboxyl-terminal hydrolase	Uch	0	0	#DIV/0!	#DIV/0!
Q9VPM7;M9PAY6;M9PDS0		CG17078-RA	0	0	#DIV/0!	#DIV/0!
P54362;M9PJM7;M9PHJ5	AP-3 complex subunit delta	g	256760000	96599000	-1.41034	-1.41034
Q9VEZ3;E1JIM4;A0A0B4K664;A0A0B4K700		msps	0	0	#DIV/0!	#DIV/0!
M9PBL3;P02828	Heat shock protein 83	Hsp83	43267000	16233000	-1.41434	-1.41434
A0A0B4LGQ1;Q00637	Superoxide dismutase;Superoxide dismutase [Mn], mitochondrial	Sod2	0	0	#DIV/0!	#DIV/0!
Q9VDL2;Q86BR8		TFAM	180440000	64060000	-1.49402	-1.49402
Q9W0A8		RpL23A	201810000	69601000	-1.53582	-1.53582
C0MJA0;Q05783	High mobility group protein D	HmgD	163450000	54792000	-1.57681	-1.57681
P52295	Importin subunit alpha	Pen	95734000	32020000	-1.58006	-1.58006
Q03427;A0A0B4KFY9	Lamin-C	LamC	26849000	0	#NUM!	#NUM!
Q9VKD8;Q95TU2			0	0	#DIV/0!	#DIV/0!
A0A0B4KEH0;P29310;P29310-3;P29310-2	14-3-3 protein zeta	14-3-3zeta	0	0	#DIV/0!	#DIV/0!
P48159	60S ribosomal protein L23	RpL23	0	0	#DIV/0!	#DIV/0!
P54385-2;A0A0C4DHE7	Glutamate dehydrogenase, mitochondrial;Glutamate dehydrogenase	Gdh	130060000	41051000	-1.66369	-1.66369
O02649	60 kDa heat shock protein, mitochondrial	Hsp60	18790000	0	#NUM!	#NUM!
M9PCH8;Q9VLU0	Barrier-to-autointegration factor	baf	0	0	#DIV/0!	#DIV/0!
M9PFN1;Q9V3K3	RuvB-like helicase 2	rept	0	0	#DIV/0!	#DIV/0!
Q9VE79			0	0	#DIV/0!	#DIV/0!
A0A0B4LG45;A1ZBW6			3443600000	1082000000	-1.67022	-1.67022
Q8INM3-2;Q8INM3	Protein slender lobes	sle	457980000	141340000	-1.69611	-1.69611
A1ZBU5		GNBP-like3	472990000	144470000	-1.71104	-1.71104
Q9VNX6;M9PFZ1;M9MSM4;Q7KTV5		Nopp140	0	0	#DIV/0!	#DIV/0!
Q9W0M4;B9EQV3		CG13887-RC	0	0	#DIV/0!	#DIV/0!
Q9VZE4			0	0	#DIV/0!	#DIV/0!
A0A0B4KHJ9;P09491-2;P09491	Tropomyosin-2	Tm2	0	0	#DIV/0!	#DIV/0!
Q9W2E7		Rae1	47158000	13585000	-1.79549	-1.79549
M9PG57;O76923;O96378;M9PFX8;M9PD85;M9PIH9		TfAP-2	1359700000	367950000	-1.88571	-1.88571
Q9V9T5;Q8I0S9			95056000	25085000	-1.92195	-1.92195
L0MPS3;Q9V496	Apolipophorins;Apolipophorin-2;Apolipophorin-1	Rfabg	106050000	24437000	-2.11761	-2.11761
O97102	Small ubiquitin-related modifier	smt3	0	0	#DIV/0!	#DIV/0!
A4V2K7;P22058	Chromosomal protein D1	D1	638560000	141770000	-2.17127	-2.17127
Q9VFV9		Droj2	0	0	#DIV/0!	#DIV/0!
A1A708-2;A1A708	Uncharacterized protein CG4951	CG4951	64250000	14204000	-2.1774	-2.1774
P05661-26;P05661-25;P05661-24;E1JHJ5;P05661-4;P05661-2		Mhc	6467200	0	#NUM!	#NUM!
M9PD75;Q94920	Voltage-dependent anion-selective channel	porin	98258000	16665000	-2.55975	-2.55975
A0A0B4KFE9;A1Z8P9	Nucleoprotein TPR	Mtor	0	0	#DIV/0!	#DIV/0!
Q9U9Q1		RfC38	0	0	#DIV/0!	#DIV/0!
A0A0B4K6N1;Q8MLY8	40S ribosomal protein S8	RpS8	10692000	793240	-3.75263	-3.75263
P55830;P55830-2	40S ribosomal protein S3a	RpS3A	72478000	2261400	-5.00226	-5.00226
