# Supplementary material for: Multi-level and lineage-specific interactomes of the Hox transcription factor Ubx contribute to its functional specificity
Source: Nat Commun. 2020 Mar 13;11:1388. doi: 10.1038/s41467-020-15223-x (PMC7069958; doi:10.1038/s41467-020-15223-x)
Supplement: Supplementary file 11 — Supplementary Data 8 [file 41467_2020_15223_MOESM11_ESM.xlsx]

## Sheet: Log2 LFQ N51AGFP_R1
Majority protein IDs	Protein names	Gene names	LFQ intensity GFP_R1	LFQ intensity N51A_R1	log2 (LFQ-N51A/GFP) formula	log2 (LFQ-N51A/GFP) only value
Q8IN02		Dph5	0	0	#DIV/0!	#DIV/0!
Q9VJL9		BG:DS02740.2	0	0	#DIV/0!	#DIV/0!
Q4ABE3		His1:CG33801	0	0	#DIV/0!	#DIV/0!
Q9VJ74			1034000	0	#NUM!	#NUM!
A0A0B4KG40;A0A0B4LH38;Q9VH10;A0A0B4JCW7;A0A0B4LGZ2;A0A0B4LH08			0	70637000	#DIV/0!	∞
X2JAC7;Q8IRV7;M9NGK3;X2JDK9;M9NDM1;M9NFR6;Q8IRV8;M9NGL3;X2JE09;A0A023GRW4;Q8IRV9;Q9W4Y4;M9NE61;X2JCE8;M9NFS1;E1JJC0;M9NDL5;M9NES6;Q9W4Y3;M9NET2;M9NE56;Q8MPN3		trol	0	0	#DIV/0!	#DIV/0!
E1JGQ3;Q9W2J6;A0A0B4LG72;A0A0B4LG29;A0A0B4K7X5;A0A0B4LFW5		Glycogenin	0	32964000	#DIV/0!	∞
Q8INB6;Q86BR9;Q86NK8;Q4AB31;A0A0B4K7C4;A0A0B4K697;A0A0B4KHL4;Q8IHB0;Q9VEX2;Q59DW8		gish	0	0	#DIV/0!	#DIV/0!
E1JJ45;Q7KES3;Q8IMF8;A0A0B4LHY1;Q8WR53;Q7KRS7;A8JRI1;Q95UI6;A0A0B4K6P4;A0A0B4K6W9		heph	0	0	#DIV/0!	#DIV/0!
A0A0B4K652;P36958	DNA-directed RNA polymerase subunit;DNA-directed RNA polymerase II subunit RPB9	RpII15	0	1755500	#DIV/0!	∞
A0A0B4KGB3;A4V310;B7Z0L2;A0A0B4JCY6;Q7KSF4;A0A0B4KHN1;A0A0B4KGT8;Q9VEN1-2;Q9VEN1	Filamin-A	cher	0	0	#DIV/0!	#DIV/0!
A0A0B4KH09;A0A0B4K6L6;A0A0B4LHP1;A0A0B4JD02;A0A0B4JDF1;P16371-2;P16371	Protein groucho	gro	0	0	#DIV/0!	#DIV/0!
Q8INQ0;Q9VHK4;B7Z0U1;Q9VHK1;Q9VHK3;A0A0B4K6Y7;Q8MQQ3;A8JQV7		pyd	0	0	#DIV/0!	#DIV/0!
A1Z7P7;A0A0B4K6T9;A0A0B4LEH9;A0A0B4JD33;Q8IGK3;A1Z7P5;Q9XYM5;Q5BIG7;A0A0B4JD03;A0A0B4JCQ7;Q7KNF5;A1Z7P9;A1Z7Q1;A1Z7P8		Su(var)2-10	0	0	#DIV/0!	#DIV/0!
A0A0B4JD39;P17789;A0A0B4JDG1;P42282	Protein tramtrack, beta isoform;Protein tramtrack, alpha isoform	ttk	0	0	#DIV/0!	#DIV/0!
A0A0B4KFD9			0	524770000	#DIV/0!	∞
A0A0B4KEG7;P07187;A0A0B4KF10;P02839	Larval cuticle protein 2;Larval cuticle protein 1	Lcp2;Lcp1	0	0	#DIV/0!	#DIV/0!
A0A0B4JDD2;Q9VF00		GATAe	0	0	#DIV/0!	#DIV/0!
A0A0B4K629;P10105-2;P10105	Homeotic protein labial	lab	0	0	#DIV/0!	#DIV/0!
A0A0B4KGE6;A0A0B4KFH4;P26270	26S proteasome non-ATPase regulatory subunit 7	Rpn8	0	14289000	#DIV/0!	∞
A1Z8M2;A0A0B4KEM1;A8DYA3;A0A0B4KFE3		tou	0	9569300	#DIV/0!	∞
A0A0B4KF90;A0A0B4KGC6;B7Z0U7;A0A0B4KFE2;E1JJ78;A0A0B4K603;A0A0B4K6V2;A0A0B4K631;Q9VI75	Phosphatidylinositol-binding clathrin assembly protein LAP	lap	0	0	#DIV/0!	#DIV/0!
A0A0B4K680;Q9VFK6	Histone-lysine N-methyltransferase pr-set7	pr-set7	0	0	#DIV/0!	#DIV/0!
G3JX25;C1C3E7;G3JX31;G3JX29;G3JX30;G3JX27;G3JX28;A0A0B4KFR8;G3JX32;A0A0B4KER6;A0A0B4KEW3;A0A0B4LGL0;A0A126GUN6;A1ZA47-7;A1ZA47-4;A1ZA47-5;A1ZA47-3;A1ZA47	PDZ and LIM domain protein Zasp	Zasp52	0	13447000	#DIV/0!	∞
Q9VG78;A0A0B4K6G3		pps	0	0	#DIV/0!	#DIV/0!
A0A0B4K6U2;E1JIJ7;Q8INH9;A0A0B4K6G6;Q9VG05			0	0	#DIV/0!	#DIV/0!
A0A0B4K6J1;E2QCY6;P52172-3;P52172-2;P52172	Box A-binding factor	srp	0	0	#DIV/0!	#DIV/0!
A0A0B4KGY9;A0A0B4K6K8;Q9VBQ1;A0A0B4KHV4;Q8IMS8		msi	0	0	#DIV/0!	#DIV/0!
A0A0B4K6M7;Q9VHA0	Polycomb protein Scm	Scm	0	0	#DIV/0!	#DIV/0!
A0A0B4LGZ5;P46222	60S ribosomal protein L11	RpL11	0	25427000	#DIV/0!	∞
A0A0B4KFT0;Q94514	Cytochrome c oxidase subunit 5A, mitochondrial	CoVa	0	0	#DIV/0!	#DIV/0!
Q9VEL9;A0A0B4KG53		Mur89F	0	0	#DIV/0!	#DIV/0!
A0A0B4K6W1;P08970	Protein suppressor of hairy wing	su(Hw)	0	0	#DIV/0!	#DIV/0!
Q9VFC6;Q8INF1;Q8I062;E1JIK9;E1JIK6;A0A0B4KG65;Q95U15;C1C553;Q70VI1;Q9VFC7;C1C529		Mf	0	0	#DIV/0!	#DIV/0!
A0A0B4KGG9		CtBP	0	15958000	#DIV/0!	∞
A0A0B4LHK4;A0A0B4KHZ8;A0A0B4KHR8;A0A0B4K725;Q9VCA8	Ankyrin repeat and KH domain-containing protein mask	mask	0	0	#DIV/0!	#DIV/0!
A0A0B4LF93;A1Z928;A1Z927;A0A126GUN9;A0A0B4LF82;Q5U0Y0;A0A0B4K765		Sin3A	0	0	#DIV/0!	#DIV/0!
E1JH64;A1Z9J2;A1Z9J0;B7YZG4;B7YZG2;B7YZG3;A1Z9I8;E1JH62;A1Z9I9;A0A0B4K7P8;A0A0B4K7Y9;A0A0B4K869;E1JH65;A0A0B4K788;A0A0B4K867;B7YZG6;B7YZG5;E1JH63;A1Z9J1;A1Z9J3;A0A0B4K718		shot	0	0	#DIV/0!	#DIV/0!
A0A0B4K849;A0A0B4K7A5;A8DYJ2;Q02645-4;Q02645-2;Q02645	Protein hu-li tai shao	hts	0	0	#DIV/0!	#DIV/0!
Q0E914;A0A0B4KEV0;A1ZBN3;Q8IHH3;A0A0C4DHD5;D5AEJ9;Q7JMZ7;Q6NND8;A0A0B4K7I6;A0A0B4K7W3;A0A0B4K7B0;A0A0B4K852;A0A0B4K8A2;A0A0B4KF04;A0A0B4K8A1;A0A0B4K7H8;A0A0B4K7W7;A0A0B4K7I2		sm	0	0	#DIV/0!	#DIV/0!
Q9V3V2;A0A0B4K7C5		Fkbp14	0	0	#DIV/0!	#DIV/0!
A1ZB78;A1ZB77;Q7JRI6;A1ZB79;A1ZB80;E1JGL5;A0A0B4K7G1;A1ZB83;A0A0B4LGX1;A0A0B4K897		CG5174-RA	0	0	#DIV/0!	#DIV/0!
A0A0B4KGW5;Q9VCC1;Q0KI21;A0A0B4LIJ3			0	0	#DIV/0!	#DIV/0!
A0A0B4KH85;Q9VEW2	Putative SERF-like protein	CG17931	0	0	#DIV/0!	#DIV/0!
A0A0B4K7L0;Q9W252	DNA repair protein RAD50	rad50	0	0	#DIV/0!	#DIV/0!
A0A0B4KHE9;A0A0B4KI10;Q9V3P6-2;Q9V3P6	26S proteasome non-ATPase regulatory subunit 1	Rpn2	0	0	#DIV/0!	#DIV/0!
A0A0B4KHR6;Q8MT36	Histone-lysine N-methyltransferase;Probable histone-lysine N-methyltransferase Mes-4	Mes-4	0	0	#DIV/0!	#DIV/0!
A0A0B4K7Z5;Q7KLV9;Q7KLV9-2	26S proteasome non-ATPase regulatory subunit 11	Rpn6	0	0	#DIV/0!	#DIV/0!
A0A0B4KFL0;A0A0B4K851;A0A126GUM4;Q4Z8K6-3;Q4Z8K6-2;Q4Z8K6	Ran-binding proteins 9/10 homolog	RanBPM	0	0	#DIV/0!	#DIV/0!
A0A0B4KI43;Q9VB55;A0A0B4KHZ0;A8JRE3;A0A0B4K7W6		woc	0	0	#DIV/0!	#DIV/0!
A0A0B4KI59;Q9VAC9			0	0	#DIV/0!	#DIV/0!
A0A0B4LEV2;Q26454	DNA replication licensing factor MCM4	dpa	0	0	#DIV/0!	#DIV/0!
A0A0B4LEY6;Q94518	Nascent polypeptide-associated complex subunit alpha	Nacalpha	0	0	#DIV/0!	#DIV/0!
A0A0B4KEI8;Q7JQY8			0	0	#DIV/0!	#DIV/0!
A0A0B4KGP8;Q24208;Q24208-2;P45975	Eukaryotic translation initiation factor 2 subunit 3;Histone-lysine N-methyltransferase Su(var)3-9	eIF-2gamma;Su(var)3-9	0	10929000	#DIV/0!	∞
A0A0B4KEK1;Q0E9C2;A0A0B4KET9;A0A0B4KFP2	Enhancer of polycomb-like protein	E(Pc)	0	0	#DIV/0!	#DIV/0!
A0A0B4KH34;P22464-3;P22464-2;P22464	Annexin;Annexin B9	AnxB9	0	5946000	#DIV/0!	∞
A0A0B4KEM6;P07189	Larval cuticle protein 4	Lcp4	0	0	#DIV/0!	#DIV/0!
A0A0B4KEQ0;Q24318-2;Q24318	Transcription factor Dp	Dp	0	0	#DIV/0!	#DIV/0!
A0A0B4LFD9;Q8T3U2	40S ribosomal protein S23	RpS23	0	0	#DIV/0!	#DIV/0!
E1JJ07;A0A126GV17;A0A0B4KHC0;P14734	Protein fork head	fkh	0	6183500	#DIV/0!	∞
Q9N693;E1JGL0;A0A0B4KEU2		sbb	0	0	#DIV/0!	#DIV/0!
Q0E993;A0A0B4KF06		Aats-val	0	0	#DIV/0!	#DIV/0!
A0A0B4KF63;A0A0B4JD77;E1JH70;A1Z9W7;A0A0B4JD54;Q7KMM8;A0A0B4JCT6;A1Z9W5;A8DYE0		Kank	0	0	#DIV/0!	#DIV/0!
A1ZA05;Q0E965;A0A0B4KF69		SRPK	0	0	#DIV/0!	#DIV/0!
Q9VI61;A0A0B4KF76;Q8INT1;A0A0B4KFQ4;E1JJ75;E1JJ76;A8JQU7;Q7KSZ0;A0A0B4KFD2;Q9VI63;A0A0B4KGB4;A8JQU6;A0A0B4KGP1		Alh	0	0	#DIV/0!	#DIV/0!
A0A0B4LFL2;A1ZAX1	Eukaryotic translation initiation factor 3 subunit C	eIF3-S8	0	0	#DIV/0!	#DIV/0!
A0A0B4LG47;Q24141	Shugoshin	mei-S332	0	0	#DIV/0!	#DIV/0!
A0A0B4KF97;Q9VNE0			0	0	#DIV/0!	#DIV/0!
Q9VHX9;A0A0B4KFA6		CD98hc	0	0	#DIV/0!	#DIV/0!
A0A0B4LGF8;P53777;B7YZP9	Muscle LIM protein 1	Mlp60A	0	0	#DIV/0!	#DIV/0!
A1Z8Z3		Cpr49Ag	0	40435000	#DIV/0!	∞
A0A0B4LGS4;P54611	V-type proton ATPase subunit E	Vha26	0	0	#DIV/0!	#DIV/0!
A0A0B4LFF7;D3DMX8;A0A0B4LFE2;A1Z9Z1;Q7K0W0		CG8079-RB	0	22143000	#DIV/0!	∞
A0A0B4LH50;P10981	Actin-87E	Act87E	0	0	#DIV/0!	#DIV/0!
A0A0B4KFJ2;O15945	Aryl hydrocarbon receptor nuclear translocator homolog	tgo	0	0	#DIV/0!	#DIV/0!
A0A0B4KFP4;Q8INR6;Q8INR6-2	Histone-lysine N-methyltransferase, H3 lysine-79 specific	gpp	0	0	#DIV/0!	#DIV/0!
X2JB24;A0A0S0WH10;Q9VU58	Neuropeptide-like 2	Nplp2	0	0	#DIV/0!	#DIV/0!
A0A0B4KFW0;Q8T0S6	Serine/threonine-protein kinase hippo	hpo	0	0	#DIV/0!	#DIV/0!
A0A0B4KFX5;A0A0B4KHB2;A0A0B4KFT4;A0A0B4KGZ7		CtBP	0	0	#DIV/0!	#DIV/0!
A0A0S0WNZ2;P52302;A0A0S0WGW8	Protein lethal(3)malignant blood neoplasm 1	l(3)mbn	0	0	#DIV/0!	#DIV/0!
A1A6X5;A8JNH4		CG34267-RA;CG34268-RA	0	0	#DIV/0!	#DIV/0!
A1Z7G2		CG14752-RA	0	0	#DIV/0!	#DIV/0!
A1Z8F3		CG13230-RA	0	0	#DIV/0!	#DIV/0!
Q9VNF7;B7Z0T5;Q9VNF6;A0A0B4KG70		MTA1-like	0	0	#DIV/0!	#DIV/0!
A0A0B4KHB1;Q7KSE8;A0A0B4KGD1;E1JIN6;Q8IN94	Trithorax group protein osa	osa	0	0	#DIV/0!	#DIV/0!
A0A0B4KH12;A0A0B4KHG7;A8WHL4;A0A0B4KHT0;Q9VDK5;A0A0B4KGE5		bon	0	0	#DIV/0!	#DIV/0!
E1JIR4;A0A0B4KGG8;P13607-7;P13607-6;P13607-2;P13607-4;P13607-5;P13607;P13607-3	Sodium/potassium-transporting ATPase subunit alpha	Atpalpha	0	0	#DIV/0!	#DIV/0!
Q9VRM2;B7Z0B9;Q86NR7			0	26488000	#DIV/0!	∞
A0A0B4LIF3;A0A0B4KGH5;Q86NP2	Negative elongation factor A	Nelf-A	0	0	#DIV/0!	#DIV/0!
A0A0B4KHL7;A0A0B4KGN2;P91928	MICOS complex subunit Mic60	CG6455	0	0	#DIV/0!	#DIV/0!
A0A0B4LHB3;P12428	Protein brown	bw	0	17527000	#DIV/0!	∞
A1Z8H1		Cpr47Ea	0	0	#DIV/0!	#DIV/0!
A1Z8H7;A0A0B4JCR2		Cpr47Ef	0	0	#DIV/0!	#DIV/0!
A1Z8Q0		TwdlBeta	0	0	#DIV/0!	#DIV/0!
M9NDW5;Q9VY64			0	160310000	#DIV/0!	∞
M9NE25;Q9W5E0;Q9W5E0-2	Histone-lysine N-methyltransferase Suv4-20	Hmt4-20	0	2674200	#DIV/0!	∞
Q9VB04;Q7KRX5;A0A0B4KH64		btz	0	0	#DIV/0!	#DIV/0!
A1Z8Y8		Cpr49Ad	0	0	#DIV/0!	#DIV/0!
B7Z0L1;B7Z0L0;Q9VES3;Q8INA9;A0A0B4KH94;A8JR25;P10674	Fasciclin-1	Fas1	0	0	#DIV/0!	#DIV/0!
A0A0B4KHA1;P25992	Yemanuclein-alpha	yem;yemalpha	0	0	#DIV/0!	#DIV/0!
M9NEU5;P25843	Profilin	chic	0	27220000	#DIV/0!	∞
M9PC89;P17133	U1 small nuclear ribonucleoprotein 70 kDa	snRNP-U1-70K	0	18749000	#DIV/0!	∞
E1JH59;A1Z9E2;A1Z9E2-2	Protein lin-54 homolog	mip120	0	0	#DIV/0!	#DIV/0!
A1Z9L3		pea	0	0	#DIV/0!	#DIV/0!
A0A0B4KHP8;E1JIU3;A0A0B4KHY5;H0RNC3;Q9VCP1-2;Q9VCP1	Uncharacterized protein CG4449	CG4449-RA;CG4449	0	0	#DIV/0!	#DIV/0!
A1Z9S6;A1Z9S5		Su(var)2-HP2	0	0	#DIV/0!	#DIV/0!
Q9VSE5;M9PEI0			0	32367000	#DIV/0!	∞
A0A0B4KHX3;O76324	Discs overgrown protein kinase	dco	0	0	#DIV/0!	#DIV/0!
A1Z9U0		CG30480-RA	0	0	#DIV/0!	#DIV/0!
A1ZA23		CG8192-RA	0	0	#DIV/0!	#DIV/0!
A0A0B4KI23			0	0	#DIV/0!	#DIV/0!
A0A0B4KI24;Q27415-2;Q27415	Nucleoplasmin-like protein	Nlp	0	0	#DIV/0!	#DIV/0!
Q8SXJ4;A1ZB32			0	0	#DIV/0!	#DIV/0!
A1ZB61			0	0	#DIV/0!	#DIV/0!
A1ZBD8			0	0	#DIV/0!	#DIV/0!
A0A0B4LEV3;Q7JWR9	Zinc finger CCCH domain-containing protein 15 homolog	CG8635	0	0	#DIV/0!	#DIV/0!
A0A0B4LEV8;A1Z7A8;A1Z7A8-2		coil	0	0	#DIV/0!	#DIV/0!
A1Z7J7;A1Z7J6;A0A0B4LEY1;A0A0B4LEZ1		Sec31	0	0	#DIV/0!	#DIV/0!
A1ZBL7;E1JGM9;Q963E6;Q6NPA6;Q9V8V8;A1ZBL5;Q7YU80;Q963E5;E1JGN0;A1ZBL9		par-1	0	0	#DIV/0!	#DIV/0!
O97061		Ccp84Ad	0	35534000	#DIV/0!	∞
A1ZBU8			0	0	#DIV/0!	#DIV/0!
A0A0B4LF64;P47948	Troponin C, isoform 2	TpnC47D	0	0	#DIV/0!	#DIV/0!
A4UZL5;P41043;A0A0B4KFT5	Glutathione S-transferase S1	GstS1	0	0	#DIV/0!	#DIV/0!
A0A0B4LFB3;Q7JVI3	Eukaryotic translation initiation factor 3 subunit M	Tango7	0	0	#DIV/0!	#DIV/0!
Q9VTR8;M9PF73			0	77966000	#DIV/0!	∞
A4V0N4;Q27331	V-type proton ATPase catalytic subunit A isoform 2	Vha68-2	0	0	#DIV/0!	#DIV/0!
A4V2J1;Q24400	Muscle LIM protein Mlp84B	Mlp84B	0	0	#DIV/0!	#DIV/0!
A4V391;P12613	T-complex protein 1 subunit alpha	T-cp1	0	0	#DIV/0!	#DIV/0!
A0A0B4LFE1;Q7K5M2			0	0	#DIV/0!	#DIV/0!
M9PG09;Q9VNS3			0	13014000	#DIV/0!	∞
E2QCF1;A0A0B4LFH8;Q7KN85		ATPCL	0	0	#DIV/0!	#DIV/0!
A0A0B4LFJ1;Q23997	Chitinase-like protein CG5210	CG5210	0	0	#DIV/0!	#DIV/0!
A8DQW8		clos	0	0	#DIV/0!	#DIV/0!
A8DRW0		Cpr49Aa	0	0	#DIV/0!	#DIV/0!
Q6NLM8;A0A0B4LFU3		sano	0	0	#DIV/0!	#DIV/0!
Q8MLW2;A0A0B4LFX8;Q9NDJ2;Q9NDJ2-2	Helicase domino	dom	0	0	#DIV/0!	#DIV/0!
A0A0B4LG36;Q06943	High mobility group protein Z	HmgZ	0	0	#DIV/0!	#DIV/0!
Q59DZ3;A8DZ03;A8DZ02;Q9VJW9		kuz	0	0	#DIV/0!	#DIV/0!
M9PCU1;M9PI83;M9PFX0;M9PFI5;X2JGR4;A8JNU2;M9PFI8;M9PCT8;M9PFS1;P00522	Non-specific protein-tyrosine kinase;Tyrosine-protein kinase Abl	Abl	0	0	#DIV/0!	#DIV/0!
A8JUV4		Vml	0	0	#DIV/0!	#DIV/0!
A8Y560;O17445	Ribosomal protein L15;60S ribosomal protein L15	RpL15	0	0	#DIV/0!	#DIV/0!
M9MRW2;Q8IQM3;Q9VUR5;Q9VUR6;B7Z058		RhoGAP71E	0	0	#DIV/0!	#DIV/0!
A0A0B4LGG6;Q9W1H0		Lpt	0	0	#DIV/0!	#DIV/0!
Q8T018;B7Z0B7;B7Z0B8			0	0	#DIV/0!	#DIV/0!
A4V1Y7;Q2PDY2;A4V1Y6;Q2PDY1;M9PFM7;Q08605-2;Q08605-3;Q08605-4;Q08605	Transcription factor GAGA	Trl	0	10742000	#DIV/0!	∞
O97062		Ccp84Ae	0	140800000	#DIV/0!	∞
A0A0B4LGT9;Q9VHV6			0	0	#DIV/0!	#DIV/0!
P18169;M9NEY9;P18170;P18171;M9NEA7;M9NG31	Defective chorion-1 protein, FC125 isoform;Defective chorion-1 protein, FC106 isoform;Defective chorion-1 protein, FC106 isoform;FC106 S80;FC106 S60;Defective chorion-1 protein, FC177 isoform	2001-12-01	0	9254500	#DIV/0!	∞
B7Z100;B7Z103		CG42323-RC	0	0	#DIV/0!	#DIV/0!
C6SUW3;P55935;Q95RG1	40S ribosomal protein S9	RpS9	0	0	#DIV/0!	#DIV/0!
A0A0B4LH25;Q9W2K4;A8DYK5			5765100	0	#NUM!	#NUM!
D0Z760;P35820	Polycomb group protein Psc	Psc-RA;Psc	0	0	#DIV/0!	#DIV/0!
D1Z3A2;Q24407	ATP synthase-coupling factor 6, mitochondrial	ATPsyn-Cf6-RA;ATPsyn-Cf6	0	0	#DIV/0!	#DIV/0!
A0A0B4LH72;Q9VF08	Mitochondrial import inner membrane translocase subunit Tim16	blp	0	0	#DIV/0!	#DIV/0!
P06754-1;Q8IGY1;P06754;P49455	Tropomyosin-1, isoforms 9A/A/B;Tropomyosin-1, isoforms 33/34	Tm1	0	15003000	#DIV/0!	∞
A0A0B4LHE7;Q9XZH6	V-type proton ATPase subunit G	Vha13	0	0	#DIV/0!	#DIV/0!
A0A0B4LHF7;Q9VD51	Probable ATP-dependent RNA helicase pitchoune	pit	0	0	#DIV/0!	#DIV/0!
P18432	Myosin regulatory light chain 2	Mlc2	0	41993000	#DIV/0!	∞
A0A0B4LHR3;Q9GQN5	Transcriptional regulator ATRX homolog	XNP	0	0	#DIV/0!	#DIV/0!
A0A0B4LHS1;P06742-2;P06742	Myosin light chain alkali	Mlc1	0	0	#DIV/0!	#DIV/0!
D3DMM4;Q86B97;Q9VGE9;Q86B96;Q86B95;Q9VGF0;Q86B94		mfas-RJ;mfas	0	0	#DIV/0!	#DIV/0!
E1JH57;Q7K3L1	Guanylate kinase-associated protein mars	mars	0	0	#DIV/0!	#DIV/0!
A0A0B4LID0;Q9VE45		Muc91C	0	0	#DIV/0!	#DIV/0!
Q9VDS7;A0A0B4LID7		CG4538-RA	0	0	#DIV/0!	#DIV/0!
Q7PLP4;A8Y582;Q7PLP5			0	6847800	#DIV/0!	∞
Q8IHA6;Q9VGX5;A0A0C4DHE3;Q8INL2		Cap-H2	0	0	#DIV/0!	#DIV/0!
A0A0C4DHG6;A0A0C4DHG2;Q07171-2;Q07171-6;Q07171	Gelsolin	Gel	0	0	#DIV/0!	#DIV/0!
E1JJN1;P35128	Ubiquitin-conjugating enzyme E2 N	ben	0	0	#DIV/0!	#DIV/0!
A4V2A4;Q95SZ9;M9PIK1;P91632;A0A0S0WH03;M9NGB9;Q0E8A7;M9NDY6;A4IJ59;M9NEH9		mub	0	0	#DIV/0!	#DIV/0!
E2QCP0;P84249	Histone H3;Histone H3.3	His3.3A	0	0	#DIV/0!	#DIV/0!
A0A0S0WNN6;Q9TVM2	Exportin-1	emb	0	0	#DIV/0!	#DIV/0!
M9MSF5;E8NH67;Q9W5X1		CG9572-RB;CG9572-RA	0	0	#DIV/0!	#DIV/0!
M9MS06;F0JAG6;M9PGA7;P18091-2;P18091-5;P18091-4;P18091-3;P18091	Alpha-actinin, sarcomeric	Actn	0	0	#DIV/0!	#DIV/0!
L0MLQ9;Q8IH18		4E-T	0	0	#DIV/0!	#DIV/0!
M9MRC9;P41092	60S ribosomal protein L27a	RpL27A	0	0	#DIV/0!	#DIV/0!
A0AQH0	Proteasome subunit beta type	Prosbeta1	0	0	#DIV/0!	#DIV/0!
A0T1Z5;B7Z0J2;A0T1Z4;Q9VFU8		yrt	0	0	#DIV/0!	#DIV/0!
M9NDA6;Q8I7C3	LIM and SH3 domain protein Lasp	Lasp	0	0	#DIV/0!	#DIV/0!
P92181		Lcp65Ac	0	57533000	#DIV/0!	∞
A1YK02		Nup75	0	0	#DIV/0!	#DIV/0!
Q0E8P1;Q9VIX6			0	8571300	#DIV/0!	∞
A1Z6I9	Non-specific protein-tyrosine kinase	Src42A	0	0	#DIV/0!	#DIV/0!
A1Z6L9		Trap1	0	0	#DIV/0!	#DIV/0!
M9NDM4;Q9V3J8	Protein will die slowly	wds	0	0	#DIV/0!	#DIV/0!
Q0E9B6	40S ribosomal protein S11	RpS11	0	5824800	#DIV/0!	∞
A1Z6X0			0	0	#DIV/0!	#DIV/0!
A1Z6X6			0	0	#DIV/0!	#DIV/0!
E1JI93;Q9VSU2		Tequila	0	33338000	#DIV/0!	∞
Q7K2P3;A1Z7Z4			0	0	#DIV/0!	#DIV/0!
E1JH24;A1Z817;E1JH25;A1Z818		CG30007-RB	0	0	#DIV/0!	#DIV/0!
A1Z843			0	0	#DIV/0!	#DIV/0!
A1Z898		Caf1-105	0	0	#DIV/0!	#DIV/0!
M9NEV0;Q9VMJ7	Lysine-specific demethylase lid	lid	0	0	#DIV/0!	#DIV/0!
M9NF33;Q9VSH4	Cleavage and polyadenylation specificity factor subunit CG7185	CG7185	0	0	#DIV/0!	#DIV/0!
M9PJM6;M9NH07;M9PHJ0;M9PHR2;P19351-6;P19351-8;P19351-12;P19351-7;P19351-5;P19351-4;P19351-2;P19351-3;P19351;B9EQV5;E1JJP0;P19351-9;P19351-13;P19351-11;X2JBP9;P19351-10	Troponin T, skeletal muscle	up	0	0	#DIV/0!	#DIV/0!
M9PCJ6;M9PC45;M9PC41;M9PB30;M9PEI7;M9PBZ4;M9PC48;M9PBZ0;M9PEH5;M9NCR4;M9NER8;M9PCJ8;M9PB31;M9NE82		dp	0	0	#DIV/0!	#DIV/0!
M9PCA1;P11449	Vitelline membrane protein Vm26Aa	Vm26Aa	0	0	#DIV/0!	#DIV/0!
Q7KV90;M9PBJ7;Q9W002;Q7KV89;Q7KV88;M9PH19		msn	0	0	#DIV/0!	#DIV/0!
M9PBZ9;P48598;P48598-2	Eukaryotic translation initiation factor 4E	eIF-4E	0	0	#DIV/0!	#DIV/0!
A1Z934			0	0	#DIV/0!	#DIV/0!
M9PC85;Q9V3V0		x16	0	0	#DIV/0!	#DIV/0!
E8NHB1;Q24325	Transcription initiation factor TFIID subunit 2	Taf2	0	1211000	#DIV/0!	∞
M9PIM0;O61231	60S ribosomal protein L10	RpL10	0	0	#DIV/0!	#DIV/0!
Q6NP69		gfzf	0	14680000	#DIV/0!	∞
A1Z9I5		tum	0	0	#DIV/0!	#DIV/0!
A1Z9L2;A1Z9L0;Q8T076;A0A0B4KFX4;A0A0B4KEP1;A0A0B4LFC1;A0A0B4KFM5;A0A0B4KF25		Rcd1	0	0	#DIV/0!	#DIV/0!
Q8IPD5		Cpr31A	0	9317200	#DIV/0!	∞
Q7JZZ3			0	136510000	#DIV/0!	∞
M9PEY6;Q9VM71	5-3 exoribonuclease 2 homolog	Rat1	0	0	#DIV/0!	#DIV/0!
A1ZA03		Pms2	0	0	#DIV/0!	#DIV/0!
Q7K0S6			0	7497900	#DIV/0!	∞
A1ZAB5;A0A0B4KEX0	Protein clueless	clu	0	0	#DIV/0!	#DIV/0!
A1ZAJ7			0	0	#DIV/0!	#DIV/0!
Q8IFW6;A1ZAK4;A1ZAK3;Q8T0D3		Dek	0	0	#DIV/0!	#DIV/0!
M9PFF0;P41126	60S ribosomal protein L13	RpL13	0	0	#DIV/0!	#DIV/0!
A1ZAY8		CG4996-RA	0	0	#DIV/0!	#DIV/0!
Q9XZ03;M9PFR6		mbf1	0	0	#DIV/0!	#DIV/0!
M9PFV9;P20232	Transcription elongation factor S-II	TfIIS	0	0	#DIV/0!	#DIV/0!
A1ZB71		GstE6	0	0	#DIV/0!	#DIV/0!
M9PFZ6;P02574	Actin, larval muscle	Act79B	0	0	#DIV/0!	#DIV/0!
Q7K5M0		scaf	0	49941000	#DIV/0!	∞
A1ZBE9			0	0	#DIV/0!	#DIV/0!
A1ZBJ2			0	0	#DIV/0!	#DIV/0!
M9PG40;Q8SYG3;D3DME9;M9PDD4		CG40045-RA	0	0	#DIV/0!	#DIV/0!
M9PG47;P13008	40S ribosomal protein S26	RpS26	0	0	#DIV/0!	#DIV/0!
M9PGZ2;Q9VYM0		Cpr11B	0	0	#DIV/0!	#DIV/0!
M9PH59;Q9VXX8	Ribosomal protein L37;Probable 60S ribosomal protein L37-A	RpL37a	0	0	#DIV/0!	#DIV/0!
M9PHK2;Q0KHQ5;Q8IQW6;Q0KHQ5-2		Tao	0	0	#DIV/0!	#DIV/0!
M9PHM6;Q9VS34	60S ribosomal protein L18	RpL18	0	0	#DIV/0!	#DIV/0!
A4UZW2;P40320-4;P40320-3;P40320;E4NKH6;M9PAY2;P40320-2	S-adenosylmethionine synthase	Sam-S	0	0	#DIV/0!	#DIV/0!
Q95RB2		Cpr49Ae	0	4573700	#DIV/0!	∞
M9PJG5;Q9W2X3		CG15308-RB	0	0	#DIV/0!	#DIV/0!
A4V0U4;Q9VJ39	Leukotriene A(4) hydrolase		0	0	#DIV/0!	#DIV/0!
N0D8I3;Q9W420	Transcription elongation factor SPT6	Spt6	0	0	#DIV/0!	#DIV/0!
Q86BI3;F0JAG2;Q9VUY6		Zn72D	0	12658000	#DIV/0!	∞
A4V201;E1JI11;M9PFP3;M9PI76;B7Z060;P47825-2;P47825	Transcription initiation factor TFIID subunit 4	Taf4	0	0	#DIV/0!	#DIV/0!
O02195	Eukaryotic translation initiation factor 3 subunit I	Trip1	0	0	#DIV/0!	#DIV/0!
A4V2I0;Q7KSX2;P15364	Protein amalgam	Ama	0	0	#DIV/0!	#DIV/0!
O16130	60S ribosomal protein L39	RpL39	0	0	#DIV/0!	#DIV/0!
O16797	60S ribosomal protein L3	RpL3	0	0	#DIV/0!	#DIV/0!
O18332		Rab1	0	0	#DIV/0!	#DIV/0!
O18413;Q9VA54	26S protease regulatory subunit 8	Rpt6;Rpt6R	0	0	#DIV/0!	#DIV/0!
A4V383;P91929	NADH dehydrogenase [ubiquinone] 1 alpha subcomplex subunit 10, mitochondrial	ND-42;ND42	0	0	#DIV/0!	#DIV/0!
O61613	Glycylpeptide N-tetradecanoyltransferase	Nmt	0	0	#DIV/0!	#DIV/0!
O76904		fs(1)N	0	0	#DIV/0!	#DIV/0!
O76994		Ip259	0	0	#DIV/0!	#DIV/0!
Q961D9	Protein BCL9 homolog	lgs	0	8342300	#DIV/0!	∞
O97060		Ccp84Ac	0	0	#DIV/0!	#DIV/0!
Q8I0P8		Cpr65Av	0	26867000	#DIV/0!	∞
Q8IMV6		Saf-B	0	11768000	#DIV/0!	∞
Q9VCE3;Q8IMX4		Rox8	0	5947900	#DIV/0!	∞
A4V4C1;M9NGA3;M9NDU6;M9PHA6;P08182-3;P08182	Casein kinase II subunit beta	CkIIbeta	0	0	#DIV/0!	#DIV/0!
A4V4I0;P26308	Guanine nucleotide-binding protein subunit beta-1	Gbeta13F	0	0	#DIV/0!	#DIV/0!
A4V4J0;M9PJN9;E1JJA5;A4V4I8;X2JE15;E1JJA4;M9PHQ0;P27619-2;P27619	Dynamin	shi	0	0	#DIV/0!	#DIV/0!
A5XCL5;Q9VSW2;E1JI91;Q9VSW1		UGP	0	0	#DIV/0!	#DIV/0!
O97063		Ccp84Af	0	0	#DIV/0!	#DIV/0!
P04359;P04359-2	60S ribosomal protein L32	RpL32	0	0	#DIV/0!	#DIV/0!
P05389	60S acidic ribosomal protein P2	RpLP2	0	0	#DIV/0!	#DIV/0!
Q9VMS2;M9NES4;A8DYV5		Ncoa6	0	0	#DIV/0!	#DIV/0!
Q9V3L8		Ccp84Aa	0	10968000	#DIV/0!	∞
P07185	Chorion protein S15	Cp15	0	0	#DIV/0!	#DIV/0!
P07186	Chorion protein S19	Cp19	0	0	#DIV/0!	#DIV/0!
P07486	Glyceraldehyde-3-phosphate dehydrogenase 1	Gapdh1	0	0	#DIV/0!	#DIV/0!
P12982;Q05547;A0A0B4KHS9;P48461	Serine/threonine-protein phosphatase alpha-2 isoform;Serine/threonine-protein phosphatase alpha-3 isoform;Serine/threonine-protein phosphatase;Serine/threonine-protein phosphatase alpha-1 isoform	Pp1-87B;Pp1-13C;Pp1alpha-96A	0	0	#DIV/0!	#DIV/0!
A8JNT6;Q9VUX7;A8JNT5;Q9VUX6;A8JNT4;Q8MV37;M9PCQ3;Q8IQN4;M9NDA1;M9NFF6;M9NDS8;M9NEB2		Mbs	0	0	#DIV/0!	#DIV/0!
P17210	Kinesin heavy chain	Khc	0	0	#DIV/0!	#DIV/0!
Q9VVC5;Q8IQQ0;A8JNU6		Nc73EF	0	0	#DIV/0!	#DIV/0!
M9PGG0;M9PG88;M9PIL3;Q9VNS2;A8JNX0		ArfGAP3	0	0	#DIV/0!	#DIV/0!
Q9VH84;A8JQW3		Pnn	0	0	#DIV/0!	#DIV/0!
A8JRA4;Q8IMU5;Q9VBZ5		CG6422-RB	0	0	#DIV/0!	#DIV/0!
A8JRB8;A8JRC1;Q8MT18		CG5028-RC	13252000	0	#NUM!	#NUM!
Q8IR11		TwdlX	0	16072000	#DIV/0!	∞
M9NGR9;Q9W433;M9NDQ0;A8JUY8;M9PGH9		Ca-alpha1T	0	0	#DIV/0!	#DIV/0!
X2JIN0;M9MSA5;X2JDY1;A8JV00;M9PGT0;M9PDW8;M9PJ82;E2QD99			0	0	#DIV/0!	#DIV/0!
M9PBH6;Q9W0K4	Protein bric-a-brac 2	bab2	0	8392600	#DIV/0!	∞
Q9W3F6;A8JV22;X2JEJ0;A8JV24		CG1440-RC	0	0	#DIV/0!	#DIV/0!
P23779	Cystatin-like protein	Cys	0	0	#DIV/0!	#DIV/0!
M9PDQ0;M9PBI5;M9PGV6;P13395	Spectrin alpha chain	alpha-Spec	0	2135100	#DIV/0!	∞
M9PET0;M9PC43;B5RIM9;P13706-4;P13706-2;P13706-3;P13706	Glycerol-3-phosphate dehydrogenase [NAD(+)];Glycerol-3-phosphate dehydrogenase [NAD(+)], cytoplasmic	Gpdh	0	0	#DIV/0!	#DIV/0!
B5RJQ0;Q95028	L-lactate dehydrogenase	ImpL3	0	0	#DIV/0!	#DIV/0!
B7YZI0;Q9V7N5-2;Q9V7N5-3;Q9V7N5	V-type proton ATPase subunit C	Vha44	0	0	#DIV/0!	#DIV/0!
P29327;Q95TP9	40S ribosomal protein S6	RpS6	0	0	#DIV/0!	#DIV/0!
Q53YH3;P29413	Calreticulin	Crc	0	0	#DIV/0!	#DIV/0!
P29843;Q8I0E9	Heat shock 70 kDa protein cognate 1	Hsc70-1	0	0	#DIV/0!	#DIV/0!
G4LTX2;B7Z073	SOSS complex subunit C homolog	CG42374-RA;CG42374	0	0	#DIV/0!	#DIV/0!
B7Z098;Q9VNX8;M9MS45	Eukaryotic translation initiation factor 2A	CG7414	0	0	#DIV/0!	#DIV/0!
X2J5G6;P32100	60S ribosomal protein L7	RpL7	0	0	#DIV/0!	#DIV/0!
P36241	60S ribosomal protein L19	RpL19	0	0	#DIV/0!	#DIV/0!
B7Z0D7;Q9VSE1			0	0	#DIV/0!	#DIV/0!
P41900	General transcription factor IIF subunit 2	TfIIFbeta	0	0	#DIV/0!	#DIV/0!
B7Z0G1;Q02870	DNA excision repair protein haywire	hay	0	0	#DIV/0!	#DIV/0!
P41964;Q9VZR2;Q9VZQ4	Drosomycin	Drs;Drsl5;Drsl6	0	0	#DIV/0!	#DIV/0!
B7Z0N0			0	0	#DIV/0!	#DIV/0!
M9NEA5;M9PGW9;B7Z0Y0;P10180	Homeobox protein cut-like;Homeobox protein cut	ct	0	0	#DIV/0!	#DIV/0!
F2FBA6;B7Z0Z0;Q24537-3;Q24537-2;Q24537	High mobility group protein DSP1	Dsp1	0	0	#DIV/0!	#DIV/0!
Q8SZK9		Clect27	0	7509900	#DIV/0!	∞
X2JCS6;P46223	60S ribosomal protein L7a	RpL7A	0	0	#DIV/0!	#DIV/0!
M9PDQ2;B7Z120;Q8IRT7;Q1RL19;M9PIZ6;Q9W4Q4;Q8IRT8;B7Z126		tlk	0	0	#DIV/0!	#DIV/0!
P46415	Alcohol dehydrogenase class-3	Fdh	0	0	#DIV/0!	#DIV/0!
Q9I7R0;C0PDF4;M9PEW1		CG18815-RA	0	0	#DIV/0!	#DIV/0!
X2JDR5;P47938	Thioredoxin;Thioredoxin-1	dhd	0	0	#DIV/0!	#DIV/0!
P48588	40S ribosomal protein S25	RpS25	0	0	#DIV/0!	#DIV/0!
P52304	Serine/threonine-protein kinase polo	polo	0	0	#DIV/0!	#DIV/0!
P55841	60S ribosomal protein L14	RpL14	0	0	#DIV/0!	#DIV/0!
P80455	40S ribosomal protein S12	RpS12	0	0	#DIV/0!	#DIV/0!
M9NG50;M9PHG2;C7LAH9;P46150-5;P46150-2;P46150;P46150-3;P46150-4	Moesin/ezrin/radixin homolog 1	Moe	0	0	#DIV/0!	#DIV/0!
P83967	Actin, indirect flight muscle	Act88F	0	0	#DIV/0!	#DIV/0!
P91939		Lcp65Ad	0	0	#DIV/0!	#DIV/0!
D0Z726;Q9VRD6;A8JUT4;Q9VJ85		Ntf-2;Ntf-2r	0	0	#DIV/0!	#DIV/0!
P91941		Acp65Aa	0	0	#DIV/0!	#DIV/0!
P91942		Lcp65Ae	0	0	#DIV/0!	#DIV/0!
Q8SZM2			0	17834000	#DIV/0!	∞
P92194		Lcp65Af	0	0	#DIV/0!	#DIV/0!
P98159	Serine protease nudel	ndl	0	0	#DIV/0!	#DIV/0!
Q8T0L3;A0A0B4KF46		Uba1	0	9136600	#DIV/0!	∞
X2J950;Q03334	40S ribosomal protein S13	RpS13	0	0	#DIV/0!	#DIV/0!
Q06521	Vitelline membrane protein Vm34Ca	Vm34Ca	0	0	#DIV/0!	#DIV/0!
E1JH01;Q9V345	COP9 signalosome complex subunit 4	CSN4	0	0	#DIV/0!	#DIV/0!
Q9VV38;Q0E8E2			0	0	#DIV/0!	#DIV/0!
Q9VMK3		psd	0	8417400	#DIV/0!	∞
Q0E8X8			0	0	#DIV/0!	#DIV/0!
E1JHQ1;P20477	Glutamine synthetase;Glutamine synthetase 1, mitochondrial	Gs1	0	0	#DIV/0!	#DIV/0!
Q0E906			0	0	#DIV/0!	#DIV/0!
Q960D3;Q9VBX3;A0A0S0X2W5;D2A6L8		vig2;FDY	0	22397000	#DIV/0!	∞
Q8SWS3			0	0	#DIV/0!	#DIV/0!
Q9I7C6		Cpr65Ax1	0	204040000	#DIV/0!	∞
Q961C3;Q9VH75;E1JIH4			0	0	#DIV/0!	#DIV/0!
Q9I7Q6		Lcp65Ag3	0	424920000	#DIV/0!	∞
Q9NHA8	Gram-negative bacteria-binding protein 3	GNBP3	0	162160000	#DIV/0!	∞
Q9VV29;Q9VV30			0	36027000	#DIV/0!	∞
E1JJF9;E1JJF8;M9NEZ5;P20241-2;P20241	Neuroglian	Nrg	0	0	#DIV/0!	#DIV/0!
E1JJI5;P54367	Casein kinase I isoform alpha	CkIalpha	0	0	#DIV/0!	#DIV/0!
Q9V438		CaBP1	0	8665700	#DIV/0!	∞
Q0KHS7;Q9VXY7;Q0KHS6;X2JKC1	Lipid storage droplets surface-binding protein 2	Lsd-2	0	0	#DIV/0!	#DIV/0!
Q24044		fzy	0	0	#DIV/0!	#DIV/0!
E1JJN9;Q9VYD1	Histone-lysine N-methyltransferase;Probable histone-lysine N-methyltransferase CG1716	Set2	0	0	#DIV/0!	#DIV/0!
E2QC56;Q7K4Q5	Probable protein phosphatase CG10417	CG10417	0	0	#DIV/0!	#DIV/0!
E2QC83;Q7KNF2	Polyadenylate-binding protein 2	Pabp2	0	0	#DIV/0!	#DIV/0!
E2QCG7;Q0E940	Eukaryotic translation initiation factor 3 subunit B	eIF3-S9	0	0	#DIV/0!	#DIV/0!
Q24154	60S ribosomal protein L29	RpL29	0	0	#DIV/0!	#DIV/0!
Q9VWT1;M9PHI2;Q8IQX8		Aats-his	0	5789200	#DIV/0!	∞
Q26416	Adult cuticle protein 1	Acp1	0	0	#DIV/0!	#DIV/0!
Q500X4		S-Lap7	0	0	#DIV/0!	#DIV/0!
Q59E30;Q95RI5	Failed axon connections	fax	0	0	#DIV/0!	#DIV/0!
Q59DP8;Q59DQ0;E6EK17;E6EK15;Q9V4C7;E6EK18;Q59DP9	Calcium-transporting ATPase	PMCA	0	0	#DIV/0!	#DIV/0!
E6PBV6;Q8SWU7-2;Q8SWU7	Obg-like ATPase 1	CG1354-RA;CG1354	0	0	#DIV/0!	#DIV/0!
Q5U126			0	0	#DIV/0!	#DIV/0!
O01382	Caspase;Caspase subunit p21;Caspase subunit p12	Ice	0	2720200	#DIV/0!	∞
Q9VBC0			0	86481000	#DIV/0!	∞
Q9VKM2;M9PCP4;M9NCT2;H5V8D0;X2J5L4;F2FB81		SCAR	2357100	0	#NUM!	#NUM!
Q7JQN4		Rs1	0	0	#DIV/0!	#DIV/0!
Q7JRH5			0	0	#DIV/0!	#DIV/0!
Q7JWM4			0	0	#DIV/0!	#DIV/0!
H5V895;Q8T0U6;P48462	Serine/threonine-protein phosphatase;Serine/threonine-protein phosphatase beta isoform	flw	0	0	#DIV/0!	#DIV/0!
Q7JYA0			0	0	#DIV/0!	#DIV/0!
H8F4V5;Q9VRM7	Cytochrome P450 307a1	spo	0	0	#DIV/0!	#DIV/0!
I0DHK3;P12881	Proteasome subunit alpha type;Proteasome subunit alpha type-1	Prosalpha6	0	0	#DIV/0!	#DIV/0!
Q7JZW0		Cpr51A	0	0	#DIV/0!	#DIV/0!
Q9VBD5		TwdlN	0	38719000	#DIV/0!	∞
L0MPZ1;X2JD89;Q7KQP6;L0MN91;D1YSG0		bt	0	0	#DIV/0!	#DIV/0!
Q9VBE0		TwdlB	0	24451000	#DIV/0!	∞
Q7K231			0	0	#DIV/0!	#DIV/0!
Q7K2S9		loopin-1	0	0	#DIV/0!	#DIV/0!
Q9VBE2		TwdlM	0	314790000	#DIV/0!	∞
Q7KMI3		BcDNA.LD23371	0	0	#DIV/0!	#DIV/0!
M9MRR7;M9MSK4;M9MRQ6;Q9NFP5	SH3 domain-binding glutamic acid-rich protein homolog	Sh3beta	0	0	#DIV/0!	#DIV/0!
Q7KMQ0		Rpt1	0	0	#DIV/0!	#DIV/0!
M9MRU9;M9PE38;M9MRZ7		Shab	0	0	#DIV/0!	#DIV/0!
X2JCM1;M9MRX4;Q7KU95;A8JNM4;X2JGD3;Q7KU92;A8JNM7;A8JNM6;M9MRR4;M9MS19;X2JC49;A8JNM5;M9MRX1;M9MSK6;M9PEN3;M9MRS5		Ank2	0	0	#DIV/0!	#DIV/0!
M9MS15;P23654	Neurotactin	Nrt	0	0	#DIV/0!	#DIV/0!
M9PH39;Q9W321;M9MS40		nej	0	0	#DIV/0!	#DIV/0!
M9MS70;Q9W4E1			0	0	#DIV/0!	#DIV/0!
X2JKZ0;X2JE83;Q8IQZ6;M9MSB6;X2JCD6;M9MSE8;X2JFL7;Q8T498-2;Q8T498	Probable Ras GTPase-activating protein	CG42684	0	0	#DIV/0!	#DIV/0!
Q7KSQ0		sea	0	0	#DIV/0!	#DIV/0!
M9PCK8;Q960T6;M9MSL4		Cep135	0	0	#DIV/0!	#DIV/0!
Q7KVI9;Q9W1Q4			0	0	#DIV/0!	#DIV/0!
M9PEB2;M9ND16;Q7KU24	Chromodomain-helicase-DNA-binding protein 1	Chd1	0	0	#DIV/0!	#DIV/0!
M9ND37;Q9VZP5;M9NFL1		eIF5B	0	0	#DIV/0!	#DIV/0!
M9ND95;P05661-22;P05661-17		Mhc	0	0	#DIV/0!	#DIV/0!
Q7YZA2	Uncharacterized protein CG7065	CG7065	0	0	#DIV/0!	#DIV/0!
Q7Z2C5			0	0	#DIV/0!	#DIV/0!
Q9VGW6	DNA replication licensing factor Mcm5	Mcm5	0	5800500	#DIV/0!	∞
Q8IQA6;M9PES2;Q9VSK5;Q7KUA8;Q86BH2;M9NDL9;M9NE54;M9PHT1		Gug	0	0	#DIV/0!	#DIV/0!
Q8I0G5-3;Q8I0G5-2;Q8I0G5;A0A0B4KHL2	Coatomer subunit gamma	gammaCop;gammaCOP	0	0	#DIV/0!	#DIV/0!
Q9VLL8		Peritrophin-15a	0	186620000	#DIV/0!	∞
Q8I0N3;Q9VBD9		TwdlL	0	0	#DIV/0!	#DIV/0!
Q8IQV5;M9NG75;M9NFL3;Q8IQV6;M9NEF4;M9NDW6;Q9VWA0			0	0	#DIV/0!	#DIV/0!
Q9VVZ6;Q9VVZ7		CG18294	0	33409000	#DIV/0!	∞
M9NE01;Q27889	Serine/threonine-protein phosphatase;Serine/threonine-protein phosphatase 2B catalytic subunit 2	Pp2B-14D	0	0	#DIV/0!	#DIV/0!
Q8I937			0	0	#DIV/0!	#DIV/0!
M9NE68;P02516	Heat shock protein 23	Hsp23	0	0	#DIV/0!	#DIV/0!
Q9VN25-2;Q9VN25	Eukaryotic translation initiation factor 3 subunit A	eIF3-S10	0	11289000	#DIV/0!	∞
Q9VC50;Q8IMV7;A0A0B4LHL1		CG13627-RB	0	0	#DIV/0!	#DIV/0!
Q9VR99	Cactin	cactin	0	12026000	#DIV/0!	∞
P28668;P28668-2	Bifunctional glutamate/proline--tRNA ligase;Glutamate--tRNA ligase;Proline--tRNA ligase	Aats-glupro	0	3507700	#DIV/0!	∞
Q8IR01			0	0	#DIV/0!	#DIV/0!
Q8IR10		TwdlY	0	0	#DIV/0!	#DIV/0!
M9NEW1;P54357	Myosin-2 essential light chain	Mlc-c	5538300	0	#NUM!	#NUM!
M9NF03;Q9W2Z6			0	0	#DIV/0!	#DIV/0!
Q9VTR2			0	26995000	#DIV/0!	∞
Q9VVA4;M9NFH8			0	0	#DIV/0!	#DIV/0!
M9NFP7;P16914-2;P16914	Protein elav	elav	0	0	#DIV/0!	#DIV/0!
Q8IR57			0	0	#DIV/0!	#DIV/0!
Q9VZQ8;Q8IRD4;Q8IRD3	Glutathione peroxidase	PHGPx	0	0	#DIV/0!	#DIV/0!
Q9W2Y5;M9NGY4;M9NDT5;M9NF08		ZAP3	0	0	#DIV/0!	#DIV/0!
Q8IRM1			0	0	#DIV/0!	#DIV/0!
M9PJQ5;M9NH88;P36188-2;P36188-3	Troponin I	wupA	0	0	#DIV/0!	#DIV/0!
Q8ML70	Immune-induced peptides;Immune-induced peptide 10;Immune-induced peptide 12;Immune-induced peptide 13;Immune-induced peptide 24	IM10	0	0	#DIV/0!	#DIV/0!
M9PB35;P20385-2;P20385	Chorion transcription factor Cf2	Cf2	0	0	#DIV/0!	#DIV/0!
M9PB68;Q9VLT5-2;Q9VLT5	Protein purity of essence	poe	0	0	#DIV/0!	#DIV/0!
Q8MSI2		Scp1	0	0	#DIV/0!	#DIV/0!
Q8MT06	Guanine nucleotide-binding protein-like 3 homolog	Ns1	0	0	#DIV/0!	#DIV/0!
M9PD65;M9PBD9;Q9VIW3	Ran GTPase-activating protein	RanGAP	0	0	#DIV/0!	#DIV/0!
Q9VTR6		prc	0	91712000	#DIV/0!	∞
Q8MT58;A0A0B4LEQ0			0	0	#DIV/0!	#DIV/0!
Q9VV23			0	22335000	#DIV/0!	∞
M9PDS8;M9PBI9;M9PEA5;M9PDZ9;M9PDS3;M9PBJ0;M9PGY4;M9PDZ6;M9PEA0;Q9I7U4-5;M9PEA9;M9PGZ0;Q9I7U4-4;Q9I7U4;M9NDX0;Q9I7U4-2;Q9I7U4-3	Titin	sls	0	0	#DIV/0!	#DIV/0!
Q8MZI3;Q7KU78			0	0	#DIV/0!	#DIV/0!
Q9VZG1		Cpr64Ab	0	39774000	#DIV/0!	∞
Q8SWS7		vito	0	0	#DIV/0!	#DIV/0!
M9PBM1;Q94535	Splicing factor U2af 38 kDa subunit	U2af38	0	0	#DIV/0!	#DIV/0!
M9PBN7;P48603	F-actin-capping protein subunit beta	cpb	0	0	#DIV/0!	#DIV/0!
M9PE73;M9PEC8;M9PBQ0;M9PEN4;M9PHG8;M9PBQ3;P37276-2;P37276	Dynein heavy chain, cytoplasmic	Dhc64C	0	0	#DIV/0!	#DIV/0!
Q8SWU6			0	0	#DIV/0!	#DIV/0!
Q8SZ38			0	0	#DIV/0!	#DIV/0!
P12297;M9MS02;P12297-3	Protein suppressor of white apricot	su(w[a])	0	0	#DIV/0!	#DIV/0!
Q9VQ94;M9PC99		Sec24CD	0	0	#DIV/0!	#DIV/0!
Q9VV31			0	15345000	#DIV/0!	∞
Q7KTK9;M9PCA2;M9PCU4;M9PCG1;Q9VM14	Acetyltransferase component of pyruvate dehydrogenase complex		0	0	#DIV/0!	#DIV/0!
Q9VVU2		RpL26	0	12032000	#DIV/0!	∞
M9PI47;M9PCC4;Q9XZ09;Q8IQH9;Q8IQI0		Sap130	0	0	#DIV/0!	#DIV/0!
M9PCD6;Q9VU65	POC1 centriolar protein homolog	Poc1	0	0	#DIV/0!	#DIV/0!
Q8T0V6		obst-E	0	0	#DIV/0!	#DIV/0!
M9PCE2;Q9VLL9		Peritrophin-15b	0	0	#DIV/0!	#DIV/0!
P48148	Ras-like GTP-binding protein Rho1	Rho1	0	15666000	#DIV/0!	∞
Q9VVT4			0	0	#DIV/0!	#DIV/0!
M9PCQ8;Q9XTN2	Insulin receptor substrate 1	chico	0	0	#DIV/0!	#DIV/0!
Q9VVZ4			0	0	#DIV/0!	#DIV/0!
M9PD08;Q9VK85		Elf	0	0	#DIV/0!	#DIV/0!
M9PD27;M9PFR9;Q9VPH7	Eukaryotic peptide chain release factor subunit 1	eRF1	0	0	#DIV/0!	#DIV/0!
M9PD43;Q9V412	UPF0428 protein CG16865	CG16865	0	0	#DIV/0!	#DIV/0!
Q95083	Proteasome subunit alpha type-5	Prosalpha5	0	0	#DIV/0!	#DIV/0!
Q9W062		Mfap1	0	3601200	#DIV/0!	∞
Q9W077		Cpr62Bc	0	22831000	#DIV/0!	∞
Q9W0S4;M9PE21;M9PDI0		miple2	0	0	#DIV/0!	#DIV/0!
M9PE30;Q9VZI1	Transgelin	Chd64	0	0	#DIV/0!	#DIV/0!
Q9VZ27;M9PEA2		CG18292-RA	0	0	#DIV/0!	#DIV/0!
Q9W1A9	Histone acetyltransferase	enok	0	7889400	#DIV/0!	∞
Q9W273	Alkaline phosphatase		0	37274000	#DIV/0!	∞
Q9VT32;M9PEY1;M9PEP5;M9PHW7;M9PF46;Q9VT33			0	0	#DIV/0!	#DIV/0!
Q9W275	Alkaline phosphatase		0	39180000	#DIV/0!	∞
R9PY73;Q9VX88;M9PEY4;M9PHX3;M9PHE3			0	0	#DIV/0!	#DIV/0!
Q9GQR5;Q8IPK0;M9NEA1;Q9VMH3		stai	0	0	#DIV/0!	#DIV/0!
Q9W2X5			0	8254100	#DIV/0!	∞
M9PF16;Q00963;M9PHG4	Spectrin beta chain	beta-Spec	0	0	#DIV/0!	#DIV/0!
M9PFG7;M9PF24;P46824	Kinesin light chain	Klc	0	0	#DIV/0!	#DIV/0!
M9PF40;Q9VTE5	Probable prefoldin subunit 2	l(3)01239	0	0	#DIV/0!	#DIV/0!
Q9I7Q5		Cpr65Au	0	0	#DIV/0!	#DIV/0!
Q6NN28;A0A0B4KG06		Tm1	0	1782400	#DIV/0!	∞
Q7JRE4		MAN1	0	4167600	#DIV/0!	∞
Q7K2W6		PPO1	0	20454000	#DIV/0!	∞
Q9NHD5	Probable N-acetyltransferase san	san	0	0	#DIV/0!	#DIV/0!
Q7KK96	Structural maintenance of chromosomes protein	SMC2	0	5591400	#DIV/0!	∞
Q9U3V9	Protein xmas-2	xmas-2	0	0	#DIV/0!	#DIV/0!
Q9U915	Adenylate kinase	Adk2	0	0	#DIV/0!	#DIV/0!
Q9V3G7	26S proteasome non-ATPase regulatory subunit 6	Rpn7	0	0	#DIV/0!	#DIV/0!
M9PID3;M9PG82;M9PG20;Q9VPB0		HIPP1	0	0	#DIV/0!	#DIV/0!
M9PG22;P61209	ADP-ribosylation factor 1	Arf79F	0	0	#DIV/0!	#DIV/0!
M9PG32;P49847	Transcription initiation factor TFIID subunit 6	Taf6	0	0	#DIV/0!	#DIV/0!
Q7KMM4		GCS2alpha	0	7538300	#DIV/0!	∞
Q9V3V6		Rpt5	0	0	#DIV/0!	#DIV/0!
Q9V3Z9		BG:DS00180.3	0	0	#DIV/0!	#DIV/0!
M9PG62;P25161	Probable 26S proteasome non-ATPase regulatory subunit 3	Rpn3	0	0	#DIV/0!	#DIV/0!
Q9V405		Rpt3	0	0	#DIV/0!	#DIV/0!
O77434;M9PGI6		Sec22	0	0	#DIV/0!	#DIV/0!
M9PGK3;Q2MGP0;Q9W3U7;Q9W3U8;M9PDY3;M9PJA1		CG4564	0	0	#DIV/0!	#DIV/0!
M9PGL7;Q9U4L6	Mitochondrial import receptor subunit TOM40 homolog 1	Tom40	0	0	#DIV/0!	#DIV/0!
Q7YU88;X2JIP7;X2JAP1;Q9W3X2			0	16528000	#DIV/0!	∞
Q9W1I0;Q8SXP8		TBPH	0	10278000	#DIV/0!	∞
Q9V4C8-5;Q9V4C8;Q9V4C8-6	Host cell factor;HCF N-terminal chain;HCF C-terminal chain	Hcf	0	0	#DIV/0!	#DIV/0!
Q9V7U0;Q9V7U0-2	Pro-resilin	resilin	0	0	#DIV/0!	#DIV/0!
Q9V9Q4			0	0	#DIV/0!	#DIV/0!
Q8T9H0;Q9VIJ3		CG9328-RA	0	495430	#DIV/0!	∞
Q9V9T4		Acf1	0	0	#DIV/0!	#DIV/0!
Q9V9W2;Q9V9W3		RpL6	0	0	#DIV/0!	#DIV/0!
Q9V9Z8			0	0	#DIV/0!	#DIV/0!
M9PHW9;Q9VWW0-5;Q9VWW0-4	Cyclic AMP response element-binding protein B	CrebB	0	0	#DIV/0!	#DIV/0!
M9PHZ5;P42124	Histone-lysine N-methyltransferase E(z)	E(z)	0	0	#DIV/0!	#DIV/0!
Q9V5C6	Proteasome subunit alpha type-3	Prosalpha7	0	3693600	#DIV/0!	∞
M9PI05;Q9V3I5	Chromosomal serine/threonine-protein kinase JIL-1	JIL-1	0	0	#DIV/0!	#DIV/0!
Q9VAJ2		Bub3	0	11337000	#DIV/0!	∞
M9PI58;Q9VUE5		stwl	0	0	#DIV/0!	#DIV/0!
M9PIG8;P55035	26S proteasome non-ATPase regulatory subunit 4	Rpn10	0	0	#DIV/0!	#DIV/0!
Q9V9Z9	Probable rRNA-processing protein EBP2 homolog	CG1542	0	0	#DIV/0!	#DIV/0!
Q7YU84;M9PIU6;P09956	Regulatory protein zeste	z	0	0	#DIV/0!	#DIV/0!
Q9VA32		Cpr100A	0	0	#DIV/0!	#DIV/0!
Q9VAY2		Gp93	0	0	#DIV/0!	#DIV/0!
Q9VB29			0	0	#DIV/0!	#DIV/0!
M9PJP0;Q9VXK0	Protein NipSnap	Nipsnap	0	0	#DIV/0!	#DIV/0!
Q9VB95		TwdlC	0	0	#DIV/0!	#DIV/0!
Q9VEM2		Det	0	7691000	#DIV/0!	∞
Q9VJI6;X2JED0;A8DZ09;M9PG25;M9PBC6			0	8691100	#DIV/0!	∞
Q9VBD2		TwdlD	0	0	#DIV/0!	#DIV/0!
Q9VWA8	Protein FRG1 homolog	FRG1	0	2170100	#DIV/0!	∞
Q9VBD8		TwdlO	0	0	#DIV/0!	#DIV/0!
Q9VXK8			0	3601400	#DIV/0!	∞
Q9VBE1		TwdlP	0	0	#DIV/0!	#DIV/0!
O16810	Origin recognition complex subunit 1	Orc1	0	0	#DIV/0!	#DIV/0!
Q9W0M7;M9PDJ8		CG13900-RA	0	6106400	#DIV/0!	∞
O18333		Rab2	0	0	#DIV/0!	#DIV/0!
O18335		Rab11	10969000	0	#NUM!	#NUM!
Q9VBH8;Q9VHE5		RpL34a;RpL34b	0	0	#DIV/0!	#DIV/0!
Q9VBK9			0	0	#DIV/0!	#DIV/0!
Q9VBN5	60S ribosomal protein L27	RpL27	0	0	#DIV/0!	#DIV/0!
Q9Y1B2	Origin recognition complex subunit 6	Orc6	0	5421800	#DIV/0!	∞
Q7KW02;X2JDX3;O46048		east	0	0	#DIV/0!	#DIV/0!
O46067		EG:25E8.1	0	0	#DIV/0!	#DIV/0!
O61305;L7EFC0;Q5LK13;L7EEU0	DEAD-box helicase Dbp80	Dbp80	0	0	#DIV/0!	#DIV/0!
O61345	Protein penguin	pen	0	0	#DIV/0!	#DIV/0!
Q8IQZ8;O61604;Q8IQZ7		Fim	0	0	#DIV/0!	#DIV/0!
Q9VBU4			0	0	#DIV/0!	#DIV/0!
Q9W1I6		ytr	0	0	#DIV/0!	#DIV/0!
O62602		lic	0	0	#DIV/0!	#DIV/0!
Q9VC08		Mink	0	0	#DIV/0!	#DIV/0!
O62621	Coatomer subunit beta	betaCop	0	0	#DIV/0!	#DIV/0!
O76454	Pterin-4-alpha-carbinolamine dehydratase	Pcd	0	0	#DIV/0!	#DIV/0!
O76874		EG:125H10.1	0	0	#DIV/0!	#DIV/0!
Q9VCD1		Rootletin	0	0	#DIV/0!	#DIV/0!
O76912		crm	0	0	#DIV/0!	#DIV/0!
Q9VCK0	Eukaryotic translation initiation factor 3 subunit D-1	eIF-3p66	0	0	#DIV/0!	#DIV/0!
O77410	Eukaryotic translation initiation factor 3 subunit E	eIF3-S6	0	0	#DIV/0!	#DIV/0!
O77430		SkpA	0	0	#DIV/0!	#DIV/0!
Q9VCY1			0	0	#DIV/0!	#DIV/0!
Q9VD48			0	0	#DIV/0!	#DIV/0!
Q9VDE5	Protein Peter pan	ppan	0	0	#DIV/0!	#DIV/0!
Q9VDH8		RpS30	0	0	#DIV/0!	#DIV/0!
Q9VDK7	Signal recognition particle subunit SRP72	Srp72	0	0	#DIV/0!	#DIV/0!
Q9VDS6	Surfeit locus protein 6 homolog	Surf6	0	0	#DIV/0!	#DIV/0!
Q9VEJ9			0	0	#DIV/0!	#DIV/0!
Q9VFE4;A0A0B4K683	40S ribosomal protein S5b	RpS5b	0	0	#DIV/0!	#DIV/0!
Q9VGA3			0	0	#DIV/0!	#DIV/0!
Q05856	Small nuclear ribonucleoprotein-associated protein B	SmB	0	0	#DIV/0!	#DIV/0!
Q9VH00			0	0	#DIV/0!	#DIV/0!
Q9VHC8			0	0	#DIV/0!	#DIV/0!
Q9VJ80			0	0	#DIV/0!	#DIV/0!
X2JE06;Q9VJY6	60S ribosomal protein L24	RpL24	0	0	#DIV/0!	#DIV/0!
Q9VK60			0	0	#DIV/0!	#DIV/0!
Q9VKC1		RpL7-like	0	0	#DIV/0!	#DIV/0!
P04052	DNA-directed RNA polymerase II subunit RPB1	RpII215	0	0	#DIV/0!	#DIV/0!
X2J9F7;Q9VKI3	Vitelline membrane protein Vm32E	Vm32E	0	0	#DIV/0!	#DIV/0!
Q9VL68			0	0	#DIV/0!	#DIV/0!
Q9VL75		Bka	0	0	#DIV/0!	#DIV/0!
X2JFG0;P05990	CAD protein;Glutamine-dependent carbamoyl-phosphate synthase;Aspartate carbamoyltransferase;Dihydroorotase	r	0	0	#DIV/0!	#DIV/0!
Q9VLS0			0	0	#DIV/0!	#DIV/0!
Q9VLT7		RpL36A	0	0	#DIV/0!	#DIV/0!
Q9VLX9			0	0	#DIV/0!	#DIV/0!
P06754-3	Tropomyosin-1, isoforms 9A/A/B	Tm1	0	0	#DIV/0!	#DIV/0!
Q9VLY1			0	0	#DIV/0!	#DIV/0!
Q9VM49		Caper	0	0	#DIV/0!	#DIV/0!
Q9VMB9		COX5B	0	0	#DIV/0!	#DIV/0!
Q9VMD0		DLP	0	0	#DIV/0!	#DIV/0!
Q9VMK2		CG13992-RA	0	0	#DIV/0!	#DIV/0!
P11046	Laminin subunit beta-1	LanB1	0	0	#DIV/0!	#DIV/0!
Q9VC60			0	0	#DIV/0!	#DIV/0!
Q9VMK5		Vm26Ac	0	0	#DIV/0!	#DIV/0!
Q9VMV5		vkg	0	0	#DIV/0!	#DIV/0!
P14318	Muscle-specific protein 20	Mp20	0	0	#DIV/0!	#DIV/0!
X2JAW6;P15215	Laminin subunit gamma-1	LanB2	0	0	#DIV/0!	#DIV/0!
Q9VMZ5		TwdlF	0	0	#DIV/0!	#DIV/0!
Q9VMZ6		TwdlG	0	0	#DIV/0!	#DIV/0!
P16378-2;P16378	G protein alpha o subunit	Galphao	0	0	#DIV/0!	#DIV/0!
Q9VMZ8		TwdlV	0	0	#DIV/0!	#DIV/0!
P17886	Protein crooked neck	crn	0	0	#DIV/0!	#DIV/0!
Q9VN31		Fip1	0	0	#DIV/0!	#DIV/0!
P18053	Proteasome subunit alpha type-4	Prosalpha3	0	0	#DIV/0!	#DIV/0!
Q9VN44		Karybeta3	0	0	#DIV/0!	#DIV/0!
Q9VNB9		RpL35A	0	0	#DIV/0!	#DIV/0!
Q9VNE2	Protein krasavietz	kra	0	0	#DIV/0!	#DIV/0!
Q9VNN3			0	0	#DIV/0!	#DIV/0!
Q9VP77			0	0	#DIV/0!	#DIV/0!
P21914	Succinate dehydrogenase [ubiquinone] iron-sulfur subunit, mitochondrial	SdhB	0	0	#DIV/0!	#DIV/0!
P22265	Protein teashirt	tsh	0	0	#DIV/0!	#DIV/0!
P22465-2;P22465	Annexin B10	AnxB10	0	0	#DIV/0!	#DIV/0!
P22711	Muscle-specific homeobox protein tinman	tin	0	0	#DIV/0!	#DIV/0!
Q9VQL1			0	0	#DIV/0!	#DIV/0!
Q9VQZ5		CG15432-RA	0	0	#DIV/0!	#DIV/0!
P23572	Cyclin-dependent kinase 1	cdc2	11347000	0	#NUM!	#NUM!
Q9VR96		Obp19c	0	0	#DIV/0!	#DIV/0!
Q9VUB5		upSET	0	0	#DIV/0!	#DIV/0!
Q9VRQ9		QC	0	0	#DIV/0!	#DIV/0!
Q9VS12		Cpr65Ea	0	0	#DIV/0!	#DIV/0!
P28518	DNA repair protein complementing XP-A cells homolog	Xpac	0	0	#DIV/0!	#DIV/0!
Q9VS64		CG8563-RA	0	0	#DIV/0!	#DIV/0!
Q9VS81			0	0	#DIV/0!	#DIV/0!
Q9VSH7		Cpr66Cb	0	0	#DIV/0!	#DIV/0!
Q9VSN3		Cpr66D	0	0	#DIV/0!	#DIV/0!
Q9VSW7			0	0	#DIV/0!	#DIV/0!
Q9VTC7;Q9VTC6		Cpr67Fa2;Cpr67Fa1	0	0	#DIV/0!	#DIV/0!
P32234	GTP-binding protein 128up	128up	4189400	0	#NUM!	#NUM!
P34739	Transcription termination factor 2	lds	0	0	#DIV/0!	#DIV/0!
Q9VTC8		Cpr67Fb	0	0	#DIV/0!	#DIV/0!
P35875-2;P35875;P35875-3	Poly [ADP-ribose] polymerase	Parp	0	0	#DIV/0!	#DIV/0!
Q9VUZ8		PDCD-5	0	0	#DIV/0!	#DIV/0!
P40304	Proteasome subunit beta type-1	Prosbeta6	0	0	#DIV/0!	#DIV/0!
P40796	La protein homolog	La	0	0	#DIV/0!	#DIV/0!
P40797	Protein peanut	pnut	0	0	#DIV/0!	#DIV/0!
Q9VV18			0	0	#DIV/0!	#DIV/0!
P41093	60S ribosomal protein L18a	RpL18A	0	0	#DIV/0!	#DIV/0!
P41375	Eukaryotic translation initiation factor 2 subunit 2	eIF-2beta	0	0	#DIV/0!	#DIV/0!
Q9VVI1			0	0	#DIV/0!	#DIV/0!
P42281	Acyl-CoA-binding protein homolog	Dbi	0	0	#DIV/0!	#DIV/0!
P43332	U1 small nuclear ribonucleoprotein A	snf	3314100	0	#NUM!	#NUM!
P45437	Coatomer subunit beta	betaCop	0	0	#DIV/0!	#DIV/0!
X2J969;Q9VVL6	Mediator of RNA polymerase II transcription subunit 19	MED19	0	0	#DIV/0!	#DIV/0!
Q9VVU4			0	0	#DIV/0!	#DIV/0!
Q9VHH8		beag	0	0	#DIV/0!	#DIV/0!
X2JCI6;P47949	Troponin C, isoform 3	TpnC73F	0	0	#DIV/0!	#DIV/0!
Q9VVZ5			0	0	#DIV/0!	#DIV/0!
Q9VWS2	Nucleoporin NUP53		0	0	#DIV/0!	#DIV/0!
Q9VWV8	Nitric oxide synthase-interacting protein homolog	CG6179	0	0	#DIV/0!	#DIV/0!
X2JC35;P49630	60S ribosomal protein L36	RpL36	0	0	#DIV/0!	#DIV/0!
P49735	DNA replication licensing factor Mcm2	Mcm2	0	0	#DIV/0!	#DIV/0!
P49963	Signal recognition particle 19 kDa protein	Srp19	0	0	#DIV/0!	#DIV/0!
Q9VX65			0	0	#DIV/0!	#DIV/0!
Q9VX98	Density-regulated protein homolog	DENR	0	0	#DIV/0!	#DIV/0!
P52029	Glucose-6-phosphate isomerase	Pgi	0	0	#DIV/0!	#DIV/0!
Q9VXW2			0	0	#DIV/0!	#DIV/0!
Q9VY02			0	0	#DIV/0!	#DIV/0!
P52654-3;P52654-2;P52654	Transcription initiation factor IIA subunit 1;Transcription initiation factor IIA alpha chain;Transcription initiation factor IIA beta chain	TfIIA-L	0	0	#DIV/0!	#DIV/0!
Q9VY08		CG9518-RA	0	0	#DIV/0!	#DIV/0!
Q9VY31			0	0	#DIV/0!	#DIV/0!
X2JKF2;Q9VXT5	CWF19-like protein 2 homolog	CG9213	0	0	#DIV/0!	#DIV/0!
Q9VYM5		Cpr11A	0	0	#DIV/0!	#DIV/0!
Q9VYT7			0	0	#DIV/0!	#DIV/0!
Q9VYY7;Q960N6;M9PHL2		HP5	0	0	#DIV/0!	#DIV/0!
Q9VZ02			0	0	#DIV/0!	#DIV/0!
Q9W526		EG:67A9.2	0	0	#DIV/0!	#DIV/0!
Q9VZC8			0	0	#DIV/0!	#DIV/0!
Q9VZF4	F-box/WD repeat-containing protein 7	ago	0	0	#DIV/0!	#DIV/0!
P56538	Eukaryotic translation initiation factor 6	eIF6	0	0	#DIV/0!	#DIV/0!
Q9VZG0		Cpr64Ac	0	0	#DIV/0!	#DIV/0!
P82804	Partner of Y14 and mago	wibg	0	0	#DIV/0!	#DIV/0!
Q9VZG2		Cpr64Aa	0	0	#DIV/0!	#DIV/0!
Q9VZQ7			0	0	#DIV/0!	#DIV/0!
Q9VZS3	Protein translation factor SUI1 homolog	CG17737	0	0	#DIV/0!	#DIV/0!
Q9W078		Cpr62Bb	0	0	#DIV/0!	#DIV/0!
Q9W5Q1			0	0	#DIV/0!	#DIV/0!
Q9W1R5	Protein virilizer	vir	0	0	#DIV/0!	#DIV/0!
Q9W229	40S ribosomal protein S24	RpS24	0	0	#DIV/0!	#DIV/0!
P92192	Larval cuticle protein 5	Lcp65Ab1	0	0	#DIV/0!	#DIV/0!
P92201	Larval cuticle protein 8	Lcp65Ag1	0	0	#DIV/0!	#DIV/0!
Q00174	Laminin subunit alpha	LanA	0	0	#DIV/0!	#DIV/0!
Q01637	Uridine 5-monophosphate synthase;Orotate phosphoribosyltransferase;Orotidine 5-phosphate decarboxylase	r-l	0	0	#DIV/0!	#DIV/0!
Q9W287			0	0	#DIV/0!	#DIV/0!
Q9W2X1		Ipod	0	0	#DIV/0!	#DIV/0!
Q05344	FACT complex subunit Ssrp1	Ssrp	0	0	#DIV/0!	#DIV/0!
X2JD07;Q9W3C1	Polycomb protein l(1)G0020	l(1)G0020	0	0	#DIV/0!	#DIV/0!
Q9W3D1		Caf1-180	0	0	#DIV/0!	#DIV/0!
X2JIQ5;Q9W3W8	60S ribosomal protein L17	RpL17	0	0	#DIV/0!	#DIV/0!
Q0E8E8		Mpcp	0	0	#DIV/0!	#DIV/0!
Q0E8G5			0	0	#DIV/0!	#DIV/0!
Q9W3Y3			0	0	#DIV/0!	#DIV/0!
Q9W401;Q9W401-2	Probable citrate synthase, mitochondrial	kdn	0	0	#DIV/0!	#DIV/0!
Q0E8V7		Tim13	0	0	#DIV/0!	#DIV/0!
Q0E8X7			0	0	#DIV/0!	#DIV/0!
Q9W451		fs(1)M3	0	0	#DIV/0!	#DIV/0!
Q9W499		RpL35	0	0	#DIV/0!	#DIV/0!
Q9W4U6		CG14421-RA	0	0	#DIV/0!	#DIV/0!
Q9XZ15		Osi6	0	0	#DIV/0!	#DIV/0!
Q0E9F9		CG2915-RB	0	0	#DIV/0!	#DIV/0!
Q9VX75;X2JCB3;X2JFU8;Q0KHR3		baz	0	0	#DIV/0!	#DIV/0!
Q0KHZ9;Q9VAL7		Cnx99A	0	0	#DIV/0!	#DIV/0!
X2J8C3;Q10714	Angiotensin-converting enzyme	Ance	0	0	#DIV/0!	#DIV/0!
Q23972;Q23972-2	Protein Smaug	smg	0	0	#DIV/0!	#DIV/0!
Q24050		anon-i1	0	0	#DIV/0!	#DIV/0!
Q24090		Snr1	0	0	#DIV/0!	#DIV/0!
Q24169	Origin recognition complex subunit 5	Orc5	0	0	#DIV/0!	#DIV/0!
X2JKU5;Q24186	40S ribosomal protein S5a	RpS5a	0	0	#DIV/0!	#DIV/0!
Q24253	AP complex subunit beta	AP-1-2beta	0	0	#DIV/0!	#DIV/0!
Q24276	Hsp90 co-chaperone Cdc37	Cdc37	0	0	#DIV/0!	#DIV/0!
Q24297	Small nuclear ribonucleoprotein F	SmF	0	0	#DIV/0!	#DIV/0!
Q24323-2;Q24323-3;Q24323-4;Q24323	Semaphorin-2A	Sema-2a	0	0	#DIV/0!	#DIV/0!
Q24439	ATP synthase subunit O, mitochondrial	Oscp	0	0	#DIV/0!	#DIV/0!
Q9V455	Importin subunit alpha	Kap-alpha3	0	0	#DIV/0!	#DIV/0!
Q24595-2;Q24595;Q24595-3	DNA repair protein complementing XP-C cells homolog	mus210	0	0	#DIV/0!	#DIV/0!
Q27237	Protein tumorous imaginal discs, mitochondrial	l(2)tid	0	0	#DIV/0!	#DIV/0!
Q27272	Transcription initiation factor TFIID subunit 9	e(y)1	0	0	#DIV/0!	#DIV/0!
X2JF40;Q27580;M9PHN8	Adenosylhomocysteinase	Ahcy13	0	0	#DIV/0!	#DIV/0!
Q9VSM8		GAPsec	0	0	#DIV/0!	#DIV/0!
Q4V664			0	0	#DIV/0!	#DIV/0!
Q709R6-2;Q709R6		bocks	0	0	#DIV/0!	#DIV/0!
Q94513;Q7JN06		BEAF-32	0	0	#DIV/0!	#DIV/0!
Q7JQH9;Q9V3K9		whd	0	0	#DIV/0!	#DIV/0!
Q7JRC0			0	0	#DIV/0!	#DIV/0!
Q7JWQ7		Swim	0	0	#DIV/0!	#DIV/0!
Q7JXF5		Nup62	5623800	0	#NUM!	#NUM!
Q7JXZ2		Eip55E	0	0	#DIV/0!	#DIV/0!
Q7JY89			0	0	#DIV/0!	#DIV/0!
Q7JZF5		Rpb5	8283800	0	#NUM!	#NUM!
Q7JZN0		Sec61beta	0	0	#DIV/0!	#DIV/0!
Q7K0B6		GstT1	0	0	#DIV/0!	#DIV/0!
Q7K0D3			0	0	#DIV/0!	#DIV/0!
Q7K0E6		Aats-asp	0	0	#DIV/0!	#DIV/0!
Q7K0L8		FLASH	3260600	0	#NUM!	#NUM!
Q7K148	Proteasome subunit beta type	Prosbeta5	0	0	#DIV/0!	#DIV/0!
Q7K159		mip40	0	0	#DIV/0!	#DIV/0!
Q7K2P1		Cpr50Cb	0	0	#DIV/0!	#DIV/0!
Q7K2X8		Nup44A	0	0	#DIV/0!	#DIV/0!
Q7K3B7			0	0	#DIV/0!	#DIV/0!
Q7K3D4			0	0	#DIV/0!	#DIV/0!
Q7K3D8		DMAP1	0	0	#DIV/0!	#DIV/0!
Q7K3W2		CG8728-RA	0	0	#DIV/0!	#DIV/0!
Q7K3Z3		p47	0	0	#DIV/0!	#DIV/0!
Q7K485		cathD	0	0	#DIV/0!	#DIV/0!
Q7K4B2			0	0	#DIV/0!	#DIV/0!
Q7K4R2		CG11504-RA	0	0	#DIV/0!	#DIV/0!
Q7K5K3			13147000	0	#NUM!	#NUM!
Q7K5K9		S-Lap8	0	0	#DIV/0!	#DIV/0!
Q7K7A9	Flap endonuclease 1	Fen1	0	0	#DIV/0!	#DIV/0!
Q7K7G0;Q9W555		deltaCOP	0	0	#DIV/0!	#DIV/0!
Q7K9H6		Sara	0	0	#DIV/0!	#DIV/0!
Q7KMH9		wde	0	0	#DIV/0!	#DIV/0!
Q7KMP8		Rpn9	0	0	#DIV/0!	#DIV/0!
Q8IMG3;Q7KRS9			0	0	#DIV/0!	#DIV/0!
Q7KUT2-2;Q7KUT2	Lon protease homolog, mitochondrial	Lon	0	0	#DIV/0!	#DIV/0!
Q7KW39-2;Q7KW39	Probable methylmalonate-semialdehyde dehydrogenase [acylating], mitochondrial	CG17896	0	0	#DIV/0!	#DIV/0!
Q7PLL6			0	0	#DIV/0!	#DIV/0!
Q868Z9-5;Q868Z9-2;Q868Z9-6;Q868Z9	Papilin	Ppn	0	0	#DIV/0!	#DIV/0!
Q9VUZ2;Q86BP6		elg1	0	0	#DIV/0!	#DIV/0!
Q86BP9;X2J8K5			0	0	#DIV/0!	#DIV/0!
Q9V9N4;Q8IGP5		Jupiter;Clamp	0	0	#DIV/0!	#DIV/0!
Q8IH00	Nucleolar protein 6	Mat89Ba	0	0	#DIV/0!	#DIV/0!
Q8IH13		TwdlW	0	0	#DIV/0!	#DIV/0!
Q8IMB7;Q9V3W9		Rad23	0	0	#DIV/0!	#DIV/0!
Q8IMH4;Q9Y125		Sap-r	0	0	#DIV/0!	#DIV/0!
Q9VD13;Q8IN05		lqfR	0	0	#DIV/0!	#DIV/0!
Q9VHI8;Q8INP8;Q8INP9			0	0	#DIV/0!	#DIV/0!
Q8IP94;Q9VKB0		Aats-thr	0	0	#DIV/0!	#DIV/0!
Q8IQQ1			0	0	#DIV/0!	#DIV/0!
Q8IQT4			0	0	#DIV/0!	#DIV/0!
Q8IQW2;Q9VWD1		COX6B	0	0	#DIV/0!	#DIV/0!
Q8IR08		Twdlalpha	0	0	#DIV/0!	#DIV/0!
Q8IR24;Q9VXN2		sun	0	0	#DIV/0!	#DIV/0!
Q8IR93;Q9VZ20		Dlic	0	0	#DIV/0!	#DIV/0!
Q8IRH4;Q9W0G1-3;Q9W0G1-2;Q9W0G1	Protein-tyrosine-phosphatase;Tyrosine-protein phosphatase non-receptor type 61F	Ptp61F	0	0	#DIV/0!	#DIV/0!
Q8IRQ5;Q9W3X6		l(1)G0255	0	0	#DIV/0!	#DIV/0!
Q8MRG6;Q9VW52		Prp3	0	0	#DIV/0!	#DIV/0!
Q8MRM0		GstT4	0	0	#DIV/0!	#DIV/0!
Q9VAX7;Q8MST5		betaTub97EF	0	0	#DIV/0!	#DIV/0!
Q8SX50;Q9W039			0	0	#DIV/0!	#DIV/0!
Q8SX57		CG11005	0	0	#DIV/0!	#DIV/0!
Q8SXI2		Yeti	0	0	#DIV/0!	#DIV/0!
Q8SXM8;Q9W327	Lysine--tRNA ligase	Aats-lys	0	0	#DIV/0!	#DIV/0!
Q8SXR7;Q9W185			0	0	#DIV/0!	#DIV/0!
Q8SY39		CG6994	0	0	#DIV/0!	#DIV/0!
Q8T0J3;Q9V4P1-2;Q9V4P1	Actin-binding protein anillin	scra	0	0	#DIV/0!	#DIV/0!
Q8T0Q4		shrb	0	0	#DIV/0!	#DIV/0!
Q8T8W3;Q8T6I0		Past1	0	0	#DIV/0!	#DIV/0!
Q94516	ATP synthase subunit b, mitochondrial	ATPsyn-b	0	0	#DIV/0!	#DIV/0!
Q94517	Histone deacetylase Rpd3	Rpd3	0	0	#DIV/0!	#DIV/0!
Q94523	Succinate dehydrogenase [ubiquinone] flavoprotein subunit, mitochondrial	SdhA	9061900	0	#NUM!	#NUM!
Q95R35		S-Lap4	0	0	#DIV/0!	#DIV/0!
Q95RA9		GILT1	0	0	#DIV/0!	#DIV/0!
Q95RJ9	F-box-like/WD repeat-containing protein ebi	ebi	0	0	#DIV/0!	#DIV/0!
Q95RQ8;Q9W1N1		pita	0	0	#DIV/0!	#DIV/0!
Q95RV3		Lhr	0	0	#DIV/0!	#DIV/0!
Q95RX5			0	0	#DIV/0!	#DIV/0!
Q960M4		Prx5	0	0	#DIV/0!	#DIV/0!
Q960W6	Putative fatty acyl-CoA reductase CG8306	CG8306	0	0	#DIV/0!	#DIV/0!
Q961W5		S-Lap3	0	0	#DIV/0!	#DIV/0!
Q9I7R7			0	0	#DIV/0!	#DIV/0!
Q9I7T7-2;Q9I7T7	La-related protein CG11505	CG11505	0	0	#DIV/0!	#DIV/0!
Q9NBD7	CLIP-associating protein	chb	0	0	#DIV/0!	#DIV/0!
Q9U1K7		EG:140G11.5	0	0	#DIV/0!	#DIV/0!
Q9U9Q2		Neos	0	0	#DIV/0!	#DIV/0!
Q9U9Q4	Eukaryotic translation initiation factor 3 subunit H	eIF-3p40	0	0	#DIV/0!	#DIV/0!
Q9V393		krz	0	0	#DIV/0!	#DIV/0!
Q9V3A7	Structural maintenance of chromosomes protein	glu	0	0	#DIV/0!	#DIV/0!
Q9V3C6		EG:BACR42I17.10	0	0	#DIV/0!	#DIV/0!
X2J9R2;Q9V3D2	Oxygen-dependent coproporphyrinogen-III oxidase	Coprox	0	0	#DIV/0!	#DIV/0!
Q9V3D9		Srp54k	0	0	#DIV/0!	#DIV/0!
Q9V3H9		Nab2	0	0	#DIV/0!	#DIV/0!
Q9V3J7		EG:BACR7A4.3	0	0	#DIV/0!	#DIV/0!
Q9V3Z4		Rpn5	0	0	#DIV/0!	#DIV/0!
Q9V426		vig	0	0	#DIV/0!	#DIV/0!
Q9V434		Aats-asn	0	0	#DIV/0!	#DIV/0!
X2J4W8;Q9V447	Krueppel homolog 2	Kr-h2	0	0	#DIV/0!	#DIV/0!
Q9V460-2;Q9V460	Transcription elongation factor SPT5	Spt5	0	0	#DIV/0!	#DIV/0!
Q9V461	DNA replication licensing factor Mcm6	Mcm6	0	0	#DIV/0!	#DIV/0!
Q9V470	Succinyl-CoA ligase subunit beta	Sucb	0	0	#DIV/0!	#DIV/0!
Q9V4E0		ND-49	0	0	#DIV/0!	#DIV/0!
Q9V4Z9	Protein lines	lin	0	0	#DIV/0!	#DIV/0!
Q9V8R9;A0A0B4LFX4;A0A0B4LG23;Q9V8R9-6;Q9V8R9-2;Q9V8R9-4;Q9V8R9-5;Q9V8R9-3	Protein 4.1 homolog	cora	0	0	#DIV/0!	#DIV/0!
Q9V9M7		RpL21	0	0	#DIV/0!	#DIV/0!
Q9V9R2		Cul2	0	0	#DIV/0!	#DIV/0!
Q9V9S8;Q9V9S8-2;Q9V9S8-3	Ferrochelatase, mitochondrial	FeCh	7267500	0	#NUM!	#NUM!
Q9VA18		l(3)03670	0	0	#DIV/0!	#DIV/0!
Q9VAC4		Nph	9270800	0	#NUM!	#NUM!
Q9VAK3			0	0	#DIV/0!	#DIV/0!
Q9VAM5		Brd8	0	0	#DIV/0!	#DIV/0!
Q9VAM6	CDGSH iron-sulfur domain-containing protein 2 homolog	CG1458	0	0	#DIV/0!	#DIV/0!
Q9VAN0	Probable phosphoserine aminotransferase	CG11899	0	0	#DIV/0!	#DIV/0!
Q9VAV2		CG12413-RA	0	0	#DIV/0!	#DIV/0!
Q9VAW8;Q24404		Mst98Ca;Mst98Cb	0	0	#DIV/0!	#DIV/0!
Q9VAY6		BCAS2	0	0	#DIV/0!	#DIV/0!
Q9VB10			0	0	#DIV/0!	#DIV/0!
Q9VB46		Hmu	0	0	#DIV/0!	#DIV/0!
Q9VB52		l(3)mbt	0	0	#DIV/0!	#DIV/0!
Q9VBB3		IntS12	0	0	#DIV/0!	#DIV/0!
Q9VBX1	Nuclear export mediator factor NEMF homolog	Clbn	0	0	#DIV/0!	#DIV/0!
Q9VC18			0	0	#DIV/0!	#DIV/0!
Q9VC36		polybromo	0	0	#DIV/0!	#DIV/0!
Q9VC54			0	0	#DIV/0!	#DIV/0!
Q9VCC9		Tsc1	0	0	#DIV/0!	#DIV/0!
Q9VD04;Q9VD05			0	0	#DIV/0!	#DIV/0!
Q9VD14			0	0	#DIV/0!	#DIV/0!
Q9VD29		Sar1	0	0	#DIV/0!	#DIV/0!
Q9VD35			0	0	#DIV/0!	#DIV/0!
Q9VDE4		Bdbt	0	0	#DIV/0!	#DIV/0!
Q9VDI5			0	0	#DIV/0!	#DIV/0!
Q9VDR1	Mediator of RNA polymerase II transcription subunit 25	MED25	0	0	#DIV/0!	#DIV/0!
Q9VDT1		Arc42	0	0	#DIV/0!	#DIV/0!
Q9VDY8;A0A0B4KGG5		vib	0	0	#DIV/0!	#DIV/0!
Q9VE52		CstF-64	0	0	#DIV/0!	#DIV/0!
Q9VE75	V-type proton ATPase subunit a	Vha100-2	0	0	#DIV/0!	#DIV/0!
Q9VE85		Nup43	8508400	0	#NUM!	#NUM!
Q9VE98			0	0	#DIV/0!	#DIV/0!
Q9VEA1		eIF-1A	0	0	#DIV/0!	#DIV/0!
Q9VEB3	Ribosome production factor 2 homolog	CG7993	0	0	#DIV/0!	#DIV/0!
Q9VEF0			0	0	#DIV/0!	#DIV/0!
Q9VEJ0		Prx3	0	0	#DIV/0!	#DIV/0!
Q9VEN6		mRpS11	0	0	#DIV/0!	#DIV/0!
Q9VEP6	Adenylosuccinate lyase	AdSL	0	0	#DIV/0!	#DIV/0!
Q9VEX6		bor	0	0	#DIV/0!	#DIV/0!
Q9VF28	Actin-related protein 2/3 complex subunit 3	Arpc3A	0	0	#DIV/0!	#DIV/0!
Q9VFB9			0	0	#DIV/0!	#DIV/0!
Q9VFP0			0	0	#DIV/0!	#DIV/0!
Q9VFP8		Art6	0	0	#DIV/0!	#DIV/0!
Q9VFQ9		Dip-B	0	0	#DIV/0!	#DIV/0!
Q9VG06		CG17327-RA	0	0	#DIV/0!	#DIV/0!
Q9VG96	Glutathione S-transferase D4	GstD4	0	0	#DIV/0!	#DIV/0!
Q9VGA0		GstD9	0	0	#DIV/0!	#DIV/0!
Q9VGA4		MBD-R2	0	0	#DIV/0!	#DIV/0!
Q9VGH0			0	0	#DIV/0!	#DIV/0!
Q9VGQ1			0	0	#DIV/0!	#DIV/0!
Q9VGW7		Art1	0	0	#DIV/0!	#DIV/0!
Q9VGW9		mRpL37	0	0	#DIV/0!	#DIV/0!
Q9VHA2;Q9VHA1		SpdS	0	0	#DIV/0!	#DIV/0!
Q9VHG4		VhaM8.9	0	0	#DIV/0!	#DIV/0!
Q9VHK6		IscU	0	0	#DIV/0!	#DIV/0!
Q9VHT3		Sgt1	0	0	#DIV/0!	#DIV/0!
Q9VI10	Probable small nuclear ribonucleoprotein Sm D2	SmD2	0	0	#DIV/0!	#DIV/0!
Q9VI82	Nucleolar complex protein 3 homolog	CG1234	0	0	#DIV/0!	#DIV/0!
Q9VID9			0	0	#DIV/0!	#DIV/0!
Q9VIE7		bur	0	0	#DIV/0!	#DIV/0!
Q9VIF0	Nucleolar complex protein 2 homolog	CG9246	0	0	#DIV/0!	#DIV/0!
Q9VIH1		RPA2	0	0	#DIV/0!	#DIV/0!
Q9VIQ8		COX4	0	0	#DIV/0!	#DIV/0!
Q9VIT3		msb1l	0	0	#DIV/0!	#DIV/0!
Q9VJD4		Sgt	6163700	0	#NUM!	#NUM!
Q9VJH2		mdy	0	0	#DIV/0!	#DIV/0!
Q9VJJ0	Proteasome subunit beta type	Prosbeta4	0	0	#DIV/0!	#DIV/0!
Q9VJM1		CG34168-RA	0	0	#DIV/0!	#DIV/0!
Q9VJY7			0	0	#DIV/0!	#DIV/0!
Q9VJZ6			0	0	#DIV/0!	#DIV/0!
Q9VKJ1	MPN domain-containing protein CG4751	CG4751	0	0	#DIV/0!	#DIV/0!
X2J7U0;Q9VKM1	Piwi-like protein;Protein piwi	piwi	0	0	#DIV/0!	#DIV/0!
Q9VKM8;Q9VKM7		CG6089	0	0	#DIV/0!	#DIV/0!
Q9VKR2		CG17118	0	0	#DIV/0!	#DIV/0!
Q9VKW3		RfC3	21714000	0	#NUM!	#NUM!
Q9VKW5			0	0	#DIV/0!	#DIV/0!
Q9VKZ8	Ubiquitin carboxyl-terminal hydrolase	Usp14	0	0	#DIV/0!	#DIV/0!
Q9VL69		BEST:CK01296	0	0	#DIV/0!	#DIV/0!
Q9VL72	SWI/SNF-related matrix-associated actin-dependent regulator of chromatin subfamily A containing DEAD/H box 1 homolog	Etl1	0	0	#DIV/0!	#DIV/0!
Q9VL89	Methionine aminopeptidase 2	und	11109000	0	#NUM!	#NUM!
Q9VL91		zf30C	0	0	#DIV/0!	#DIV/0!
Q9VLB7		Gdi	0	0	#DIV/0!	#DIV/0!
Q9VLK1			0	0	#DIV/0!	#DIV/0!
Q9VLM8	Alanine--tRNA ligase, cytoplasmic	Aats-ala	0	0	#DIV/0!	#DIV/0!
Q9VLR5	RNA polymerase II transcriptional coactivator	Ssb-c31a	0	0	#DIV/0!	#DIV/0!
Q9VM07			0	0	#DIV/0!	#DIV/0!
Q9VM17	SOSS complex subunit B homolog	CG5181	0	0	#DIV/0!	#DIV/0!
Q9VM18	Trehalose 6-phosphate phosphatase		0	0	#DIV/0!	#DIV/0!
X2J9P9;Q9VMA3	Protein cup	cup	0	0	#DIV/0!	#DIV/0!
Q9VMG7		Muc26B	0	0	#DIV/0!	#DIV/0!
Q9VMH2		Arpc4	0	0	#DIV/0!	#DIV/0!
Q9VMH8			0	0	#DIV/0!	#DIV/0!
Q9VMM7		CG11030-RA	0	0	#DIV/0!	#DIV/0!
Q9VMS1		cype	0	0	#DIV/0!	#DIV/0!
Q9VN50	Eukaryotic translation initiation factor 3 subunit F-1	eIF3-S5-1	0	0	#DIV/0!	#DIV/0!
Q9VN93-2;Q9VN93	Putative cysteine proteinase CG12163	CG12163	0	0	#DIV/0!	#DIV/0!
Q9VNA3			0	0	#DIV/0!	#DIV/0!
Q9VNC1		mRpL44	0	0	#DIV/0!	#DIV/0!
Q9VND7			0	0	#DIV/0!	#DIV/0!
Q9VNE9	60S ribosomal protein L13a	RpL13A	0	0	#DIV/0!	#DIV/0!
Q9VNF3;Q9VNF4		CG2907	0	0	#DIV/0!	#DIV/0!
Q9VNL0;A8JQU3		Gasp	0	0	#DIV/0!	#DIV/0!
Q9VNN7		Osi15	0	0	#DIV/0!	#DIV/0!
Q9VNP0		Osi18	0	0	#DIV/0!	#DIV/0!
Q9VNP3;Q8IG95		Mes2	0	0	#DIV/0!	#DIV/0!
Q9VNV3	ATP-dependent RNA helicase Ddx1	Ddx1	0	0	#DIV/0!	#DIV/0!
Q9VNY5			0	0	#DIV/0!	#DIV/0!
Q9VNZ3		Rpb8	0	0	#DIV/0!	#DIV/0!
Q9VP05;H8F4P0;M9PII7	Mediator of RNA polymerase II transcription subunit 1	MED1	0	0	#DIV/0!	#DIV/0!
Q9VP53		Cpr78Cc	0	0	#DIV/0!	#DIV/0!
Q9VPE2		ND-39	0	0	#DIV/0!	#DIV/0!
Q9VPH4		kin17	0	0	#DIV/0!	#DIV/0!
Q9VPQ2			0	0	#DIV/0!	#DIV/0!
Q9VPU4		CG4291-RA	0	0	#DIV/0!	#DIV/0!
Q9VQB4			0	0	#DIV/0!	#DIV/0!
Q9VQF4	Phosphoglycerate kinase		0	0	#DIV/0!	#DIV/0!
Q9VQG4	Congested-like trachea protein	colt	0	0	#DIV/0!	#DIV/0!
Q9VQH5		Cpr23B	0	0	#DIV/0!	#DIV/0!
Q9VQK5			0	0	#DIV/0!	#DIV/0!
Q9VQK7			0	0	#DIV/0!	#DIV/0!
Q9VQM4	Probable tyrosyl-DNA phosphodiesterase	gkt	0	0	#DIV/0!	#DIV/0!
Q9VQQ0	Serine/threonine-protein phosphatase 2A activator	Ptpa	0	0	#DIV/0!	#DIV/0!
Q9VQY8		CG3338-RA	0	0	#DIV/0!	#DIV/0!
Q9VQZ8			0	0	#DIV/0!	#DIV/0!
Q9VRE0			0	0	#DIV/0!	#DIV/0!
Q9VRL0		Cyt-c1	0	0	#DIV/0!	#DIV/0!
Q9VRN0			0	0	#DIV/0!	#DIV/0!
Q9VRP5-7;Q9VRP5	Ubiquitin carboxyl-terminal hydrolase 36	scny	0	0	#DIV/0!	#DIV/0!
X2JGB3;Q9VRP9	E3 ubiquitin-protein ligase Bre1	Bre1	0	0	#DIV/0!	#DIV/0!
Q9VRU8			0	0	#DIV/0!	#DIV/0!
Q9VS05	Forkhead box protein biniou	bin	0	0	#DIV/0!	#DIV/0!
Q9VS37		Cdc27	0	0	#DIV/0!	#DIV/0!
Q9VSC5			0	0	#DIV/0!	#DIV/0!
Q9VSG0			0	0	#DIV/0!	#DIV/0!
Q9VSK9			0	0	#DIV/0!	#DIV/0!
Q9VSL4		GstO2	0	0	#DIV/0!	#DIV/0!
Q9VSM6		S-Lap1	0	0	#DIV/0!	#DIV/0!
Q9VSM7		S-Lap2	0	0	#DIV/0!	#DIV/0!
Q9VEG6	Chorion peroxidase	Pxt	2611600	0	#NUM!	#NUM!
Q9VSM9		Cdc6	0	0	#DIV/0!	#DIV/0!
Q9VSR5		mRpL12	0	0	#DIV/0!	#DIV/0!
Q9VSS1		pix	0	0	#DIV/0!	#DIV/0!
Q9VSS2	Signal recognition particle subunit SRP68	Srp68	0	0	#DIV/0!	#DIV/0!
Q9VT00		Jarid2	0	0	#DIV/0!	#DIV/0!
Q9VT75		vnc	0	0	#DIV/0!	#DIV/0!
Q9VTB0			0	0	#DIV/0!	#DIV/0!
Q9VTB4		ND-13B	0	0	#DIV/0!	#DIV/0!
Q9VTE2	Protein suppressor of underreplication	SuUR	0	0	#DIV/0!	#DIV/0!
Q9VTT2		l(3)j2D3	0	0	#DIV/0!	#DIV/0!
Q9VTU4	Eukaryotic translation initiation factor 3 subunit L	CG5642	0	0	#DIV/0!	#DIV/0!
Q9VU02	Probable small nuclear ribonucleoprotein Sm D1	SmD1	0	0	#DIV/0!	#DIV/0!
Q9VU68-2;Q9VU68	Actin-interacting protein 1	flr	0	0	#DIV/0!	#DIV/0!
Q9VU86;Q2PDX8		Spt20	0	0	#DIV/0!	#DIV/0!
Q9VUH8		Tdrd3	0	0	#DIV/0!	#DIV/0!
Q9VUJ1	Proteasome subunit beta type	Prosbeta2	0	0	#DIV/0!	#DIV/0!
Q9VUN9		CG7857-RA	0	0	#DIV/0!	#DIV/0!
Q9VUS0			0	0	#DIV/0!	#DIV/0!
Q9VV10		CG13068-RA	0	0	#DIV/0!	#DIV/0!
Q9VV21			0	0	#DIV/0!	#DIV/0!
Q9VV24		CG13043-RA	0	0	#DIV/0!	#DIV/0!
Q9VV39		mRpS34	0	0	#DIV/0!	#DIV/0!
Q9VV74	Survival motor neuron protein	Smn	0	0	#DIV/0!	#DIV/0!
Q9VVA6		nudC	0	0	#DIV/0!	#DIV/0!
Q9VVH2			0	0	#DIV/0!	#DIV/0!
Q9VVI0		U4-U6-60K	0	0	#DIV/0!	#DIV/0!
Q9VVI2	Enhancer of mRNA-decapping protein 3	Edc3	0	0	#DIV/0!	#DIV/0!
Q9VVL8		CG7441-RA	0	0	#DIV/0!	#DIV/0!
X2JGV8;Q9VW12	UPF0389 protein CG9231	CG9231	0	0	#DIV/0!	#DIV/0!
Q9VW15	Histone-lysine N-methyltransferase ash1	ash1	0	0	#DIV/0!	#DIV/0!
Q9VW34		serp	0	0	#DIV/0!	#DIV/0!
Q9VW59		RhoGDI	0	0	#DIV/0!	#DIV/0!
Q9VW68			27044000	0	#NUM!	#NUM!
Q9VWD9		Ubqn	11140000	0	#NUM!	#NUM!
X2JG50;Q9VWE6	Protein ELYS homolog	CG14215	0	0	#DIV/0!	#DIV/0!
Q9VWG1		HspB8	0	0	#DIV/0!	#DIV/0!
Q9VWI0		ND-18	0	0	#DIV/0!	#DIV/0!
Q9VWI2		Nat1	0	0	#DIV/0!	#DIV/0!
Q9VWM5			0	0	#DIV/0!	#DIV/0!
Q9VWP1		Usp39	0	0	#DIV/0!	#DIV/0!
Q9VWQ6;Q9VWQ3		CG18259-RA	0	0	#DIV/0!	#DIV/0!
Q9VWU8;Q9VWU6		CG6306;CG32548-RB	0	0	#DIV/0!	#DIV/0!
Q9VX24			0	0	#DIV/0!	#DIV/0!
X2JFW6;Q9VX35			0	0	#DIV/0!	#DIV/0!
Q9VXE5	Serine/threonine-protein kinase PAK mbt	mbt	0	0	#DIV/0!	#DIV/0!
Q9VXI1			0	0	#DIV/0!	#DIV/0!
Q9VXK6	Eukaryotic translation initiation factor 5	eIF5	0	0	#DIV/0!	#DIV/0!
Q9VXL5			0	0	#DIV/0!	#DIV/0!
Q9VXM4		MSBP	0	0	#DIV/0!	#DIV/0!
Q9VXN4	Probable arginine--tRNA ligase, cytoplasmic	Aats-arg	0	0	#DIV/0!	#DIV/0!
Q9VXQ2;X2JDY8		Graf	0	0	#DIV/0!	#DIV/0!
Q9VXW4;Q9VXW3		CG9123-RA	0	0	#DIV/0!	#DIV/0!
Q9VY27	Nucleoside diphosphate kinase	nmdyn-D6	0	0	#DIV/0!	#DIV/0!
Q9VY44		mRNA-cap	0	0	#DIV/0!	#DIV/0!
X2JEW2;Q9VYA7	RRP12-like protein	CG2691	0	0	#DIV/0!	#DIV/0!
Q9VYG2	Brahma-associated protein of 60 kDa	Bap60	0	0	#DIV/0!	#DIV/0!
Q9VYG3			0	0	#DIV/0!	#DIV/0!
Q9VYM9			0	0	#DIV/0!	#DIV/0!
Q9VYQ9		Tango4	0	0	#DIV/0!	#DIV/0!
X2JBC1;Q9VYS3	Regulator of nonsense transcripts 1 homolog	Upf1	0	0	#DIV/0!	#DIV/0!
Q9VYU8		m	0	0	#DIV/0!	#DIV/0!
Q9VYV4		Amun	0	0	#DIV/0!	#DIV/0!
Q9VZ60			0	0	#DIV/0!	#DIV/0!
Q9VZ62		feo	0	0	#DIV/0!	#DIV/0!
Q9VZC5			0	0	#DIV/0!	#DIV/0!
Q9VZE0		dyl	0	0	#DIV/0!	#DIV/0!
Q9VZE4			8536400	0	#NUM!	#NUM!
Q9VZL3		Sc2	0	0	#DIV/0!	#DIV/0!
Q9VZR8		CG14960-RA	0	0	#DIV/0!	#DIV/0!
Q9VZU4		ND-30	0	0	#DIV/0!	#DIV/0!
Q9VZY0		Non2	0	0	#DIV/0!	#DIV/0!
Q9VZZ6			0	0	#DIV/0!	#DIV/0!
Q9W029		yellow-g	0	0	#DIV/0!	#DIV/0!
Q9W086		mRpL46	0	0	#DIV/0!	#DIV/0!
Q9W0B8	Coatomer subunit alpha	alphaCOP	0	0	#DIV/0!	#DIV/0!
Q9W0M4;B9EQV3		CG13887-RC	15953000	0	#NUM!	#NUM!
Q9W0P4			0	0	#DIV/0!	#DIV/0!
Q9W124			0	0	#DIV/0!	#DIV/0!
Q9W125		ND-19	0	0	#DIV/0!	#DIV/0!
Q9W198		ocm	0	0	#DIV/0!	#DIV/0!
Q9W1C8			0	0	#DIV/0!	#DIV/0!
Q9W1F7			0	0	#DIV/0!	#DIV/0!
Q9W1H4	DNA ligase 1	DNA-ligI	0	0	#DIV/0!	#DIV/0!
Q9W1N3		levy	0	0	#DIV/0!	#DIV/0!
Q9W2E3		NC2alpha	0	0	#DIV/0!	#DIV/0!
Q9W2P4		CG15650-RA	0	0	#DIV/0!	#DIV/0!
Q9W2Z9			0	0	#DIV/0!	#DIV/0!
Q9W335		l(1)G0320	0	0	#DIV/0!	#DIV/0!
Q9W363		mxc	0	0	#DIV/0!	#DIV/0!
Q9W3G1			0	0	#DIV/0!	#DIV/0!
Q9W3J5	Probable phenylalanine--tRNA ligase alpha subunit	CG2263	0	0	#DIV/0!	#DIV/0!
Q9W3K3			0	0	#DIV/0!	#DIV/0!
Q9W3L0		CG1571-RA	0	0	#DIV/0!	#DIV/0!
Q9W3M7			0	0	#DIV/0!	#DIV/0!
Q9W3N7		ND-MNLL	0	0	#DIV/0!	#DIV/0!
Q9W445	Malignant T-cell-amplified sequence 1 homolog	MCTS1	0	0	#DIV/0!	#DIV/0!
Q9W4J4			0	0	#DIV/0!	#DIV/0!
Q9W4M3		Femcoat	0	0	#DIV/0!	#DIV/0!
Q9W4X7	Eukaryotic translation initiation factor 3 subunit G-1	eIF3-S4-1	0	0	#DIV/0!	#DIV/0!
Q9W523;Q9NF31		ph-d	0	0	#DIV/0!	#DIV/0!
Q9W528		EG:22E5.6	0	0	#DIV/0!	#DIV/0!
Q9XYN7	Proteasome subunit beta type-3	Prosbeta3	0	0	#DIV/0!	#DIV/0!
Q9XYP8	Gamma-tubulin complex component 3 homolog	l(1)dd4	0	0	#DIV/0!	#DIV/0!
Q9XYU0	DNA replication licensing factor Mcm7	Mcm7	3593400	0	#NUM!	#NUM!
Q9XZ61	Ubiquitin carboxyl-terminal hydrolase	Uch-L5	0	0	#DIV/0!	#DIV/0!
Q9XZU1	Exportin-2	Cas	0	0	#DIV/0!	#DIV/0!
Q9Y112		BcDNA.GH10614	0	0	#DIV/0!	#DIV/0!
Q9Y134		l(2)35Df	0	0	#DIV/0!	#DIV/0!
R9PY35		CG18555	0	0	#DIV/0!	#DIV/0!
Q9VJZ1		CG9302-RA	25111000	0	#NUM!	#NUM!
Q7KUB0;Q8IQA7;Q9VSI6;Q7KUB1;B7Z0E0	Isocitrate dehydrogenase [NADP]	Idh	14510000	0	#NUM!	#NUM!
A8JNP1;A8JNP2;P48610;P48610-4;P48610-3;P48610-2	Arginine kinase	Argk	42825000	0	#NUM!	#NUM!
X2JC94;O46084	Serine/threonine-protein phosphatase Pgam5, mitochondrial	Pgam5	11561000	0	#NUM!	#NUM!
A0A0B4LI25;P20480	Kinesin-like protein;Protein claret segregational	ncd	7907200	0	#NUM!	#NUM!
D1Z3A1;Q9VZS5	60S ribosomal protein L28	RpL28	4569900	0	#NUM!	#NUM!
P17917	Proliferating cell nuclear antigen	PCNA	12705000	0	#NUM!	#NUM!
Q9VK58		Pih1D1	3454600	0	#NUM!	#NUM!
X2J6D4;P84029	Cytochrome c-2	Cyt-c-p	5947500	0	#NUM!	#NUM!
Q9W0L7		Usp10	3483200	0	#NUM!	#NUM!
M9PB90;Q9VKY2	Cullin-associated NEDD8-dissociated protein 1	Cand1	2890600	0	#NUM!	#NUM!
Q9VGK3	Peptidyl-prolyl cis-trans isomerase		5184900	0	#NUM!	#NUM!
Q9VHL2		Tcp-1eta	6639800	0	#NUM!	#NUM!
Q95RL2;Q5U156;A0A0B4KER0		row	3358500	0	#NUM!	#NUM!
A4V4A1;Q960Z0	Kinesin-like protein;Kinesin-like protein Klp10A	Klp10A	7748900	0	#NUM!	#NUM!
Q9I7P8;Q9VPB3;Q8IPU3			10339000	0	#NUM!	#NUM!
P17704	40S ribosomal protein S17	RpS17	21558000	0	#NUM!	#NUM!
Q9W2X6		ATPsyndelta	14712000	0	#NUM!	#NUM!
Q9W1H5		DCP1	7610000	0	#NUM!	#NUM!
Q9V463		Nup154	10690000	0	#NUM!	#NUM!
Q9VVL7	Dihydrolipoyl dehydrogenase		8804800	0	#NUM!	#NUM!
P46863	Bipolar kinesin KRP-130	Klp61F	9699200	0	#NUM!	#NUM!
Q9V3W0		UK114	6486500	0	#NUM!	#NUM!
E4NKG1;Q9I7D3	Caprin homolog	Capr	32318000	0	#NUM!	#NUM!
Q9VI56			0	11918000	#DIV/0!	∞
M9PGP7;Q9W4E8			3662200	0	#NUM!	#NUM!
Q9VPN5		Hop	0	27064000	#DIV/0!	∞
Q0E8J0		MEP-1	0	3784100	#DIV/0!	∞
A0A0B4LGI9;H0RNI8;Q8MMC4-2;Q8MMC4	Protein CDV3 homolog	CG3760-RB;CG3760	14798000	0	#NUM!	#NUM!
Q9XZ34		Rif1	12541000	0	#NUM!	#NUM!
A0A0B4LGC0;A0A0B4LF88;Q9V6K1-2;Q9V6K1	Tripeptidyl-peptidase 2	TppII	0	0	#DIV/0!	#DIV/0!
Q7K5J8		Cpr57A	0	0	#DIV/0!	#DIV/0!
A1ZBV0			0	45813000	#DIV/0!	∞
F2FB68;Q9VZI0;Q9I7T2;Q8IRC0;M9PEK8;M9PBN6;Q8IRB9;M9PE93;M9PHB1;A8JNK1;Q8IRC1		ens	0	0	#DIV/0!	#DIV/0!
Q9VXK5	Putative rRNA methyltransferase		0	0	#DIV/0!	#DIV/0!
A0A0B4JD24;A0A0B4JCR9;Q7JQT8			0	4381900	#DIV/0!	∞
Q9VXR5			0	15708000	#DIV/0!	∞
Q9VRL1		Uev1A	0	0	#DIV/0!	#DIV/0!
Q8IQU7;Q8IQU6		825-Oak	0	12936000	#DIV/0!	∞
Q7JZV0	Cuticular protein 47Eg	Cpr47Eg	0	78476000	#DIV/0!	∞
X2JAI4;Q9XYU1	DNA helicase;DNA replication licensing factor Mcm3	Mcm3	0	7750700	#DIV/0!	∞
Q9VHI1		hyx	0	0	#DIV/0!	#DIV/0!
Q9V3G1	60S ribosomal protein L8	RpL8	0	2509400	#DIV/0!	∞
					#DIV/0!	∞
337;338;339;340;341;342;343;344;345;346;347;348;349;350;351;352;353;354;355;356;357;358;359;360;361;362;363;364;365;366;367;368;369;370;371;372;373;374;375;376;377;378;379;380;381;382;383;384;385;386;387;388;389;390;391;392;393;394;395;396;397;398;399;400;401;402;403;404;405;406;407;408;409;410;411;412;413;414;415;416;417;418;419;420;421;422;423;424;425;426;427;428;429;430;431;432;433;434;435;436…					#DIV/0!	∞
337;454;779;802;882;928;1434;1448;1478;1859;2937;3161;3351;3388;3390;3433;3452;3835;3922;4812;5900;6341;6374;6407;6732;6749;7243;7294;7986;7989;8000;8012;8335;8976;9002;9452;9484;9547;9719;9725;9931;10418;10431;10662;11082;11313;11416;11499;11562;11591;11913;11929;11939;12947;13113;13196;13478;13491;13885;13907;14008;14015;14124;14128;14426;14476;14544;14773;14778;15643;16029;16037;18076;18106;18…	75;77;212;293;357;585;940;1026;1135;1194				#DIV/0!	∞
O97064		Ccp84Ag	0	153400000	#DIV/0!	∞
Q9VEJ1		SF1	0	0	#DIV/0!	#DIV/0!
Q9VIV2;M9PDF2		swm	0	42294000	#DIV/0!	∞
P20432	Glutathione S-transferase 1-1	GstD1	0	21437000	#DIV/0!	∞
B7Z0R6;Q0KI03;A4V3J9;P49762-3;P49762-2;A8JRF7;A0A0B4K6R9;A0A0B4K7Z3;Q8IML9;Q86B72;A0A0C4DHG9;Q86B73;P49762	Serine/threonine-protein kinase Doa	Doa	0	0	#DIV/0!	#DIV/0!
Q9VYW4			0	0	#DIV/0!	#DIV/0!
Q9VKN7	Aurora kinase B	ial	0	0	#DIV/0!	#DIV/0!
P55828	40S ribosomal protein S20	RpS20	0	0	#DIV/0!	#DIV/0!
X2JGM9;P41042	40S ribosomal protein S4	RpS4	0	3169400	#DIV/0!	∞
Q24478	Centrosome-associated zinc finger protein CP190	Cp190	0	0	#DIV/0!	#DIV/0!
O62530		AP-2mu	0	0	#DIV/0!	#DIV/0!
Q9VAW1;Q9VAW2		Moca-cyp	0	0	#DIV/0!	#DIV/0!
Q7K1H5			0	0	#DIV/0!	#DIV/0!
Q9VGG3;Q86B99		CG14732	0	0	#DIV/0!	#DIV/0!
P20439;P20439-3;P20439-2	G2/mitotic-specific cyclin-B	CycB	0	0	#DIV/0!	#DIV/0!
E1JH68;A0A0B4LFF9;A0A0B4LF47;A0A0B4LFE6;A1Z9W4		Inr-a	0	0	#DIV/0!	#DIV/0!
A1Z9E3	Elongation factor Tu	EfTuM	0	0	#DIV/0!	#DIV/0!
Q9XYZ6			0	0	#DIV/0!	#DIV/0!
Q9VYK0;M9PGZ8		Smr	0	14859000	#DIV/0!	∞
Q2PDP6		CG12877-RC	0	0	#DIV/0!	#DIV/0!
Q7KM15	Transcription factor BTF3	bic	0	46520000	#DIV/0!	∞
Q9VV52		RAF2	0	0	#DIV/0!	#DIV/0!
Q9I7K0-5;Q9I7K0-6;Q9I7K0-2;Q9I7K0-4;Q9I7K0;A0A0B4KG85	Microtubule-associated protein Jupiter	Jupiter	16854000	0	#NUM!	#NUM!
A4V3G8;Q7KRY6	Nucleosomal histone kinase 1	ball	0	0	#DIV/0!	#DIV/0!
Q9VES0		CG10324-RA	0	0	#DIV/0!	#DIV/0!
Q9VAY4;Q8IMM6;A0A0B4KHZ9		CG5514-RA	0	0	#DIV/0!	#DIV/0!
Q9W3Z5			0	57263000	#DIV/0!	∞
M9PI89;M9PFT9;O96433-2;O96433	Cyclin-T	CycT	0	16960000	#DIV/0!	∞
Q9VSY0		Cpr67B	0	1086600000	#DIV/0!	∞
Q9VXU3			0	0	#DIV/0!	#DIV/0!
Q8IH14;O76876		ssx	0	41267000	#DIV/0!	∞
Q9VJG2			0	0	#DIV/0!	#DIV/0!
Q9W255;A0A0B4LG88;A0A0B4LGB9		qkr58E-1	0	0	#DIV/0!	#DIV/0!
P48591	Ribonucleoside-diphosphate reductase large subunit	RnrL	0	0	#DIV/0!	#DIV/0!
P50887	60S ribosomal protein L22	RpL22	0	0	#DIV/0!	#DIV/0!
Q8IP68			0	0	#DIV/0!	#DIV/0!
Q9W1B9		RpL12	0	24848000	#DIV/0!	∞
H0RNN8;Q9VLK2	Ribosomal L1 domain-containing protein CG13096	CG13096-RA;CG13096	0	0	#DIV/0!	#DIV/0!
Q9VN39			0	0	#DIV/0!	#DIV/0!
E1JHV7;M9PBG5;M9PE12;E1JHV6;M9PDH1;Q9W0T1-4;Q9W0T1-3;Q9W0T1-2;Q9W0T1	Nucleosome-remodeling factor subunit NURF301	E(bx)	0	10384000	#DIV/0!	∞
Q8MSC4		BigH1	0	0	#DIV/0!	#DIV/0!
M9PB84;P31009	40S ribosomal protein S2	RpS2	0	0	#DIV/0!	#DIV/0!
Q9W0A8		RpL23A	0	12070000	#DIV/0!	∞
Q86BS3		Chro	0	0	#DIV/0!	#DIV/0!
P83949-2;P83949;P83949-3;P83949-4;P83949-5;P83949-6	Homeotic protein ultrabithorax	Ubx	5953700	3019000000	8.98607	8.98607
A1ZBU5		GNBP-like3	130190000	20183000000	7.27638	7.27638
Q9VZF9		Cpr64Ad	35832000	681800000	4.25003	4.25003
Q9VFF2		CG33332-RA	11080000	139380000	3.65299	3.65299
P05661-26;P05661-25;P05661-24;E1JHJ5;P05661-4;P05661-2		Mhc	30448000	355240000	3.54437	3.54437
Q7JZJ3		Cpr56F	10749000	91999000	3.09742	3.09742
M9PFM5;M9PFS6;P25439-2;P25439	ATP-dependent helicase brm	brm	22855000	144330000	2.65879	2.65879
Q9VJ87	Pre-mRNA-splicing factor CWC22 homolog	ncm	53035000	321140000	2.59819	2.59819
Q9VCP0;Q9VCP0-2	Transcription elongation factor B polypeptide 3	EloA	9131500	49515000	2.43894	2.43894
A4V2S3;O46036-2;O46036	C-terminal-binding protein	CtBP	112880000	611930000	2.43858	2.43858
Q9VL71		Srp54	9621500	52072000	2.43617	2.43617
Q9VQF5		Cwc25	2534100	12964000	2.35497	2.35497
Q9VWK5		Ulp1	13901000	66451000	2.2571	2.2571
A8DYD3;A1Z9M3;B7YZE6;A0A0B4LFC7;A8DYD2;A8DYD1;A1Z9M4;A0A0B4LF29;Q7KHK4;A0A126GUP1		cg	11533000	49405000	2.09889	2.09889
Q7JVY0;A0A0B4KEU5;A0A0B4KEJ7	Coronin	coro	2903300	11705000	2.01136	2.01136
M9PG50;Q9VP22	Cyclin-dependent kinase 12	Cdk12	30790000	123750000	2.00689	2.00689
Q9VB74	UPF0396 protein CG6066	CG6066	106740000	359120000	1.75037	1.75037
Q9VU43		SRm160	191610000	626290000	1.70866	1.70866
M9MRQ9;Q94522	Succinyl-CoA ligase [ADP/GDP-forming] subunit alpha, mitochondrial	Scsalpha	12157000	36275000	1.57719	1.57719
Q24113		nonA-l	4469900	13090000	1.55015	1.55015
A0A0B4JD95;Q59E58;A0A0B4JD57;Q59E59;A0A0B4K7Q4;Q99323-2;Q99323-4;Q99323-1;Q99323	Myosin heavy chain, non-muscle	zip	7440900	21359000	1.5213	1.5213
X2JFR1;Q8IR16;Q04047-2;Q04047	Protein no-on-transient A	nonA	36200000	103520000	1.51585	1.51585
Q9VL63;M9PB85	UPF0430 protein CG31712	CG31712	10955000	31051000	1.50305	1.50305
Q9V9T5;Q8I0S9			8145200	22437000	1.46186	1.46186
A4V1N8;P35415	Paramyosin, long form	Prm	3690000	9836300	1.41449	1.41449
Q9VLV5	Probable small nuclear ribonucleoprotein E	SmE	15416000	39664000	1.3634	1.3634
Q8IMI7;Q9VA91	40S ribosomal protein S7	RpS7	38350000	95735000	1.31982	1.31982
Q7K0D8		Nup50	19927000	48551000	1.28478	1.28478
P05552-2;P05552;A0A0B4KEJ0	Transcription factor Adf-1	Adf1	22313000	54300000	1.28307	1.28307
Q9W1Y8			38697000	92215000	1.25278	1.25278
M9PBZ3;M9PBJ8;M9NCM6;M9PDR5;Q8SX83-4;Q8SX83-2;Q8SX83-3;Q8SX83	Protein split ends	spen	9861500	22665000	1.20059	1.20059
A0A0B4JD46;Q8T8R1	CCHC-type zinc finger protein CG3800	CG3800	22527000	49999000	1.15024	1.15024
M9NEW0		CG43346-RA	47288000	103900000	1.13565	1.13565
A1Z6Q0;A4UZ58;A0A0B4KEE4;A1Z6Q1		koi	6661300	13898000	1.061	1.061
Q9XYZ5	DNA damage-binding protein 1	pic	6578800	13566000	1.0441	1.0441
X2BZL0;M9NES1;Q9VWC6		vfl	9151500	18602000	1.02338	1.02338
A0A0B4JD11;Q9NJH0	Elongation factor 1-gamma	Ef1gamma	39367000	79985000	1.02274	1.02274
Q7KLX3		Tapdelta	14553000	29084000	0.998909	0.998909
M9PD75;Q94920	Voltage-dependent anion-selective channel	porin	202350000	402350000	0.991598	0.991598
O01666	ATP synthase subunit gamma, mitochondrial	ATPsyn-gamma	6601300	12749000	0.949562	0.949562
Q9VV75		UQCR-C2	41135000	78479000	0.93194	0.93194
P35600	Replication factor C subunit 1	Gnf1	17696000	33234000	0.909237	0.909237
A8DZ29;O61380		eIF4G	9376700	17459000	0.896819	0.896819
X2JC31;P29742	Clathrin heavy chain	Chc	3053900	5634400	0.883609	0.883609
Q24368	Chromatin-remodeling complex ATPase chain Iswi	Iswi	14185000	25731000	0.859141	0.859141
Q95WY3		Nop56	8667600	15720000	0.858897	0.858897
Q960V1;Q0E8G1;M9PET3;M9PF79		simj	4110700	7442700	0.856442	0.856442
X2JB48;Q26365-2;Q26365	ADP,ATP carrier protein	sesB	35867000	64812000	0.853604	0.853604
Q7KMJ6		nito	14527000	26237000	0.852866	0.852866
Q9W0S7		Tudor-SN	62750000	113130000	0.850294	0.850294
Q08473-2;A0A0B4K6U6;Q08473-3;Q08473	RNA-binding protein squid	sqd	43841000	78306000	0.836842	0.836842
B7Z002;M9NEL3;M9NDB7;Q9VPL9;M9NCY5;Q9VPL6		kis	16788000	29983000	0.836714	0.836714
Q8IRG6;Q8IRG6-2	FACT complex subunit spt16	dre4	26791000	47475000	0.82542	0.82542
Q7K110;A0A0B4LFR4		OstDelta	20794000	36721000	0.820438	0.820438
A0A0B4KGU4;Q9VHP0	ATP-dependent RNA helicase bel	bel	52830000	93262000	0.819932	0.819932
Q76NQ0	Dolichyl-diphosphooligosaccharide--protein glycosyltransferase subunit 1		14580000	25677000	0.816486	0.816486
Q9V468;Q9V468-2	Zinc finger matrin-type protein CG9776	CG9776	15835000	27737000	0.808695	0.808695
Q9VPX7;Q9VPX6	Adenylyl cyclase-associated protein	capt	16953000	29095000	0.779231	0.779231
A0A0B4LHL7;Q24251	ATP synthase subunit d, mitochondrial	ATPsyn-d	23198000	39437000	0.765549	0.765549
P15348	DNA topoisomerase 2	Top2	101570000	170260000	0.745265	0.745265
M9PG57;O76923;O96378;M9PFX8;M9PD85;M9PIH9		TfAP-2	1427800000	2386600000	0.741163	0.741163
X2JDU0;P50882	60S ribosomal protein L9	RpL9	19331000	32084000	0.730938	0.730938
M9NEQ9;Q9VWG3	40S ribosomal protein S10b	RpS10b	33466000	55419000	0.727685	0.727685
A4V3J6;A4V3J5;P07909-3;P07909-4;P07909-2;P07909	Heterogeneous nuclear ribonucleoprotein A1	Hrb98DE	210770000	345220000	0.711847	0.711847
Q9VCH5;B8A421		Nup98-96;Nup98-RA	56817000	93060000	0.711839	0.711839
M9NDG5;Q9VZR6			21664000	35294000	0.704123	0.704123
Q9VKX2	Malate dehydrogenase	Mdh1	8605600	14003000	0.702388	0.702388
X2JCP8;P10987;P02572	Actin-5C;Actin-42A	Act5C;Act42A	406970000	656650000	0.690202	0.690202
Q03427;A0A0B4KFY9	Lamin-C	LamC	25288000	40589000	0.682636	0.682636
A1Z784;Q7JV23;A8DY67		ACC	478690000	763820000	0.674141	0.674141
C0MJA0;Q05783	High mobility group protein D	HmgD	53117000	83687000	0.65583	0.65583
Q9VUZ0	Translocon-associated protein subunit beta	SsRbeta	33686000	52425000	0.638106	0.638106
Q9VYE9		CG1622-RA	2844200	4382000	0.623567	0.623567
E1JJ68;C7LAE4;P19109-3;P19109-4;P19109-2;P19109;A0A0B4K624;A0A0B4K6A3;A0A0B4K6K1;A0A0B4K6T7	ATP-dependent RNA helicase p62	Rm62;Rm62-RE	134620000	205330000	0.609052	0.609052
Q9VH07	RuvB-like helicase 1	pont	97108000	146840000	0.596583	0.596583
Q94883		Dref	9202200	13892000	0.594204	0.594204
Q24319	Dolichyl-diphosphooligosaccharide--protein glycosyltransferase 48 kDa subunit	Ost48	8131800	12256000	0.591842	0.591842
P06605;P06603;P06604	Tubulin alpha-3 chain;Tubulin alpha-1 chain;Tubulin alpha-2 chain	alphaTub84D;alphaTub84B;alphaTub85E	80456000	120900000	0.587542	0.587542
P20240	Otefin	Ote	262920000	391570000	0.574646	0.574646
P41094	40S ribosomal protein S18	RpS18	22363000	33262000	0.572761	0.572761
Q9VQ29	Cytochrome b-c1 complex subunit Rieske, mitochondrial	RFeSP	7865700	11662000	0.568168	0.568168
Q9VRP2			11425000	16821000	0.558069	0.558069
Q9VUC1;M9MSL3		Hsc70Cb	36416000	52923000	0.539322	0.539322
Q9VEP9			436050000	626870000	0.523673	0.523673
E1JIJ5;P31409	V-type proton ATPase subunit B	Vha55	8893600	12726000	0.51694	0.51694
Q9V3Y5		BcDNA.LD23634	28895000	41061000	0.506949	0.506949
G3M3A2;Q06559	40S ribosomal protein S3	RpS3	41914000	59526000	0.506088	0.506088
Q7KLW9		Prp19	41259000	58448000	0.502445	0.502445
Q9VSY2;Q0E8G6			18158000	25696000	0.500938	0.500938
Q9V466		Nup107	22381000	31628000	0.498928	0.498928
R9Q794;Q9W5R8	60S ribosomal protein L5	RpL5	8710800	12250000	0.491905	0.491905
Q27294;M9PH94	RNA-binding protein cabeza	caz	18054000	25329000	0.488472	0.488472
Q9VWV6		Tsf1	22547000	31581000	0.486121	0.486121
P91938-4;P91938-2;P91938-3;P91938	Thioredoxin reductase 1, mitochondrial	Trxr-1	11479000	16062000	0.484655	0.484655
Q8MLV1-2;Q8MLV1	Lamin-B receptor	LBR	28382000	39575000	0.479613	0.479613
Q9Y145;X2JAG8;X2JG22;M9PGI7		BcDNA.GH04978	21925000	30530000	0.477651	0.477651
M9PGQ6;P39736	Puff-specific protein Bx42	Bx42	9575800	13329000	0.477104	0.477104
Q9VGH5		glo	30020000	41642000	0.472115	0.472115
Q86LC7;M9PD02;Q24180;M9PFP9;E8NH34	Deformed epidermal autoregulatory factor 1	Deaf1	13005000	17971000	0.466604	0.466604
X2JEB6;Q9W303	Chitinase-like protein Idgf4	Idgf4	6264800	8556700	0.449786	0.449786
P13060	Elongation factor 2	EF2	185770000	253650000	0.449322	0.449322
Q7JR58			141790000	193100000	0.445592	0.445592
Q7K2G1;A0A0B4LFA6;Q7K2G1-2	Proteasomal ubiquitin receptor ADRM1 homolog	Rpn13	16506000	22475000	0.445331	0.445331
Q9VBU9	40S ribosomal protein S27	RpS27	7941000	10808000	0.444707	0.444707
Q9VEB1		Mdh2	40532000	54909000	0.437981	0.437981
Q8SX89		kuk	13866000	18777000	0.437415	0.437415
Q9VTK9;M9PI17;Q8IQF8;M9PF61			16912000	22839000	0.433452	0.433452
A4V2B8;P08181	Casein kinase II subunit alpha	CkIIalpha	66394000	88619000	0.416563	0.416563
Q9VHN7;Q7KSU6			31244000	41527000	0.41047	0.41047
M9NE89;P08928	Lamin Dm0	Lam	1232500000	1635600000	0.408232	0.408232
M9PIA6;E1JI46;Q59E34;O97159	Chromodomain-helicase-DNA-binding protein Mi-2 homolog	Mi-2	13274000	17587000	0.405906	0.405906
M9PJN8;P07487	Glyceraldehyde-3-phosphate dehydrogenase;Glyceraldehyde-3-phosphate dehydrogenase 2	Gapdh2	161030000	212680000	0.401355	0.401355
P21187	Polyadenylate-binding protein	pAbp	35750000	47209000	0.401119	0.401119
M9PBH8;Q8IRH5-2;Q8IRH5	Zinc finger protein CG2199	CG2199	26910000	35450000	0.397643	0.397643
Q9GYU8	Nuclear pore complex protein Nup88	mbo	5426800	7141000	0.396024	0.396024
L0MPS3;Q9V496	Apolipophorins;Apolipophorin-2;Apolipophorin-1	Rfabg	48193000	62738000	0.380516	0.380516
Q7JZW2;A1ZAH8		RpS15	71073000	92438000	0.379184	0.379184
Q9VWB8;Q8IQV9		Nup205	10327000	13423000	0.378286	0.378286
E2QD65;P39018	40S ribosomal protein S19a	RpS19a	20333000	26373000	0.375239	0.375239
M9PCC1;O18640;M9PB67	Guanine nucleotide-binding protein subunit beta-like protein	Rack1	55276000	70446000	0.349865	0.349865
Q0E9E2;Q7KN97	Pyruvate carboxylase	PCB	388110000000	493980000000	0.347987	0.347987
Q9W2E7		Rae1	44894000	56994000	0.344287	0.344287
Q9V3W7		SF2	19527000	24573000	0.331604	0.331604
A0A126GUS7;Q9NFU0-2;A0A0B4K618;Q9NFU0-3;A0A0B4KFN9;Q9NFU0-4;A0A0B4KGP6	Fragile X mental retardation syndrome-related protein 1	Fmr1	54669000	68426000	0.323822	0.323822
P55830;P55830-2	40S ribosomal protein S3a	RpS3A	19249000	24067000	0.322273	0.322273
Q9VWP5;R9PY26			18058000	22469000	0.315298	0.315298
Q9VUB8		endos	6361500	7911400	0.314566	0.314566
Q0E924;A8DYI7;A8DYI6		Phb2	19437000	24127000	0.311843	0.311843
Q7K3M5		Dhx15	14959000	18432000	0.301199	0.301199
A1Z6M0		Bap170	18273000	22484000	0.299185	0.299185
E1JIT0;B3DNL7;A0A0B4KHV5;O01367-2;O01367-3;O01367	Protein held out wings	how	9204100	11310000	0.29725	0.29725
Q8IR99;E1JJM0;M9NF14		Imp	16160000	19832000	0.295403	0.295403
O18373	Selenide, water dikinase	SelD	39904000	48826000	0.291116	0.291116
Q9VPL0			15860000	19351000	0.287015	0.287015
Q9VLX2			27082000	32871000	0.279481	0.279481
Q9VMI5			34462000	41305000	0.26131	0.26131
Q9VKI8			10121000	12128000	0.26099	0.26099
M9PG76;P19889	60S acidic ribosomal protein P0	RpLP0	77578000	92914000	0.260248	0.260248
Q9VM69		nop5	18775000	22442000	0.257388	0.257388
Q8ST83	Polycomb protein PHO	pho	10537000	12573000	0.254865	0.254865
Q8STG9		Sec61alpha	7099000	8449500	0.25125	0.25125
P23128-2;P23128	Putative ATP-dependent RNA helicase me31b	me31B	13388000	15847000	0.243269	0.243269
P35381	ATP synthase subunit alpha, mitochondrial	blw	269700000	318020000	0.237762	0.237762
E1JGZ9;Q9XZJ4	Proteasome subunit alpha type;Proteasome subunit alpha type-6	Prosalpha1	32156000	37910000	0.237491	0.237491
Q9VJ19		RpL30	10165000	11976000	0.236536	0.236536
A4UZZ4;Q9XTL9	Alpha-1,4 glucan phosphorylase;Glycogen phosphorylase	GlyP	5435100	6400600	0.235901	0.235901
A0A0B4LJ12;A0A0B4LHX6;P08879	Nucleoside diphosphate kinase	awd	159450000	186680000	0.227463	0.227463
A0A023GQA5;P24156	Protein l(2)37Cc	l(2)37Cc	17228000	20095000	0.222081	0.222081
P54353	Putative peptidyl-prolyl cis-trans isomerase dodo	dod	48854000	56937000	0.22089	0.22089
M9PHZ6;Q9VWW0-2;Q9VWW0-3;Q9VWW0	Cyclic AMP response element-binding protein B	CrebB	15057000	17548000	0.220872	0.220872
A1Z8U0		Prp8	6348500	7385300	0.218241	0.218241
O97428;Q8IRS7		cib	23645000	27490000	0.217372	0.217372
Q9VDL2;Q86BR8		TFAM	125190000	145190000	0.213823	0.213823
P00334	Alcohol dehydrogenase	Adh	20703000	24005000	0.213495	0.213495
Q9VK69	T-complex protein 1 subunit delta		22676000	26270000	0.21225	0.21225
P22769	Proteasome subunit alpha type-7-1	Prosalpha4	49259000	56824000	0.206113	0.206113
P92177-4;P92177-1;P92177-2;P92177	14-3-3 protein epsilon	14-3-3epsilon	26172000	30137000	0.203512	0.203512
A1Z8U4;Q7KKI0		Cct5	6832900	7855000	0.201113	0.201113
Q9VK59			127700000	146290000	0.196073	0.196073
Q9VCD4;Q4V5H0			549710000	629130000	0.194687	0.194687
A0A126GUU7;Q9VEX9	Histone deacetylase complex subunit SAP18	Bin1	54783000	62353000	0.186731	0.186731
C8VV14;P07764;F3YDE2;A4V3G1;P07764-3;P07764-2	Fructose-bisphosphate aldolase	Ald-RC;Ald;Ald-RH	33518000	38039000	0.182543	0.182543
Q9VIX7;Q8INW9;M9PDP3		fon	3409500	3858300	0.178405	0.178405
Q9V431	Apoptosis inhibitor 5 homolog	Aac11	8085500	9140400	0.17692	0.17692
Q9VAN7		Pglym78	18388000	20731000	0.173025	0.173025
Q9VXQ5		Tcp-1zeta	41071000	46180000	0.169148	0.169148
Q9VLM5	Dolichyl-diphosphooligosaccharide--protein glycosyltransferase subunit DAD1	l(2)k12914	7982200	8964500	0.167437	0.167437
Q9VFF0		UQCR-C1	28878000	32367000	0.164553	0.164553
E1JIJ9;P20193	Protein suppressor of variegation 3-7	Su(var)3-7	10634000	11902000	0.16252	0.16252
A0A0B4KHJ9;P09491-2;P09491	Tropomyosin-2	Tm2	6471000	7202200	0.154449	0.154449
Q9V597	60S ribosomal protein L31	RpL31	18270000	20268000	0.149727	0.149727
P09180	60S ribosomal protein L4	RpL4	19180000	21178000	0.142964	0.142964
M9PCI2;Q9V3U2	H/ACA ribonucleoprotein complex subunit 2-like protein	NHP2	33515000	36904000	0.13897	0.13897
M9PBL3;P02828	Heat shock protein 83	Hsp83	273530000	300040000	0.133456	0.133456
Q9VAX8			8879700	9716000	0.129852	0.129852
Q7KF43;A0A0B4KFC4		rib	8041900	8796500	0.129393	0.129393
A0A0B4LGB7;P22700-2;P22700	Calcium-transporting ATPase;Calcium-transporting ATPase sarcoplasmic/endoplasmic reticulum type	Ca-P60A	18436000	20157000	0.128755	0.128755
Q9W392			37030000	40457000	0.127695	0.127695
A0A0B4K7G4;P13469	DNA-binding protein modulo	mod	39241000	42870000	0.127607	0.127607
X2JEU3;Q9VZ00		CG1737-RA	5714600	6159600	0.108184	0.108184
X2JEM4;Q9W334	40S ribosomal protein S28	RpS28b	31287000	33655000	0.105258	0.105258
Q9VUQ5;Q9VUQ5-2	Protein argonaute-2	AGO2	22444000	24126000	0.104259	0.104259
M9MQH9;M9NDI6;H5V8B8;P36179	Serine/threonine-protein phosphatase PP2A 65 kDa regulatory subunit	Pp2A-29B	23777000	25447000	0.0979289	0.0979289
P13002-2;P13002-3;A0A0B4LFT7;P13002-1;P13002	Protein grainyhead	grh	10653000	11378000	0.0949872	0.0949872
Q9XZ21		snama	124590000	132670000	0.0906539	0.0906539
A4V3W2;A4V3W1;Q0KHW6;A8JUV9;M9PGC4;M9PGV7;P18431-4;P18431;P18431-3;P18431-1;Q7KVY5;C0PUX5	Protein kinase shaggy	sgg	6300000	6707800	0.0904878	0.0904878
O62619-2;O62619	Pyruvate kinase	PyK	36033000	38242000	0.0858392	0.0858392
Q24560;A1ZBL0	Tubulin beta-1 chain	betaTub56D	143810000	152490000	0.0845506	0.0845506
Q9W0R0		Cdc5	6327400	6693900	0.0812342	0.0812342
P06606	Tubulin alpha-4 chain	alphaTub67C	30790000	32524000	0.0790428	0.0790428
A1A708-2;A1A708	Uncharacterized protein CG4951	CG4951	20087000	21205000	0.0781424	0.0781424
P02299	Histone H3	His3	640730000	675220000	0.0756411	0.0756411
X2JC82;P02518	Heat shock protein 27	Hsp27	152430000	160500000	0.0744264	0.0744264
A0A0B4LG45;A1ZBW6			177810000	186970000	0.0724703	0.0724703
P25007	Peptidyl-prolyl cis-trans isomerase	Cyp1	301690000	316650000	0.0698222	0.0698222
A0A0B4LIJ0;P48601	26S protease regulatory subunit 4	Rpt2	7983400	8318100	0.0592507	0.0592507
Q7JRJ9;A0A0B4LFQ2		Incenp	27596000	28729000	0.0580486	0.0580486
A0A0B4KEI5;Q9V9K7	Serrate RNA effector molecule homolog	Ars2	8774900	9087300	0.050469	0.050469
M9NG39;P41073-3;P41073	Zinc finger protein on ecdysone puffs	Pep	121510000	125540000	0.0470721	0.0470721
X2J5E8;Q9VL78	FK506-binding protein 59	FKBP59	20572000	21219000	0.0446746	0.0446746
Q9VUV9	Putative U5 small nuclear ribonucleoprotein 200 kDa helicase	l(3)72Ab	75969000	78123000	0.0403365	0.0403365
Q9VU35			55993000	57389000	0.0355278	0.0355278
Q9VHC7;A0A0B4K6Z1		rump	213650000	218710000	0.0337699	0.0337699
C6TP87;P08736	Elongation factor 1-alpha;Elongation factor 1-alpha 1	Ef1alpha48D-RA;Ef1alpha48D	524360000	536360000	0.032644	0.032644
A0A0B4KFB8;A0A0B4LGR1;Q9VI14;Q6NN86		CG15187	13024000	13269000	0.026887	0.026887
P29746	Protein bangles and beads	bnb	37945000	38563000	0.0233075	0.0233075
A0A0B4LG52;Q9W237	40S ribosomal protein S16	RpS16	3358800	3409100	0.021445	0.021445
Q9VN21		lost	5878200	5961400	0.0202767	0.0202767
Q9VG58;Q9BIS2;Q9BIR7;Q8INI8;P82910;P02825;O97125	Major heat shock 70 kDa protein Bbb;Major heat shock 70 kDa protein Bb;Major heat shock 70 kDa protein Bc;Major heat shock 70 kDa protein Ba;Major heat shock 70 kDa protein Aa;Major heat shock 70 kDa protein Ab;Heat shock protein 68	Hsp70Bbb;Hsp70Bb;Hsp70Bc;Hsp70Ba;Hsp70Aa;Hsp70Ab;Hsp68	3978200	4026900	0.0175538	0.0175538
E1JIK0;P48810;P48810-2	Heterogeneous nuclear ribonucleoprotein 87F	Hrb87F	96936000	97441000	0.00749639	0.00749639
E1JGN7;A1ZBW1;A1ZBW0;A1ZBW3		bl	124350000	124770000	0.00486458	0.00486458
Q9VT61			38816000	38763000	-0.00197123	-0.00197123
Q7KN94		wal	14869000	14847000	-0.00213618	-0.00213618
Q9VSA3	Probable medium-chain specific acyl-CoA dehydrogenase, mitochondrial	CG12262	12931000	12881000	-0.00558925	-0.00558925
A0A0B4KH25;P08985	Histone H2A;Histone H2A.v	His2Av	1359800000	1348200000	-0.0123599	-0.0123599
Q9VEH0;Q960Y8		alt	28489000	28226000	-0.0133803	-0.0133803
P25171	Regulator of chromosome condensation	Rcc1	120220000	118790000	-0.0172635	-0.0172635
C9QP42;Q02748	Eukaryotic initiation factor 4A	eIF-4a	88514000	87232000	-0.0210482	-0.0210482
Q9VQT8			8967100	8832000	-0.0219013	-0.0219013
Q9VH64			57170000	56125000	-0.0266148	-0.0266148
A0A0B4LGZ3;P36872-2;P36872	Serine/threonine-protein phosphatase 2A 55 kDa regulatory subunit B;Protein phosphatase PP2A 55 kDa regulatory subunit	tws	11475000	11210000	-0.0337079	-0.0337079
Q9V3U6		26-29-p	110740000	107990000	-0.0362787	-0.0362787
Q94901	RNA-binding protein lark	lark	15549000	15151000	-0.0374088	-0.0374088
A0A0B4JCW4;A0A126GUR6;Q9VHJ8;Q95U38	Succinyl-CoA ligase subunit beta	skap	42073000	40948000	-0.0391017	-0.0391017
Q9XZ06		Nup93-1	14440000	13997000	-0.0449531	-0.0449531
Q7K1Q6;B7YZK6;A0A0B4KFV2;A0A0B4KG78;B7YZK4;A0A0B4JCT7;B7YZK5		Jabba	15667000	15135000	-0.0498403	-0.0498403
O44437	Small nuclear ribonucleoprotein Sm D3	SmD3	24078000	23229000	-0.0517885	-0.0517885
A1Z9G2		fand	7464700	7163800	-0.0593592	-0.0593592
P27864;B7YZZ9	Recombination repair protein 1	Rrp1	29794000	28542000	-0.0619354	-0.0619354
Q9VX15			12026000	11484000	-0.0665316	-0.0665316
A0A0B4K7Y7;Q9VAW5;A0A0B4K6K9;Q9VAW5-1;Q9VAW5-2	La-related protein 1	larp	5959100	5685400	-0.0678326	-0.0678326
Q9XZ57;Q7JZD3;A1Z6P3		Eb1	15210000	14494000	-0.0695644	-0.0695644
D3PFF6;Q9VPC0	Serine/threonine-protein kinase PITSLRE	Pitslre	13523000	12882000	-0.0700586	-0.0700586
Q4AB54;P02255;Q4ABD8;Q4AB94	Histone H1	His1:CG33861;His1;His1:CG33807;His1:CG33834	1543900000	1462800000	-0.0778468	-0.0778468
Q9VD58			23377000	22124000	-0.0794776	-0.0794776
Q9VTP4	60S ribosomal protein L10a-2	RpL10Ab	13457000	12712000	-0.0821658	-0.0821658
E2QD64;Q7K4H4	Bifunctional lysine-specific demethylase and histidyl-hydroxylase NO66	CG2982	9629800	9090000	-0.0832255	-0.0832255
E1JHA4;P48809	Heterogeneous nuclear ribonucleoprotein 27C	Hrb27C	224490000	209960000	-0.0965367	-0.0965367
Q9VA83;A0A0B4KHF0	Ferritin	Fer2LCH	236740000	221000000	-0.0992571	-0.0992571
Q9VGM2;Q8INK2;Q8INK3		fabp	47014000	43869000	-0.0998886	-0.0998886
Q0KHZ6			36535000	34078000	-0.100439	-0.100439
A4V4A5;Q9VZ23	GTP-binding nuclear protein Ran	Ran;ran	258020000	239890000	-0.10511	-0.10511
P54362;M9PJM7;M9PHJ5	AP-3 complex subunit delta	g	48290000	44753000	-0.10974	-0.10974
Q9V406		crp	24657000	22788000	-0.113723	-0.113723
A1Z6H7		Gp210	20424000	18818000	-0.118152	-0.118152
Q9VNA5	Proteasome subunit beta type-4	Prosbeta7	18307000	16821000	-0.122132	-0.122132
X2JEX8;P06607	Vitellogenin-3	Yp3	6888900000	6323700000	-0.123505	-0.123505
Q9VL70		yip2	241550000	221710000	-0.123648	-0.123648
Q7KN75		Dp1	15437000	14165000	-0.124062	-0.124062
Q9V3C0	ATP-dependent RNA helicase abstrakt	abs	27383000	25092000	-0.126053	-0.126053
X2JB25;P02844	Vitellogenin-2	Yp2	8183900000	7473100000	-0.131082	-0.131082
A8JV18;Q9VXE6	Nuclear pore complex protein Nup153	Nup153	15511000	14158000	-0.131674	-0.131674
A1Z968		NAT1	19159000	17452000	-0.13463	-0.13463
Q9VXE0	Probable small nuclear ribonucleoprotein G	SmG	31776000	28935000	-0.135122	-0.135122
Q9V3J4		Sec13	17319000	15751000	-0.136912	-0.136912
O18404	3-hydroxyacyl-CoA dehydrogenase type-2	scu	164680000	149540000	-0.139134	-0.139134
Q9W3N9			51210000	46496000	-0.139319	-0.139319
Q8IPB1;Q9V3I1		dUTPase	20328000	18456000	-0.139378	-0.139378
Q9Y0I1;A0A0B4KHJ7	NuA4 complex subunit EAF3 homolog	MRG15	25031000	22712000	-0.140261	-0.140261
P45594	Cofilin/actin-depolymerizing factor homolog	tsr	117840000	106520000	-0.145705	-0.145705
P29613;P29613-1	Triosephosphate isomerase	Tpi	21330000	19278000	-0.145929	-0.145929
P54397	39 kDa FK506-binding nuclear protein	FK506-bp1	795660000	718680000	-0.146803	-0.146803
B7Z0Z1;Q9VXG1-3;Q9VXG1	Zinc finger protein hangover	hang	22037000	19896000	-0.147449	-0.147449
Q9VQ76;M9PE28;E2QCS8		tho2	6372700	5730800	-0.153168	-0.153168
Q7K3J0			12428000	11168000	-0.154223	-0.154223
Q9W227	Peptidyl-prolyl cis-trans isomerase		115120000	103390000	-0.155042	-0.155042
Q9VD66		fit	75456000	67709000	-0.156288	-0.156288
A0A0B4KF92;A0A0B4LGS6;Q9VNC3;A0A0B4LGM5		Hcs	21501000	19272000	-0.157897	-0.157897
Q8IPE8;Q9V397		Mtpalpha	39568000	35349000	-0.162665	-0.162665
P54385-2;A0A0C4DHE7	Glutamate dehydrogenase, mitochondrial;Glutamate dehydrogenase	Gdh	250920000	223580000	-0.166436	-0.166436
A0A126GUT1;Q9VGS2	Translationally-controlled tumor protein homolog	Tctp	45019000	40010000	-0.170173	-0.170173
Q9W384		dalao	93673000	83084000	-0.173063	-0.173063
Q9VJ12		Acn	17560000	15565000	-0.173987	-0.173987
Q9VKD3	Probable cysteine desulfurase, mitochondrial	CG12264	11370000	10058000	-0.176889	-0.176889
Q9VEZ3;E1JIM4;A0A0B4K664;A0A0B4K700		msps	18689000	16446000	-0.184453	-0.184453
C7LA75;P11147	Heat shock 70 kDa protein cognate 4	Hsc70-4-RA;Hsc70-4	1162600000	1022500000	-0.185254	-0.185254
Q27268;M9PC90	ATP-dependent RNA helicase WM6	Hel25E	36894000	32337000	-0.1902	-0.1902
Q9VBU7;A0A0B4K7J2		Nup358	313100000	274360000	-0.190553	-0.190553
Q9VF03;A0A0B4JDA0		mor	34721000	30349000	-0.19416	-0.19416
P53034	Replication factor C subunit 2	RfC4	60469000	52796000	-0.195767	-0.195767
Q9W1X4	Nuclear pore complex protein Nup214	Nup214	13316000	11622000	-0.196302	-0.196302
Q8IPF5;Q9VLL3;Q86BM5		Akap200	80310000	70050000	-0.197195	-0.197195
Q9VE18		Smu1	4822900	4182200	-0.205639	-0.205639
X2JF59;Q9V3P0	Peroxiredoxin 1	Jafrac1	135600000	117290000	-0.209277	-0.209277
Q3YMU0	Protein disulfide-isomerase	ERp60	99351000	85877000	-0.210263	-0.210263
A8JNI2			14269000000	12325000000	-0.211297	-0.211297
Q0KI68;E1JIM0;A4V2Z1;A0A0B4K690;A0A0B4K663;E2QD16;E1JIM1;A0A0B4K6Z4;A0A0B4K6I8		nsl1	10650000	9143900	-0.219972	-0.219972
E1JHR5;P15007-2;P15007	Enolase	Eno	180400000	154870000	-0.220142	-0.220142
P61851;M9PF91	Superoxide dismutase [Cu-Zn]	Sod	24635000	21116000	-0.222373	-0.222373
Q9W4H6;Q7KVX1;Q7YU05	Pyruvate dehydrogenase E1 component subunit alpha	l(1)G0334	13641000	11675000	-0.224527	-0.224527
M9PFN1;Q9V3K3	RuvB-like helicase 2	rept	21601000	18486000	-0.224665	-0.224665
Q9VQF7		Bacc	17239000	14696000	-0.230253	-0.230253
Q9VLC5		Aldh	13829000	11786000	-0.230623	-0.230623
Q9W5W8			15593000	13170000	-0.243643	-0.243643
P42283;P42284-1;P42284-3;Q867Z4-3;P42284;Q867Z4-2;Q867Z4-5;Q9V5M3-5;Q9V5M3-4;Q9V5M6-3;Q7KQZ4-4;Q9V5M6-5;Q9V5M3-2;Q7KQZ4-2;Q9V5M6-4;Q7KQZ4-3;Q9V5M6-2;Q9V5M3-3;Q7KQZ4;Q9V5M3;Q9V5M6;Q867Z4	Longitudinals lacking protein, isoform G;Longitudinals lacking protein, isoforms H/M/V;Longitudinals lacking protein, isoforms F/I/K/T;Longitudinals lacking protein, isoforms N/O/W/X/Y;Longitudinals lacking protein, isoforms J/P/Q/S/Z;Longitudinals lacking protein, isoforms A/B/D/L	lola	28355000	23926000	-0.245024	-0.245024
P02283	Histone H2B	His2B	244600000	205400000	-0.251988	-0.251988
P48375	12 kDa FK506-binding protein	FK506-bp2	25834000	21621000	-0.256838	-0.256838
A1ZAK9;A1ZAK7;A1ZAK8		Psi	124010000	103480000	-0.261105	-0.261105
X2JGG6;P02517	Heat shock protein 26	Hsp26	552990000	459820000	-0.266184	-0.266184
Q7KVX5;Q9W4N8		Vap-33A	46635000	38402000	-0.280232	-0.280232
M9PBK5;P08570	60S acidic ribosomal protein P1	RpLP1	45515000	37479000	-0.28026	-0.28026
Q9VIE8		Acon	50824000	41744000	-0.283941	-0.283941
Q24492	Replication protein A 70 kDa DNA-binding subunit	RpA-70	101460000	83157000	-0.287001	-0.287001
M9PCE0;Q01604	Phosphoglycerate kinase	Pgk	20123000	16454000	-0.290407	-0.290407
E1JGV6;O44081;A0A0B4K8B2;O44081-2	H/ACA ribonucleoprotein complex subunit 4	Nop60B	107810000	87819000	-0.295886	-0.295886
Q9VAC1			30573000	24902000	-0.295997	-0.295997
X2JD55;P02843	Vitellogenin-1	Yp1	4931500000	4001400000	-0.301522	-0.301522
Q9VDI1;A0A0B4KH28		Synd	16901000	13673000	-0.305779	-0.305779
Q9W1I7;A0A0B4LHC9			16814000	13444000	-0.322701	-0.322701
A0A0B4KI71;Q8IMF5;P23226-2;P23226-3;P23226	205 kDa microtubule-associated protein	Map205	6395800	5102100	-0.326034	-0.326034
A0A0B4K891;Q7K581			9913500	7882700	-0.330705	-0.330705
Q9VL18;Q9VL18-2	Probable elongation factor 1-delta	eEF1delta	12953000	10227000	-0.340903	-0.340903
Q9VAA9			10998000	8648100	-0.346786	-0.346786
X2JFR6;P41374	Eukaryotic translation initiation factor 2 subunit 1	eIF-2alpha	12490000	9820800	-0.346861	-0.346861
E1JJM9;P48149;Q7KR04	40S ribosomal protein S15Aa;40S ribosomal protein S15Ab	RpS15Aa;RpS15Ab	14668000	11532000	-0.347029	-0.347029
P49028	Protein mago nashi	mago	13839000	10878000	-0.347326	-0.347326
X2JCX8;P14130	40S ribosomal protein S14	RpS14b;RpS14a	46165000	36247000	-0.348938	-0.348938
A0A0B4LFB8;Q95U20;A0A0B4LGF5;A1Z9N0		Opa1	12594000	9865300	-0.352302	-0.352302
A0A0B4LGV6;Q9VHG5		Ibf1	21454000	16772000	-0.355192	-0.355192
A4V303;P48605	T-complex protein 1 subunit gamma	Cctgamma	23853000	18635000	-0.356156	-0.356156
A4V449;Q94511	NADH-ubiquinone oxidoreductase 75 kDa subunit, mitochondrial	ND-75;ND75	8733500	6791600	-0.362808	-0.362808
P54622	Single-stranded DNA-binding protein, mitochondrial	mtSSB	48949000	37866000	-0.370376	-0.370376
Q9V3E7		Ref1	70572000	53785000	-0.391892	-0.391892
Q9VPR5			32264000	24576000	-0.392675	-0.392675
Q7KUX7;X2JC79;X2JE34;Q8IR13;Q9VXF8		Rbp2	26171000	19920000	-0.393751	-0.393751
Q9W1H8		Thiolase	60221000	45586000	-0.401676	-0.401676
M9NFR5;Q95RE4		yps	27320000	20647000	-0.404025	-0.404025
A0A0B4LH64;Q8SWR8-2;Q8SWR8-3;Q8SWR8	Ataxin-2 homolog	Atx2	9809400	7412000	-0.404302	-0.404302
Q7PLL1;Q8SYL3;L7EEF1;Q7PLL3		eIF-4B	17059000	12705000	-0.425137	-0.425137
A0A0B4LFD2;P29845	Heat shock 70 kDa protein cognate 5	Hsc70-5	53912000	39964000	-0.431905	-0.431905
O16043		Df31	126480000	93589000	-0.434498	-0.434498
Q9VFT4		rin	76424000	56362000	-0.439303	-0.439303
Q9VYW3		RPA3	17387000	12684000	-0.454999	-0.454999
Q7K180		Map60	45006000	32823000	-0.45541	-0.45541
M9PHL0;M9PHZ0;M9PI16;Q9VWF2	Supporter of activation of yellow protein	e(y)3	7915700	5743500	-0.462787	-0.462787
Q9V535	RNA-binding protein 8A	tsu	16021000	11587000	-0.467457	-0.467457
Q9V4N3;Q9V4N3-2	Cytochrome b5	Cyt-b5	13916000	9962700	-0.482136	-0.482136
A0A0B4KFZ9;P84040	Histone H4	His4r;His4	2423800000	1734200000	-0.483	-0.483
Q7KRU8;H1UUD2;B8A405;A0A0B4KI27;Q8I0T0	Ferritin	Fer1HCH;Fer1HCH-RD	90289000	64177000	-0.492494	-0.492494
Q9VP57		pzg	46789000	33155000	-0.496943	-0.496943
Q9VNI3	UPF0609 protein CG1218	CG1218	22241000	15732000	-0.49952	-0.49952
Q9VVU6			9794500	6911300	-0.503015	-0.503015
M9MRD0;P35122;M9PE40	Ubiquitin carboxyl-terminal hydrolase	Uch	22077000	15575000	-0.503312	-0.503312
B7YZQ7;A0A0B4K7G9;O77460	Inorganic pyrophosphatase	Nurf-38	20548000	14424000	-0.510527	-0.510527
E2QD63;Q86DS1;C4NYP8	Hsc70-interacting protein 2;Hsc70-interacting protein 1	HIP-R;HIP	23501000	16367000	-0.521932	-0.521932
X2JH42;L0MQ04;Q05825	ATP synthase subunit beta;ATP synthase subunit beta, mitochondrial	ATPsynbeta;ATPsyn-beta	208010000	143220000	-0.53842	-0.53842
Q9GU68	Eukaryotic translation initiation factor 5A	eIF-5A	63228000	43253000	-0.547763	-0.547763
Q7JNE1		prod	12489000	8459400	-0.562031	-0.562031
Q9VC94			4316800	2922700	-0.562661	-0.562661
Q9W2U7;M9PE74		nocte	20159000	13579000	-0.570047	-0.570047
Q8T6B9;A4V193;Q8T6B9-2	Poly(U)-binding-splicing factor half pint	pUf68	44477000	29812000	-0.577166	-0.577166
Q9VGL0			13203000	8622600	-0.614671	-0.614671
P48159	60S ribosomal protein L23	RpL23	19007000	12400000	-0.616191	-0.616191
M9PJC7;P13709;M9PE02;E1JJJ8;M9PGM8;P13709-2	Homeotic protein female sterile	fs(1)h	45111000	29325000	-0.621348	-0.621348
Q7KVQ0	Probable H/ACA ribonucleoprotein complex subunit 1	CG4038	28164000	18051000	-0.641773	-0.641773
M9PF14;M9PF20;Q9VTZ0;M9PI44		tral	59538000	37786000	-0.655959	-0.655959
Q9VQ61;Q8IPY3	Aspartate aminotransferase	Got2	96505000	61245000	-0.656012	-0.656012
A0A0B4K6N1;Q8MLY8	40S ribosomal protein S8	RpS8	5891000	3710400	-0.666938	-0.666938
Q9W1V3	rRNA 2-O-methyltransferase fibrillarin	Fib	68980000	43215000	-0.674646	-0.674646
Q9W396		HP1b	16982000	10610000	-0.678582	-0.678582
M9NDC3;O18388	Importin subunit beta	Fs(2)Ket	24202000	15089000	-0.681629	-0.681629
Q9VLD6-2;Q9VLD6	Borealin	borr	13675000	8516300	-0.683242	-0.683242
M9NDP1;Q24117	Dynein light chain 1, cytoplasmic	ctp	15017000	9278500	-0.694633	-0.694633
A0A0C4DHG5;P26686-3;P26686-2;P26686-5;P26686	Serine-arginine protein 55	B52	235510000	145230000	-0.697449	-0.697449
A0A126GUM8;A0A0B4K6T1;A0A0B4K7U5;E1JH02;A0A0B4KFC5;Q86S05-3;Q86S05-2;Q86S05;D0Z768	Protein lingerer	lig;lig-RA	32020000	19369000	-0.725224	-0.725224
A0A0B4LGQ1;Q00637	Superoxide dismutase;Superoxide dismutase [Mn], mitochondrial	Sod2	12350000	7468300	-0.725659	-0.725659
Q9V9U3;Q8IMG1;Q8I0J1			210900000	125670000	-0.746919	-0.746919
Q95029-2;Q95029;A0A0B4JD48	Cathepsin L;Cathepsin L heavy chain;Cathepsin L light chain	Cp1	39005000	23200000	-0.749534	-0.749534
X2JDP6;M9MRG2;Q8T079	Putative oxidoreductase GLYR1 homolog	CG4747	48249000	28513000	-0.758879	-0.758879
Q9VWH4-2;Q9VWH4	Probable isocitrate dehydrogenase [NAD] subunit alpha, mitochondrial	l(1)G0156	33895000	19998000	-0.761217	-0.761217
A0A0B4LF57;P62152	Calmodulin	Cam	84363000	49375000	-0.77283	-0.77283
M9PEA6;O76927-2;O76927	40S ribosomal protein S21	RpS21	34307000	19987000	-0.779441	-0.779441
Q7KN62;A0A0B4LFZ4;Q7KN62-3;Q7KN62-2	Transitional endoplasmic reticulum ATPase TER94	TER94	70513000	40320000	-0.806394	-0.806394
Q9VE79			35106000	19878000	-0.820545	-0.820545
X2JB87;Q9Y1A3	Mitochondrial import inner membrane translocase subunit Tim8	Tim8	20914000	11764000	-0.83009	-0.83009
X2JC80;P38979-2;P38979	40S ribosomal protein SA	sta	82217000	46159000	-0.832825	-0.832825
Q9U9Q1		RfC38	54166000	30296000	-0.83826	-0.83826
P84051;Q4AB57	Histone H2A	His2A;His2A:CG33859	248270000	138030000	-0.846928	-0.846928
Q7JXC4		P32	20545000	11271000	-0.866172	-0.866172
A0A0B4K713;Q9Y091-2;Q9Y091	Pre-mRNA-splicing regulator female-lethal(2)D	fl(2)d	9121400	4917600	-0.891301	-0.891301
Q9VJ86		bsf	30393000	16281000	-0.90055	-0.90055
O97102	Small ubiquitin-related modifier	smt3	126430000	66838000	-0.919598	-0.919598
A0A0B4LFL3;O96827	Probable elongation factor 1-beta	Ef1beta	72163000	38039000	-0.92378	-0.92378
Q86B87;Q86B87-26;A0A0B4K6B8;A0A0B4K7A6;Q86B87-21;Q86B87-19;Q86B87-20;Q86B87-18;Q86B87-17;Q86B87-16;Q86B87-29;Q86B87-28;Q86B87-15;Q86B87-27;Q86B87-23;Q86B87-14;Q86B87-13;Q86B87-31;Q86B87-12;Q86B87-11;Q86B87-10;Q86B87-24;Q86B87-22;Q86B87-25;Q86B87-9;Q86B87-8;Q86B87-7;Q86B87-30;Q86B87-6;Q86B87-5;Q86B87-4;Q86B87-3	Modifier of mdg4	mod(mdg4)	4546500	2387400	-0.929316	-0.929316
Q9W2M4			61758000	31707000	-0.961825	-0.961825
F3YDH0;P29844	Heat shock 70 kDa protein cognate 3	Hsc70-3	332600000	170440000	-0.964524	-0.964524
X2JGP4;P54399;P54399-2	Protein disulfide-isomerase	Pdi	23110000	11820000	-0.967287	-0.967287
B7Z0I8			149400000	76211000	-0.971109	-0.971109
Q9XZ29	Kinesin-like protein	Klp3A	27738000	14104000	-0.975759	-0.975759
O02649	60 kDa heat shock protein, mitochondrial	Hsp60	193940000	98237000	-0.981272	-0.981272
M9NDX3;Q494M1;P30189;Q8IR39;X2JKD2	DNA topoisomerase 1	Top1	169720000	85551000	-0.9883	-0.9883
P15357	Ubiquitin-40S ribosomal protein S27a;Ubiquitin;40S ribosomal protein S27a	RpS27A	263670000	129570000	-1.025	-1.025
Q9VNX6;M9PFZ1;M9MSM4;Q7KTV5		Nopp140	40744000	19833000	-1.03868	-1.03868
D2NUK9;Q9U3Z7	NHP2-like protein 1 homolog	hoip	68573000	31819000	-1.10775	-1.10775
A4V2K7;P22058	Chromosomal protein D1	D1	374910000	173380000	-1.11261	-1.11261
A0A0B4KEH0;P29310;P29310-3;P29310-2	14-3-3 protein zeta	14-3-3zeta	238620000	110250000	-1.11394	-1.11394
Q9VRJ4			124090000	54103000	-1.19761	-1.19761
Q8INM3-2;Q8INM3	Protein slender lobes	sle	320800000	133480000	-1.26505	-1.26505
Q9VVU1		CG3902-RA	15297000	6294300	-1.28113	-1.28113
Q9VPM7;M9PAY6;M9PDS0		CG17078-RA	26728000	10521000	-1.34508	-1.34508
Q8SY19		Mgstl	12776000	4996600	-1.35442	-1.35442
Q9VFV9		Droj2	232400000	85545000	-1.44185	-1.44185
P05205	Heterochromatin protein 1	Su(var)205	553090000	197760000	-1.48376	-1.48376
A8E6M1;A1ZBB4;E1JGL8			52483000	18327000	-1.51788	-1.51788
Q24572;E1JIL4	Probable histone-binding protein Caf1	Caf1	35138000	11817000	-1.57217	-1.57217
P52295	Importin subunit alpha	Pen	139680000	46212000	-1.59579	-1.59579
Q9VKD8;Q95TU2			39998000	12993000	-1.62219	-1.62219
M9PCH8;Q9VLU0	Barrier-to-autointegration factor	baf	80983000	26258000	-1.62486	-1.62486
Q9W1G7		Nap1	31570000	10046000	-1.65193	-1.65193
Q9V429-2;Q9V429	Thioredoxin-2	Trx-2	13849000	4048800	-1.77422	-1.77422
Q9VUA0	G patch domain-containing protein 1 homolog	CG8833	46901000000	13375000000	-1.81008	-1.81008
Q7KU01;Q9VPU9		PNUTS	13358000	3421800	-1.96488	-1.96488
A0A0B4KFE9;A1Z8P9	Nucleoprotein TPR	Mtor	186970000	44125000	-2.08314	-2.08314
Q7YZ99;Q9W0B0			1268200000	275940000	-2.20036	-2.20036
Q9VF92;A0A0B4KG69		ear	273880000	21027000	-3.70323	-3.70323
