# Supplementary material for: Multi-level and lineage-specific interactomes of the Hox transcription factor Ubx contribute to its functional specificity
Source: Nat Commun. 2020 Mar 13;11:1388. doi: 10.1038/s41467-020-15223-x (PMC7069958; doi:10.1038/s41467-020-15223-x)
Supplement: Supplementary file 14 — Supplementary Data 11 [file 41467_2020_15223_MOESM14_ESM.xlsx]

## Sheet: Log2 LFQ N51AGFP_R4
Majority protein IDs	Protein names	Gene names	LFQ intensity GFP_R4	LFQ intensity N51A_R4	log2 (LFQ-N51A/GFP) formula	log2 (LFQ-N51A/GFP) only value
Q8IN02		Dph5	0	0	#DIV/0!	#DIV/0!
Q9VJL9		BG:DS02740.2	0	45568000	#DIV/0!	∞
Q4ABE3		His1:CG33801	9311400	0	#NUM!	#NUM!
Q9VJ74			2259500	0	#NUM!	#NUM!
A0A0B4KG40;A0A0B4LH38;Q9VH10;A0A0B4JCW7;A0A0B4LGZ2;A0A0B4LH08			0	0	#DIV/0!	#DIV/0!
X2JAC7;Q8IRV7;M9NGK3;X2JDK9;M9NDM1;M9NFR6;Q8IRV8;M9NGL3;X2JE09;A0A023GRW4;Q8IRV9;Q9W4Y4;M9NE61;X2JCE8;M9NFS1;E1JJC0;M9NDL5;M9NES6;Q9W4Y3;M9NET2;M9NE56;Q8MPN3		trol	0	0	#DIV/0!	#DIV/0!
E1JGQ3;Q9W2J6;A0A0B4LG72;A0A0B4LG29;A0A0B4K7X5;A0A0B4LFW5		Glycogenin	0	0	#DIV/0!	#DIV/0!
Q8INB6;Q86BR9;Q86NK8;Q4AB31;A0A0B4K7C4;A0A0B4K697;A0A0B4KHL4;Q8IHB0;Q9VEX2;Q59DW8		gish	0	0	#DIV/0!	#DIV/0!
E1JJ45;Q7KES3;Q8IMF8;A0A0B4LHY1;Q8WR53;Q7KRS7;A8JRI1;Q95UI6;A0A0B4K6P4;A0A0B4K6W9		heph	0	0	#DIV/0!	#DIV/0!
A0A0B4K652;P36958	DNA-directed RNA polymerase subunit;DNA-directed RNA polymerase II subunit RPB9	RpII15	0	0	#DIV/0!	#DIV/0!
A0A0B4KGB3;A4V310;B7Z0L2;A0A0B4JCY6;Q7KSF4;A0A0B4KHN1;A0A0B4KGT8;Q9VEN1-2;Q9VEN1	Filamin-A	cher	0	0	#DIV/0!	#DIV/0!
A0A0B4KH09;A0A0B4K6L6;A0A0B4LHP1;A0A0B4JD02;A0A0B4JDF1;P16371-2;P16371	Protein groucho	gro	0	0	#DIV/0!	#DIV/0!
Q8INQ0;Q9VHK4;B7Z0U1;Q9VHK1;Q9VHK3;A0A0B4K6Y7;Q8MQQ3;A8JQV7		pyd	0	0	#DIV/0!	#DIV/0!
A1Z7P7;A0A0B4K6T9;A0A0B4LEH9;A0A0B4JD33;Q8IGK3;A1Z7P5;Q9XYM5;Q5BIG7;A0A0B4JD03;A0A0B4JCQ7;Q7KNF5;A1Z7P9;A1Z7Q1;A1Z7P8		Su(var)2-10	0	0	#DIV/0!	#DIV/0!
A0A0B4JD39;P17789;A0A0B4JDG1;P42282	Protein tramtrack, beta isoform;Protein tramtrack, alpha isoform	ttk	0	0	#DIV/0!	#DIV/0!
A0A0B4KFD9			0	0	#DIV/0!	#DIV/0!
A0A0B4KEG7;P07187;A0A0B4KF10;P02839	Larval cuticle protein 2;Larval cuticle protein 1	Lcp2;Lcp1	0	0	#DIV/0!	#DIV/0!
A0A0B4JDD2;Q9VF00		GATAe	0	0	#DIV/0!	#DIV/0!
A0A0B4K629;P10105-2;P10105	Homeotic protein labial	lab	0	0	#DIV/0!	#DIV/0!
A0A0B4KGE6;A0A0B4KFH4;P26270	26S proteasome non-ATPase regulatory subunit 7	Rpn8	0	0	#DIV/0!	#DIV/0!
A1Z8M2;A0A0B4KEM1;A8DYA3;A0A0B4KFE3		tou	0	0	#DIV/0!	#DIV/0!
A0A0B4KF90;A0A0B4KGC6;B7Z0U7;A0A0B4KFE2;E1JJ78;A0A0B4K603;A0A0B4K6V2;A0A0B4K631;Q9VI75	Phosphatidylinositol-binding clathrin assembly protein LAP	lap	0	0	#DIV/0!	#DIV/0!
A0A0B4K680;Q9VFK6	Histone-lysine N-methyltransferase pr-set7	pr-set7	0	0	#DIV/0!	#DIV/0!
G3JX25;C1C3E7;G3JX31;G3JX29;G3JX30;G3JX27;G3JX28;A0A0B4KFR8;G3JX32;A0A0B4KER6;A0A0B4KEW3;A0A0B4LGL0;A0A126GUN6;A1ZA47-7;A1ZA47-4;A1ZA47-5;A1ZA47-3;A1ZA47	PDZ and LIM domain protein Zasp	Zasp52	0	0	#DIV/0!	#DIV/0!
Q9VG78;A0A0B4K6G3		pps	0	0	#DIV/0!	#DIV/0!
A0A0B4K6U2;E1JIJ7;Q8INH9;A0A0B4K6G6;Q9VG05			0	0	#DIV/0!	#DIV/0!
A0A0B4K6J1;E2QCY6;P52172-3;P52172-2;P52172	Box A-binding factor	srp	0	0	#DIV/0!	#DIV/0!
A0A0B4KGY9;A0A0B4K6K8;Q9VBQ1;A0A0B4KHV4;Q8IMS8		msi	0	0	#DIV/0!	#DIV/0!
A0A0B4K6M7;Q9VHA0	Polycomb protein Scm	Scm	0	0	#DIV/0!	#DIV/0!
A0A0B4LGZ5;P46222	60S ribosomal protein L11	RpL11	0	0	#DIV/0!	#DIV/0!
A0A0B4KFT0;Q94514	Cytochrome c oxidase subunit 5A, mitochondrial	CoVa	0	0	#DIV/0!	#DIV/0!
Q9VEL9;A0A0B4KG53		Mur89F	0	0	#DIV/0!	#DIV/0!
A0A0B4K6W1;P08970	Protein suppressor of hairy wing	su(Hw)	0	0	#DIV/0!	#DIV/0!
Q9VFC6;Q8INF1;Q8I062;E1JIK9;E1JIK6;A0A0B4KG65;Q95U15;C1C553;Q70VI1;Q9VFC7;C1C529		Mf	0	0	#DIV/0!	#DIV/0!
A0A0B4KGG9		CtBP	0	0	#DIV/0!	#DIV/0!
A0A0B4LHK4;A0A0B4KHZ8;A0A0B4KHR8;A0A0B4K725;Q9VCA8	Ankyrin repeat and KH domain-containing protein mask	mask	0	0	#DIV/0!	#DIV/0!
A0A0B4LF93;A1Z928;A1Z927;A0A126GUN9;A0A0B4LF82;Q5U0Y0;A0A0B4K765		Sin3A	0	0	#DIV/0!	#DIV/0!
E1JH64;A1Z9J2;A1Z9J0;B7YZG4;B7YZG2;B7YZG3;A1Z9I8;E1JH62;A1Z9I9;A0A0B4K7P8;A0A0B4K7Y9;A0A0B4K869;E1JH65;A0A0B4K788;A0A0B4K867;B7YZG6;B7YZG5;E1JH63;A1Z9J1;A1Z9J3;A0A0B4K718		shot	0	0	#DIV/0!	#DIV/0!
A0A0B4K849;A0A0B4K7A5;A8DYJ2;Q02645-4;Q02645-2;Q02645	Protein hu-li tai shao	hts	0	0	#DIV/0!	#DIV/0!
Q0E914;A0A0B4KEV0;A1ZBN3;Q8IHH3;A0A0C4DHD5;D5AEJ9;Q7JMZ7;Q6NND8;A0A0B4K7I6;A0A0B4K7W3;A0A0B4K7B0;A0A0B4K852;A0A0B4K8A2;A0A0B4KF04;A0A0B4K8A1;A0A0B4K7H8;A0A0B4K7W7;A0A0B4K7I2		sm	0	0	#DIV/0!	#DIV/0!
Q9V3V2;A0A0B4K7C5		Fkbp14	0	0	#DIV/0!	#DIV/0!
A1ZB78;A1ZB77;Q7JRI6;A1ZB79;A1ZB80;E1JGL5;A0A0B4K7G1;A1ZB83;A0A0B4LGX1;A0A0B4K897		CG5174-RA	0	0	#DIV/0!	#DIV/0!
A0A0B4KGW5;Q9VCC1;Q0KI21;A0A0B4LIJ3			0	0	#DIV/0!	#DIV/0!
A0A0B4KH85;Q9VEW2	Putative SERF-like protein	CG17931	0	0	#DIV/0!	#DIV/0!
A0A0B4K7L0;Q9W252	DNA repair protein RAD50	rad50	0	0	#DIV/0!	#DIV/0!
A0A0B4KHE9;A0A0B4KI10;Q9V3P6-2;Q9V3P6	26S proteasome non-ATPase regulatory subunit 1	Rpn2	0	0	#DIV/0!	#DIV/0!
A0A0B4KHR6;Q8MT36	Histone-lysine N-methyltransferase;Probable histone-lysine N-methyltransferase Mes-4	Mes-4	0	0	#DIV/0!	#DIV/0!
A0A0B4K7Z5;Q7KLV9;Q7KLV9-2	26S proteasome non-ATPase regulatory subunit 11	Rpn6	0	0	#DIV/0!	#DIV/0!
A0A0B4KFL0;A0A0B4K851;A0A126GUM4;Q4Z8K6-3;Q4Z8K6-2;Q4Z8K6	Ran-binding proteins 9/10 homolog	RanBPM	0	0	#DIV/0!	#DIV/0!
A0A0B4KI43;Q9VB55;A0A0B4KHZ0;A8JRE3;A0A0B4K7W6		woc	0	0	#DIV/0!	#DIV/0!
A0A0B4KI59;Q9VAC9			0	0	#DIV/0!	#DIV/0!
A0A0B4LEV2;Q26454	DNA replication licensing factor MCM4	dpa	0	0	#DIV/0!	#DIV/0!
A0A0B4LEY6;Q94518	Nascent polypeptide-associated complex subunit alpha	Nacalpha	0	0	#DIV/0!	#DIV/0!
A0A0B4KEI8;Q7JQY8			0	0	#DIV/0!	#DIV/0!
A0A0B4KGP8;Q24208;Q24208-2;P45975	Eukaryotic translation initiation factor 2 subunit 3;Histone-lysine N-methyltransferase Su(var)3-9	eIF-2gamma;Su(var)3-9	0	0	#DIV/0!	#DIV/0!
A0A0B4KEK1;Q0E9C2;A0A0B4KET9;A0A0B4KFP2	Enhancer of polycomb-like protein	E(Pc)	0	0	#DIV/0!	#DIV/0!
A0A0B4KH34;P22464-3;P22464-2;P22464	Annexin;Annexin B9	AnxB9	0	0	#DIV/0!	#DIV/0!
A0A0B4KEM6;P07189	Larval cuticle protein 4	Lcp4	0	0	#DIV/0!	#DIV/0!
A0A0B4KEQ0;Q24318-2;Q24318	Transcription factor Dp	Dp	0	0	#DIV/0!	#DIV/0!
A0A0B4LFD9;Q8T3U2	40S ribosomal protein S23	RpS23	0	0	#DIV/0!	#DIV/0!
E1JJ07;A0A126GV17;A0A0B4KHC0;P14734	Protein fork head	fkh	0	0	#DIV/0!	#DIV/0!
Q9N693;E1JGL0;A0A0B4KEU2		sbb	0	0	#DIV/0!	#DIV/0!
Q0E993;A0A0B4KF06		Aats-val	0	0	#DIV/0!	#DIV/0!
A0A0B4KF63;A0A0B4JD77;E1JH70;A1Z9W7;A0A0B4JD54;Q7KMM8;A0A0B4JCT6;A1Z9W5;A8DYE0		Kank	0	0	#DIV/0!	#DIV/0!
A1ZA05;Q0E965;A0A0B4KF69		SRPK	0	0	#DIV/0!	#DIV/0!
Q9VI61;A0A0B4KF76;Q8INT1;A0A0B4KFQ4;E1JJ75;E1JJ76;A8JQU7;Q7KSZ0;A0A0B4KFD2;Q9VI63;A0A0B4KGB4;A8JQU6;A0A0B4KGP1		Alh	0	0	#DIV/0!	#DIV/0!
A0A0B4LFL2;A1ZAX1	Eukaryotic translation initiation factor 3 subunit C	eIF3-S8	0	0	#DIV/0!	#DIV/0!
A0A0B4LG47;Q24141	Shugoshin	mei-S332	0	0	#DIV/0!	#DIV/0!
A0A0B4KF97;Q9VNE0			0	0	#DIV/0!	#DIV/0!
Q9VHX9;A0A0B4KFA6		CD98hc	0	0	#DIV/0!	#DIV/0!
A0A0B4LGF8;P53777;B7YZP9	Muscle LIM protein 1	Mlp60A	0	0	#DIV/0!	#DIV/0!
A1Z8Z3		Cpr49Ag	0	0	#DIV/0!	#DIV/0!
A0A0B4LGS4;P54611	V-type proton ATPase subunit E	Vha26	0	0	#DIV/0!	#DIV/0!
A0A0B4LFF7;D3DMX8;A0A0B4LFE2;A1Z9Z1;Q7K0W0		CG8079-RB	0	0	#DIV/0!	#DIV/0!
A0A0B4LH50;P10981	Actin-87E	Act87E	0	0	#DIV/0!	#DIV/0!
A0A0B4KFJ2;O15945	Aryl hydrocarbon receptor nuclear translocator homolog	tgo	0	0	#DIV/0!	#DIV/0!
A0A0B4KFP4;Q8INR6;Q8INR6-2	Histone-lysine N-methyltransferase, H3 lysine-79 specific	gpp	0	0	#DIV/0!	#DIV/0!
X2JB24;A0A0S0WH10;Q9VU58	Neuropeptide-like 2	Nplp2	0	0	#DIV/0!	#DIV/0!
A0A0B4KFW0;Q8T0S6	Serine/threonine-protein kinase hippo	hpo	0	0	#DIV/0!	#DIV/0!
A0A0B4KFX5;A0A0B4KHB2;A0A0B4KFT4;A0A0B4KGZ7		CtBP	0	0	#DIV/0!	#DIV/0!
A0A0S0WNZ2;P52302;A0A0S0WGW8	Protein lethal(3)malignant blood neoplasm 1	l(3)mbn	0	0	#DIV/0!	#DIV/0!
A1A6X5;A8JNH4		CG34267-RA;CG34268-RA	0	0	#DIV/0!	#DIV/0!
A1Z7G2		CG14752-RA	0	0	#DIV/0!	#DIV/0!
A1Z8F3		CG13230-RA	0	0	#DIV/0!	#DIV/0!
Q9VNF7;B7Z0T5;Q9VNF6;A0A0B4KG70		MTA1-like	0	0	#DIV/0!	#DIV/0!
A0A0B4KHB1;Q7KSE8;A0A0B4KGD1;E1JIN6;Q8IN94	Trithorax group protein osa	osa	0	0	#DIV/0!	#DIV/0!
A0A0B4KH12;A0A0B4KHG7;A8WHL4;A0A0B4KHT0;Q9VDK5;A0A0B4KGE5		bon	0	0	#DIV/0!	#DIV/0!
E1JIR4;A0A0B4KGG8;P13607-7;P13607-6;P13607-2;P13607-4;P13607-5;P13607;P13607-3	Sodium/potassium-transporting ATPase subunit alpha	Atpalpha	0	0	#DIV/0!	#DIV/0!
Q9VRM2;B7Z0B9;Q86NR7			0	0	#DIV/0!	#DIV/0!
A0A0B4LIF3;A0A0B4KGH5;Q86NP2	Negative elongation factor A	Nelf-A	0	0	#DIV/0!	#DIV/0!
A0A0B4KHL7;A0A0B4KGN2;P91928	MICOS complex subunit Mic60	CG6455	0	0	#DIV/0!	#DIV/0!
A0A0B4LHB3;P12428	Protein brown	bw	0	0	#DIV/0!	#DIV/0!
A1Z8H1		Cpr47Ea	0	0	#DIV/0!	#DIV/0!
A1Z8H7;A0A0B4JCR2		Cpr47Ef	0	0	#DIV/0!	#DIV/0!
A1Z8Q0		TwdlBeta	0	0	#DIV/0!	#DIV/0!
M9NDW5;Q9VY64			0	0	#DIV/0!	#DIV/0!
M9NE25;Q9W5E0;Q9W5E0-2	Histone-lysine N-methyltransferase Suv4-20	Hmt4-20	0	0	#DIV/0!	#DIV/0!
Q9VB04;Q7KRX5;A0A0B4KH64		btz	0	0	#DIV/0!	#DIV/0!
A1Z8Y8		Cpr49Ad	0	0	#DIV/0!	#DIV/0!
B7Z0L1;B7Z0L0;Q9VES3;Q8INA9;A0A0B4KH94;A8JR25;P10674	Fasciclin-1	Fas1	0	0	#DIV/0!	#DIV/0!
A0A0B4KHA1;P25992	Yemanuclein-alpha	yem;yemalpha	0	0	#DIV/0!	#DIV/0!
M9NEU5;P25843	Profilin	chic	0	0	#DIV/0!	#DIV/0!
M9PC89;P17133	U1 small nuclear ribonucleoprotein 70 kDa	snRNP-U1-70K	0	0	#DIV/0!	#DIV/0!
E1JH59;A1Z9E2;A1Z9E2-2	Protein lin-54 homolog	mip120	0	0	#DIV/0!	#DIV/0!
A1Z9L3		pea	0	0	#DIV/0!	#DIV/0!
A0A0B4KHP8;E1JIU3;A0A0B4KHY5;H0RNC3;Q9VCP1-2;Q9VCP1	Uncharacterized protein CG4449	CG4449-RA;CG4449	0	0	#DIV/0!	#DIV/0!
A1Z9S6;A1Z9S5		Su(var)2-HP2	0	0	#DIV/0!	#DIV/0!
Q9VSE5;M9PEI0			0	0	#DIV/0!	#DIV/0!
A0A0B4KHX3;O76324	Discs overgrown protein kinase	dco	0	0	#DIV/0!	#DIV/0!
A1Z9U0		CG30480-RA	0	0	#DIV/0!	#DIV/0!
A1ZA23		CG8192-RA	0	0	#DIV/0!	#DIV/0!
A0A0B4KI23			0	0	#DIV/0!	#DIV/0!
A0A0B4KI24;Q27415-2;Q27415	Nucleoplasmin-like protein	Nlp	0	0	#DIV/0!	#DIV/0!
Q8SXJ4;A1ZB32			0	0	#DIV/0!	#DIV/0!
A1ZB61			0	0	#DIV/0!	#DIV/0!
A1ZBD8			0	0	#DIV/0!	#DIV/0!
A0A0B4LEV3;Q7JWR9	Zinc finger CCCH domain-containing protein 15 homolog	CG8635	0	0	#DIV/0!	#DIV/0!
A0A0B4LEV8;A1Z7A8;A1Z7A8-2		coil	0	0	#DIV/0!	#DIV/0!
A1Z7J7;A1Z7J6;A0A0B4LEY1;A0A0B4LEZ1		Sec31	0	0	#DIV/0!	#DIV/0!
A1ZBL7;E1JGM9;Q963E6;Q6NPA6;Q9V8V8;A1ZBL5;Q7YU80;Q963E5;E1JGN0;A1ZBL9		par-1	0	0	#DIV/0!	#DIV/0!
O97061		Ccp84Ad	0	0	#DIV/0!	#DIV/0!
A1ZBU8			0	0	#DIV/0!	#DIV/0!
A0A0B4LF64;P47948	Troponin C, isoform 2	TpnC47D	0	0	#DIV/0!	#DIV/0!
A4UZL5;P41043;A0A0B4KFT5	Glutathione S-transferase S1	GstS1	0	0	#DIV/0!	#DIV/0!
A0A0B4LFB3;Q7JVI3	Eukaryotic translation initiation factor 3 subunit M	Tango7	0	0	#DIV/0!	#DIV/0!
Q9VTR8;M9PF73			0	0	#DIV/0!	#DIV/0!
A4V0N4;Q27331	V-type proton ATPase catalytic subunit A isoform 2	Vha68-2	0	0	#DIV/0!	#DIV/0!
A4V2J1;Q24400	Muscle LIM protein Mlp84B	Mlp84B	0	0	#DIV/0!	#DIV/0!
A4V391;P12613	T-complex protein 1 subunit alpha	T-cp1	0	0	#DIV/0!	#DIV/0!
A0A0B4LFE1;Q7K5M2			0	0	#DIV/0!	#DIV/0!
M9PG09;Q9VNS3			0	0	#DIV/0!	#DIV/0!
E2QCF1;A0A0B4LFH8;Q7KN85		ATPCL	0	0	#DIV/0!	#DIV/0!
A0A0B4LFJ1;Q23997	Chitinase-like protein CG5210	CG5210	0	0	#DIV/0!	#DIV/0!
A8DQW8		clos	0	0	#DIV/0!	#DIV/0!
A8DRW0		Cpr49Aa	0	0	#DIV/0!	#DIV/0!
Q6NLM8;A0A0B4LFU3		sano	0	0	#DIV/0!	#DIV/0!
Q8MLW2;A0A0B4LFX8;Q9NDJ2;Q9NDJ2-2	Helicase domino	dom	0	0	#DIV/0!	#DIV/0!
A0A0B4LG36;Q06943	High mobility group protein Z	HmgZ	0	0	#DIV/0!	#DIV/0!
Q59DZ3;A8DZ03;A8DZ02;Q9VJW9		kuz	0	0	#DIV/0!	#DIV/0!
M9PCU1;M9PI83;M9PFX0;M9PFI5;X2JGR4;A8JNU2;M9PFI8;M9PCT8;M9PFS1;P00522	Non-specific protein-tyrosine kinase;Tyrosine-protein kinase Abl	Abl	0	0	#DIV/0!	#DIV/0!
A8JUV4		Vml	0	0	#DIV/0!	#DIV/0!
A8Y560;O17445	Ribosomal protein L15;60S ribosomal protein L15	RpL15	0	0	#DIV/0!	#DIV/0!
M9MRW2;Q8IQM3;Q9VUR5;Q9VUR6;B7Z058		RhoGAP71E	0	0	#DIV/0!	#DIV/0!
A0A0B4LGG6;Q9W1H0		Lpt	0	0	#DIV/0!	#DIV/0!
Q8T018;B7Z0B7;B7Z0B8			0	0	#DIV/0!	#DIV/0!
A4V1Y7;Q2PDY2;A4V1Y6;Q2PDY1;M9PFM7;Q08605-2;Q08605-3;Q08605-4;Q08605	Transcription factor GAGA	Trl	0	0	#DIV/0!	#DIV/0!
O97062		Ccp84Ae	0	0	#DIV/0!	#DIV/0!
A0A0B4LGT9;Q9VHV6			0	0	#DIV/0!	#DIV/0!
P18169;M9NEY9;P18170;P18171;M9NEA7;M9NG31	Defective chorion-1 protein, FC125 isoform;Defective chorion-1 protein, FC106 isoform;Defective chorion-1 protein, FC106 isoform;FC106 S80;FC106 S60;Defective chorion-1 protein, FC177 isoform	2001-12-01	0	0	#DIV/0!	#DIV/0!
B7Z100;B7Z103		CG42323-RC	0	0	#DIV/0!	#DIV/0!
C6SUW3;P55935;Q95RG1	40S ribosomal protein S9	RpS9	0	0	#DIV/0!	#DIV/0!
A0A0B4LH25;Q9W2K4;A8DYK5			0	0	#DIV/0!	#DIV/0!
D0Z760;P35820	Polycomb group protein Psc	Psc-RA;Psc	0	0	#DIV/0!	#DIV/0!
D1Z3A2;Q24407	ATP synthase-coupling factor 6, mitochondrial	ATPsyn-Cf6-RA;ATPsyn-Cf6	0	0	#DIV/0!	#DIV/0!
A0A0B4LH72;Q9VF08	Mitochondrial import inner membrane translocase subunit Tim16	blp	0	0	#DIV/0!	#DIV/0!
P06754-1;Q8IGY1;P06754;P49455	Tropomyosin-1, isoforms 9A/A/B;Tropomyosin-1, isoforms 33/34	Tm1	0	0	#DIV/0!	#DIV/0!
A0A0B4LHE7;Q9XZH6	V-type proton ATPase subunit G	Vha13	0	0	#DIV/0!	#DIV/0!
A0A0B4LHF7;Q9VD51	Probable ATP-dependent RNA helicase pitchoune	pit	0	0	#DIV/0!	#DIV/0!
P18432	Myosin regulatory light chain 2	Mlc2	0	0	#DIV/0!	#DIV/0!
A0A0B4LHR3;Q9GQN5	Transcriptional regulator ATRX homolog	XNP	0	0	#DIV/0!	#DIV/0!
A0A0B4LHS1;P06742-2;P06742	Myosin light chain alkali	Mlc1	0	0	#DIV/0!	#DIV/0!
D3DMM4;Q86B97;Q9VGE9;Q86B96;Q86B95;Q9VGF0;Q86B94		mfas-RJ;mfas	0	0	#DIV/0!	#DIV/0!
E1JH57;Q7K3L1	Guanylate kinase-associated protein mars	mars	0	0	#DIV/0!	#DIV/0!
A0A0B4LID0;Q9VE45		Muc91C	0	0	#DIV/0!	#DIV/0!
Q9VDS7;A0A0B4LID7		CG4538-RA	0	0	#DIV/0!	#DIV/0!
Q7PLP4;A8Y582;Q7PLP5			0	0	#DIV/0!	#DIV/0!
Q8IHA6;Q9VGX5;A0A0C4DHE3;Q8INL2		Cap-H2	0	0	#DIV/0!	#DIV/0!
A0A0C4DHG6;A0A0C4DHG2;Q07171-2;Q07171-6;Q07171	Gelsolin	Gel	0	0	#DIV/0!	#DIV/0!
E1JJN1;P35128	Ubiquitin-conjugating enzyme E2 N	ben	0	0	#DIV/0!	#DIV/0!
A4V2A4;Q95SZ9;M9PIK1;P91632;A0A0S0WH03;M9NGB9;Q0E8A7;M9NDY6;A4IJ59;M9NEH9		mub	0	0	#DIV/0!	#DIV/0!
E2QCP0;P84249	Histone H3;Histone H3.3	His3.3A	0	0	#DIV/0!	#DIV/0!
A0A0S0WNN6;Q9TVM2	Exportin-1	emb	0	0	#DIV/0!	#DIV/0!
M9MSF5;E8NH67;Q9W5X1		CG9572-RB;CG9572-RA	0	0	#DIV/0!	#DIV/0!
M9MS06;F0JAG6;M9PGA7;P18091-2;P18091-5;P18091-4;P18091-3;P18091	Alpha-actinin, sarcomeric	Actn	0	0	#DIV/0!	#DIV/0!
L0MLQ9;Q8IH18		4E-T	0	0	#DIV/0!	#DIV/0!
M9MRC9;P41092	60S ribosomal protein L27a	RpL27A	0	0	#DIV/0!	#DIV/0!
A0AQH0	Proteasome subunit beta type	Prosbeta1	0	0	#DIV/0!	#DIV/0!
A0T1Z5;B7Z0J2;A0T1Z4;Q9VFU8		yrt	0	0	#DIV/0!	#DIV/0!
M9NDA6;Q8I7C3	LIM and SH3 domain protein Lasp	Lasp	0	0	#DIV/0!	#DIV/0!
P92181		Lcp65Ac	0	0	#DIV/0!	#DIV/0!
A1YK02		Nup75	0	0	#DIV/0!	#DIV/0!
Q0E8P1;Q9VIX6			0	0	#DIV/0!	#DIV/0!
A1Z6I9	Non-specific protein-tyrosine kinase	Src42A	0	0	#DIV/0!	#DIV/0!
A1Z6L9		Trap1	0	0	#DIV/0!	#DIV/0!
M9NDM4;Q9V3J8	Protein will die slowly	wds	0	0	#DIV/0!	#DIV/0!
Q0E9B6	40S ribosomal protein S11	RpS11	0	0	#DIV/0!	#DIV/0!
A1Z6X0			0	0	#DIV/0!	#DIV/0!
A1Z6X6			0	0	#DIV/0!	#DIV/0!
E1JI93;Q9VSU2		Tequila	0	0	#DIV/0!	#DIV/0!
Q7K2P3;A1Z7Z4			0	0	#DIV/0!	#DIV/0!
E1JH24;A1Z817;E1JH25;A1Z818		CG30007-RB	0	0	#DIV/0!	#DIV/0!
A1Z843			0	0	#DIV/0!	#DIV/0!
A1Z898		Caf1-105	0	0	#DIV/0!	#DIV/0!
M9NEV0;Q9VMJ7	Lysine-specific demethylase lid	lid	0	0	#DIV/0!	#DIV/0!
M9NF33;Q9VSH4	Cleavage and polyadenylation specificity factor subunit CG7185	CG7185	0	0	#DIV/0!	#DIV/0!
M9PJM6;M9NH07;M9PHJ0;M9PHR2;P19351-6;P19351-8;P19351-12;P19351-7;P19351-5;P19351-4;P19351-2;P19351-3;P19351;B9EQV5;E1JJP0;P19351-9;P19351-13;P19351-11;X2JBP9;P19351-10	Troponin T, skeletal muscle	up	0	0	#DIV/0!	#DIV/0!
M9PCJ6;M9PC45;M9PC41;M9PB30;M9PEI7;M9PBZ4;M9PC48;M9PBZ0;M9PEH5;M9NCR4;M9NER8;M9PCJ8;M9PB31;M9NE82		dp	0	0	#DIV/0!	#DIV/0!
M9PCA1;P11449	Vitelline membrane protein Vm26Aa	Vm26Aa	0	0	#DIV/0!	#DIV/0!
Q7KV90;M9PBJ7;Q9W002;Q7KV89;Q7KV88;M9PH19		msn	0	0	#DIV/0!	#DIV/0!
M9PBZ9;P48598;P48598-2	Eukaryotic translation initiation factor 4E	eIF-4E	0	0	#DIV/0!	#DIV/0!
A1Z934			0	0	#DIV/0!	#DIV/0!
M9PC85;Q9V3V0		x16	0	0	#DIV/0!	#DIV/0!
E8NHB1;Q24325	Transcription initiation factor TFIID subunit 2	Taf2	0	0	#DIV/0!	#DIV/0!
M9PIM0;O61231	60S ribosomal protein L10	RpL10	0	0	#DIV/0!	#DIV/0!
Q6NP69		gfzf	0	0	#DIV/0!	#DIV/0!
A1Z9I5		tum	0	0	#DIV/0!	#DIV/0!
A1Z9L2;A1Z9L0;Q8T076;A0A0B4KFX4;A0A0B4KEP1;A0A0B4LFC1;A0A0B4KFM5;A0A0B4KF25		Rcd1	0	0	#DIV/0!	#DIV/0!
Q8IPD5		Cpr31A	0	0	#DIV/0!	#DIV/0!
Q7JZZ3			0	0	#DIV/0!	#DIV/0!
M9PEY6;Q9VM71	5-3 exoribonuclease 2 homolog	Rat1	0	0	#DIV/0!	#DIV/0!
A1ZA03		Pms2	0	0	#DIV/0!	#DIV/0!
Q7K0S6			0	0	#DIV/0!	#DIV/0!
A1ZAB5;A0A0B4KEX0	Protein clueless	clu	0	0	#DIV/0!	#DIV/0!
A1ZAJ7			0	0	#DIV/0!	#DIV/0!
Q8IFW6;A1ZAK4;A1ZAK3;Q8T0D3		Dek	0	0	#DIV/0!	#DIV/0!
M9PFF0;P41126	60S ribosomal protein L13	RpL13	0	0	#DIV/0!	#DIV/0!
A1ZAY8		CG4996-RA	0	0	#DIV/0!	#DIV/0!
Q9XZ03;M9PFR6		mbf1	0	0	#DIV/0!	#DIV/0!
M9PFV9;P20232	Transcription elongation factor S-II	TfIIS	0	0	#DIV/0!	#DIV/0!
A1ZB71		GstE6	0	0	#DIV/0!	#DIV/0!
M9PFZ6;P02574	Actin, larval muscle	Act79B	0	0	#DIV/0!	#DIV/0!
Q7K5M0		scaf	0	0	#DIV/0!	#DIV/0!
A1ZBE9			0	0	#DIV/0!	#DIV/0!
A1ZBJ2			0	0	#DIV/0!	#DIV/0!
M9PG40;Q8SYG3;D3DME9;M9PDD4		CG40045-RA	0	0	#DIV/0!	#DIV/0!
M9PG47;P13008	40S ribosomal protein S26	RpS26	0	0	#DIV/0!	#DIV/0!
M9PGZ2;Q9VYM0		Cpr11B	0	0	#DIV/0!	#DIV/0!
M9PH59;Q9VXX8	Ribosomal protein L37;Probable 60S ribosomal protein L37-A	RpL37a	0	0	#DIV/0!	#DIV/0!
M9PHK2;Q0KHQ5;Q8IQW6;Q0KHQ5-2		Tao	0	0	#DIV/0!	#DIV/0!
M9PHM6;Q9VS34	60S ribosomal protein L18	RpL18	0	0	#DIV/0!	#DIV/0!
A4UZW2;P40320-4;P40320-3;P40320;E4NKH6;M9PAY2;P40320-2	S-adenosylmethionine synthase	Sam-S	0	0	#DIV/0!	#DIV/0!
Q95RB2		Cpr49Ae	0	0	#DIV/0!	#DIV/0!
M9PJG5;Q9W2X3		CG15308-RB	0	0	#DIV/0!	#DIV/0!
A4V0U4;Q9VJ39	Leukotriene A(4) hydrolase		0	0	#DIV/0!	#DIV/0!
N0D8I3;Q9W420	Transcription elongation factor SPT6	Spt6	0	0	#DIV/0!	#DIV/0!
Q86BI3;F0JAG2;Q9VUY6		Zn72D	0	0	#DIV/0!	#DIV/0!
A4V201;E1JI11;M9PFP3;M9PI76;B7Z060;P47825-2;P47825	Transcription initiation factor TFIID subunit 4	Taf4	0	0	#DIV/0!	#DIV/0!
O02195	Eukaryotic translation initiation factor 3 subunit I	Trip1	0	0	#DIV/0!	#DIV/0!
A4V2I0;Q7KSX2;P15364	Protein amalgam	Ama	0	0	#DIV/0!	#DIV/0!
O16130	60S ribosomal protein L39	RpL39	0	0	#DIV/0!	#DIV/0!
O16797	60S ribosomal protein L3	RpL3	0	0	#DIV/0!	#DIV/0!
O18332		Rab1	0	0	#DIV/0!	#DIV/0!
O18413;Q9VA54	26S protease regulatory subunit 8	Rpt6;Rpt6R	0	0	#DIV/0!	#DIV/0!
A4V383;P91929	NADH dehydrogenase [ubiquinone] 1 alpha subcomplex subunit 10, mitochondrial	ND-42;ND42	0	0	#DIV/0!	#DIV/0!
O61613	Glycylpeptide N-tetradecanoyltransferase	Nmt	0	0	#DIV/0!	#DIV/0!
O76904		fs(1)N	0	0	#DIV/0!	#DIV/0!
O76994		Ip259	0	0	#DIV/0!	#DIV/0!
Q961D9	Protein BCL9 homolog	lgs	0	0	#DIV/0!	#DIV/0!
O97060		Ccp84Ac	0	0	#DIV/0!	#DIV/0!
Q8I0P8		Cpr65Av	0	0	#DIV/0!	#DIV/0!
Q8IMV6		Saf-B	0	0	#DIV/0!	#DIV/0!
Q9VCE3;Q8IMX4		Rox8	0	0	#DIV/0!	#DIV/0!
A4V4C1;M9NGA3;M9NDU6;M9PHA6;P08182-3;P08182	Casein kinase II subunit beta	CkIIbeta	0	0	#DIV/0!	#DIV/0!
A4V4I0;P26308	Guanine nucleotide-binding protein subunit beta-1	Gbeta13F	0	0	#DIV/0!	#DIV/0!
A4V4J0;M9PJN9;E1JJA5;A4V4I8;X2JE15;E1JJA4;M9PHQ0;P27619-2;P27619	Dynamin	shi	0	0	#DIV/0!	#DIV/0!
A5XCL5;Q9VSW2;E1JI91;Q9VSW1		UGP	0	0	#DIV/0!	#DIV/0!
O97063		Ccp84Af	0	0	#DIV/0!	#DIV/0!
P04359;P04359-2	60S ribosomal protein L32	RpL32	0	0	#DIV/0!	#DIV/0!
P05389	60S acidic ribosomal protein P2	RpLP2	0	0	#DIV/0!	#DIV/0!
Q9VMS2;M9NES4;A8DYV5		Ncoa6	0	0	#DIV/0!	#DIV/0!
Q9V3L8		Ccp84Aa	0	0	#DIV/0!	#DIV/0!
P07185	Chorion protein S15	Cp15	0	0	#DIV/0!	#DIV/0!
P07186	Chorion protein S19	Cp19	0	0	#DIV/0!	#DIV/0!
P07486	Glyceraldehyde-3-phosphate dehydrogenase 1	Gapdh1	0	0	#DIV/0!	#DIV/0!
P12982;Q05547;A0A0B4KHS9;P48461	Serine/threonine-protein phosphatase alpha-2 isoform;Serine/threonine-protein phosphatase alpha-3 isoform;Serine/threonine-protein phosphatase;Serine/threonine-protein phosphatase alpha-1 isoform	Pp1-87B;Pp1-13C;Pp1alpha-96A	0	0	#DIV/0!	#DIV/0!
A8JNT6;Q9VUX7;A8JNT5;Q9VUX6;A8JNT4;Q8MV37;M9PCQ3;Q8IQN4;M9NDA1;M9NFF6;M9NDS8;M9NEB2		Mbs	0	0	#DIV/0!	#DIV/0!
P17210	Kinesin heavy chain	Khc	0	0	#DIV/0!	#DIV/0!
Q9VVC5;Q8IQQ0;A8JNU6		Nc73EF	0	0	#DIV/0!	#DIV/0!
M9PGG0;M9PG88;M9PIL3;Q9VNS2;A8JNX0		ArfGAP3	0	0	#DIV/0!	#DIV/0!
Q9VH84;A8JQW3		Pnn	0	0	#DIV/0!	#DIV/0!
A8JRA4;Q8IMU5;Q9VBZ5		CG6422-RB	0	0	#DIV/0!	#DIV/0!
A8JRB8;A8JRC1;Q8MT18		CG5028-RC	0	0	#DIV/0!	#DIV/0!
Q8IR11		TwdlX	0	0	#DIV/0!	#DIV/0!
M9NGR9;Q9W433;M9NDQ0;A8JUY8;M9PGH9		Ca-alpha1T	0	0	#DIV/0!	#DIV/0!
X2JIN0;M9MSA5;X2JDY1;A8JV00;M9PGT0;M9PDW8;M9PJ82;E2QD99			0	0	#DIV/0!	#DIV/0!
M9PBH6;Q9W0K4	Protein bric-a-brac 2	bab2	0	0	#DIV/0!	#DIV/0!
Q9W3F6;A8JV22;X2JEJ0;A8JV24		CG1440-RC	0	0	#DIV/0!	#DIV/0!
P23779	Cystatin-like protein	Cys	0	0	#DIV/0!	#DIV/0!
M9PDQ0;M9PBI5;M9PGV6;P13395	Spectrin alpha chain	alpha-Spec	0	0	#DIV/0!	#DIV/0!
M9PET0;M9PC43;B5RIM9;P13706-4;P13706-2;P13706-3;P13706	Glycerol-3-phosphate dehydrogenase [NAD(+)];Glycerol-3-phosphate dehydrogenase [NAD(+)], cytoplasmic	Gpdh	0	0	#DIV/0!	#DIV/0!
B5RJQ0;Q95028	L-lactate dehydrogenase	ImpL3	0	0	#DIV/0!	#DIV/0!
B7YZI0;Q9V7N5-2;Q9V7N5-3;Q9V7N5	V-type proton ATPase subunit C	Vha44	0	0	#DIV/0!	#DIV/0!
P29327;Q95TP9	40S ribosomal protein S6	RpS6	0	0	#DIV/0!	#DIV/0!
Q53YH3;P29413	Calreticulin	Crc	0	0	#DIV/0!	#DIV/0!
P29843;Q8I0E9	Heat shock 70 kDa protein cognate 1	Hsc70-1	0	0	#DIV/0!	#DIV/0!
G4LTX2;B7Z073	SOSS complex subunit C homolog	CG42374-RA;CG42374	0	0	#DIV/0!	#DIV/0!
B7Z098;Q9VNX8;M9MS45	Eukaryotic translation initiation factor 2A	CG7414	0	0	#DIV/0!	#DIV/0!
X2J5G6;P32100	60S ribosomal protein L7	RpL7	0	0	#DIV/0!	#DIV/0!
P36241	60S ribosomal protein L19	RpL19	0	0	#DIV/0!	#DIV/0!
B7Z0D7;Q9VSE1			0	0	#DIV/0!	#DIV/0!
P41900	General transcription factor IIF subunit 2	TfIIFbeta	0	0	#DIV/0!	#DIV/0!
B7Z0G1;Q02870	DNA excision repair protein haywire	hay	0	0	#DIV/0!	#DIV/0!
P41964;Q9VZR2;Q9VZQ4	Drosomycin	Drs;Drsl5;Drsl6	0	0	#DIV/0!	#DIV/0!
B7Z0N0			0	0	#DIV/0!	#DIV/0!
M9NEA5;M9PGW9;B7Z0Y0;P10180	Homeobox protein cut-like;Homeobox protein cut	ct	0	0	#DIV/0!	#DIV/0!
F2FBA6;B7Z0Z0;Q24537-3;Q24537-2;Q24537	High mobility group protein DSP1	Dsp1	0	0	#DIV/0!	#DIV/0!
Q8SZK9		Clect27	0	0	#DIV/0!	#DIV/0!
X2JCS6;P46223	60S ribosomal protein L7a	RpL7A	0	0	#DIV/0!	#DIV/0!
M9PDQ2;B7Z120;Q8IRT7;Q1RL19;M9PIZ6;Q9W4Q4;Q8IRT8;B7Z126		tlk	0	0	#DIV/0!	#DIV/0!
P46415	Alcohol dehydrogenase class-3	Fdh	0	0	#DIV/0!	#DIV/0!
Q9I7R0;C0PDF4;M9PEW1		CG18815-RA	0	0	#DIV/0!	#DIV/0!
X2JDR5;P47938	Thioredoxin;Thioredoxin-1	dhd	0	0	#DIV/0!	#DIV/0!
P48588	40S ribosomal protein S25	RpS25	0	0	#DIV/0!	#DIV/0!
P52304	Serine/threonine-protein kinase polo	polo	0	0	#DIV/0!	#DIV/0!
P55841	60S ribosomal protein L14	RpL14	0	0	#DIV/0!	#DIV/0!
P80455	40S ribosomal protein S12	RpS12	0	0	#DIV/0!	#DIV/0!
M9NG50;M9PHG2;C7LAH9;P46150-5;P46150-2;P46150;P46150-3;P46150-4	Moesin/ezrin/radixin homolog 1	Moe	0	0	#DIV/0!	#DIV/0!
P83967	Actin, indirect flight muscle	Act88F	0	0	#DIV/0!	#DIV/0!
P91939		Lcp65Ad	0	0	#DIV/0!	#DIV/0!
D0Z726;Q9VRD6;A8JUT4;Q9VJ85		Ntf-2;Ntf-2r	0	0	#DIV/0!	#DIV/0!
P91941		Acp65Aa	0	0	#DIV/0!	#DIV/0!
P91942		Lcp65Ae	0	0	#DIV/0!	#DIV/0!
Q8SZM2			0	0	#DIV/0!	#DIV/0!
P92194		Lcp65Af	0	0	#DIV/0!	#DIV/0!
P98159	Serine protease nudel	ndl	0	0	#DIV/0!	#DIV/0!
Q8T0L3;A0A0B4KF46		Uba1	0	0	#DIV/0!	#DIV/0!
X2J950;Q03334	40S ribosomal protein S13	RpS13	0	0	#DIV/0!	#DIV/0!
Q06521	Vitelline membrane protein Vm34Ca	Vm34Ca	0	0	#DIV/0!	#DIV/0!
E1JH01;Q9V345	COP9 signalosome complex subunit 4	CSN4	0	0	#DIV/0!	#DIV/0!
Q9VV38;Q0E8E2			0	0	#DIV/0!	#DIV/0!
Q9VMK3		psd	0	0	#DIV/0!	#DIV/0!
Q0E8X8			0	0	#DIV/0!	#DIV/0!
E1JHQ1;P20477	Glutamine synthetase;Glutamine synthetase 1, mitochondrial	Gs1	0	0	#DIV/0!	#DIV/0!
Q0E906			0	0	#DIV/0!	#DIV/0!
Q960D3;Q9VBX3;A0A0S0X2W5;D2A6L8		vig2;FDY	0	0	#DIV/0!	#DIV/0!
Q8SWS3			0	0	#DIV/0!	#DIV/0!
Q9I7C6		Cpr65Ax1	0	0	#DIV/0!	#DIV/0!
Q961C3;Q9VH75;E1JIH4			0	0	#DIV/0!	#DIV/0!
Q9I7Q6		Lcp65Ag3	0	0	#DIV/0!	#DIV/0!
Q9NHA8	Gram-negative bacteria-binding protein 3	GNBP3	0	0	#DIV/0!	#DIV/0!
Q9VV29;Q9VV30			0	0	#DIV/0!	#DIV/0!
E1JJF9;E1JJF8;M9NEZ5;P20241-2;P20241	Neuroglian	Nrg	0	0	#DIV/0!	#DIV/0!
E1JJI5;P54367	Casein kinase I isoform alpha	CkIalpha	0	0	#DIV/0!	#DIV/0!
Q9V438		CaBP1	0	0	#DIV/0!	#DIV/0!
Q0KHS7;Q9VXY7;Q0KHS6;X2JKC1	Lipid storage droplets surface-binding protein 2	Lsd-2	0	0	#DIV/0!	#DIV/0!
Q24044		fzy	0	0	#DIV/0!	#DIV/0!
E1JJN9;Q9VYD1	Histone-lysine N-methyltransferase;Probable histone-lysine N-methyltransferase CG1716	Set2	0	0	#DIV/0!	#DIV/0!
E2QC56;Q7K4Q5	Probable protein phosphatase CG10417	CG10417	0	0	#DIV/0!	#DIV/0!
E2QC83;Q7KNF2	Polyadenylate-binding protein 2	Pabp2	0	0	#DIV/0!	#DIV/0!
E2QCG7;Q0E940	Eukaryotic translation initiation factor 3 subunit B	eIF3-S9	0	0	#DIV/0!	#DIV/0!
Q24154	60S ribosomal protein L29	RpL29	0	0	#DIV/0!	#DIV/0!
Q9VWT1;M9PHI2;Q8IQX8		Aats-his	0	0	#DIV/0!	#DIV/0!
Q26416	Adult cuticle protein 1	Acp1	0	0	#DIV/0!	#DIV/0!
Q500X4		S-Lap7	0	0	#DIV/0!	#DIV/0!
Q59E30;Q95RI5	Failed axon connections	fax	0	0	#DIV/0!	#DIV/0!
Q59DP8;Q59DQ0;E6EK17;E6EK15;Q9V4C7;E6EK18;Q59DP9	Calcium-transporting ATPase	PMCA	0	0	#DIV/0!	#DIV/0!
E6PBV6;Q8SWU7-2;Q8SWU7	Obg-like ATPase 1	CG1354-RA;CG1354	0	0	#DIV/0!	#DIV/0!
Q5U126			0	0	#DIV/0!	#DIV/0!
O01382	Caspase;Caspase subunit p21;Caspase subunit p12	Ice	0	0	#DIV/0!	#DIV/0!
Q9VBC0			0	0	#DIV/0!	#DIV/0!
Q9VKM2;M9PCP4;M9NCT2;H5V8D0;X2J5L4;F2FB81		SCAR	0	0	#DIV/0!	#DIV/0!
Q7JQN4		Rs1	0	0	#DIV/0!	#DIV/0!
Q7JRH5			0	0	#DIV/0!	#DIV/0!
Q7JWM4			0	0	#DIV/0!	#DIV/0!
H5V895;Q8T0U6;P48462	Serine/threonine-protein phosphatase;Serine/threonine-protein phosphatase beta isoform	flw	0	0	#DIV/0!	#DIV/0!
Q7JYA0			0	0	#DIV/0!	#DIV/0!
H8F4V5;Q9VRM7	Cytochrome P450 307a1	spo	0	0	#DIV/0!	#DIV/0!
I0DHK3;P12881	Proteasome subunit alpha type;Proteasome subunit alpha type-1	Prosalpha6	0	0	#DIV/0!	#DIV/0!
Q7JZW0		Cpr51A	0	0	#DIV/0!	#DIV/0!
Q9VBD5		TwdlN	0	0	#DIV/0!	#DIV/0!
L0MPZ1;X2JD89;Q7KQP6;L0MN91;D1YSG0		bt	0	0	#DIV/0!	#DIV/0!
Q9VBE0		TwdlB	0	0	#DIV/0!	#DIV/0!
Q7K231			0	0	#DIV/0!	#DIV/0!
Q7K2S9		loopin-1	0	0	#DIV/0!	#DIV/0!
Q9VBE2		TwdlM	0	0	#DIV/0!	#DIV/0!
Q7KMI3		BcDNA.LD23371	0	0	#DIV/0!	#DIV/0!
M9MRR7;M9MSK4;M9MRQ6;Q9NFP5	SH3 domain-binding glutamic acid-rich protein homolog	Sh3beta	0	0	#DIV/0!	#DIV/0!
Q7KMQ0		Rpt1	0	0	#DIV/0!	#DIV/0!
M9MRU9;M9PE38;M9MRZ7		Shab	0	0	#DIV/0!	#DIV/0!
X2JCM1;M9MRX4;Q7KU95;A8JNM4;X2JGD3;Q7KU92;A8JNM7;A8JNM6;M9MRR4;M9MS19;X2JC49;A8JNM5;M9MRX1;M9MSK6;M9PEN3;M9MRS5		Ank2	0	0	#DIV/0!	#DIV/0!
M9MS15;P23654	Neurotactin	Nrt	0	0	#DIV/0!	#DIV/0!
M9PH39;Q9W321;M9MS40		nej	0	0	#DIV/0!	#DIV/0!
M9MS70;Q9W4E1			0	0	#DIV/0!	#DIV/0!
X2JKZ0;X2JE83;Q8IQZ6;M9MSB6;X2JCD6;M9MSE8;X2JFL7;Q8T498-2;Q8T498	Probable Ras GTPase-activating protein	CG42684	0	0	#DIV/0!	#DIV/0!
Q7KSQ0		sea	0	0	#DIV/0!	#DIV/0!
M9PCK8;Q960T6;M9MSL4		Cep135	0	0	#DIV/0!	#DIV/0!
Q7KVI9;Q9W1Q4			0	0	#DIV/0!	#DIV/0!
M9PEB2;M9ND16;Q7KU24	Chromodomain-helicase-DNA-binding protein 1	Chd1	0	0	#DIV/0!	#DIV/0!
M9ND37;Q9VZP5;M9NFL1		eIF5B	0	0	#DIV/0!	#DIV/0!
M9ND95;P05661-22;P05661-17		Mhc	0	0	#DIV/0!	#DIV/0!
Q7YZA2	Uncharacterized protein CG7065	CG7065	0	0	#DIV/0!	#DIV/0!
Q7Z2C5			0	0	#DIV/0!	#DIV/0!
Q9VGW6	DNA replication licensing factor Mcm5	Mcm5	0	0	#DIV/0!	#DIV/0!
Q8IQA6;M9PES2;Q9VSK5;Q7KUA8;Q86BH2;M9NDL9;M9NE54;M9PHT1		Gug	0	0	#DIV/0!	#DIV/0!
Q8I0G5-3;Q8I0G5-2;Q8I0G5;A0A0B4KHL2	Coatomer subunit gamma	gammaCop;gammaCOP	0	0	#DIV/0!	#DIV/0!
Q9VLL8		Peritrophin-15a	0	0	#DIV/0!	#DIV/0!
Q8I0N3;Q9VBD9		TwdlL	0	0	#DIV/0!	#DIV/0!
Q8IQV5;M9NG75;M9NFL3;Q8IQV6;M9NEF4;M9NDW6;Q9VWA0			0	0	#DIV/0!	#DIV/0!
Q9VVZ6;Q9VVZ7		CG18294	0	0	#DIV/0!	#DIV/0!
M9NE01;Q27889	Serine/threonine-protein phosphatase;Serine/threonine-protein phosphatase 2B catalytic subunit 2	Pp2B-14D	0	0	#DIV/0!	#DIV/0!
Q8I937			0	0	#DIV/0!	#DIV/0!
M9NE68;P02516	Heat shock protein 23	Hsp23	0	0	#DIV/0!	#DIV/0!
Q9VN25-2;Q9VN25	Eukaryotic translation initiation factor 3 subunit A	eIF3-S10	0	0	#DIV/0!	#DIV/0!
Q9VC50;Q8IMV7;A0A0B4LHL1		CG13627-RB	0	0	#DIV/0!	#DIV/0!
Q9VR99	Cactin	cactin	0	0	#DIV/0!	#DIV/0!
P28668;P28668-2	Bifunctional glutamate/proline--tRNA ligase;Glutamate--tRNA ligase;Proline--tRNA ligase	Aats-glupro	0	0	#DIV/0!	#DIV/0!
Q8IR01			0	0	#DIV/0!	#DIV/0!
Q8IR10		TwdlY	0	0	#DIV/0!	#DIV/0!
M9NEW1;P54357	Myosin-2 essential light chain	Mlc-c	0	0	#DIV/0!	#DIV/0!
M9NF03;Q9W2Z6			0	0	#DIV/0!	#DIV/0!
Q9VTR2			0	0	#DIV/0!	#DIV/0!
Q9VVA4;M9NFH8			0	0	#DIV/0!	#DIV/0!
M9NFP7;P16914-2;P16914	Protein elav	elav	0	0	#DIV/0!	#DIV/0!
Q8IR57			0	0	#DIV/0!	#DIV/0!
Q9VZQ8;Q8IRD4;Q8IRD3	Glutathione peroxidase	PHGPx	0	0	#DIV/0!	#DIV/0!
Q9W2Y5;M9NGY4;M9NDT5;M9NF08		ZAP3	0	0	#DIV/0!	#DIV/0!
Q8IRM1			0	0	#DIV/0!	#DIV/0!
M9PJQ5;M9NH88;P36188-2;P36188-3	Troponin I	wupA	0	0	#DIV/0!	#DIV/0!
Q8ML70	Immune-induced peptides;Immune-induced peptide 10;Immune-induced peptide 12;Immune-induced peptide 13;Immune-induced peptide 24	IM10	0	0	#DIV/0!	#DIV/0!
M9PB35;P20385-2;P20385	Chorion transcription factor Cf2	Cf2	0	0	#DIV/0!	#DIV/0!
M9PB68;Q9VLT5-2;Q9VLT5	Protein purity of essence	poe	0	0	#DIV/0!	#DIV/0!
Q8MSI2		Scp1	0	0	#DIV/0!	#DIV/0!
Q8MT06	Guanine nucleotide-binding protein-like 3 homolog	Ns1	0	0	#DIV/0!	#DIV/0!
M9PD65;M9PBD9;Q9VIW3	Ran GTPase-activating protein	RanGAP	0	0	#DIV/0!	#DIV/0!
Q9VTR6		prc	0	0	#DIV/0!	#DIV/0!
Q8MT58;A0A0B4LEQ0			0	0	#DIV/0!	#DIV/0!
Q9VV23			0	0	#DIV/0!	#DIV/0!
M9PDS8;M9PBI9;M9PEA5;M9PDZ9;M9PDS3;M9PBJ0;M9PGY4;M9PDZ6;M9PEA0;Q9I7U4-5;M9PEA9;M9PGZ0;Q9I7U4-4;Q9I7U4;M9NDX0;Q9I7U4-2;Q9I7U4-3	Titin	sls	0	0	#DIV/0!	#DIV/0!
Q8MZI3;Q7KU78			0	0	#DIV/0!	#DIV/0!
Q9VZG1		Cpr64Ab	0	0	#DIV/0!	#DIV/0!
Q8SWS7		vito	0	0	#DIV/0!	#DIV/0!
M9PBM1;Q94535	Splicing factor U2af 38 kDa subunit	U2af38	0	0	#DIV/0!	#DIV/0!
M9PBN7;P48603	F-actin-capping protein subunit beta	cpb	0	0	#DIV/0!	#DIV/0!
M9PE73;M9PEC8;M9PBQ0;M9PEN4;M9PHG8;M9PBQ3;P37276-2;P37276	Dynein heavy chain, cytoplasmic	Dhc64C	0	0	#DIV/0!	#DIV/0!
Q8SWU6			0	0	#DIV/0!	#DIV/0!
Q8SZ38			0	0	#DIV/0!	#DIV/0!
P12297;M9MS02;P12297-3	Protein suppressor of white apricot	su(w[a])	0	0	#DIV/0!	#DIV/0!
Q9VQ94;M9PC99		Sec24CD	0	0	#DIV/0!	#DIV/0!
Q9VV31			0	0	#DIV/0!	#DIV/0!
Q7KTK9;M9PCA2;M9PCU4;M9PCG1;Q9VM14	Acetyltransferase component of pyruvate dehydrogenase complex		0	0	#DIV/0!	#DIV/0!
Q9VVU2		RpL26	0	0	#DIV/0!	#DIV/0!
M9PI47;M9PCC4;Q9XZ09;Q8IQH9;Q8IQI0		Sap130	0	0	#DIV/0!	#DIV/0!
M9PCD6;Q9VU65	POC1 centriolar protein homolog	Poc1	0	0	#DIV/0!	#DIV/0!
Q8T0V6		obst-E	0	0	#DIV/0!	#DIV/0!
M9PCE2;Q9VLL9		Peritrophin-15b	0	0	#DIV/0!	#DIV/0!
P48148	Ras-like GTP-binding protein Rho1	Rho1	0	0	#DIV/0!	#DIV/0!
Q9VVT4			0	0	#DIV/0!	#DIV/0!
M9PCQ8;Q9XTN2	Insulin receptor substrate 1	chico	0	0	#DIV/0!	#DIV/0!
Q9VVZ4			0	0	#DIV/0!	#DIV/0!
M9PD08;Q9VK85		Elf	0	0	#DIV/0!	#DIV/0!
M9PD27;M9PFR9;Q9VPH7	Eukaryotic peptide chain release factor subunit 1	eRF1	0	0	#DIV/0!	#DIV/0!
M9PD43;Q9V412	UPF0428 protein CG16865	CG16865	0	0	#DIV/0!	#DIV/0!
Q95083	Proteasome subunit alpha type-5	Prosalpha5	0	0	#DIV/0!	#DIV/0!
Q9W062		Mfap1	0	0	#DIV/0!	#DIV/0!
Q9W077		Cpr62Bc	0	0	#DIV/0!	#DIV/0!
Q9W0S4;M9PE21;M9PDI0		miple2	0	0	#DIV/0!	#DIV/0!
M9PE30;Q9VZI1	Transgelin	Chd64	0	0	#DIV/0!	#DIV/0!
Q9VZ27;M9PEA2		CG18292-RA	0	0	#DIV/0!	#DIV/0!
Q9W1A9	Histone acetyltransferase	enok	0	0	#DIV/0!	#DIV/0!
Q9W273	Alkaline phosphatase		0	0	#DIV/0!	#DIV/0!
Q9VT32;M9PEY1;M9PEP5;M9PHW7;M9PF46;Q9VT33			0	0	#DIV/0!	#DIV/0!
Q9W275	Alkaline phosphatase		0	0	#DIV/0!	#DIV/0!
R9PY73;Q9VX88;M9PEY4;M9PHX3;M9PHE3			0	0	#DIV/0!	#DIV/0!
Q9GQR5;Q8IPK0;M9NEA1;Q9VMH3		stai	0	0	#DIV/0!	#DIV/0!
Q9W2X5			0	0	#DIV/0!	#DIV/0!
M9PF16;Q00963;M9PHG4	Spectrin beta chain	beta-Spec	0	0	#DIV/0!	#DIV/0!
M9PFG7;M9PF24;P46824	Kinesin light chain	Klc	0	0	#DIV/0!	#DIV/0!
M9PF40;Q9VTE5	Probable prefoldin subunit 2	l(3)01239	0	0	#DIV/0!	#DIV/0!
Q9I7Q5		Cpr65Au	0	0	#DIV/0!	#DIV/0!
Q6NN28;A0A0B4KG06		Tm1	0	0	#DIV/0!	#DIV/0!
Q7JRE4		MAN1	0	0	#DIV/0!	#DIV/0!
Q7K2W6		PPO1	0	0	#DIV/0!	#DIV/0!
Q9NHD5	Probable N-acetyltransferase san	san	0	0	#DIV/0!	#DIV/0!
Q7KK96	Structural maintenance of chromosomes protein	SMC2	0	0	#DIV/0!	#DIV/0!
Q9U3V9	Protein xmas-2	xmas-2	0	0	#DIV/0!	#DIV/0!
Q9U915	Adenylate kinase	Adk2	0	0	#DIV/0!	#DIV/0!
Q9V3G7	26S proteasome non-ATPase regulatory subunit 6	Rpn7	0	0	#DIV/0!	#DIV/0!
M9PID3;M9PG82;M9PG20;Q9VPB0		HIPP1	0	0	#DIV/0!	#DIV/0!
M9PG22;P61209	ADP-ribosylation factor 1	Arf79F	0	0	#DIV/0!	#DIV/0!
M9PG32;P49847	Transcription initiation factor TFIID subunit 6	Taf6	0	0	#DIV/0!	#DIV/0!
Q7KMM4		GCS2alpha	0	0	#DIV/0!	#DIV/0!
Q9V3V6		Rpt5	0	0	#DIV/0!	#DIV/0!
Q9V3Z9		BG:DS00180.3	0	0	#DIV/0!	#DIV/0!
M9PG62;P25161	Probable 26S proteasome non-ATPase regulatory subunit 3	Rpn3	0	0	#DIV/0!	#DIV/0!
Q9V405		Rpt3	0	0	#DIV/0!	#DIV/0!
O77434;M9PGI6		Sec22	0	0	#DIV/0!	#DIV/0!
M9PGK3;Q2MGP0;Q9W3U7;Q9W3U8;M9PDY3;M9PJA1		CG4564	0	0	#DIV/0!	#DIV/0!
M9PGL7;Q9U4L6	Mitochondrial import receptor subunit TOM40 homolog 1	Tom40	0	0	#DIV/0!	#DIV/0!
Q7YU88;X2JIP7;X2JAP1;Q9W3X2			0	0	#DIV/0!	#DIV/0!
Q9W1I0;Q8SXP8		TBPH	0	0	#DIV/0!	#DIV/0!
Q9V4C8-5;Q9V4C8;Q9V4C8-6	Host cell factor;HCF N-terminal chain;HCF C-terminal chain	Hcf	0	0	#DIV/0!	#DIV/0!
Q9V7U0;Q9V7U0-2	Pro-resilin	resilin	0	0	#DIV/0!	#DIV/0!
Q9V9Q4			0	0	#DIV/0!	#DIV/0!
Q8T9H0;Q9VIJ3		CG9328-RA	0	0	#DIV/0!	#DIV/0!
Q9V9T4		Acf1	0	0	#DIV/0!	#DIV/0!
Q9V9W2;Q9V9W3		RpL6	0	0	#DIV/0!	#DIV/0!
Q9V9Z8			0	0	#DIV/0!	#DIV/0!
M9PHW9;Q9VWW0-5;Q9VWW0-4	Cyclic AMP response element-binding protein B	CrebB	0	0	#DIV/0!	#DIV/0!
M9PHZ5;P42124	Histone-lysine N-methyltransferase E(z)	E(z)	0	0	#DIV/0!	#DIV/0!
Q9V5C6	Proteasome subunit alpha type-3	Prosalpha7	0	0	#DIV/0!	#DIV/0!
M9PI05;Q9V3I5	Chromosomal serine/threonine-protein kinase JIL-1	JIL-1	0	0	#DIV/0!	#DIV/0!
Q9VAJ2		Bub3	0	0	#DIV/0!	#DIV/0!
M9PI58;Q9VUE5		stwl	0	30225000	#DIV/0!	∞
M9PIG8;P55035	26S proteasome non-ATPase regulatory subunit 4	Rpn10	0	0	#DIV/0!	#DIV/0!
Q9V9Z9	Probable rRNA-processing protein EBP2 homolog	CG1542	0	0	#DIV/0!	#DIV/0!
Q7YU84;M9PIU6;P09956	Regulatory protein zeste	z	0	0	#DIV/0!	#DIV/0!
Q9VA32		Cpr100A	0	0	#DIV/0!	#DIV/0!
Q9VAY2		Gp93	0	0	#DIV/0!	#DIV/0!
Q9VB29			0	0	#DIV/0!	#DIV/0!
M9PJP0;Q9VXK0	Protein NipSnap	Nipsnap	0	0	#DIV/0!	#DIV/0!
Q9VB95		TwdlC	0	0	#DIV/0!	#DIV/0!
Q9VEM2		Det	0	0	#DIV/0!	#DIV/0!
Q9VJI6;X2JED0;A8DZ09;M9PG25;M9PBC6			0	0	#DIV/0!	#DIV/0!
Q9VBD2		TwdlD	0	0	#DIV/0!	#DIV/0!
Q9VWA8	Protein FRG1 homolog	FRG1	0	0	#DIV/0!	#DIV/0!
Q9VBD8		TwdlO	0	0	#DIV/0!	#DIV/0!
Q9VXK8			0	0	#DIV/0!	#DIV/0!
Q9VBE1		TwdlP	0	0	#DIV/0!	#DIV/0!
O16810	Origin recognition complex subunit 1	Orc1	0	0	#DIV/0!	#DIV/0!
Q9W0M7;M9PDJ8		CG13900-RA	0	0	#DIV/0!	#DIV/0!
O18333		Rab2	0	0	#DIV/0!	#DIV/0!
O18335		Rab11	0	0	#DIV/0!	#DIV/0!
Q9VBH8;Q9VHE5		RpL34a;RpL34b	0	0	#DIV/0!	#DIV/0!
Q9VBK9			0	0	#DIV/0!	#DIV/0!
Q9VBN5	60S ribosomal protein L27	RpL27	0	0	#DIV/0!	#DIV/0!
Q9Y1B2	Origin recognition complex subunit 6	Orc6	0	0	#DIV/0!	#DIV/0!
Q7KW02;X2JDX3;O46048		east	0	0	#DIV/0!	#DIV/0!
O46067		EG:25E8.1	0	0	#DIV/0!	#DIV/0!
O61305;L7EFC0;Q5LK13;L7EEU0	DEAD-box helicase Dbp80	Dbp80	0	0	#DIV/0!	#DIV/0!
O61345	Protein penguin	pen	0	0	#DIV/0!	#DIV/0!
Q8IQZ8;O61604;Q8IQZ7		Fim	0	0	#DIV/0!	#DIV/0!
Q9VBU4			0	0	#DIV/0!	#DIV/0!
Q9W1I6		ytr	0	0	#DIV/0!	#DIV/0!
O62602		lic	0	0	#DIV/0!	#DIV/0!
Q9VC08		Mink	0	0	#DIV/0!	#DIV/0!
O62621	Coatomer subunit beta	betaCop	0	0	#DIV/0!	#DIV/0!
O76454	Pterin-4-alpha-carbinolamine dehydratase	Pcd	0	0	#DIV/0!	#DIV/0!
O76874		EG:125H10.1	0	0	#DIV/0!	#DIV/0!
Q9VCD1		Rootletin	0	0	#DIV/0!	#DIV/0!
O76912		crm	0	0	#DIV/0!	#DIV/0!
Q9VCK0	Eukaryotic translation initiation factor 3 subunit D-1	eIF-3p66	0	0	#DIV/0!	#DIV/0!
O77410	Eukaryotic translation initiation factor 3 subunit E	eIF3-S6	0	0	#DIV/0!	#DIV/0!
O77430		SkpA	0	0	#DIV/0!	#DIV/0!
Q9VCY1			0	0	#DIV/0!	#DIV/0!
Q9VD48			0	0	#DIV/0!	#DIV/0!
Q9VDE5	Protein Peter pan	ppan	0	0	#DIV/0!	#DIV/0!
Q9VDH8		RpS30	0	0	#DIV/0!	#DIV/0!
Q9VDK7	Signal recognition particle subunit SRP72	Srp72	0	0	#DIV/0!	#DIV/0!
Q9VDS6	Surfeit locus protein 6 homolog	Surf6	0	0	#DIV/0!	#DIV/0!
Q9VEJ9			0	0	#DIV/0!	#DIV/0!
Q9VFE4;A0A0B4K683	40S ribosomal protein S5b	RpS5b	0	0	#DIV/0!	#DIV/0!
Q9VGA3			0	0	#DIV/0!	#DIV/0!
Q05856	Small nuclear ribonucleoprotein-associated protein B	SmB	0	0	#DIV/0!	#DIV/0!
Q9VH00			0	0	#DIV/0!	#DIV/0!
Q9VHC8			0	0	#DIV/0!	#DIV/0!
Q9VJ80			0	0	#DIV/0!	#DIV/0!
X2JE06;Q9VJY6	60S ribosomal protein L24	RpL24	0	0	#DIV/0!	#DIV/0!
Q9VK60			0	0	#DIV/0!	#DIV/0!
Q9VKC1		RpL7-like	0	0	#DIV/0!	#DIV/0!
P04052	DNA-directed RNA polymerase II subunit RPB1	RpII215	0	0	#DIV/0!	#DIV/0!
X2J9F7;Q9VKI3	Vitelline membrane protein Vm32E	Vm32E	0	0	#DIV/0!	#DIV/0!
Q9VL68			0	0	#DIV/0!	#DIV/0!
Q9VL75		Bka	0	0	#DIV/0!	#DIV/0!
X2JFG0;P05990	CAD protein;Glutamine-dependent carbamoyl-phosphate synthase;Aspartate carbamoyltransferase;Dihydroorotase	r	0	0	#DIV/0!	#DIV/0!
Q9VLS0			0	0	#DIV/0!	#DIV/0!
Q9VLT7		RpL36A	0	0	#DIV/0!	#DIV/0!
Q9VLX9			0	0	#DIV/0!	#DIV/0!
P06754-3	Tropomyosin-1, isoforms 9A/A/B	Tm1	0	0	#DIV/0!	#DIV/0!
Q9VLY1			0	0	#DIV/0!	#DIV/0!
Q9VM49		Caper	0	0	#DIV/0!	#DIV/0!
Q9VMB9		COX5B	0	0	#DIV/0!	#DIV/0!
Q9VMD0		DLP	0	0	#DIV/0!	#DIV/0!
Q9VMK2		CG13992-RA	0	0	#DIV/0!	#DIV/0!
P11046	Laminin subunit beta-1	LanB1	0	0	#DIV/0!	#DIV/0!
Q9VC60			0	0	#DIV/0!	#DIV/0!
Q9VMK5		Vm26Ac	0	0	#DIV/0!	#DIV/0!
Q9VMV5		vkg	0	0	#DIV/0!	#DIV/0!
P14318	Muscle-specific protein 20	Mp20	0	0	#DIV/0!	#DIV/0!
X2JAW6;P15215	Laminin subunit gamma-1	LanB2	0	0	#DIV/0!	#DIV/0!
Q9VMZ5		TwdlF	0	0	#DIV/0!	#DIV/0!
Q9VMZ6		TwdlG	0	0	#DIV/0!	#DIV/0!
P16378-2;P16378	G protein alpha o subunit	Galphao	0	0	#DIV/0!	#DIV/0!
Q9VMZ8		TwdlV	0	0	#DIV/0!	#DIV/0!
P17886	Protein crooked neck	crn	0	0	#DIV/0!	#DIV/0!
Q9VN31		Fip1	0	0	#DIV/0!	#DIV/0!
P18053	Proteasome subunit alpha type-4	Prosalpha3	0	0	#DIV/0!	#DIV/0!
Q9VN44		Karybeta3	0	0	#DIV/0!	#DIV/0!
Q9VNB9		RpL35A	0	0	#DIV/0!	#DIV/0!
Q9VNE2	Protein krasavietz	kra	0	0	#DIV/0!	#DIV/0!
Q9VNN3			0	0	#DIV/0!	#DIV/0!
Q9VP77			0	0	#DIV/0!	#DIV/0!
P21914	Succinate dehydrogenase [ubiquinone] iron-sulfur subunit, mitochondrial	SdhB	0	0	#DIV/0!	#DIV/0!
P22265	Protein teashirt	tsh	0	0	#DIV/0!	#DIV/0!
P22465-2;P22465	Annexin B10	AnxB10	0	0	#DIV/0!	#DIV/0!
P22711	Muscle-specific homeobox protein tinman	tin	0	0	#DIV/0!	#DIV/0!
Q9VQL1			0	0	#DIV/0!	#DIV/0!
Q9VQZ5		CG15432-RA	0	0	#DIV/0!	#DIV/0!
P23572	Cyclin-dependent kinase 1	cdc2	0	0	#DIV/0!	#DIV/0!
Q9VR96		Obp19c	0	0	#DIV/0!	#DIV/0!
Q9VUB5		upSET	0	0	#DIV/0!	#DIV/0!
Q9VRQ9		QC	0	0	#DIV/0!	#DIV/0!
Q9VS12		Cpr65Ea	0	0	#DIV/0!	#DIV/0!
P28518	DNA repair protein complementing XP-A cells homolog	Xpac	0	0	#DIV/0!	#DIV/0!
Q9VS64		CG8563-RA	0	0	#DIV/0!	#DIV/0!
Q9VS81			0	0	#DIV/0!	#DIV/0!
Q9VSH7		Cpr66Cb	0	0	#DIV/0!	#DIV/0!
Q9VSN3		Cpr66D	0	0	#DIV/0!	#DIV/0!
Q9VSW7			0	0	#DIV/0!	#DIV/0!
Q9VTC7;Q9VTC6		Cpr67Fa2;Cpr67Fa1	0	0	#DIV/0!	#DIV/0!
P32234	GTP-binding protein 128up	128up	0	0	#DIV/0!	#DIV/0!
P34739	Transcription termination factor 2	lds	0	0	#DIV/0!	#DIV/0!
Q9VTC8		Cpr67Fb	0	0	#DIV/0!	#DIV/0!
P35875-2;P35875;P35875-3	Poly [ADP-ribose] polymerase	Parp	0	0	#DIV/0!	#DIV/0!
Q9VUZ8		PDCD-5	0	0	#DIV/0!	#DIV/0!
P40304	Proteasome subunit beta type-1	Prosbeta6	0	0	#DIV/0!	#DIV/0!
P40796	La protein homolog	La	0	0	#DIV/0!	#DIV/0!
P40797	Protein peanut	pnut	0	0	#DIV/0!	#DIV/0!
Q9VV18			0	0	#DIV/0!	#DIV/0!
P41093	60S ribosomal protein L18a	RpL18A	0	0	#DIV/0!	#DIV/0!
P41375	Eukaryotic translation initiation factor 2 subunit 2	eIF-2beta	0	0	#DIV/0!	#DIV/0!
Q9VVI1			0	0	#DIV/0!	#DIV/0!
P42281	Acyl-CoA-binding protein homolog	Dbi	0	0	#DIV/0!	#DIV/0!
P43332	U1 small nuclear ribonucleoprotein A	snf	0	0	#DIV/0!	#DIV/0!
P45437	Coatomer subunit beta	betaCop	0	0	#DIV/0!	#DIV/0!
X2J969;Q9VVL6	Mediator of RNA polymerase II transcription subunit 19	MED19	0	0	#DIV/0!	#DIV/0!
Q9VVU4			0	0	#DIV/0!	#DIV/0!
Q9VHH8		beag	0	0	#DIV/0!	#DIV/0!
X2JCI6;P47949	Troponin C, isoform 3	TpnC73F	0	0	#DIV/0!	#DIV/0!
Q9VVZ5			0	0	#DIV/0!	#DIV/0!
Q9VWS2	Nucleoporin NUP53		0	0	#DIV/0!	#DIV/0!
Q9VWV8	Nitric oxide synthase-interacting protein homolog	CG6179	0	0	#DIV/0!	#DIV/0!
X2JC35;P49630	60S ribosomal protein L36	RpL36	0	0	#DIV/0!	#DIV/0!
P49735	DNA replication licensing factor Mcm2	Mcm2	0	0	#DIV/0!	#DIV/0!
P49963	Signal recognition particle 19 kDa protein	Srp19	0	0	#DIV/0!	#DIV/0!
Q9VX65			0	0	#DIV/0!	#DIV/0!
Q9VX98	Density-regulated protein homolog	DENR	0	0	#DIV/0!	#DIV/0!
P52029	Glucose-6-phosphate isomerase	Pgi	0	0	#DIV/0!	#DIV/0!
Q9VXW2			0	0	#DIV/0!	#DIV/0!
Q9VY02			0	0	#DIV/0!	#DIV/0!
P52654-3;P52654-2;P52654	Transcription initiation factor IIA subunit 1;Transcription initiation factor IIA alpha chain;Transcription initiation factor IIA beta chain	TfIIA-L	0	0	#DIV/0!	#DIV/0!
Q9VY08		CG9518-RA	0	0	#DIV/0!	#DIV/0!
Q9VY31			0	0	#DIV/0!	#DIV/0!
X2JKF2;Q9VXT5	CWF19-like protein 2 homolog	CG9213	0	0	#DIV/0!	#DIV/0!
Q9VYM5		Cpr11A	0	0	#DIV/0!	#DIV/0!
Q9VYT7			0	0	#DIV/0!	#DIV/0!
Q9VYY7;Q960N6;M9PHL2		HP5	0	0	#DIV/0!	#DIV/0!
Q9VZ02			0	0	#DIV/0!	#DIV/0!
Q9W526		EG:67A9.2	0	0	#DIV/0!	#DIV/0!
Q9VZC8			0	0	#DIV/0!	#DIV/0!
Q9VZF4	F-box/WD repeat-containing protein 7	ago	0	0	#DIV/0!	#DIV/0!
P56538	Eukaryotic translation initiation factor 6	eIF6	0	0	#DIV/0!	#DIV/0!
Q9VZG0		Cpr64Ac	0	0	#DIV/0!	#DIV/0!
P82804	Partner of Y14 and mago	wibg	0	0	#DIV/0!	#DIV/0!
Q9VZG2		Cpr64Aa	0	0	#DIV/0!	#DIV/0!
Q9VZQ7			0	0	#DIV/0!	#DIV/0!
Q9VZS3	Protein translation factor SUI1 homolog	CG17737	0	0	#DIV/0!	#DIV/0!
Q9W078		Cpr62Bb	0	0	#DIV/0!	#DIV/0!
Q9W5Q1			0	0	#DIV/0!	#DIV/0!
Q9W1R5	Protein virilizer	vir	0	0	#DIV/0!	#DIV/0!
Q9W229	40S ribosomal protein S24	RpS24	0	0	#DIV/0!	#DIV/0!
P92192	Larval cuticle protein 5	Lcp65Ab1	0	0	#DIV/0!	#DIV/0!
P92201	Larval cuticle protein 8	Lcp65Ag1	0	0	#DIV/0!	#DIV/0!
Q00174	Laminin subunit alpha	LanA	0	0	#DIV/0!	#DIV/0!
Q01637	Uridine 5-monophosphate synthase;Orotate phosphoribosyltransferase;Orotidine 5-phosphate decarboxylase	r-l	0	0	#DIV/0!	#DIV/0!
Q9W287			0	0	#DIV/0!	#DIV/0!
Q9W2X1		Ipod	0	0	#DIV/0!	#DIV/0!
Q05344	FACT complex subunit Ssrp1	Ssrp	7358100	0	#NUM!	#NUM!
X2JD07;Q9W3C1	Polycomb protein l(1)G0020	l(1)G0020	0	0	#DIV/0!	#DIV/0!
Q9W3D1		Caf1-180	0	0	#DIV/0!	#DIV/0!
X2JIQ5;Q9W3W8	60S ribosomal protein L17	RpL17	0	0	#DIV/0!	#DIV/0!
Q0E8E8		Mpcp	0	0	#DIV/0!	#DIV/0!
Q0E8G5			0	0	#DIV/0!	#DIV/0!
Q9W3Y3			0	0	#DIV/0!	#DIV/0!
Q9W401;Q9W401-2	Probable citrate synthase, mitochondrial	kdn	0	0	#DIV/0!	#DIV/0!
Q0E8V7		Tim13	0	0	#DIV/0!	#DIV/0!
Q0E8X7			0	0	#DIV/0!	#DIV/0!
Q9W451		fs(1)M3	0	0	#DIV/0!	#DIV/0!
Q9W499		RpL35	0	0	#DIV/0!	#DIV/0!
Q9W4U6		CG14421-RA	0	0	#DIV/0!	#DIV/0!
Q9XZ15		Osi6	0	0	#DIV/0!	#DIV/0!
Q0E9F9		CG2915-RB	0	0	#DIV/0!	#DIV/0!
Q9VX75;X2JCB3;X2JFU8;Q0KHR3		baz	0	0	#DIV/0!	#DIV/0!
Q0KHZ9;Q9VAL7		Cnx99A	0	0	#DIV/0!	#DIV/0!
X2J8C3;Q10714	Angiotensin-converting enzyme	Ance	0	0	#DIV/0!	#DIV/0!
Q23972;Q23972-2	Protein Smaug	smg	0	0	#DIV/0!	#DIV/0!
Q24050		anon-i1	0	0	#DIV/0!	#DIV/0!
Q24090		Snr1	0	0	#DIV/0!	#DIV/0!
Q24169	Origin recognition complex subunit 5	Orc5	0	0	#DIV/0!	#DIV/0!
X2JKU5;Q24186	40S ribosomal protein S5a	RpS5a	0	0	#DIV/0!	#DIV/0!
Q24253	AP complex subunit beta	AP-1-2beta	0	0	#DIV/0!	#DIV/0!
Q24276	Hsp90 co-chaperone Cdc37	Cdc37	0	0	#DIV/0!	#DIV/0!
Q24297	Small nuclear ribonucleoprotein F	SmF	0	0	#DIV/0!	#DIV/0!
Q24323-2;Q24323-3;Q24323-4;Q24323	Semaphorin-2A	Sema-2a	0	0	#DIV/0!	#DIV/0!
Q24439	ATP synthase subunit O, mitochondrial	Oscp	0	0	#DIV/0!	#DIV/0!
Q9V455	Importin subunit alpha	Kap-alpha3	0	0	#DIV/0!	#DIV/0!
Q24595-2;Q24595;Q24595-3	DNA repair protein complementing XP-C cells homolog	mus210	0	0	#DIV/0!	#DIV/0!
Q27237	Protein tumorous imaginal discs, mitochondrial	l(2)tid	0	0	#DIV/0!	#DIV/0!
Q27272	Transcription initiation factor TFIID subunit 9	e(y)1	0	0	#DIV/0!	#DIV/0!
X2JF40;Q27580;M9PHN8	Adenosylhomocysteinase	Ahcy13	0	0	#DIV/0!	#DIV/0!
Q9VSM8		GAPsec	0	0	#DIV/0!	#DIV/0!
Q4V664			0	0	#DIV/0!	#DIV/0!
Q709R6-2;Q709R6		bocks	0	0	#DIV/0!	#DIV/0!
Q94513;Q7JN06		BEAF-32	0	0	#DIV/0!	#DIV/0!
Q7JQH9;Q9V3K9		whd	0	0	#DIV/0!	#DIV/0!
Q7JRC0			0	0	#DIV/0!	#DIV/0!
Q7JWQ7		Swim	0	0	#DIV/0!	#DIV/0!
Q7JXF5		Nup62	0	0	#DIV/0!	#DIV/0!
Q7JXZ2		Eip55E	0	0	#DIV/0!	#DIV/0!
Q7JY89			0	0	#DIV/0!	#DIV/0!
Q7JZF5		Rpb5	0	0	#DIV/0!	#DIV/0!
Q7JZN0		Sec61beta	0	0	#DIV/0!	#DIV/0!
Q7K0B6		GstT1	0	0	#DIV/0!	#DIV/0!
Q7K0D3			0	0	#DIV/0!	#DIV/0!
Q7K0E6		Aats-asp	0	0	#DIV/0!	#DIV/0!
Q7K0L8		FLASH	0	0	#DIV/0!	#DIV/0!
Q7K148	Proteasome subunit beta type	Prosbeta5	0	0	#DIV/0!	#DIV/0!
Q7K159		mip40	0	0	#DIV/0!	#DIV/0!
Q7K2P1		Cpr50Cb	0	0	#DIV/0!	#DIV/0!
Q7K2X8		Nup44A	0	0	#DIV/0!	#DIV/0!
Q7K3B7			0	0	#DIV/0!	#DIV/0!
Q7K3D4			0	0	#DIV/0!	#DIV/0!
Q7K3D8		DMAP1	0	0	#DIV/0!	#DIV/0!
Q7K3W2		CG8728-RA	0	0	#DIV/0!	#DIV/0!
Q7K3Z3		p47	0	0	#DIV/0!	#DIV/0!
Q7K485		cathD	0	0	#DIV/0!	#DIV/0!
Q7K4B2			0	0	#DIV/0!	#DIV/0!
Q7K4R2		CG11504-RA	0	0	#DIV/0!	#DIV/0!
Q7K5K3			0	0	#DIV/0!	#DIV/0!
Q7K5K9		S-Lap8	0	0	#DIV/0!	#DIV/0!
Q7K7A9	Flap endonuclease 1	Fen1	0	0	#DIV/0!	#DIV/0!
Q7K7G0;Q9W555		deltaCOP	0	0	#DIV/0!	#DIV/0!
Q7K9H6		Sara	0	0	#DIV/0!	#DIV/0!
Q7KMH9		wde	0	0	#DIV/0!	#DIV/0!
Q7KMP8		Rpn9	0	0	#DIV/0!	#DIV/0!
Q8IMG3;Q7KRS9			0	0	#DIV/0!	#DIV/0!
Q7KUT2-2;Q7KUT2	Lon protease homolog, mitochondrial	Lon	0	0	#DIV/0!	#DIV/0!
Q7KW39-2;Q7KW39	Probable methylmalonate-semialdehyde dehydrogenase [acylating], mitochondrial	CG17896	0	0	#DIV/0!	#DIV/0!
Q7PLL6			0	0	#DIV/0!	#DIV/0!
Q868Z9-5;Q868Z9-2;Q868Z9-6;Q868Z9	Papilin	Ppn	0	0	#DIV/0!	#DIV/0!
Q9VUZ2;Q86BP6		elg1	0	0	#DIV/0!	#DIV/0!
Q86BP9;X2J8K5			37479000	0	#NUM!	#NUM!
Q9V9N4;Q8IGP5		Jupiter;Clamp	0	0	#DIV/0!	#DIV/0!
Q8IH00	Nucleolar protein 6	Mat89Ba	0	0	#DIV/0!	#DIV/0!
Q8IH13		TwdlW	0	0	#DIV/0!	#DIV/0!
Q8IMB7;Q9V3W9		Rad23	0	0	#DIV/0!	#DIV/0!
Q8IMH4;Q9Y125		Sap-r	0	0	#DIV/0!	#DIV/0!
Q9VD13;Q8IN05		lqfR	0	0	#DIV/0!	#DIV/0!
Q9VHI8;Q8INP8;Q8INP9			0	0	#DIV/0!	#DIV/0!
Q8IP94;Q9VKB0		Aats-thr	0	0	#DIV/0!	#DIV/0!
Q8IQQ1			0	0	#DIV/0!	#DIV/0!
Q8IQT4			0	0	#DIV/0!	#DIV/0!
Q8IQW2;Q9VWD1		COX6B	0	0	#DIV/0!	#DIV/0!
Q8IR08		Twdlalpha	0	0	#DIV/0!	#DIV/0!
Q8IR24;Q9VXN2		sun	0	0	#DIV/0!	#DIV/0!
Q8IR93;Q9VZ20		Dlic	0	0	#DIV/0!	#DIV/0!
Q8IRH4;Q9W0G1-3;Q9W0G1-2;Q9W0G1	Protein-tyrosine-phosphatase;Tyrosine-protein phosphatase non-receptor type 61F	Ptp61F	0	0	#DIV/0!	#DIV/0!
Q8IRQ5;Q9W3X6		l(1)G0255	0	0	#DIV/0!	#DIV/0!
Q8MRG6;Q9VW52		Prp3	0	0	#DIV/0!	#DIV/0!
Q8MRM0		GstT4	0	0	#DIV/0!	#DIV/0!
Q9VAX7;Q8MST5		betaTub97EF	0	0	#DIV/0!	#DIV/0!
Q8SX50;Q9W039			0	0	#DIV/0!	#DIV/0!
Q8SX57		CG11005	0	0	#DIV/0!	#DIV/0!
Q8SXI2		Yeti	0	0	#DIV/0!	#DIV/0!
Q8SXM8;Q9W327	Lysine--tRNA ligase	Aats-lys	0	0	#DIV/0!	#DIV/0!
Q8SXR7;Q9W185			0	0	#DIV/0!	#DIV/0!
Q8SY39		CG6994	0	0	#DIV/0!	#DIV/0!
Q8T0J3;Q9V4P1-2;Q9V4P1	Actin-binding protein anillin	scra	0	0	#DIV/0!	#DIV/0!
Q8T0Q4		shrb	0	0	#DIV/0!	#DIV/0!
Q8T8W3;Q8T6I0		Past1	0	0	#DIV/0!	#DIV/0!
Q94516	ATP synthase subunit b, mitochondrial	ATPsyn-b	0	0	#DIV/0!	#DIV/0!
Q94517	Histone deacetylase Rpd3	Rpd3	0	0	#DIV/0!	#DIV/0!
Q94523	Succinate dehydrogenase [ubiquinone] flavoprotein subunit, mitochondrial	SdhA	0	0	#DIV/0!	#DIV/0!
Q95R35		S-Lap4	0	0	#DIV/0!	#DIV/0!
Q95RA9		GILT1	0	0	#DIV/0!	#DIV/0!
Q95RJ9	F-box-like/WD repeat-containing protein ebi	ebi	0	0	#DIV/0!	#DIV/0!
Q95RQ8;Q9W1N1		pita	0	0	#DIV/0!	#DIV/0!
Q95RV3		Lhr	0	0	#DIV/0!	#DIV/0!
Q95RX5			0	0	#DIV/0!	#DIV/0!
Q960M4		Prx5	0	0	#DIV/0!	#DIV/0!
Q960W6	Putative fatty acyl-CoA reductase CG8306	CG8306	0	0	#DIV/0!	#DIV/0!
Q961W5		S-Lap3	0	0	#DIV/0!	#DIV/0!
Q9I7R7			0	0	#DIV/0!	#DIV/0!
Q9I7T7-2;Q9I7T7	La-related protein CG11505	CG11505	0	0	#DIV/0!	#DIV/0!
Q9NBD7	CLIP-associating protein	chb	0	0	#DIV/0!	#DIV/0!
Q9U1K7		EG:140G11.5	0	0	#DIV/0!	#DIV/0!
Q9U9Q2		Neos	0	0	#DIV/0!	#DIV/0!
Q9U9Q4	Eukaryotic translation initiation factor 3 subunit H	eIF-3p40	0	0	#DIV/0!	#DIV/0!
Q9V393		krz	0	0	#DIV/0!	#DIV/0!
Q9V3A7	Structural maintenance of chromosomes protein	glu	0	0	#DIV/0!	#DIV/0!
Q9V3C6		EG:BACR42I17.10	0	0	#DIV/0!	#DIV/0!
X2J9R2;Q9V3D2	Oxygen-dependent coproporphyrinogen-III oxidase	Coprox	0	0	#DIV/0!	#DIV/0!
Q9V3D9		Srp54k	0	0	#DIV/0!	#DIV/0!
Q9V3H9		Nab2	0	0	#DIV/0!	#DIV/0!
Q9V3J7		EG:BACR7A4.3	0	0	#DIV/0!	#DIV/0!
Q9V3Z4		Rpn5	0	0	#DIV/0!	#DIV/0!
Q9V426		vig	0	0	#DIV/0!	#DIV/0!
Q9V434		Aats-asn	0	0	#DIV/0!	#DIV/0!
X2J4W8;Q9V447	Krueppel homolog 2	Kr-h2	0	0	#DIV/0!	#DIV/0!
Q9V460-2;Q9V460	Transcription elongation factor SPT5	Spt5	0	0	#DIV/0!	#DIV/0!
Q9V461	DNA replication licensing factor Mcm6	Mcm6	0	0	#DIV/0!	#DIV/0!
Q9V470	Succinyl-CoA ligase subunit beta	Sucb	0	0	#DIV/0!	#DIV/0!
Q9V4E0		ND-49	0	0	#DIV/0!	#DIV/0!
Q9V4Z9	Protein lines	lin	0	0	#DIV/0!	#DIV/0!
Q9V8R9;A0A0B4LFX4;A0A0B4LG23;Q9V8R9-6;Q9V8R9-2;Q9V8R9-4;Q9V8R9-5;Q9V8R9-3	Protein 4.1 homolog	cora	0	0	#DIV/0!	#DIV/0!
Q9V9M7		RpL21	0	0	#DIV/0!	#DIV/0!
Q9V9R2		Cul2	0	0	#DIV/0!	#DIV/0!
Q9V9S8;Q9V9S8-2;Q9V9S8-3	Ferrochelatase, mitochondrial	FeCh	0	0	#DIV/0!	#DIV/0!
Q9VA18		l(3)03670	0	0	#DIV/0!	#DIV/0!
Q9VAC4		Nph	0	0	#DIV/0!	#DIV/0!
Q9VAK3			0	0	#DIV/0!	#DIV/0!
Q9VAM5		Brd8	0	0	#DIV/0!	#DIV/0!
Q9VAM6	CDGSH iron-sulfur domain-containing protein 2 homolog	CG1458	0	0	#DIV/0!	#DIV/0!
Q9VAN0	Probable phosphoserine aminotransferase	CG11899	0	0	#DIV/0!	#DIV/0!
Q9VAV2		CG12413-RA	0	0	#DIV/0!	#DIV/0!
Q9VAW8;Q24404		Mst98Ca;Mst98Cb	0	0	#DIV/0!	#DIV/0!
Q9VAY6		BCAS2	0	0	#DIV/0!	#DIV/0!
Q9VB10			0	0	#DIV/0!	#DIV/0!
Q9VB46		Hmu	0	0	#DIV/0!	#DIV/0!
Q9VB52		l(3)mbt	0	0	#DIV/0!	#DIV/0!
Q9VBB3		IntS12	0	0	#DIV/0!	#DIV/0!
Q9VBX1	Nuclear export mediator factor NEMF homolog	Clbn	0	0	#DIV/0!	#DIV/0!
Q9VC18			0	0	#DIV/0!	#DIV/0!
Q9VC36		polybromo	0	0	#DIV/0!	#DIV/0!
Q9VC54			0	0	#DIV/0!	#DIV/0!
Q9VCC9		Tsc1	0	0	#DIV/0!	#DIV/0!
Q9VD04;Q9VD05			0	0	#DIV/0!	#DIV/0!
Q9VD14			0	0	#DIV/0!	#DIV/0!
Q9VD29		Sar1	0	0	#DIV/0!	#DIV/0!
Q9VD35			0	0	#DIV/0!	#DIV/0!
Q9VDE4		Bdbt	0	0	#DIV/0!	#DIV/0!
Q9VDI5			0	0	#DIV/0!	#DIV/0!
Q9VDR1	Mediator of RNA polymerase II transcription subunit 25	MED25	0	0	#DIV/0!	#DIV/0!
Q9VDT1		Arc42	0	0	#DIV/0!	#DIV/0!
Q9VDY8;A0A0B4KGG5		vib	0	0	#DIV/0!	#DIV/0!
Q9VE52		CstF-64	0	0	#DIV/0!	#DIV/0!
Q9VE75	V-type proton ATPase subunit a	Vha100-2	0	0	#DIV/0!	#DIV/0!
Q9VE85		Nup43	0	0	#DIV/0!	#DIV/0!
Q9VE98			0	0	#DIV/0!	#DIV/0!
Q9VEA1		eIF-1A	0	0	#DIV/0!	#DIV/0!
Q9VEB3	Ribosome production factor 2 homolog	CG7993	0	0	#DIV/0!	#DIV/0!
Q9VEF0			0	0	#DIV/0!	#DIV/0!
Q9VEJ0		Prx3	0	0	#DIV/0!	#DIV/0!
Q9VEN6		mRpS11	0	0	#DIV/0!	#DIV/0!
Q9VEP6	Adenylosuccinate lyase	AdSL	0	0	#DIV/0!	#DIV/0!
Q9VEX6		bor	0	0	#DIV/0!	#DIV/0!
Q9VF28	Actin-related protein 2/3 complex subunit 3	Arpc3A	0	0	#DIV/0!	#DIV/0!
Q9VFB9			0	0	#DIV/0!	#DIV/0!
Q9VFP0			0	0	#DIV/0!	#DIV/0!
Q9VFP8		Art6	0	0	#DIV/0!	#DIV/0!
Q9VFQ9		Dip-B	0	0	#DIV/0!	#DIV/0!
Q9VG06		CG17327-RA	0	0	#DIV/0!	#DIV/0!
Q9VG96	Glutathione S-transferase D4	GstD4	0	0	#DIV/0!	#DIV/0!
Q9VGA0		GstD9	0	0	#DIV/0!	#DIV/0!
Q9VGA4		MBD-R2	0	0	#DIV/0!	#DIV/0!
Q9VGH0			0	0	#DIV/0!	#DIV/0!
Q9VGQ1			0	0	#DIV/0!	#DIV/0!
Q9VGW7		Art1	0	0	#DIV/0!	#DIV/0!
Q9VGW9		mRpL37	0	0	#DIV/0!	#DIV/0!
Q9VHA2;Q9VHA1		SpdS	0	0	#DIV/0!	#DIV/0!
Q9VHG4		VhaM8.9	0	0	#DIV/0!	#DIV/0!
Q9VHK6		IscU	0	0	#DIV/0!	#DIV/0!
Q9VHT3		Sgt1	0	0	#DIV/0!	#DIV/0!
Q9VI10	Probable small nuclear ribonucleoprotein Sm D2	SmD2	0	0	#DIV/0!	#DIV/0!
Q9VI82	Nucleolar complex protein 3 homolog	CG1234	0	0	#DIV/0!	#DIV/0!
Q9VID9			0	0	#DIV/0!	#DIV/0!
Q9VIE7		bur	0	0	#DIV/0!	#DIV/0!
Q9VIF0	Nucleolar complex protein 2 homolog	CG9246	0	1220900	#DIV/0!	∞
Q9VIH1		RPA2	0	0	#DIV/0!	#DIV/0!
Q9VIQ8		COX4	0	0	#DIV/0!	#DIV/0!
Q9VIT3		msb1l	0	0	#DIV/0!	#DIV/0!
Q9VJD4		Sgt	0	0	#DIV/0!	#DIV/0!
Q9VJH2		mdy	0	0	#DIV/0!	#DIV/0!
Q9VJJ0	Proteasome subunit beta type	Prosbeta4	0	0	#DIV/0!	#DIV/0!
Q9VJM1		CG34168-RA	0	0	#DIV/0!	#DIV/0!
Q9VJY7			0	0	#DIV/0!	#DIV/0!
Q9VJZ6			0	0	#DIV/0!	#DIV/0!
Q9VKJ1	MPN domain-containing protein CG4751	CG4751	0	0	#DIV/0!	#DIV/0!
X2J7U0;Q9VKM1	Piwi-like protein;Protein piwi	piwi	0	0	#DIV/0!	#DIV/0!
Q9VKM8;Q9VKM7		CG6089	0	0	#DIV/0!	#DIV/0!
Q9VKR2		CG17118	0	0	#DIV/0!	#DIV/0!
Q9VKW3		RfC3	0	0	#DIV/0!	#DIV/0!
Q9VKW5			0	0	#DIV/0!	#DIV/0!
Q9VKZ8	Ubiquitin carboxyl-terminal hydrolase	Usp14	0	0	#DIV/0!	#DIV/0!
Q9VL69		BEST:CK01296	0	0	#DIV/0!	#DIV/0!
Q9VL72	SWI/SNF-related matrix-associated actin-dependent regulator of chromatin subfamily A containing DEAD/H box 1 homolog	Etl1	0	0	#DIV/0!	#DIV/0!
Q9VL89	Methionine aminopeptidase 2	und	0	0	#DIV/0!	#DIV/0!
Q9VL91		zf30C	0	0	#DIV/0!	#DIV/0!
Q9VLB7		Gdi	0	0	#DIV/0!	#DIV/0!
Q9VLK1			0	0	#DIV/0!	#DIV/0!
Q9VLM8	Alanine--tRNA ligase, cytoplasmic	Aats-ala	0	0	#DIV/0!	#DIV/0!
Q9VLR5	RNA polymerase II transcriptional coactivator	Ssb-c31a	0	0	#DIV/0!	#DIV/0!
Q9VM07			0	0	#DIV/0!	#DIV/0!
Q9VM17	SOSS complex subunit B homolog	CG5181	0	0	#DIV/0!	#DIV/0!
Q9VM18	Trehalose 6-phosphate phosphatase		0	0	#DIV/0!	#DIV/0!
X2J9P9;Q9VMA3	Protein cup	cup	0	0	#DIV/0!	#DIV/0!
Q9VMG7		Muc26B	0	0	#DIV/0!	#DIV/0!
Q9VMH2		Arpc4	0	0	#DIV/0!	#DIV/0!
Q9VMH8			0	0	#DIV/0!	#DIV/0!
Q9VMM7		CG11030-RA	0	0	#DIV/0!	#DIV/0!
Q9VMS1		cype	0	0	#DIV/0!	#DIV/0!
Q9VN50	Eukaryotic translation initiation factor 3 subunit F-1	eIF3-S5-1	0	0	#DIV/0!	#DIV/0!
Q9VN93-2;Q9VN93	Putative cysteine proteinase CG12163	CG12163	0	0	#DIV/0!	#DIV/0!
Q9VNA3			0	0	#DIV/0!	#DIV/0!
Q9VNC1		mRpL44	0	0	#DIV/0!	#DIV/0!
Q9VND7			0	0	#DIV/0!	#DIV/0!
Q9VNE9	60S ribosomal protein L13a	RpL13A	0	0	#DIV/0!	#DIV/0!
Q9VNF3;Q9VNF4		CG2907	0	0	#DIV/0!	#DIV/0!
Q9VNL0;A8JQU3		Gasp	0	0	#DIV/0!	#DIV/0!
Q9VNN7		Osi15	0	0	#DIV/0!	#DIV/0!
Q9VNP0		Osi18	0	0	#DIV/0!	#DIV/0!
Q9VNP3;Q8IG95		Mes2	0	0	#DIV/0!	#DIV/0!
Q9VNV3	ATP-dependent RNA helicase Ddx1	Ddx1	0	0	#DIV/0!	#DIV/0!
Q9VNY5			0	0	#DIV/0!	#DIV/0!
Q9VNZ3		Rpb8	0	0	#DIV/0!	#DIV/0!
Q9VP05;H8F4P0;M9PII7	Mediator of RNA polymerase II transcription subunit 1	MED1	0	0	#DIV/0!	#DIV/0!
Q9VP53		Cpr78Cc	0	0	#DIV/0!	#DIV/0!
Q9VPE2		ND-39	0	0	#DIV/0!	#DIV/0!
Q9VPH4		kin17	0	0	#DIV/0!	#DIV/0!
Q9VPQ2			0	0	#DIV/0!	#DIV/0!
Q9VPU4		CG4291-RA	0	0	#DIV/0!	#DIV/0!
Q9VQB4			0	0	#DIV/0!	#DIV/0!
Q9VQF4	Phosphoglycerate kinase		0	0	#DIV/0!	#DIV/0!
Q9VQG4	Congested-like trachea protein	colt	0	0	#DIV/0!	#DIV/0!
Q9VQH5		Cpr23B	0	0	#DIV/0!	#DIV/0!
Q9VQK5			0	0	#DIV/0!	#DIV/0!
Q9VQK7			0	12276000	#DIV/0!	∞
Q9VQM4	Probable tyrosyl-DNA phosphodiesterase	gkt	0	0	#DIV/0!	#DIV/0!
Q9VQQ0	Serine/threonine-protein phosphatase 2A activator	Ptpa	0	0	#DIV/0!	#DIV/0!
Q9VQY8		CG3338-RA	0	0	#DIV/0!	#DIV/0!
Q9VQZ8			0	0	#DIV/0!	#DIV/0!
Q9VRE0			0	0	#DIV/0!	#DIV/0!
Q9VRL0		Cyt-c1	0	0	#DIV/0!	#DIV/0!
Q9VRN0			0	0	#DIV/0!	#DIV/0!
Q9VRP5-7;Q9VRP5	Ubiquitin carboxyl-terminal hydrolase 36	scny	0	0	#DIV/0!	#DIV/0!
X2JGB3;Q9VRP9	E3 ubiquitin-protein ligase Bre1	Bre1	0	0	#DIV/0!	#DIV/0!
Q9VRU8			0	0	#DIV/0!	#DIV/0!
Q9VS05	Forkhead box protein biniou	bin	0	0	#DIV/0!	#DIV/0!
Q9VS37		Cdc27	0	0	#DIV/0!	#DIV/0!
Q9VSC5			0	0	#DIV/0!	#DIV/0!
Q9VSG0			0	0	#DIV/0!	#DIV/0!
Q9VSK9			0	0	#DIV/0!	#DIV/0!
Q9VSL4		GstO2	0	0	#DIV/0!	#DIV/0!
Q9VSM6		S-Lap1	0	0	#DIV/0!	#DIV/0!
Q9VSM7		S-Lap2	0	0	#DIV/0!	#DIV/0!
Q9VEG6	Chorion peroxidase	Pxt	0	0	#DIV/0!	#DIV/0!
Q9VSM9		Cdc6	0	0	#DIV/0!	#DIV/0!
Q9VSR5		mRpL12	0	0	#DIV/0!	#DIV/0!
Q9VSS1		pix	0	0	#DIV/0!	#DIV/0!
Q9VSS2	Signal recognition particle subunit SRP68	Srp68	0	0	#DIV/0!	#DIV/0!
Q9VT00		Jarid2	0	0	#DIV/0!	#DIV/0!
Q9VT75		vnc	0	0	#DIV/0!	#DIV/0!
Q9VTB0			0	0	#DIV/0!	#DIV/0!
Q9VTB4		ND-13B	0	0	#DIV/0!	#DIV/0!
Q9VTE2	Protein suppressor of underreplication	SuUR	0	0	#DIV/0!	#DIV/0!
Q9VTT2		l(3)j2D3	0	0	#DIV/0!	#DIV/0!
Q9VTU4	Eukaryotic translation initiation factor 3 subunit L	CG5642	0	0	#DIV/0!	#DIV/0!
Q9VU02	Probable small nuclear ribonucleoprotein Sm D1	SmD1	0	0	#DIV/0!	#DIV/0!
Q9VU68-2;Q9VU68	Actin-interacting protein 1	flr	0	0	#DIV/0!	#DIV/0!
Q9VU86;Q2PDX8		Spt20	0	0	#DIV/0!	#DIV/0!
Q9VUH8		Tdrd3	0	0	#DIV/0!	#DIV/0!
Q9VUJ1	Proteasome subunit beta type	Prosbeta2	0	0	#DIV/0!	#DIV/0!
Q9VUN9		CG7857-RA	0	0	#DIV/0!	#DIV/0!
Q9VUS0			0	0	#DIV/0!	#DIV/0!
Q9VV10		CG13068-RA	0	0	#DIV/0!	#DIV/0!
Q9VV21			0	0	#DIV/0!	#DIV/0!
Q9VV24		CG13043-RA	0	0	#DIV/0!	#DIV/0!
Q9VV39		mRpS34	0	0	#DIV/0!	#DIV/0!
Q9VV74	Survival motor neuron protein	Smn	0	0	#DIV/0!	#DIV/0!
Q9VVA6		nudC	0	0	#DIV/0!	#DIV/0!
Q9VVH2			0	0	#DIV/0!	#DIV/0!
Q9VVI0		U4-U6-60K	0	0	#DIV/0!	#DIV/0!
Q9VVI2	Enhancer of mRNA-decapping protein 3	Edc3	0	0	#DIV/0!	#DIV/0!
Q9VVL8		CG7441-RA	0	0	#DIV/0!	#DIV/0!
X2JGV8;Q9VW12	UPF0389 protein CG9231	CG9231	0	0	#DIV/0!	#DIV/0!
Q9VW15	Histone-lysine N-methyltransferase ash1	ash1	0	0	#DIV/0!	#DIV/0!
Q9VW34		serp	0	0	#DIV/0!	#DIV/0!
Q9VW59		RhoGDI	0	0	#DIV/0!	#DIV/0!
Q9VW68			0	0	#DIV/0!	#DIV/0!
Q9VWD9		Ubqn	0	0	#DIV/0!	#DIV/0!
X2JG50;Q9VWE6	Protein ELYS homolog	CG14215	0	0	#DIV/0!	#DIV/0!
Q9VWG1		HspB8	0	0	#DIV/0!	#DIV/0!
Q9VWI0		ND-18	0	0	#DIV/0!	#DIV/0!
Q9VWI2		Nat1	0	0	#DIV/0!	#DIV/0!
Q9VWM5			0	0	#DIV/0!	#DIV/0!
Q9VWP1		Usp39	0	0	#DIV/0!	#DIV/0!
Q9VWQ6;Q9VWQ3		CG18259-RA	0	0	#DIV/0!	#DIV/0!
Q9VWU8;Q9VWU6		CG6306;CG32548-RB	0	0	#DIV/0!	#DIV/0!
Q9VX24			0	0	#DIV/0!	#DIV/0!
X2JFW6;Q9VX35			0	0	#DIV/0!	#DIV/0!
Q9VXE5	Serine/threonine-protein kinase PAK mbt	mbt	0	0	#DIV/0!	#DIV/0!
Q9VXI1			0	0	#DIV/0!	#DIV/0!
Q9VXK6	Eukaryotic translation initiation factor 5	eIF5	0	0	#DIV/0!	#DIV/0!
Q9VXL5			0	0	#DIV/0!	#DIV/0!
Q9VXM4		MSBP	0	0	#DIV/0!	#DIV/0!
Q9VXN4	Probable arginine--tRNA ligase, cytoplasmic	Aats-arg	0	0	#DIV/0!	#DIV/0!
Q9VXQ2;X2JDY8		Graf	0	0	#DIV/0!	#DIV/0!
Q9VXW4;Q9VXW3		CG9123-RA	0	0	#DIV/0!	#DIV/0!
Q9VY27	Nucleoside diphosphate kinase	nmdyn-D6	0	0	#DIV/0!	#DIV/0!
Q9VY44		mRNA-cap	0	0	#DIV/0!	#DIV/0!
X2JEW2;Q9VYA7	RRP12-like protein	CG2691	0	0	#DIV/0!	#DIV/0!
Q9VYG2	Brahma-associated protein of 60 kDa	Bap60	0	0	#DIV/0!	#DIV/0!
Q9VYG3			0	0	#DIV/0!	#DIV/0!
Q9VYM9			0	0	#DIV/0!	#DIV/0!
Q9VYQ9		Tango4	0	0	#DIV/0!	#DIV/0!
X2JBC1;Q9VYS3	Regulator of nonsense transcripts 1 homolog	Upf1	0	0	#DIV/0!	#DIV/0!
Q9VYU8		m	0	0	#DIV/0!	#DIV/0!
Q9VYV4		Amun	0	0	#DIV/0!	#DIV/0!
Q9VZ60			0	0	#DIV/0!	#DIV/0!
Q9VZ62		feo	0	0	#DIV/0!	#DIV/0!
Q9VZC5			0	0	#DIV/0!	#DIV/0!
Q9VZE0		dyl	0	0	#DIV/0!	#DIV/0!
Q9VZE4			0	0	#DIV/0!	#DIV/0!
Q9VZL3		Sc2	0	0	#DIV/0!	#DIV/0!
Q9VZR8		CG14960-RA	0	0	#DIV/0!	#DIV/0!
Q9VZU4		ND-30	0	0	#DIV/0!	#DIV/0!
Q9VZY0		Non2	0	0	#DIV/0!	#DIV/0!
Q9VZZ6			0	0	#DIV/0!	#DIV/0!
Q9W029		yellow-g	0	0	#DIV/0!	#DIV/0!
Q9W086		mRpL46	0	0	#DIV/0!	#DIV/0!
Q9W0B8	Coatomer subunit alpha	alphaCOP	0	0	#DIV/0!	#DIV/0!
Q9W0M4;B9EQV3		CG13887-RC	0	0	#DIV/0!	#DIV/0!
Q9W0P4			0	0	#DIV/0!	#DIV/0!
Q9W124			0	0	#DIV/0!	#DIV/0!
Q9W125		ND-19	0	0	#DIV/0!	#DIV/0!
Q9W198		ocm	0	0	#DIV/0!	#DIV/0!
Q9W1C8			0	0	#DIV/0!	#DIV/0!
Q9W1F7			0	0	#DIV/0!	#DIV/0!
Q9W1H4	DNA ligase 1	DNA-ligI	0	0	#DIV/0!	#DIV/0!
Q9W1N3		levy	0	0	#DIV/0!	#DIV/0!
Q9W2E3		NC2alpha	0	0	#DIV/0!	#DIV/0!
Q9W2P4		CG15650-RA	0	0	#DIV/0!	#DIV/0!
Q9W2Z9			0	0	#DIV/0!	#DIV/0!
Q9W335		l(1)G0320	0	0	#DIV/0!	#DIV/0!
Q9W363		mxc	0	0	#DIV/0!	#DIV/0!
Q9W3G1			0	0	#DIV/0!	#DIV/0!
Q9W3J5	Probable phenylalanine--tRNA ligase alpha subunit	CG2263	0	0	#DIV/0!	#DIV/0!
Q9W3K3			0	0	#DIV/0!	#DIV/0!
Q9W3L0		CG1571-RA	0	2691800	#DIV/0!	∞
Q9W3M7			0	0	#DIV/0!	#DIV/0!
Q9W3N7		ND-MNLL	0	0	#DIV/0!	#DIV/0!
Q9W445	Malignant T-cell-amplified sequence 1 homolog	MCTS1	0	0	#DIV/0!	#DIV/0!
Q9W4J4			0	0	#DIV/0!	#DIV/0!
Q9W4M3		Femcoat	0	0	#DIV/0!	#DIV/0!
Q9W4X7	Eukaryotic translation initiation factor 3 subunit G-1	eIF3-S4-1	0	0	#DIV/0!	#DIV/0!
Q9W523;Q9NF31		ph-d	0	0	#DIV/0!	#DIV/0!
Q9W528		EG:22E5.6	0	0	#DIV/0!	#DIV/0!
Q9XYN7	Proteasome subunit beta type-3	Prosbeta3	0	0	#DIV/0!	#DIV/0!
Q9XYP8	Gamma-tubulin complex component 3 homolog	l(1)dd4	0	0	#DIV/0!	#DIV/0!
Q9XYU0	DNA replication licensing factor Mcm7	Mcm7	0	0	#DIV/0!	#DIV/0!
Q9XZ61	Ubiquitin carboxyl-terminal hydrolase	Uch-L5	0	0	#DIV/0!	#DIV/0!
Q9XZU1	Exportin-2	Cas	0	0	#DIV/0!	#DIV/0!
Q9Y112		BcDNA.GH10614	0	0	#DIV/0!	#DIV/0!
Q9Y134		l(2)35Df	0	0	#DIV/0!	#DIV/0!
R9PY35		CG18555	0	0	#DIV/0!	#DIV/0!
Q9VJZ1		CG9302-RA	0	0	#DIV/0!	#DIV/0!
Q7KUB0;Q8IQA7;Q9VSI6;Q7KUB1;B7Z0E0	Isocitrate dehydrogenase [NADP]	Idh	0	0	#DIV/0!	#DIV/0!
A8JNP1;A8JNP2;P48610;P48610-4;P48610-3;P48610-2	Arginine kinase	Argk	0	0	#DIV/0!	#DIV/0!
X2JC94;O46084	Serine/threonine-protein phosphatase Pgam5, mitochondrial	Pgam5	0	0	#DIV/0!	#DIV/0!
A0A0B4LI25;P20480	Kinesin-like protein;Protein claret segregational	ncd	0	0	#DIV/0!	#DIV/0!
D1Z3A1;Q9VZS5	60S ribosomal protein L28	RpL28	0	0	#DIV/0!	#DIV/0!
P17917	Proliferating cell nuclear antigen	PCNA	0	0	#DIV/0!	#DIV/0!
Q9VK58		Pih1D1	0	0	#DIV/0!	#DIV/0!
X2J6D4;P84029	Cytochrome c-2	Cyt-c-p	0	0	#DIV/0!	#DIV/0!
Q9W0L7		Usp10	0	0	#DIV/0!	#DIV/0!
M9PB90;Q9VKY2	Cullin-associated NEDD8-dissociated protein 1	Cand1	0	0	#DIV/0!	#DIV/0!
Q9VGK3	Peptidyl-prolyl cis-trans isomerase		0	0	#DIV/0!	#DIV/0!
Q9VHL2		Tcp-1eta	0	0	#DIV/0!	#DIV/0!
Q95RL2;Q5U156;A0A0B4KER0		row	0	0	#DIV/0!	#DIV/0!
A4V4A1;Q960Z0	Kinesin-like protein;Kinesin-like protein Klp10A	Klp10A	0	0	#DIV/0!	#DIV/0!
Q9I7P8;Q9VPB3;Q8IPU3			0	0	#DIV/0!	#DIV/0!
P17704	40S ribosomal protein S17	RpS17	0	0	#DIV/0!	#DIV/0!
Q9W2X6		ATPsyndelta	0	0	#DIV/0!	#DIV/0!
Q9W1H5		DCP1	0	0	#DIV/0!	#DIV/0!
Q9V463		Nup154	0	0	#DIV/0!	#DIV/0!
Q9VVL7	Dihydrolipoyl dehydrogenase		0	0	#DIV/0!	#DIV/0!
P46863	Bipolar kinesin KRP-130	Klp61F	0	0	#DIV/0!	#DIV/0!
Q9V3W0		UK114	0	0	#DIV/0!	#DIV/0!
E4NKG1;Q9I7D3	Caprin homolog	Capr	0	0	#DIV/0!	#DIV/0!
Q9VI56			0	0	#DIV/0!	#DIV/0!
M9PGP7;Q9W4E8			0	0	#DIV/0!	#DIV/0!
Q9VPN5		Hop	0	0	#DIV/0!	#DIV/0!
Q0E8J0		MEP-1	0	0	#DIV/0!	#DIV/0!
A0A0B4LGI9;H0RNI8;Q8MMC4-2;Q8MMC4	Protein CDV3 homolog	CG3760-RB;CG3760	0	0	#DIV/0!	#DIV/0!
Q9XZ34		Rif1	0	0	#DIV/0!	#DIV/0!
A0A0B4LGC0;A0A0B4LF88;Q9V6K1-2;Q9V6K1	Tripeptidyl-peptidase 2	TppII	0	0	#DIV/0!	#DIV/0!
Q7K5J8		Cpr57A	0	0	#DIV/0!	#DIV/0!
A1ZBV0			2930600	0	#NUM!	#NUM!
F2FB68;Q9VZI0;Q9I7T2;Q8IRC0;M9PEK8;M9PBN6;Q8IRB9;M9PE93;M9PHB1;A8JNK1;Q8IRC1		ens	0	0	#DIV/0!	#DIV/0!
Q9VXK5	Putative rRNA methyltransferase		10221000	0	#NUM!	#NUM!
A0A0B4JD24;A0A0B4JCR9;Q7JQT8			4869800	0	#NUM!	#NUM!
Q9VXR5			26280000	0	#NUM!	#NUM!
Q9VRL1		Uev1A	8886800	0	#NUM!	#NUM!
Q8IQU7;Q8IQU6		825-Oak	0	0	#DIV/0!	#DIV/0!
Q7JZV0	Cuticular protein 47Eg	Cpr47Eg	0	0	#DIV/0!	#DIV/0!
X2JAI4;Q9XYU1	DNA helicase;DNA replication licensing factor Mcm3	Mcm3	0	0	#DIV/0!	#DIV/0!
Q9VHI1		hyx	11039000	0	#NUM!	#NUM!
Q9V3G1	60S ribosomal protein L8	RpL8	0	0	#DIV/0!	#DIV/0!
					#DIV/0!	∞
337;338;339;340;341;342;343;344;345;346;347;348;349;350;351;352;353;354;355;356;357;358;359;360;361;362;363;364;365;366;367;368;369;370;371;372;373;374;375;376;377;378;379;380;381;382;383;384;385;386;387;388;389;390;391;392;393;394;395;396;397;398;399;400;401;402;403;404;405;406;407;408;409;410;411;412;413;414;415;416;417;418;419;420;421;422;423;424;425;426;427;428;429;430;431;432;433;434;435;436…					#DIV/0!	∞
337;454;779;802;882;928;1434;1448;1478;1859;2937;3161;3351;3388;3390;3433;3452;3835;3922;4812;5900;6341;6374;6407;6732;6749;7243;7294;7986;7989;8000;8012;8335;8976;9002;9452;9484;9547;9719;9725;9931;10418;10431;10662;11082;11313;11416;11499;11562;11591;11913;11929;11939;12947;13113;13196;13478;13491;13885;13907;14008;14015;14124;14128;14426;14476;14544;14773;14778;15643;16029;16037;18076;18106;18…	75;77;212;293;357;585;940;1026;1135;1194				#DIV/0!	∞
Q9VZF9		Cpr64Ad	0	0	#DIV/0!	#DIV/0!
Q9VWK5		Ulp1	0	0	#DIV/0!	#DIV/0!
Q7JVY0;A0A0B4KEU5;A0A0B4KEJ7	Coronin	coro	0	0	#DIV/0!	#DIV/0!
Q24113		nonA-l	0	0	#DIV/0!	#DIV/0!
A0A0B4JD95;Q59E58;A0A0B4JD57;Q59E59;A0A0B4K7Q4;Q99323-2;Q99323-4;Q99323-1;Q99323	Myosin heavy chain, non-muscle	zip	0	0	#DIV/0!	#DIV/0!
A4V1N8;P35415	Paramyosin, long form	Prm	4651600	0	#NUM!	#NUM!
Q9VLV5	Probable small nuclear ribonucleoprotein E	SmE	0	0	#DIV/0!	#DIV/0!
Q8IMI7;Q9VA91	40S ribosomal protein S7	RpS7	0	0	#DIV/0!	#DIV/0!
P05552-2;P05552;A0A0B4KEJ0	Transcription factor Adf-1	Adf1	0	0	#DIV/0!	#DIV/0!
Q9W1Y8			0	0	#DIV/0!	#DIV/0!
A1Z6Q0;A4UZ58;A0A0B4KEE4;A1Z6Q1		koi	0	0	#DIV/0!	#DIV/0!
Q9XYZ5	DNA damage-binding protein 1	pic	0	0	#DIV/0!	#DIV/0!
X2BZL0;M9NES1;Q9VWC6		vfl	0	0	#DIV/0!	#DIV/0!
Q7KLX3		Tapdelta	0	0	#DIV/0!	#DIV/0!
O01666	ATP synthase subunit gamma, mitochondrial	ATPsyn-gamma	0	5607200	#DIV/0!	∞
Q9VV75		UQCR-C2	0	0	#DIV/0!	#DIV/0!
P35600	Replication factor C subunit 1	Gnf1	22748000	0	#NUM!	#NUM!
A8DZ29;O61380		eIF4G	0	0	#DIV/0!	#DIV/0!
X2JC31;P29742	Clathrin heavy chain	Chc	0	0	#DIV/0!	#DIV/0!
Q960V1;Q0E8G1;M9PET3;M9PF79		simj	0	0	#DIV/0!	#DIV/0!
Q7KMJ6		nito	0	0	#DIV/0!	#DIV/0!
Q7K110;A0A0B4LFR4		OstDelta	0	0	#DIV/0!	#DIV/0!
Q76NQ0	Dolichyl-diphosphooligosaccharide--protein glycosyltransferase subunit 1		0	0	#DIV/0!	#DIV/0!
Q9VPX7;Q9VPX6	Adenylyl cyclase-associated protein	capt	0	0	#DIV/0!	#DIV/0!
A0A0B4LHL7;Q24251	ATP synthase subunit d, mitochondrial	ATPsyn-d	0	0	#DIV/0!	#DIV/0!
X2JDU0;P50882	60S ribosomal protein L9	RpL9	0	0	#DIV/0!	#DIV/0!
Q9VKX2	Malate dehydrogenase	Mdh1	0	7070200	#DIV/0!	∞
Q03427;A0A0B4KFY9	Lamin-C	LamC	26849000	0	#NUM!	#NUM!
Q94883		Dref	0	0	#DIV/0!	#DIV/0!
Q24319	Dolichyl-diphosphooligosaccharide--protein glycosyltransferase 48 kDa subunit	Ost48	0	0	#DIV/0!	#DIV/0!
Q9VQ29	Cytochrome b-c1 complex subunit Rieske, mitochondrial	RFeSP	0	0	#DIV/0!	#DIV/0!
Q9VRP2			0	0	#DIV/0!	#DIV/0!
Q9VUC1;M9MSL3		Hsc70Cb	0	0	#DIV/0!	#DIV/0!
E1JIJ5;P31409	V-type proton ATPase subunit B	Vha55	0	0	#DIV/0!	#DIV/0!
Q9VSY2;Q0E8G6			0	0	#DIV/0!	#DIV/0!
Q9V466		Nup107	14431000	0	#NUM!	#NUM!
Q9VWV6		Tsf1	0	0	#DIV/0!	#DIV/0!
P91938-4;P91938-2;P91938-3;P91938	Thioredoxin reductase 1, mitochondrial	Trxr-1	0	0	#DIV/0!	#DIV/0!
X2JEB6;Q9W303	Chitinase-like protein Idgf4	Idgf4	0	0	#DIV/0!	#DIV/0!
Q7K2G1;A0A0B4LFA6;Q7K2G1-2	Proteasomal ubiquitin receptor ADRM1 homolog	Rpn13	0	0	#DIV/0!	#DIV/0!
Q9VBU9	40S ribosomal protein S27	RpS27	0	0	#DIV/0!	#DIV/0!
Q8SX89		kuk	0	0	#DIV/0!	#DIV/0!
Q9VTK9;M9PI17;Q8IQF8;M9PF61			0	0	#DIV/0!	#DIV/0!
A4V2B8;P08181	Casein kinase II subunit alpha	CkIIalpha	0	37404000	#DIV/0!	∞
Q9GYU8	Nuclear pore complex protein Nup88	mbo	0	0	#DIV/0!	#DIV/0!
Q7JZW2;A1ZAH8		RpS15	24242000	0	#NUM!	#NUM!
M9PCC1;O18640;M9PB67	Guanine nucleotide-binding protein subunit beta-like protein	Rack1	0	0	#DIV/0!	#DIV/0!
Q9W2E7		Rae1	47158000	0	#NUM!	#NUM!
Q9V3W7		SF2	0	0	#DIV/0!	#DIV/0!
P55830;P55830-2	40S ribosomal protein S3a	RpS3A	72478000	0	#NUM!	#NUM!
Q9VUB8		endos	0	0	#DIV/0!	#DIV/0!
Q0E924;A8DYI7;A8DYI6		Phb2	0	0	#DIV/0!	#DIV/0!
Q7K3M5		Dhx15	0	0	#DIV/0!	#DIV/0!
E1JIT0;B3DNL7;A0A0B4KHV5;O01367-2;O01367-3;O01367	Protein held out wings	how	0	0	#DIV/0!	#DIV/0!
Q8IR99;E1JJM0;M9NF14		Imp	13963000	0	#NUM!	#NUM!
O18373	Selenide, water dikinase	SelD	14749000	0	#NUM!	#NUM!
Q9VPL0			0	0	#DIV/0!	#DIV/0!
Q9VKI8			0	0	#DIV/0!	#DIV/0!
Q8ST83	Polycomb protein PHO	pho	0	0	#DIV/0!	#DIV/0!
Q8STG9		Sec61alpha	0	0	#DIV/0!	#DIV/0!
P23128-2;P23128	Putative ATP-dependent RNA helicase me31b	me31B	0	0	#DIV/0!	#DIV/0!
E1JGZ9;Q9XZJ4	Proteasome subunit alpha type;Proteasome subunit alpha type-6	Prosalpha1	0	0	#DIV/0!	#DIV/0!
Q9VJ19		RpL30	0	0	#DIV/0!	#DIV/0!
A4UZZ4;Q9XTL9	Alpha-1,4 glucan phosphorylase;Glycogen phosphorylase	GlyP	0	0	#DIV/0!	#DIV/0!
A0A0B4LJ12;A0A0B4LHX6;P08879	Nucleoside diphosphate kinase	awd	0	0	#DIV/0!	#DIV/0!
A0A023GQA5;P24156	Protein l(2)37Cc	l(2)37Cc	0	0	#DIV/0!	#DIV/0!
M9PHZ6;Q9VWW0-2;Q9VWW0-3;Q9VWW0	Cyclic AMP response element-binding protein B	CrebB	0	43912000	#DIV/0!	∞
A1Z8U0		Prp8	0	0	#DIV/0!	#DIV/0!
O97428;Q8IRS7		cib	0	0	#DIV/0!	#DIV/0!
P00334	Alcohol dehydrogenase	Adh	0	0	#DIV/0!	#DIV/0!
Q9VK69	T-complex protein 1 subunit delta		0	0	#DIV/0!	#DIV/0!
P22769	Proteasome subunit alpha type-7-1	Prosalpha4	0	0	#DIV/0!	#DIV/0!
P92177-4;P92177-1;P92177-2;P92177	14-3-3 protein epsilon	14-3-3epsilon	0	0	#DIV/0!	#DIV/0!
A1Z8U4;Q7KKI0		Cct5	0	0	#DIV/0!	#DIV/0!
C8VV14;P07764;F3YDE2;A4V3G1;P07764-3;P07764-2	Fructose-bisphosphate aldolase	Ald-RC;Ald;Ald-RH	6034600	0	#NUM!	#NUM!
Q9VIX7;Q8INW9;M9PDP3		fon	0	0	#DIV/0!	#DIV/0!
Q9V431	Apoptosis inhibitor 5 homolog	Aac11	0	0	#DIV/0!	#DIV/0!
Q9VAN7		Pglym78	63533000	0	#NUM!	#NUM!
Q9VXQ5		Tcp-1zeta	0	0	#DIV/0!	#DIV/0!
Q9VLM5	Dolichyl-diphosphooligosaccharide--protein glycosyltransferase subunit DAD1	l(2)k12914	0	0	#DIV/0!	#DIV/0!
Q9VFF0		UQCR-C1	0	0	#DIV/0!	#DIV/0!
E1JIJ9;P20193	Protein suppressor of variegation 3-7	Su(var)3-7	0	0	#DIV/0!	#DIV/0!
A0A0B4KHJ9;P09491-2;P09491	Tropomyosin-2	Tm2	0	0	#DIV/0!	#DIV/0!
M9PCI2;Q9V3U2	H/ACA ribonucleoprotein complex subunit 2-like protein	NHP2	0	0	#DIV/0!	#DIV/0!
Q9VAX8			0	0	#DIV/0!	#DIV/0!
Q7KF43;A0A0B4KFC4		rib	0	0	#DIV/0!	#DIV/0!
A0A0B4LGB7;P22700-2;P22700	Calcium-transporting ATPase;Calcium-transporting ATPase sarcoplasmic/endoplasmic reticulum type	Ca-P60A	0	0	#DIV/0!	#DIV/0!
Q9W392			0	0	#DIV/0!	#DIV/0!
X2JEU3;Q9VZ00		CG1737-RA	0	0	#DIV/0!	#DIV/0!
X2JEM4;Q9W334	40S ribosomal protein S28	RpS28b	0	0	#DIV/0!	#DIV/0!
M9MQH9;M9NDI6;H5V8B8;P36179	Serine/threonine-protein phosphatase PP2A 65 kDa regulatory subunit	Pp2A-29B	0	0	#DIV/0!	#DIV/0!
P13002-2;P13002-3;A0A0B4LFT7;P13002-1;P13002	Protein grainyhead	grh	0	0	#DIV/0!	#DIV/0!
A4V3W2;A4V3W1;Q0KHW6;A8JUV9;M9PGC4;M9PGV7;P18431-4;P18431;P18431-3;P18431-1;Q7KVY5;C0PUX5	Protein kinase shaggy	sgg	0	0	#DIV/0!	#DIV/0!
Q9W0R0		Cdc5	0	0	#DIV/0!	#DIV/0!
P06606	Tubulin alpha-4 chain	alphaTub67C	0	0	#DIV/0!	#DIV/0!
A0A0B4LIJ0;P48601	26S protease regulatory subunit 4	Rpt2	0	0	#DIV/0!	#DIV/0!
A0A0B4KEI5;Q9V9K7	Serrate RNA effector molecule homolog	Ars2	0	0	#DIV/0!	#DIV/0!
X2J5E8;Q9VL78	FK506-binding protein 59	FKBP59	0	0	#DIV/0!	#DIV/0!
P29746	Protein bangles and beads	bnb	0	0	#DIV/0!	#DIV/0!
A0A0B4LG52;Q9W237	40S ribosomal protein S16	RpS16	0	0	#DIV/0!	#DIV/0!
Q9VG58;Q9BIS2;Q9BIR7;Q8INI8;P82910;P02825;O97125	Major heat shock 70 kDa protein Bbb;Major heat shock 70 kDa protein Bb;Major heat shock 70 kDa protein Bc;Major heat shock 70 kDa protein Ba;Major heat shock 70 kDa protein Aa;Major heat shock 70 kDa protein Ab;Heat shock protein 68	Hsp70Bbb;Hsp70Bb;Hsp70Bc;Hsp70Ba;Hsp70Aa;Hsp70Ab;Hsp68	0	0	#DIV/0!	#DIV/0!
Q7KN94		wal	0	0	#DIV/0!	#DIV/0!
Q9VSA3	Probable medium-chain specific acyl-CoA dehydrogenase, mitochondrial	CG12262	0	0	#DIV/0!	#DIV/0!
Q9VQT8			0	0	#DIV/0!	#DIV/0!
A0A0B4LGZ3;P36872-2;P36872	Serine/threonine-protein phosphatase 2A 55 kDa regulatory subunit B;Protein phosphatase PP2A 55 kDa regulatory subunit	tws	0	0	#DIV/0!	#DIV/0!
Q94901	RNA-binding protein lark	lark	0	0	#DIV/0!	#DIV/0!
A0A0B4JCW4;A0A126GUR6;Q9VHJ8;Q95U38	Succinyl-CoA ligase subunit beta	skap	0	0	#DIV/0!	#DIV/0!
Q9XZ06		Nup93-1	0	0	#DIV/0!	#DIV/0!
Q7K1Q6;B7YZK6;A0A0B4KFV2;A0A0B4KG78;B7YZK4;A0A0B4JCT7;B7YZK5		Jabba	0	0	#DIV/0!	#DIV/0!
O44437	Small nuclear ribonucleoprotein Sm D3	SmD3	0	0	#DIV/0!	#DIV/0!
A1Z9G2		fand	0	0	#DIV/0!	#DIV/0!
Q9VX15			0	0	#DIV/0!	#DIV/0!
A0A0B4K7Y7;Q9VAW5;A0A0B4K6K9;Q9VAW5-1;Q9VAW5-2	La-related protein 1	larp	0	0	#DIV/0!	#DIV/0!
D3PFF6;Q9VPC0	Serine/threonine-protein kinase PITSLRE	Pitslre	0	0	#DIV/0!	#DIV/0!
Q9VGM2;Q8INK2;Q8INK3		fabp	0	0	#DIV/0!	#DIV/0!
Q0KHZ6			0	0	#DIV/0!	#DIV/0!
Q9V406		crp	0	16045000	#DIV/0!	∞
A1Z6H7		Gp210	0	0	#DIV/0!	#DIV/0!
Q9VNA5	Proteasome subunit beta type-4	Prosbeta7	0	0	#DIV/0!	#DIV/0!
Q7KN75		Dp1	0	0	#DIV/0!	#DIV/0!
Q9V3C0	ATP-dependent RNA helicase abstrakt	abs	0	19847000	#DIV/0!	∞
A1Z968		NAT1	0	0	#DIV/0!	#DIV/0!
Q9VXE0	Probable small nuclear ribonucleoprotein G	SmG	0	0	#DIV/0!	#DIV/0!
Q9V3J4		Sec13	0	0	#DIV/0!	#DIV/0!
Q8IPB1;Q9V3I1		dUTPase	0	0	#DIV/0!	#DIV/0!
P29613;P29613-1	Triosephosphate isomerase	Tpi	0	0	#DIV/0!	#DIV/0!
B7Z0Z1;Q9VXG1-3;Q9VXG1	Zinc finger protein hangover	hang	0	0	#DIV/0!	#DIV/0!
Q9VQ76;M9PE28;E2QCS8		tho2	0	0	#DIV/0!	#DIV/0!
Q7K3J0			0	0	#DIV/0!	#DIV/0!
A0A0B4KF92;A0A0B4LGS6;Q9VNC3;A0A0B4LGM5		Hcs	0	0	#DIV/0!	#DIV/0!
A0A126GUT1;Q9VGS2	Translationally-controlled tumor protein homolog	Tctp	0	0	#DIV/0!	#DIV/0!
Q9VJ12		Acn	0	0	#DIV/0!	#DIV/0!
Q9VKD3	Probable cysteine desulfurase, mitochondrial	CG12264	0	0	#DIV/0!	#DIV/0!
Q9VEZ3;E1JIM4;A0A0B4K664;A0A0B4K700		msps	0	0	#DIV/0!	#DIV/0!
Q27268;M9PC90	ATP-dependent RNA helicase WM6	Hel25E	0	0	#DIV/0!	#DIV/0!
Q9VF03;A0A0B4JDA0		mor	0	0	#DIV/0!	#DIV/0!
P53034	Replication factor C subunit 2	RfC4	0	0	#DIV/0!	#DIV/0!
Q9W1X4	Nuclear pore complex protein Nup214	Nup214	0	13727000	#DIV/0!	∞
Q8IPF5;Q9VLL3;Q86BM5		Akap200	0	0	#DIV/0!	#DIV/0!
Q9VE18		Smu1	0	0	#DIV/0!	#DIV/0!
X2JF59;Q9V3P0	Peroxiredoxin 1	Jafrac1	0	32132000	#DIV/0!	∞
Q3YMU0	Protein disulfide-isomerase	ERp60	0	0	#DIV/0!	#DIV/0!
Q0KI68;E1JIM0;A4V2Z1;A0A0B4K690;A0A0B4K663;E2QD16;E1JIM1;A0A0B4K6Z4;A0A0B4K6I8		nsl1	0	0	#DIV/0!	#DIV/0!
E1JHR5;P15007-2;P15007	Enolase	Eno	0	0	#DIV/0!	#DIV/0!
P61851;M9PF91	Superoxide dismutase [Cu-Zn]	Sod	0	0	#DIV/0!	#DIV/0!
Q9W4H6;Q7KVX1;Q7YU05	Pyruvate dehydrogenase E1 component subunit alpha	l(1)G0334	0	0	#DIV/0!	#DIV/0!
M9PFN1;Q9V3K3	RuvB-like helicase 2	rept	0	0	#DIV/0!	#DIV/0!
Q9VQF7		Bacc	0	0	#DIV/0!	#DIV/0!
Q9VLC5		Aldh	0	0	#DIV/0!	#DIV/0!
Q9W5W8			0	0	#DIV/0!	#DIV/0!
P42283;P42284-1;P42284-3;Q867Z4-3;P42284;Q867Z4-2;Q867Z4-5;Q9V5M3-5;Q9V5M3-4;Q9V5M6-3;Q7KQZ4-4;Q9V5M6-5;Q9V5M3-2;Q7KQZ4-2;Q9V5M6-4;Q7KQZ4-3;Q9V5M6-2;Q9V5M3-3;Q7KQZ4;Q9V5M3;Q9V5M6;Q867Z4	Longitudinals lacking protein, isoform G;Longitudinals lacking protein, isoforms H/M/V;Longitudinals lacking protein, isoforms F/I/K/T;Longitudinals lacking protein, isoforms N/O/W/X/Y;Longitudinals lacking protein, isoforms J/P/Q/S/Z;Longitudinals lacking protein, isoforms A/B/D/L	lola	0	0	#DIV/0!	#DIV/0!
P48375	12 kDa FK506-binding protein	FK506-bp2	0	0	#DIV/0!	#DIV/0!
Q7KVX5;Q9W4N8		Vap-33A	0	0	#DIV/0!	#DIV/0!
M9PBK5;P08570	60S acidic ribosomal protein P1	RpLP1	0	0	#DIV/0!	#DIV/0!
M9PCE0;Q01604	Phosphoglycerate kinase	Pgk	0	0	#DIV/0!	#DIV/0!
Q9VAC1			0	0	#DIV/0!	#DIV/0!
Q9VDI1;A0A0B4KH28		Synd	0	0	#DIV/0!	#DIV/0!
Q9W1I7;A0A0B4LHC9			0	0	#DIV/0!	#DIV/0!
A0A0B4K891;Q7K581			14713000	0	#NUM!	#NUM!
Q9VL18;Q9VL18-2	Probable elongation factor 1-delta	eEF1delta	0	0	#DIV/0!	#DIV/0!
Q9VAA9			0	0	#DIV/0!	#DIV/0!
X2JFR6;P41374	Eukaryotic translation initiation factor 2 subunit 1	eIF-2alpha	0	0	#DIV/0!	#DIV/0!
E1JJM9;P48149;Q7KR04	40S ribosomal protein S15Aa;40S ribosomal protein S15Ab	RpS15Aa;RpS15Ab	0	0	#DIV/0!	#DIV/0!
P49028	Protein mago nashi	mago	0	0	#DIV/0!	#DIV/0!
A0A0B4LFB8;Q95U20;A0A0B4LGF5;A1Z9N0		Opa1	0	0	#DIV/0!	#DIV/0!
A0A0B4LGV6;Q9VHG5		Ibf1	0	0	#DIV/0!	#DIV/0!
A4V303;P48605	T-complex protein 1 subunit gamma	Cctgamma	0	0	#DIV/0!	#DIV/0!
A4V449;Q94511	NADH-ubiquinone oxidoreductase 75 kDa subunit, mitochondrial	ND-75;ND75	0	0	#DIV/0!	#DIV/0!
Q7KUX7;X2JC79;X2JE34;Q8IR13;Q9VXF8		Rbp2	0	0	#DIV/0!	#DIV/0!
Q9W1H8		Thiolase	23414000	0	#NUM!	#NUM!
A0A0B4LH64;Q8SWR8-2;Q8SWR8-3;Q8SWR8	Ataxin-2 homolog	Atx2	0	0	#DIV/0!	#DIV/0!
A0A0B4LFD2;P29845	Heat shock 70 kDa protein cognate 5	Hsc70-5	0	0	#DIV/0!	#DIV/0!
O16043		Df31	0	0	#DIV/0!	#DIV/0!
Q9VYW3		RPA3	0	0	#DIV/0!	#DIV/0!
Q9V535	RNA-binding protein 8A	tsu	0	0	#DIV/0!	#DIV/0!
Q9V4N3;Q9V4N3-2	Cytochrome b5	Cyt-b5	0	0	#DIV/0!	#DIV/0!
Q7KRU8;H1UUD2;B8A405;A0A0B4KI27;Q8I0T0	Ferritin	Fer1HCH;Fer1HCH-RD	0	0	#DIV/0!	#DIV/0!
Q9VNI3	UPF0609 protein CG1218	CG1218	0	0	#DIV/0!	#DIV/0!
Q9VVU6			0	0	#DIV/0!	#DIV/0!
M9MRD0;P35122;M9PE40	Ubiquitin carboxyl-terminal hydrolase	Uch	0	0	#DIV/0!	#DIV/0!
B7YZQ7;A0A0B4K7G9;O77460	Inorganic pyrophosphatase	Nurf-38	0	0	#DIV/0!	#DIV/0!
E2QD63;Q86DS1;C4NYP8	Hsc70-interacting protein 2;Hsc70-interacting protein 1	HIP-R;HIP	0	0	#DIV/0!	#DIV/0!
Q9GU68	Eukaryotic translation initiation factor 5A	eIF-5A	0	0	#DIV/0!	#DIV/0!
Q7JNE1		prod	0	0	#DIV/0!	#DIV/0!
Q9VC94			0	0	#DIV/0!	#DIV/0!
Q9VGL0			0	0	#DIV/0!	#DIV/0!
P48159	60S ribosomal protein L23	RpL23	0	0	#DIV/0!	#DIV/0!
Q7KVQ0	Probable H/ACA ribonucleoprotein complex subunit 1	CG4038	24676000	0	#NUM!	#NUM!
A0A0B4K6N1;Q8MLY8	40S ribosomal protein S8	RpS8	10692000	0	#NUM!	#NUM!
Q9W396		HP1b	0	0	#DIV/0!	#DIV/0!
M9NDC3;O18388	Importin subunit beta	Fs(2)Ket	0	0	#DIV/0!	#DIV/0!
Q9VLD6-2;Q9VLD6	Borealin	borr	0	0	#DIV/0!	#DIV/0!
M9NDP1;Q24117	Dynein light chain 1, cytoplasmic	ctp	0	0	#DIV/0!	#DIV/0!
A0A126GUM8;A0A0B4K6T1;A0A0B4K7U5;E1JH02;A0A0B4KFC5;Q86S05-3;Q86S05-2;Q86S05;D0Z768	Protein lingerer	lig;lig-RA	0	0	#DIV/0!	#DIV/0!
A0A0B4LGQ1;Q00637	Superoxide dismutase;Superoxide dismutase [Mn], mitochondrial	Sod2	0	0	#DIV/0!	#DIV/0!
Q95029-2;Q95029;A0A0B4JD48	Cathepsin L;Cathepsin L heavy chain;Cathepsin L light chain	Cp1	0	0	#DIV/0!	#DIV/0!
Q9VWH4-2;Q9VWH4	Probable isocitrate dehydrogenase [NAD] subunit alpha, mitochondrial	l(1)G0156	0	0	#DIV/0!	#DIV/0!
A0A0B4LF57;P62152	Calmodulin	Cam	0	0	#DIV/0!	#DIV/0!
M9PEA6;O76927-2;O76927	40S ribosomal protein S21	RpS21	0	0	#DIV/0!	#DIV/0!
Q7KN62;A0A0B4LFZ4;Q7KN62-3;Q7KN62-2	Transitional endoplasmic reticulum ATPase TER94	TER94	19201000	0	#NUM!	#NUM!
Q9VE79			0	0	#DIV/0!	#DIV/0!
X2JB87;Q9Y1A3	Mitochondrial import inner membrane translocase subunit Tim8	Tim8	0	0	#DIV/0!	#DIV/0!
X2JC80;P38979-2;P38979	40S ribosomal protein SA	sta	23428000	0	#NUM!	#NUM!
Q9U9Q1		RfC38	0	0	#DIV/0!	#DIV/0!
Q7JXC4		P32	0	0	#DIV/0!	#DIV/0!
A0A0B4K713;Q9Y091-2;Q9Y091	Pre-mRNA-splicing regulator female-lethal(2)D	fl(2)d	0	0	#DIV/0!	#DIV/0!
O97102	Small ubiquitin-related modifier	smt3	0	0	#DIV/0!	#DIV/0!
A0A0B4LFL3;O96827	Probable elongation factor 1-beta	Ef1beta	0	0	#DIV/0!	#DIV/0!
Q86B87;Q86B87-26;A0A0B4K6B8;A0A0B4K7A6;Q86B87-21;Q86B87-19;Q86B87-20;Q86B87-18;Q86B87-17;Q86B87-16;Q86B87-29;Q86B87-28;Q86B87-15;Q86B87-27;Q86B87-23;Q86B87-14;Q86B87-13;Q86B87-31;Q86B87-12;Q86B87-11;Q86B87-10;Q86B87-24;Q86B87-22;Q86B87-25;Q86B87-9;Q86B87-8;Q86B87-7;Q86B87-30;Q86B87-6;Q86B87-5;Q86B87-4;Q86B87-3	Modifier of mdg4	mod(mdg4)	0	0	#DIV/0!	#DIV/0!
Q9W2M4			0	0	#DIV/0!	#DIV/0!
X2JGP4;P54399;P54399-2	Protein disulfide-isomerase	Pdi	0	0	#DIV/0!	#DIV/0!
O02649	60 kDa heat shock protein, mitochondrial	Hsp60	18790000	0	#NUM!	#NUM!
Q9VNX6;M9PFZ1;M9MSM4;Q7KTV5		Nopp140	0	0	#DIV/0!	#DIV/0!
D2NUK9;Q9U3Z7	NHP2-like protein 1 homolog	hoip	0	0	#DIV/0!	#DIV/0!
A0A0B4KEH0;P29310;P29310-3;P29310-2	14-3-3 protein zeta	14-3-3zeta	0	0	#DIV/0!	#DIV/0!
Q9VVU1		CG3902-RA	0	0	#DIV/0!	#DIV/0!
Q9VPM7;M9PAY6;M9PDS0		CG17078-RA	0	0	#DIV/0!	#DIV/0!
Q8SY19		Mgstl	0	0	#DIV/0!	#DIV/0!
A8E6M1;A1ZBB4;E1JGL8			0	0	#DIV/0!	#DIV/0!
Q24572;E1JIL4	Probable histone-binding protein Caf1	Caf1	0	0	#DIV/0!	#DIV/0!
P52295	Importin subunit alpha	Pen	95734000	0	#NUM!	#NUM!
M9PCH8;Q9VLU0	Barrier-to-autointegration factor	baf	0	0	#DIV/0!	#DIV/0!
Q9W1G7		Nap1	0	0	#DIV/0!	#DIV/0!
Q9V429-2;Q9V429	Thioredoxin-2	Trx-2	0	0	#DIV/0!	#DIV/0!
A0A0B4KFE9;A1Z8P9	Nucleoprotein TPR	Mtor	0	6256300	#DIV/0!	∞
O97064		Ccp84Ag	0	0	#DIV/0!	#DIV/0!
Q9VEJ1		SF1	0	0	#DIV/0!	#DIV/0!
B7Z002;M9NEL3;M9NDB7;Q9VPL9;M9NCY5;Q9VPL6		kis	15987000	0	#NUM!	#NUM!
M9MRQ9;Q94522	Succinyl-CoA ligase [ADP/GDP-forming] subunit alpha, mitochondrial	Scsalpha	12453000	0	#NUM!	#NUM!
Q9VCH5;B8A421		Nup98-96;Nup98-RA	0	34969000	#DIV/0!	∞
A1A708-2;A1A708	Uncharacterized protein CG4951	CG4951	64250000	0	#NUM!	#NUM!
Q9VP57		pzg	21188000	0	#NUM!	#NUM!
Q9VIV2;M9PDF2		swm	0	24627000	#DIV/0!	∞
P20432	Glutathione S-transferase 1-1	GstD1	0	0	#DIV/0!	#DIV/0!
Q9V597	60S ribosomal protein L31	RpL31	0	0	#DIV/0!	#DIV/0!
B7Z0R6;Q0KI03;A4V3J9;P49762-3;P49762-2;A8JRF7;A0A0B4K6R9;A0A0B4K7Z3;Q8IML9;Q86B72;A0A0C4DHG9;Q86B73;P49762	Serine/threonine-protein kinase Doa	Doa	0	0	#DIV/0!	#DIV/0!
A8JV18;Q9VXE6	Nuclear pore complex protein Nup153	Nup153	0	13861000	#DIV/0!	∞
M9PGQ6;P39736	Puff-specific protein Bx42	Bx42	0	16627000	#DIV/0!	∞
Q9XZ57;Q7JZD3;A1Z6P3		Eb1	0	0	#DIV/0!	#DIV/0!
A1Z6M0		Bap170	0	0	#DIV/0!	#DIV/0!
Q9VYW4			0	0	#DIV/0!	#DIV/0!
Q9VMI5			42200000	0	#NUM!	#NUM!
Q27294;M9PH94	RNA-binding protein cabeza	caz	0	0	#DIV/0!	#DIV/0!
M9NFR5;Q95RE4		yps	23333000	0	#NUM!	#NUM!
Q9VKN7	Aurora kinase B	ial	0	0	#DIV/0!	#DIV/0!
M9PD75;Q94920	Voltage-dependent anion-selective channel	porin	98258000	0	#NUM!	#NUM!
Q9XZ29	Kinesin-like protein	Klp3A	0	17337000	#DIV/0!	∞
Q9VUZ0	Translocon-associated protein subunit beta	SsRbeta	8296800	0	#NUM!	#NUM!
O18404	3-hydroxyacyl-CoA dehydrogenase type-2	scu	26107000	0	#NUM!	#NUM!
A0A126GUU7;Q9VEX9	Histone deacetylase complex subunit SAP18	Bin1	34622000	0	#NUM!	#NUM!
P55828	40S ribosomal protein S20	RpS20	106040000	0	#NUM!	#NUM!
X2JGM9;P41042	40S ribosomal protein S4	RpS4	14709000	0	#NUM!	#NUM!
Q9VU35			11553000	0	#NUM!	#NUM!
Q24478	Centrosome-associated zinc finger protein CP190	Cp190	35256000	0	#NUM!	#NUM!
E2QD65;P39018	40S ribosomal protein S19a	RpS19a	0	21811000	#DIV/0!	∞
O62530		AP-2mu	0	0	#DIV/0!	#DIV/0!
Q9VFV9		Droj2	0	9845000	#DIV/0!	∞
P83949-2;P83949;P83949-3;P83949-4;P83949-5;P83949-6	Homeotic protein ultrabithorax	Ubx	0	1433500000	#DIV/0!	∞
Q9VQF5		Cwc25	0	0	#DIV/0!	#DIV/0!
Q9VAW1;Q9VAW2		Moca-cyp	0	0	#DIV/0!	#DIV/0!
Q9VDL2;Q86BR8		TFAM	180440000	0	#NUM!	#NUM!
Q08473-2;A0A0B4K6U6;Q08473-3;Q08473	RNA-binding protein squid	sqd	0	0	#DIV/0!	#DIV/0!
A0A0B4KI71;Q8IMF5;P23226-2;P23226-3;P23226	205 kDa microtubule-associated protein	Map205	143450000	0	#NUM!	#NUM!
A0A0B4JD46;Q8T8R1	CCHC-type zinc finger protein CG3800	CG3800	0	0	#DIV/0!	#DIV/0!
M9PJC7;P13709;M9PE02;E1JJJ8;M9PGM8;P13709-2	Homeotic protein female sterile	fs(1)h	38261000	0	#NUM!	#NUM!
Q9VN21		lost	27093000	0	#NUM!	#NUM!
Q9VL63;M9PB85	UPF0430 protein CG31712	CG31712	0	0	#DIV/0!	#DIV/0!
Q9VFF2		CG33332-RA	0	31837000	#DIV/0!	∞
Q7K1H5			23092000	0	#NUM!	#NUM!
Q9VGG3;Q86B99		CG14732	0	0	#DIV/0!	#DIV/0!
M9PBZ3;M9PBJ8;M9NCM6;M9PDR5;Q8SX83-4;Q8SX83-2;Q8SX83-3;Q8SX83	Protein split ends	spen	0	0	#DIV/0!	#DIV/0!
Q9VLX2			0	0	#DIV/0!	#DIV/0!
Q9VHN7;Q7KSU6			50845000	0	#NUM!	#NUM!
P20439;P20439-3;P20439-2	G2/mitotic-specific cyclin-B	CycB	26296000	0	#NUM!	#NUM!
Q7JZJ3		Cpr56F	0	0	#DIV/0!	#DIV/0!
E1JH68;A0A0B4LFF9;A0A0B4LF47;A0A0B4LFE6;A1Z9W4		Inr-a	0	0	#DIV/0!	#DIV/0!
Q9VFT4		rin	97403000	0	#NUM!	#NUM!
M9PHL0;M9PHZ0;M9PI16;Q9VWF2	Supporter of activation of yellow protein	e(y)3	0	0	#DIV/0!	#DIV/0!
B7Z0I8			90793000	0	#NUM!	#NUM!
A1Z9E3	Elongation factor Tu	EfTuM	0	0	#DIV/0!	#DIV/0!
Q9VYE9		CG1622-RA	0	0	#DIV/0!	#DIV/0!
Q9XYZ6			0	0	#DIV/0!	#DIV/0!
M9PBH8;Q8IRH5-2;Q8IRH5	Zinc finger protein CG2199	CG2199	21808000	0	#NUM!	#NUM!
Q9VYK0;M9PGZ8		Smr	0	16363000	#DIV/0!	∞
A1ZAK9;A1ZAK7;A1ZAK8		Psi	0	0	#DIV/0!	#DIV/0!
Q9W2U7;M9PE74		nocte	13844000	0	#NUM!	#NUM!
Q7K180		Map60	0	0	#DIV/0!	#DIV/0!
Q9Y0I1;A0A0B4KHJ7	NuA4 complex subunit EAF3 homolog	MRG15	29108000	0	#NUM!	#NUM!
Q2PDP6		CG12877-RC	0	0	#DIV/0!	#DIV/0!
Q7KM15	Transcription factor BTF3	bic	0	0	#DIV/0!	#DIV/0!
Q9VV52		RAF2	0	10567000	#DIV/0!	∞
Q9I7K0-5;Q9I7K0-6;Q9I7K0-2;Q9I7K0-4;Q9I7K0;A0A0B4KG85	Microtubule-associated protein Jupiter	Jupiter	0	0	#DIV/0!	#DIV/0!
Q7PLL1;Q8SYL3;L7EEF1;Q7PLL3		eIF-4B	0	0	#DIV/0!	#DIV/0!
A4V3G8;Q7KRY6	Nucleosomal histone kinase 1	ball	25618000	0	#NUM!	#NUM!
A0A0B4KFB8;A0A0B4LGR1;Q9VI14;Q6NN86		CG15187	14125000	0	#NUM!	#NUM!
R9Q794;Q9W5R8	60S ribosomal protein L5	RpL5	18137000	0	#NUM!	#NUM!
Q7K0D8		Nup50	11622000	0	#NUM!	#NUM!
Q9VES0		CG10324-RA	65811000	0	#NUM!	#NUM!
Q24492	Replication protein A 70 kDa DNA-binding subunit	RpA-70	58257000	0	#NUM!	#NUM!
Q9Y145;X2JAG8;X2JG22;M9PGI7		BcDNA.GH04978	31712000	0	#NUM!	#NUM!
Q9VEP9			0	217710000	#DIV/0!	∞
A0A126GUS7;Q9NFU0-2;A0A0B4K618;Q9NFU0-3;A0A0B4KFN9;Q9NFU0-4;A0A0B4KGP6	Fragile X mental retardation syndrome-related protein 1	Fmr1	98687000	0	#NUM!	#NUM!
Q9VAY4;Q8IMM6;A0A0B4KHZ9		CG5514-RA	0	0	#DIV/0!	#DIV/0!
M9NDG5;Q9VZR6			0	7613700	#DIV/0!	∞
Q9W3Z5			104840000	0	#NUM!	#NUM!
Q9VJ86		bsf	32714000	0	#NUM!	#NUM!
Q9VKD8;Q95TU2			0	0	#DIV/0!	#DIV/0!
Q9V3Y5		BcDNA.LD23634	0	32446000	#DIV/0!	∞
Q86LC7;M9PD02;Q24180;M9PFP9;E8NH34	Deformed epidermal autoregulatory factor 1	Deaf1	0	8547700	#DIV/0!	∞
Q7KU01;Q9VPU9		PNUTS	0	18060000	#DIV/0!	∞
M9PI89;M9PFT9;O96433-2;O96433	Cyclin-T	CycT	29319000	0	#NUM!	#NUM!
P05661-26;P05661-25;P05661-24;E1JHJ5;P05661-4;P05661-2		Mhc	6467200	0	#NUM!	#NUM!
X2JH42;L0MQ04;Q05825	ATP synthase subunit beta;ATP synthase subunit beta, mitochondrial	ATPsynbeta;ATPsyn-beta	30719000	0	#NUM!	#NUM!
Q9XZ21		snama	0	91944000	#DIV/0!	∞
Q9VSY0		Cpr67B	0	0	#DIV/0!	#DIV/0!
Q9VUV9	Putative U5 small nuclear ribonucleoprotein 200 kDa helicase	l(3)72Ab	12961000	0	#NUM!	#NUM!
Q9VXU3			0	0	#DIV/0!	#DIV/0!
Q9V468;Q9V468-2	Zinc finger matrin-type protein CG9776	CG9776	23512000	0	#NUM!	#NUM!
Q9W227	Peptidyl-prolyl cis-trans isomerase		19143000	0	#NUM!	#NUM!
M9PG57;O76923;O96378;M9PFX8;M9PD85;M9PIH9		TfAP-2	1359700000	0	#NUM!	#NUM!
Q9VCD4;Q4V5H0			57184000	784330000	3.77778	3.77778
Q8IH14;O76876		ssx	13150000	102040000	2.956	2.956
Q9VUA0	G patch domain-containing protein 1 homolog	CG8833	1660200000	9240100000	2.47655	2.47655
Q9VF92;A0A0B4KG69		ear	14724000	75564000	2.35953	2.35953
A4V2S3;O46036-2;O46036	C-terminal-binding protein	CtBP	26536000	115370000	2.12025	2.12025
Q9VJG2			65514000	279510000	2.09302	2.09302
M9PFM5;M9PFS6;P25439-2;P25439	ATP-dependent helicase brm	brm	18306000	72538000	1.98642	1.98642
Q9VL70		yip2	123370000	456530000	1.88772	1.88772
A8DYD3;A1Z9M3;B7YZE6;A0A0B4LFC7;A8DYD2;A8DYD1;A1Z9M4;A0A0B4LF29;Q7KHK4;A0A126GUP1		cg	4691800	15315000	1.70673	1.70673
Q9VWP5;R9PY26			7106700	19134000	1.42889	1.42889
P84051;Q4AB57	Histone H2A	His2A;His2A:CG33859	78442000	163520000	1.05977	1.05977
Q4AB54;P02255;Q4ABD8;Q4AB94	Histone H1	His1:CG33861;His1;His1:CG33807;His1:CG33834	9400000000	18520000000	0.978351	0.978351
Q9VH07	RuvB-like helicase 1	pont	23728000	45459000	0.937975	0.937975
A0A0B4KGU4;Q9VHP0	ATP-dependent RNA helicase bel	bel	38475000	72802000	0.920057	0.920057
Q9W384		dalao	14316000	26911000	0.910568	0.910568
Q7YZ99;Q9W0B0			284020000	530030000	0.900081	0.900081
Q9VCP0;Q9VCP0-2	Transcription elongation factor B polypeptide 3	EloA	21813000	40467000	0.891558	0.891558
A8JNI2			4861200000	8943200000	0.879479	0.879479
Q9W255;A0A0B4LG88;A0A0B4LGB9		qkr58E-1	13470000	22625000	0.748168	0.748168
P48591	Ribonucleoside-diphosphate reductase large subunit	RnrL	5735000	9372900	0.708702	0.708702
P50887	60S ribosomal protein L22	RpL22	43260000	70607000	0.706778	0.706778
Q8IP68			96143000	152770000	0.668108	0.668108
Q9W1B9		RpL12	28512000	44113000	0.629635	0.629635
Q9VUQ5;Q9VUQ5-2	Protein argonaute-2	AGO2	53771000	82694000	0.620954	0.620954
M9PG76;P19889	60S acidic ribosomal protein P0	RpLP0	154690000	232270000	0.586423	0.586423
Q8MLV1-2;Q8MLV1	Lamin-B receptor	LBR	25650000	36952000	0.526694	0.526694
Q9VPR5			29341000	40614000	0.469059	0.469059
M9NG39;P41073-3;P41073	Zinc finger protein on ecdysone puffs	Pep	59470000	82232000	0.467538	0.467538
M9PIA6;E1JI46;Q59E34;O97159	Chromodomain-helicase-DNA-binding protein Mi-2 homolog	Mi-2	16152000	20429000	0.338906	0.338906
G3M3A2;Q06559	40S ribosomal protein S3	RpS3	20236000	25498000	0.33346	0.33346
P20240	Otefin	Ote	295560000	371000000	0.327968	0.327968
H0RNN8;Q9VLK2	Ribosomal L1 domain-containing protein CG13096	CG13096-RA;CG13096	687770000	861570000	0.325042	0.325042
Q7KLW9		Prp19	23604000	28507000	0.272285	0.272285
Q9VJ87	Pre-mRNA-splicing factor CWC22 homolog	ncm	206170000	245900000	0.254237	0.254237
Q9VN39			1319800000	1571500000	0.251823	0.251823
X2JDP6;M9MRG2;Q8T079	Putative oxidoreductase GLYR1 homolog	CG4747	14993000	17624000	0.233252	0.233252
X2JB48;Q26365-2;Q26365	ADP,ATP carrier protein	sesB	48904000	57239000	0.227046	0.227046
E1JHA4;P48809	Heterogeneous nuclear ribonucleoprotein 27C	Hrb27C	59268000	68223000	0.203005	0.203005
A4V3J6;A4V3J5;P07909-3;P07909-4;P07909-2;P07909	Heterogeneous nuclear ribonucleoprotein A1	Hrb98DE	176910000	202110000	0.192125	0.192125
E1JGN7;A1ZBW1;A1ZBW0;A1ZBW3		bl	33887000	38542000	0.1857	0.1857
Q9VWB8;Q8IQV9		Nup205	8643600	9815600	0.183444	0.183444
Q9VTP4	60S ribosomal protein L10a-2	RpL10Ab	22113000	24828000	0.167073	0.167073
Q9W3N9			19812000	22156000	0.161323	0.161323
E2QD64;Q7K4H4	Bifunctional lysine-specific demethylase and histidyl-hydroxylase NO66	CG2982	12823000	14257000	0.152937	0.152937
Q0E9E2;Q7KN97	Pyruvate carboxylase	PCB	244020000000	266590000000	0.127623	0.127623
Q95WY3		Nop56	11435000	12406000	0.117582	0.117582
M9NEW0		CG43346-RA	39848000	42323000	0.0869346	0.0869346
E1JHV7;M9PBG5;M9PE12;E1JHV6;M9PDH1;Q9W0T1-4;Q9W0T1-3;Q9W0T1-2;Q9W0T1	Nucleosome-remodeling factor subunit NURF301	E(bx)	10259000	10472000	0.0296469	0.0296469
P02283	Histone H2B	His2B	2278500000	2280200000	0.001076	0.001076
Q8IRG6;Q8IRG6-2	FACT complex subunit spt16	dre4	104810000	104200000	-0.00842109	-0.00842109
E1JJ68;C7LAE4;P19109-3;P19109-4;P19109-2;P19109;A0A0B4K624;A0A0B4K6A3;A0A0B4K6K1;A0A0B4K6T7	ATP-dependent RNA helicase p62	Rm62;Rm62-RE	158480000	154740000	-0.0344546	-0.0344546
M9PF14;M9PF20;Q9VTZ0;M9PI44		tral	14832000	14334000	-0.0492719	-0.0492719
C7LA75;P11147	Heat shock 70 kDa protein cognate 4	Hsc70-4-RA;Hsc70-4	263690000	247480000	-0.0915309	-0.0915309
Q8MSC4		BigH1	245900000	223830000	-0.135668	-0.135668
M9NEQ9;Q9VWG3	40S ribosomal protein S10b	RpS10b	29218000	25820000	-0.178368	-0.178368
Q9VM69		nop5	26984000	23757000	-0.183752	-0.183752
P21187	Polyadenylate-binding protein	pAbp	26641000	23428000	-0.185414	-0.185414
M9NDX3;Q494M1;P30189;Q8IR39;X2JKD2	DNA topoisomerase 1	Top1	72143000	60903000	-0.244346	-0.244346
P54622	Single-stranded DNA-binding protein, mitochondrial	mtSSB	27092000	22816000	-0.247821	-0.247821
A4V4A5;Q9VZ23	GTP-binding nuclear protein Ran	Ran;ran	117450000	98869000	-0.248457	-0.248457
Q9VD66		fit	123340000	103630000	-0.251199	-0.251199
C6TP87;P08736	Elongation factor 1-alpha;Elongation factor 1-alpha 1	Ef1alpha48D-RA;Ef1alpha48D	932080000	771570000	-0.272657	-0.272657
Q9V3E7		Ref1	87855000	72587000	-0.275413	-0.275413
Q8T6B9;A4V193;Q8T6B9-2	Poly(U)-binding-splicing factor half pint	pUf68	124160000	102460000	-0.27714	-0.27714
Q9VHC7;A0A0B4K6Z1		rump	169860000	136000000	-0.32074	-0.32074
P02299	Histone H3	His3	290390000	230450000	-0.333538	-0.333538
Q9VBU7;A0A0B4K7J2		Nup358	263850000	208720000	-0.338149	-0.338149
X2JEX8;P06607	Vitellogenin-3	Yp3	5155200000	4024300000	-0.357291	-0.357291
Q9VT61			75984000	58477000	-0.377826	-0.377826
Q7JR58			128640000	98990000	-0.377985	-0.377985
Q9VEH0;Q960Y8		alt	15900000	12220000	-0.379782	-0.379782
P15348	DNA topoisomerase 2	Top2	92715000	70504000	-0.395098	-0.395098
M9PG50;Q9VP22	Cyclin-dependent kinase 12	Cdk12	75014000	56857000	-0.399822	-0.399822
Q24560;A1ZBL0	Tubulin beta-1 chain	betaTub56D	12930000	9689700	-0.416198	-0.416198
X2JC82;P02518	Heat shock protein 27	Hsp27	39782000	29493000	-0.431743	-0.431743
Q9VA83;A0A0B4KHF0	Ferritin	Fer2LCH	50299000	36867000	-0.4482	-0.4482
Q9VGH5		glo	17183000	12562000	-0.451916	-0.451916
P45594	Cofilin/actin-depolymerizing factor homolog	tsr	40027000	28730000	-0.478415	-0.478415
P15357	Ubiquitin-40S ribosomal protein S27a;Ubiquitin;40S ribosomal protein S27a	RpS27A	86121000	61536000	-0.484934	-0.484934
Q9VU43		SRm160	369380000	262780000	-0.49125	-0.49125
M9PB84;P31009	40S ribosomal protein S2	RpS2	28200000	19702000	-0.517353	-0.517353
Q9VD58			17910000	12428000	-0.527171	-0.527171
M9NE89;P08928	Lamin Dm0	Lam	821580000	535610000	-0.617218	-0.617218
Q9VEB1		Mdh2	48247000	30678000	-0.653235	-0.653235
P27864;B7YZZ9	Recombination repair protein 1	Rrp1	155720000	97411000	-0.676798	-0.676798
Q9W1V3	rRNA 2-O-methyltransferase fibrillarin	Fib	42472000	26548000	-0.677909	-0.677909
P05205	Heterochromatin protein 1	Su(var)205	19453000	12078000	-0.687611	-0.687611
X2JD55;P02843	Vitellogenin-1	Yp1	2883200000	1784900000	-0.691828	-0.691828
X2JFR1;Q8IR16;Q04047-2;Q04047	Protein no-on-transient A	nonA	100970000	62248000	-0.697827	-0.697827
E1JIK0;P48810;P48810-2	Heterogeneous nuclear ribonucleoprotein 87F	Hrb87F	161280000	99178000	-0.701476	-0.701476
Q9W0A8		RpL23A	201810000	123540000	-0.708019	-0.708019
Q86BS3		Chro	19705000	12013000	-0.713965	-0.713965
A0A0B4KFZ9;P84040	Histone H4	His4r;His4	1382100000	827560000	-0.739926	-0.739926
P25007	Peptidyl-prolyl cis-trans isomerase	Cyp1	151720000	90744000	-0.741537	-0.741537
Q9VB74	UPF0396 protein CG6066	CG6066	568470000	329900000	-0.785055	-0.785055
E1JGV6;O44081;A0A0B4K8B2;O44081-2	H/ACA ribonucleoprotein complex subunit 4	Nop60B	489130000	283300000	-0.787887	-0.787887
X2JCP8;P10987;P02572	Actin-5C;Actin-42A	Act5C;Act42A	220270000	123970000	-0.829282	-0.829282
A0A0B4JD11;Q9NJH0	Elongation factor 1-gamma	Ef1gamma	29059000	16148000	-0.84763	-0.84763
P25171	Regulator of chromosome condensation	Rcc1	550830000	304870000	-0.853413	-0.853413
Q9V9U3;Q8IMG1;Q8I0J1			104540000	57426000	-0.864279	-0.864279
Q9VL71		Srp54	156530000	85022000	-0.880531	-0.880531
X2JB25;P02844	Vitellogenin-2	Yp2	5302300000	2779400000	-0.931845	-0.931845
M9PJN8;P07487	Glyceraldehyde-3-phosphate dehydrogenase;Glyceraldehyde-3-phosphate dehydrogenase 2	Gapdh2	119210000	61452000	-0.955973	-0.955973
P54397	39 kDa FK506-binding nuclear protein	FK506-bp1	403120000	195220000	-1.04611	-1.04611
Q9V3U6		26-29-p	35280000	16464000	-1.09954	-1.09954
P35381	ATP synthase subunit alpha, mitochondrial	blw	148540000	67582000	-1.13614	-1.13614
Q9VRJ4			212420000	96589000	-1.13699	-1.13699
P13060	Elongation factor 2	EF2	104640000	47546000	-1.13804	-1.13804
P54353	Putative peptidyl-prolyl cis-trans isomerase dodo	dod	30988000	14052000	-1.14093	-1.14093
X2JCX8;P14130	40S ribosomal protein S14	RpS14b;RpS14a	124160000	54739000	-1.18156	-1.18156
Q9VK59			193060000	84540000	-1.19134	-1.19134
F3YDH0;P29844	Heat shock 70 kDa protein cognate 3	Hsc70-3	120350000	51739000	-1.21791	-1.21791
Q24368	Chromatin-remodeling complex ATPase chain Iswi	Iswi	46442000	19860000	-1.22556	-1.22556
Q9W0S7		Tudor-SN	65872000	27546000	-1.25782	-1.25782
A1Z784;Q7JV23;A8DY67		ACC	435330000	178930000	-1.28271	-1.28271
P41094	40S ribosomal protein S18	RpS18	49283000	19739000	-1.32004	-1.32004
A0A0B4K7G4;P13469	DNA-binding protein modulo	mod	156360000	62081000	-1.33265	-1.33265
X2JGG6;P02517	Heat shock protein 26	Hsp26	181070000	71142000	-1.34777	-1.34777
A0A0C4DHG5;P26686-3;P26686-2;P26686-5;P26686	Serine-arginine protein 55	B52	113230000	43730000	-1.37256	-1.37256
A0A0B4LG45;A1ZBW6			3443600000	1201800000	-1.51872	-1.51872
P06605;P06603;P06604	Tubulin alpha-3 chain;Tubulin alpha-1 chain;Tubulin alpha-2 chain	alphaTub84D;alphaTub84B;alphaTub85E	68436000	21553000	-1.66687	-1.66687
Q8IPE8;Q9V397		Mtpalpha	71115000	21419000	-1.73126	-1.73126
P54385-2;A0A0C4DHE7	Glutamate dehydrogenase, mitochondrial;Glutamate dehydrogenase	Gdh	130060000	39051000	-1.73575	-1.73575
M9PBL3;P02828	Heat shock protein 83	Hsp83	43267000	12871000	-1.74914	-1.74914
P09180	60S ribosomal protein L4	RpL4	68327000	20156000	-1.76125	-1.76125
A4V2K7;P22058	Chromosomal protein D1	D1	638560000	177180000	-1.84961	-1.84961
P54362;M9PJM7;M9PHJ5	AP-3 complex subunit delta	g	256760000	70151000	-1.87188	-1.87188
A0A0B4KH25;P08985	Histone H2A;Histone H2A.v	His2Av	2102200000	562410000	-1.90221	-1.90221
Q9VIE8		Acon	68474000	18262000	-1.90671	-1.90671
Q9VH64			165870000	42501000	-1.96448	-1.96448
C0MJA0;Q05783	High mobility group protein D	HmgD	163450000	39737000	-2.04029	-2.04029
Q7JRJ9;A0A0B4LFQ2		Incenp	57783000	13354000	-2.11337	-2.11337
Q9VQ61;Q8IPY3	Aspartate aminotransferase	Got2	86511000	19623000	-2.14034	-2.14034
Q9V9T5;Q8I0S9			95056000	21019000	-2.17708	-2.17708
L0MPS3;Q9V496	Apolipophorins;Apolipophorin-2;Apolipophorin-1	Rfabg	106050000	20348000	-2.38179	-2.38179
O62619-2;O62619	Pyruvate kinase	PyK	52160000	7697300	-2.76052	-2.76052
Q8INM3-2;Q8INM3	Protein slender lobes	sle	457980000	58700000	-2.96385	-2.96385
A1ZBU5		GNBP-like3	472990000	59826000	-2.98297	-2.98297
C9QP42;Q02748	Eukaryotic initiation factor 4A	eIF-4a	47493000	5274000	-3.17075	-3.17075
