# Supplementary material for: Multi-level and lineage-specific interactomes of the Hox transcription factor Ubx contribute to its functional specificity
Source: Nat Commun. 2020 Mar 13;11:1388. doi: 10.1038/s41467-020-15223-x (PMC7069958; doi:10.1038/s41467-020-15223-x)
Supplement: Supplementary file 17 — Supplementary Data 14 [file 41467_2020_15223_MOESM17_ESM.xlsx]

## Sheet: Log2 LFQ WTGFP_R3
Majority protein IDs	Protein names	Gene names	LFQ intensity GFP_R3	LFQ intensity WT_R3	log2 (LFQ-WT/GFP) formula	log2 (LFQ-WT/GFP) only value
A0A0B4KH09;A0A0B4K6L6;A0A0B4LHP1;A0A0B4JD02;A0A0B4JDF1;P16371-2;P16371	Protein groucho	gro	0	0	#DIV/0!	#DIV/0!
A0A0B4JCR2;A1Z8H7		Cpr47Ef	0	1657000	#DIV/0!	∞
A0A126GUS4;A0A0B4K703;A0A0B4K6D5;Q86BA1;A0A126GUS6;A0A0B4K6N6;Q86BA1-2;Q86BA1-3	Protein-methionine sulfoxide oxidase Mical	Mical	0	0	#DIV/0!	#DIV/0!
A0A0B4K738;A0A0C4DHC4;A0A0B4KEJ9;A0A0B4KEQ3;A0A0B4KFK3;A0A0B4KF87;A8DY94;A0A0B4JD38;A8DY93			0	0	#DIV/0!	#DIV/0!
A1ZBL0;Q24560	Tubulin beta-1 chain	betaTub56D	0	0	#DIV/0!	#DIV/0!
A1Z8M2;A0A0B4KEM1;A8DYA3		tou	0	0	#DIV/0!	#DIV/0!
E1JIW0;A0A0B4KH07;Q9VC09			0	0	#DIV/0!	#DIV/0!
A0A0B4K891;Q7K581			0	0	#DIV/0!	#DIV/0!
A1Z7J7;A1Z7J6;A0A0B4LEY1;A0A0B4LEZ1		Sec31	0	0	#DIV/0!	#DIV/0!
A0A0B4LGV6;Q9VHG5		Ibf1	0	0	#DIV/0!	#DIV/0!
A0A0B4KEW6;Q7KLE5		Amph	0	0	#DIV/0!	#DIV/0!
A0A0B4KF46;Q8T0L3		Uba1	400690	0	#NUM!	#NUM!
A0A0B4KFE9;A1Z8P9	Nucleoprotein TPR	Mtor	629590	0	#NUM!	#NUM!
A4UZI0;A0A0B4LGK5;A1ZA18;A0A0B4KFR5	Kinesin-like protein	Khc-73	0	0	#DIV/0!	#DIV/0!
X2JCM1;M9MRX4		Ank2	0	0	#DIV/0!	#DIV/0!
A8E6M1;A1ZBB4;E1JGL8			0	0	#DIV/0!	#DIV/0!
A4V1Y7;Q2PDY2;A4V1Y6;Q2PDY1;M9PFM7;Q08605-2;Q08605-3;Q08605-4;Q08605	Transcription factor GAGA	Trl	0	0	#DIV/0!	#DIV/0!
A8JNW5			0	0	#DIV/0!	#DIV/0!
A0A0B4KHJ7;Q9Y0I1	NuA4 complex subunit EAF3 homolog	MRG15	0	0	#DIV/0!	#DIV/0!
Q9VAY4;Q8IMM6;A0A0B4KHZ9		CG5514-RA	0	0	#DIV/0!	#DIV/0!
A0A0B4KI59;Q9VAC9			0	0	#DIV/0!	#DIV/0!
A0A0B4KI71;Q8IMF5;P23226-2;P23226-3;P23226	205 kDa microtubule-associated protein	Map205	0	0	#DIV/0!	#DIV/0!
Q9VH84;A8JQW3		Pnn	0	0	#DIV/0!	#DIV/0!
A0A0B4LFD2;P29845	Heat shock 70 kDa protein cognate 5	Hsc70-5	0	0	#DIV/0!	#DIV/0!
M9PFL9;M9PD87;M9PCX3;Q9VKI0	Kinesin-like protein	cmet	0	0	#DIV/0!	#DIV/0!
Q9VPL6;M9NEL3;M9NDB7;Q9VPL9;M9NCY5;B7Z002		kis	0	0	#DIV/0!	#DIV/0!
A0A0B4LGZ5;P46222	60S ribosomal protein L11	RpL11	0	0	#DIV/0!	#DIV/0!
A0A126GUU7;Q9VEX9	Histone deacetylase complex subunit SAP18	Bin1	0	0	#DIV/0!	#DIV/0!
A1A708-2;A1A708	Uncharacterized protein CG4951	CG4951	0	0	#DIV/0!	#DIV/0!
A1Z6I7		BubR1	0	0	#DIV/0!	#DIV/0!
A1Z6K7	Eukaryotic translation initiation factor 3 subunit F-2	eIF3-S5-2	0	0	#DIV/0!	#DIV/0!
A1Z8U0		Prp8	0	0	#DIV/0!	#DIV/0!
A1Z9E3	Elongation factor Tu	EfTuM	331480	0	#NUM!	#NUM!
A1Z9G2		fand	0	0	#DIV/0!	#DIV/0!
P20439-3;P20439-2;P20439	G2/mitotic-specific cyclin-B	CycB	0	0	#DIV/0!	#DIV/0!
P45594	Cofilin/actin-depolymerizing factor homolog	tsr	0	0	#DIV/0!	#DIV/0!
E1JGM9;Q963E6;Q6NPA6;Q9V8V8;A1ZBL5;A1ZBL7;Q7YU80;Q963E5;E1JGN0;A1ZBL9		par-1	0	0	#DIV/0!	#DIV/0!
M9PJC7;P13709;M9PE02;E1JJJ8;M9PGM8;P13709-2	Homeotic protein female sterile	fs(1)h	0	0	#DIV/0!	#DIV/0!
B8A421;Q9VCH5		Nup98-RA;Nup98-96	0	0	#DIV/0!	#DIV/0!
Q7K0D8		Nup50	0	0	#DIV/0!	#DIV/0!
A4V3J6;A4V3J5;P07909-3;P07909-4;P07909-2;P07909	Heterogeneous nuclear ribonucleoprotein A1	Hrb98DE	4886800	0	#NUM!	#NUM!
A4V449;Q94511	NADH-ubiquinone oxidoreductase 75 kDa subunit, mitochondrial	ND-75;ND75	1191700	0	#NUM!	#NUM!
M9PJN8;P07487;P07486	Glyceraldehyde-3-phosphate dehydrogenase;Glyceraldehyde-3-phosphate dehydrogenase 2;Glyceraldehyde-3-phosphate dehydrogenase 1	Gapdh2;Gapdh1	0	0	#DIV/0!	#DIV/0!
Q9VVC5;A8JNU6;Q8IQQ0		Nc73EF	1349400	0	#NUM!	#NUM!
A0A0B4LFT7;P13002-2;P13002-1;P13002-3;P13002	Protein grainyhead	grh	0	1190700	#DIV/0!	∞
A8JRB8;A8JRC1;Q8MT18		CG5028-RC	0	0	#DIV/0!	#DIV/0!
M9NGR9;Q9W433;M9NDQ0;A8JUY8;M9PGH9		Ca-alpha1T	0	0	#DIV/0!	#DIV/0!
Q95TP9;P29327	40S ribosomal protein S6	RpS6	0	0	#DIV/0!	#DIV/0!
B7Z0I8			0	0	#DIV/0!	#DIV/0!
B7Z0Z1;Q9VXG1-3;Q9VXG1	Zinc finger protein hangover	hang	0	0	#DIV/0!	#DIV/0!
Q9VSM2;Q9VSM1;E1JI71;Q9VSM0;M9ND64;M9PBX1;M9NE59;M9PET1;M9NF47;M9PHT9;M9NFP8		CG43078-RA;CG32352	0	0	#DIV/0!	#DIV/0!
Q24478	Centrosome-associated zinc finger protein CP190	Cp190	0	0	#DIV/0!	#DIV/0!
Q7JZN0		Sec61beta	0	0	#DIV/0!	#DIV/0!
Q9VQ76;M9PE28;E2QCS8		tho2	0	0	#DIV/0!	#DIV/0!
Q7PLL1;Q8SYL3;L7EEF1;Q7PLL3		eIF-4B	0	0	#DIV/0!	#DIV/0!
Q7K3J0			0	0	#DIV/0!	#DIV/0!
M9ND32;Q0E8I8;M9MRU9;M9PE38;M9MRZ7;P17970-2;P17970	Potassium voltage-gated channel protein Shab	Shab	0	0	#DIV/0!	#DIV/0!
O62619-2;O62619	Pyruvate kinase	PyK	0	0	#DIV/0!	#DIV/0!
P06754-2;P06754-5;A0A0B4KG68;A0A0B4K661;Q6NN28;A0A0B4KG06;Q8IGY1;P06754-3;P06754-1;P06754;P49455-2;P49455	Tropomyosin-1, isoforms 9A/A/B;Tropomyosin-1, isoforms 33/34	Tm1	0	0	#DIV/0!	#DIV/0!
Q9VFF0		UQCR-C1	0	0	#DIV/0!	#DIV/0!
P28668-2;P28668	Bifunctional glutamate/proline--tRNA ligase;Glutamate--tRNA ligase;Proline--tRNA ligase	Aats-glupro	0	0	#DIV/0!	#DIV/0!
X2JE06;Q9VJY6	60S ribosomal protein L24	RpL24	0	0	#DIV/0!	#DIV/0!
A1Z6L9		Trap1	0	409320	#DIV/0!	∞
Q9VU35			0	0	#DIV/0!	#DIV/0!
A8DYD3;A1Z9M3;B7YZE6;A0A0B4LFC7;A8DYD2;A8DYD1;A1Z9M4;A0A0B4LF29;Q7KHK4;A0A126GUP1		cg	0	3074800	#DIV/0!	∞
P41093	60S ribosomal protein L18a	RpL18A	0	0	#DIV/0!	#DIV/0!
P83949-2;P83949;P83949-3;P83949-4;P83949-5;P83949-6	Homeotic protein ultrabithorax	Ubx	0	182470000	#DIV/0!	∞
E1JHQ1;P20477	Glutamine synthetase;Glutamine synthetase 1, mitochondrial	Gs1	0	0	#DIV/0!	#DIV/0!
Q7K159		mip40	0	0	#DIV/0!	#DIV/0!
E1JIK0;P48810	Heterogeneous nuclear ribonucleoprotein 87F	Hrb87F	0	0	#DIV/0!	#DIV/0!
E1JJK8;E1JJK9;E1JJK7;E1JJK6;M9PJM8;X2JF93;M9PEJ5;P43125-2;P43125	Protein retinal degeneration B	rdgB	0	0	#DIV/0!	#DIV/0!
Q9VXF8;Q7KUX7;X2JC79;X2JE34;Q8IR13		Rbp2	0	0	#DIV/0!	#DIV/0!
Q9VUE5;M9PI58		stwl	0	0	#DIV/0!	#DIV/0!
E4NKG1;Q9I7D3	Caprin homolog	Capr	720210	0	#NUM!	#NUM!
R9Q794;Q9W5R8	60S ribosomal protein L5	RpL5	0	0	#DIV/0!	#DIV/0!
L0MLQ9;Q8IH18		4E-T	0	0	#DIV/0!	#DIV/0!
L0MPS3;Q9V496	Apolipophorins;Apolipophorin-2;Apolipophorin-1	Rfabg	0	0	#DIV/0!	#DIV/0!
X2JH42;L0MQ04;Q05825	ATP synthase subunit beta;ATP synthase subunit beta, mitochondrial	ATPsynbeta;ATPsyn-beta	3118700	0	#NUM!	#NUM!
Q9V3T8		SC35	0	0	#DIV/0!	#DIV/0!
X2JDP6;M9MRG2;Q8T079	Putative oxidoreductase GLYR1 homolog	CG4747	709130	0	#NUM!	#NUM!
M9MRQ9;Q94522	Succinyl-CoA ligase [ADP/GDP-forming] subunit alpha, mitochondrial	Scsalpha	2928000	0	#NUM!	#NUM!
Q9V4D4		bip2	0	0	#DIV/0!	#DIV/0!
Q8IQ71;M9MRW0;M9PEI6		dikar	0	0	#DIV/0!	#DIV/0!
X2BZL0;M9NES1;Q9VWC6		vfl	0	7588800	#DIV/0!	∞
M9PCK8;Q960T6;M9MSL4		Cep135	0	0	#DIV/0!	#DIV/0!
M9ND95;P05661-22;P05661-17;P05661-16;P05661-11;E1JHJ5;E1JHJ4;M9NF46;M9NEP1;M9NCU7;E1JHJ3;A0A0S0WIH4;P05661-26;P05661-25;P05661-24;P05661-15;P05661-9;P05661-8;P05661-7;P05661-6;P05661-5;P05661-4;P05661-3;P05661-23;P05661-21;P05661-20;P05661-2;P05661-19;P05661-18;P05661-14;P05661-13;P05661-12;P05661-10;P05661	Myosin heavy chain, muscle	Mhc	76276000	0	#NUM!	#NUM!
M9NEQ9;Q9VWG3	40S ribosomal protein S10b	RpS10b	0	0	#DIV/0!	#DIV/0!
Q9V3W7		SF2	0	0	#DIV/0!	#DIV/0!
M9NF33;Q9VSH4	Cleavage and polyadenylation specificity factor subunit CG7185	CG7185	0	0	#DIV/0!	#DIV/0!
M9PBH8;Q8IRH5-2;Q8IRH5	Zinc finger protein CG2199	CG2199	1878900	0	#NUM!	#NUM!
M9PCA1;P11449	Vitelline membrane protein Vm26Aa	Vm26Aa	2444100	0	#NUM!	#NUM!
M9NFR5;Q95RE4		yps	0	363620	#DIV/0!	∞
M9PD75;Q94920	Voltage-dependent anion-selective channel	porin	0	0	#DIV/0!	#DIV/0!
Q9VEL2		Brf	0	0	#DIV/0!	#DIV/0!
Q9VIV2;M9PDF2		swm	0	0	#DIV/0!	#DIV/0!
Q9VZ27;M9PEA2		CG18292-RA	0	0	#DIV/0!	#DIV/0!
M9PFF0;P41126	60S ribosomal protein L13	RpL13	0	0	#DIV/0!	#DIV/0!
Q9XZ03;M9PFR6		mbf1	0	0	#DIV/0!	#DIV/0!
M9PG76;P19889	60S acidic ribosomal protein P0	RpLP0	0	0	#DIV/0!	#DIV/0!
Q8IQW6;Q0KHQ5-2;M9PHK2;Q0KHQ5		Tao	0	0	#DIV/0!	#DIV/0!
Q9VH64			0	0	#DIV/0!	#DIV/0!
Q9VWS2	Nucleoporin NUP53		0	0	#DIV/0!	#DIV/0!
O02649;Q9VMN5	60 kDa heat shock protein, mitochondrial;60 kDa heat shock protein homolog 2, mitochondrial	Hsp60;Hsp60C	0	0	#DIV/0!	#DIV/0!
O18373	Selenide, water dikinase	SelD	749660	0	#NUM!	#NUM!
O18399		pn	0	0	#DIV/0!	#DIV/0!
O18404	3-hydroxyacyl-CoA dehydrogenase type-2	scu	0	0	#DIV/0!	#DIV/0!
Q9VC54			0	0	#DIV/0!	#DIV/0!
Q8IH14;O76876		ssx	0	0	#DIV/0!	#DIV/0!
O97064		Ccp84Ag	0	0	#DIV/0!	#DIV/0!
X2JC82;P02518	Heat shock protein 27	Hsp27	0	0	#DIV/0!	#DIV/0!
Q9VE01	Probable cytochrome P450 12a5, mitochondrial	Cyp12a5	0	0	#DIV/0!	#DIV/0!
P13060	Elongation factor 2	EF2	4209500	0	#NUM!	#NUM!
P13677	Protein kinase C, eye isozyme	inaC	0	0	#DIV/0!	#DIV/0!
P18432	Myosin regulatory light chain 2	Mlc2	0	0	#DIV/0!	#DIV/0!
P21187	Polyadenylate-binding protein	pAbp	0	0	#DIV/0!	#DIV/0!
P25007	Peptidyl-prolyl cis-trans isomerase	Cyp1	1518500	0	#NUM!	#NUM!
Q9VG36		CG14391-RA	0	0	#DIV/0!	#DIV/0!
M9PCI2;Q9V3U2	H/ACA ribonucleoprotein complex subunit 2-like protein	NHP2	0	718050	#DIV/0!	∞
X2J5G6;P32100	60S ribosomal protein L7	RpL7	0	0	#DIV/0!	#DIV/0!
P36241	60S ribosomal protein L19	RpL19	0	0	#DIV/0!	#DIV/0!
X2JGM9;P41042	40S ribosomal protein S4	RpS4	0	0	#DIV/0!	#DIV/0!
Q9VH07	RuvB-like helicase 1	pont	0	0	#DIV/0!	#DIV/0!
P41094	40S ribosomal protein S18	RpS18	0	0	#DIV/0!	#DIV/0!
P42325	Neurocalcin homolog	Nca	0	0	#DIV/0!	#DIV/0!
P48588	40S ribosomal protein S25	RpS25	0	0	#DIV/0!	#DIV/0!
X2JC35;P49630	60S ribosomal protein L36	RpL36	0	0	#DIV/0!	#DIV/0!
X2JDU0;P50882	60S ribosomal protein L9	RpL9	0	0	#DIV/0!	#DIV/0!
P52295	Importin subunit alpha	Pen	0	0	#DIV/0!	#DIV/0!
P52304	Serine/threonine-protein kinase polo	polo	0	0	#DIV/0!	#DIV/0!
P54353	Putative peptidyl-prolyl cis-trans isomerase dodo	dod	1386300	0	#NUM!	#NUM!
P54385-2;P54385;A0A0C4DHE7;Q8IMY1	Glutamate dehydrogenase, mitochondrial;Glutamate dehydrogenase	Gdh	0	0	#DIV/0!	#DIV/0!
P54622	Single-stranded DNA-binding protein, mitochondrial	mtSSB	0	0	#DIV/0!	#DIV/0!
P55828	40S ribosomal protein S20	RpS20	5176900	0	#NUM!	#NUM!
P55830;P55830-2	40S ribosomal protein S3a	RpS3A	0	0	#DIV/0!	#DIV/0!
Q0E8X7			0	0	#DIV/0!	#DIV/0!
Q0KHU5	1-acylglycerophosphocholine O-acyltransferase 1	CG32699	0	0	#DIV/0!	#DIV/0!
Q4ABE3		His1:CG33801	0	0	#DIV/0!	#DIV/0!
Q5BIE4			0	0	#DIV/0!	#DIV/0!
Q7JRJ9;A0A0B4LFQ2		Incenp	2213800	0	#NUM!	#NUM!
R9PY26;Q9VWP5			0	0	#DIV/0!	#DIV/0!
Q7K180		Map60	0	0	#DIV/0!	#DIV/0!
Q7K3W2		CG8728-RA	0	0	#DIV/0!	#DIV/0!
Q7K5K3			1856000	0	#NUM!	#NUM!
Q7KLW9		Prp19	1285500	0	#NUM!	#NUM!
Q7KN94		wal	1446700	0	#NUM!	#NUM!
Q7KSU6;Q9VHN7			0	0	#DIV/0!	#DIV/0!
Q9VYW4			0	0	#DIV/0!	#DIV/0!
Q7YU05;Q9W4H6;Q7KVX1	Pyruvate dehydrogenase E1 component subunit alpha	l(1)G0334	884940	0	#NUM!	#NUM!
Q9W526		EG:67A9.2	0	0	#DIV/0!	#DIV/0!
Q86BP9;X2J8K5			0	0	#DIV/0!	#DIV/0!
Q9W542		mip130	0	0	#DIV/0!	#DIV/0!
Q8I0N3;Q9VBD9;Q9VBE0;Q9VBD5;Q9VBE2		TwdlL;TwdlB;TwdlN;TwdlM	0	0	#DIV/0!	#DIV/0!
Q8IMV6		Saf-B	0	0	#DIV/0!	#DIV/0!
Q8IPA1;Q8IP99		Ada1-2;Ada1-1	0	0	#DIV/0!	#DIV/0!
Q8IR93;Q9VZ20		Dlic	0	0	#DIV/0!	#DIV/0!
Q8MLV1-2;Q8MLV1	Lamin-B receptor	LBR	727620	0	#NUM!	#NUM!
Q8SXF0		mRpS9	0	0	#DIV/0!	#DIV/0!
Q9V3G1	60S ribosomal protein L8	RpL8	0	0	#DIV/0!	#DIV/0!
X2JF59;Q9V3P0	Peroxiredoxin 1	Jafrac1	0	0	#DIV/0!	#DIV/0!
Q9V9U3;Q8I0J1;Q8IMG1			3109600	0	#NUM!	#NUM!
Q9V9W2;Q9V9W3		RpL6	0	0	#DIV/0!	#DIV/0!
Q9VBX6		CG13650-RB	0	0	#DIV/0!	#DIV/0!
P91941		Acp65Aa	0	1955000	#DIV/0!	∞
Q9VDT1		Arc42	0	0	#DIV/0!	#DIV/0!
Q9VD14			0	0	#DIV/0!	#DIV/0!
Q9VD58			0	0	#DIV/0!	#DIV/0!
Q9W0S7		Tudor-SN	1350400	0	#NUM!	#NUM!
Q9VHE5;Q9VBH8		RpL34b;RpL34a	0	0	#DIV/0!	#DIV/0!
A0A0B4LFZ4;Q7KN62-2;Q7KN62;Q7KN62-3	Transitional endoplasmic reticulum ATPase TER94	TER94	2444100	0	#NUM!	#NUM!
Q9VGH5		glo	0	0	#DIV/0!	#DIV/0!
G3M3A2;Q06559	40S ribosomal protein S3	RpS3	1856200	0	#NUM!	#NUM!
Q9VUB5		upSET	0	0	#DIV/0!	#DIV/0!
Q9VI56			0	0	#DIV/0!	#DIV/0!
Q9VJC7	Elongation factor Ts, mitochondrial	CG6412	0	0	#DIV/0!	#DIV/0!
Q9VLM8	Alanine--tRNA ligase, cytoplasmic	Aats-ala	0	0	#DIV/0!	#DIV/0!
Q9VLT7		RpL36A	0	0	#DIV/0!	#DIV/0!
Q9VMV5		vkg	0	0	#DIV/0!	#DIV/0!
Q9VQE8			0	0	#DIV/0!	#DIV/0!
Q9VTP4	60S ribosomal protein L10a-2	RpL10Ab	0	0	#DIV/0!	#DIV/0!
Q9VTR6		prc	0	0	#DIV/0!	#DIV/0!
Q9VN21		lost	1049000	0	#NUM!	#NUM!
Q9VV52		RAF2	0	0	#DIV/0!	#DIV/0!
Q9VV75		UQCR-C2	0	0	#DIV/0!	#DIV/0!
Q9VVU6			861530	0	#NUM!	#NUM!
Q9VVV1			0	0	#DIV/0!	#DIV/0!
Q9VW68			849550	0	#NUM!	#NUM!
Q9VWH4-2;Q9VWH4	Probable isocitrate dehydrogenase [NAD] subunit alpha, mitochondrial	l(1)G0156	0	0	#DIV/0!	#DIV/0!
Q26416	Adult cuticle protein 1	Acp1	0	3273400	#DIV/0!	∞
Q9VZF9		Cpr64Ad	0	0	#DIV/0!	#DIV/0!
X2JEM4;Q9W334	40S ribosomal protein S28	RpS28b	0	0	#DIV/0!	#DIV/0!
Q9W3N9			0	0	#DIV/0!	#DIV/0!
X2JAI4;Q9XYU1	DNA helicase;DNA replication licensing factor Mcm3	Mcm3	0	0	#DIV/0!	#DIV/0!
Q9XZ29	Kinesin-like protein	Klp3A	1339800	0	#NUM!	#NUM!
C9QP42;Q02748	Eukaryotic initiation factor 4A	eIF-4a	1403600	0	#NUM!	#NUM!
Q7KW02;X2JDX3;O46048		east	0	175150	#DIV/0!	∞
Q8IMX8		LSm3	0	344580	#DIV/0!	∞
Q9W077		Cpr62Bc	0	1239900	#DIV/0!	∞
Q9VDL2;Q86BR8		TFAM	2977400	0	#NUM!	#NUM!
Q960K8;Q86BP1		CG5044-RB	10748000	0	#NUM!	#NUM!
Q0KHZ6			2757000	0	#NUM!	#NUM!
Q9VIE8		Acon	0	1583500	#DIV/0!	∞
P06606	Tubulin alpha-4 chain	alphaTub67C	3341500	0	#NUM!	#NUM!
A1ZAK9;A1ZAK7;A1ZAK8		Psi	2824000	0	#NUM!	#NUM!
E2QD65;P39018	40S ribosomal protein S19a	RpS19a	0	0	#DIV/0!	#DIV/0!
P35381	ATP synthase subunit alpha, mitochondrial	blw	2458500	0	#NUM!	#NUM!
Q9VCP0;Q9VCP0-2	Transcription elongation factor B polypeptide 3	EloA	0	0	#DIV/0!	#DIV/0!
Q8IPE8;Q9V397		Mtpalpha	3449900	0	#NUM!	#NUM!
X2JFR1;Q8IR16;Q04047-2;Q04047	Protein no-on-transient A	nonA	0	0	#DIV/0!	#DIV/0!
Q8I0S9;Q9V9T5			0	1067500	#DIV/0!	∞
C0MJA0;Q05783	High mobility group protein D	HmgD	489240	0	#NUM!	#NUM!
A8JRF7;B7Z0R6;Q0KI03;A4V3J9;A0A0B4K6R9;A0A0B4K7Z3;Q8IML9;Q86B72;A0A0C4DHG9;Q86B73;P49762-3;P49762-2;P49762	Serine/threonine-protein kinase Doa	Doa	2042500	0	#NUM!	#NUM!
E1JHA4;P48809	Heterogeneous nuclear ribonucleoprotein 27C	Hrb27C	3202400	0	#NUM!	#NUM!
A1ZBU5		GNBP-like3	46327000	0	#NUM!	#NUM!
Q9VK59			4286900	0	#NUM!	#NUM!
A0A0B4K6N1;Q8MLY8	40S ribosomal protein S8	RpS8	5345500	0	#NUM!	#NUM!
Q9W1H8		Thiolase	2093000	0	#NUM!	#NUM!
A0A126GUS7;A0A0B4K618;Q9NFU0-3;Q9NFU0-2;A0A0B4KFN9;B3LF78;Q9NFU0	Fragile X mental retardation syndrome-related protein 1	Fmr1	9358100	0	#NUM!	#NUM!
A0A0B4K6U6;Q08473-3;Q08473-2;Q08473	RNA-binding protein squid	sqd	4383300	0	#NUM!	#NUM!
Q9VUV9	Putative U5 small nuclear ribonucleoprotein 200 kDa helicase	l(3)72Ab	8125700	0	#NUM!	#NUM!
Q9VD66		fit	0	0	#DIV/0!	#DIV/0!
Q9VHC0		RnpS1	0	4454600	#DIV/0!	∞
Q9VFT4		rin	0	0	#DIV/0!	#DIV/0!
Q24368	Chromatin-remodeling complex ATPase chain Iswi	Iswi	4329800	0	#NUM!	#NUM!
Q7JR58			3977200	0	#NUM!	#NUM!
Q9VJL9		BG:DS02740.2	1201100	13363000	3.47582	3.47582
M9PFM5;M9PFS6;P25439-2;P25439	ATP-dependent helicase brm	brm	2602000	12465000	2.26019	2.26019
M9NDX3;Q494M1;P30189;Q8IR39;X2JKD2	DNA topoisomerase 1	Top1	44857000	201990000	2.17088	2.17088
M9PEA9;M9PGZ0;M9PBI9;M9PDZ9;M9PDS3;M9PBJ0;M9PGY4;M9PDZ6;M9PEA0;M9PEA5		sls	5158500	22496000	2.12464	2.12464
Q9VF92;A0A0B4KG69		ear	59351000	228640000	1.94573	1.94573
Q8IP68			13184000	45472000	1.78619	1.78619
A0A0B4KGG9;A4V2S3;O46036-2;A0A0B4KFX5;A0A0B4KHB2;A0A0B4KFT4;A0A0B4KGZ7;O46036	C-terminal-binding protein	CtBP	2333600	7795800	1.74014	1.74014
Q9VN39			24596000	74186000	1.59272	1.59272
Q9VUA0	G patch domain-containing protein 1 homolog	CG8833	2727100000	6995000000	1.35896	1.35896
Q9VCD4;Q4V5H0			79970000	179710000	1.16814	1.16814
Q7JRA5			3190300	6694700	1.06933	1.06933
Q9VL71		Srp54	8851100	17216000	0.959821	0.959821
Q9W384		dalao	1092600	2001400	0.873244	0.873244
Q9VFF2		CG33332-RA	4669700	8498600	0.863895	0.863895
Q9XZ21		snama	19381000	33180000	0.775671	0.775671
Q9VLX2			3553500	5780300	0.701904	0.701904
A8JNI2			4537900	7339100	0.693578	0.693578
A1Z9S6		Su(var)2-HP2	4042800	6515400	0.688499	0.688499
Q9VKD8;Q95TU2			3873900	6199700	0.678412	0.678412
Q8T6B9	Poly(U)-binding-splicing factor half pint	pUf68	4471800	6632900	0.568784	0.568784
Q9VJG2			11242000	16199000	0.527006	0.527006
M9PI89;M9PFT9;O96433-2;O96433	Cyclin-T	CycT	3098000	4301200	0.473402	0.473402
Q4AB54;P02255;Q4ABD8;Q4AB94	Histone H1	His1:CG33861;His1;His1:CG33807;His1:CG33834	256560000	318390000	0.311499	0.311499
H0RNN8;Q9VLK2	Ribosomal L1 domain-containing protein CG13096	CG13096-RA;CG13096	40917000	49130000	0.263904	0.263904
Q8MSC4		BigH1	1564200	1817500	0.21653	0.21653
Q9VQF5		Cwc25	1330000	1521100	0.193689	0.193689
P54397	39 kDa FK506-binding nuclear protein	FK506-bp1	206200000	216030000	0.0671873	0.0671873
E1JGV6;O44081;A0A0B4K8B2;O44081-2	H/ACA ribonucleoprotein complex subunit 4	Nop60B	109180000	109170000	-0.000132145	-0.000132145
Q7KU01;Q9VPU9		PNUTS	12389000	12361000	-0.00326428	-0.00326428
A8Y560;O17445	Ribosomal protein L15;60S ribosomal protein L15	RpL15	4782600	4717200	-0.0198644	-0.0198644
Q7JZW2;A1ZAH8		RpS15	3539900	3268500	-0.11508	-0.11508
Q9VUQ5;Q9VUQ5-2	Protein argonaute-2	AGO2	1895600	1725200	-0.135891	-0.135891
Q7YZ99;Q9W0B0			1530200000	1388600000	-0.140089	-0.140089
M9PG50;Q9VP22	Cyclin-dependent kinase 12	Cdk12	26034000	23495000	-0.148043	-0.148043
E1JJ68;C7LAE4;P19109-3;P19109-4;P19109-2;P19109;A0A0B4K624;A0A0B4K6A3;A0A0B4K6K1;A0A0B4K6T7	ATP-dependent RNA helicase p62	Rm62;Rm62-RE	6240200	5585800	-0.159828	-0.159828
F3YDH0;P29844	Heat shock 70 kDa protein cognate 3	Hsc70-3	6584400	5724000	-0.202028	-0.202028
M9NG39;P41073-3;P41073	Zinc finger protein on ecdysone puffs	Pep	1870700	1609200	-0.217235	-0.217235
A0A0C4DHG5;P26686-3;P26686-2;P26686-5;P26686;P26686-7	Serine-arginine protein 55	B52	8749700	7350500	-0.251391	-0.251391
Q9VJ87	Pre-mRNA-splicing factor CWC22 homolog	ncm	63655000	53405000	-0.253299	-0.253299
A0A0B4LFF7;D3DMX8;A0A0B4LFE2;A1Z9Z1;Q7K0W0		CG8079-RB	4113100	3445400	-0.255555	-0.255555
E1JGN7;A1ZBW1;A1ZBW0		bl	1609600	1339200	-0.265331	-0.265331
M9PGQ6;P39736	Puff-specific protein Bx42	Bx42	1067700	869070	-0.296962	-0.296962
Q9VRJ4			4472800	3567500	-0.326265	-0.326265
X2JCP8;P10987;P02572;A0A0B4LH50;P83967;P53501;P10981;M9PFZ6;P02574	Actin-5C;Actin-42A;Actin, indirect flight muscle;Actin-57B;Actin-87E;Actin, larval muscle	Act5C;Act42A;Act87E;Act88F;Act57B;Act79B	20367000	16204000	-0.329884	-0.329884
A0A0B4K7G4;P13469	DNA-binding protein modulo	mod	3475900	2738400	-0.344053	-0.344053
Q9VU02	Probable small nuclear ribonucleoprotein Sm D1	SmD1	3173000	2472600	-0.359819	-0.359819
Q9VU43		SRm160	54803000	42578000	-0.364147	-0.364147
Q9VL70		yip2	132970000	95296000	-0.480613	-0.480613
P27864;B7YZZ9	Recombination repair protein 1	Rrp1	6123200	4349700	-0.49337	-0.49337
Q8IRG6;Q8IRG6-2	FACT complex subunit spt16	dre4	7888100	5467600	-0.52877	-0.52877
P05205	Heterochromatin protein 1	Su(var)205	4737800	3237600	-0.549293	-0.549293
X2JG22;Q9Y145;M9PGI7;X2JAG8		BcDNA.GH04978	18751000	12382000	-0.598723	-0.598723
Q9V468	Zinc finger matrin-type protein CG9776	CG9776	2772900	1742300	-0.670403	-0.670403
Q9W3Z5			8498100	5333400	-0.672085	-0.672085
A0A0B4JCW4;A0A126GUR6;Q9VHJ8;Q95U38	Succinyl-CoA ligase subunit beta	skap	2822800	1746000	-0.693073	-0.693073
A0A0B4LG45;A1ZBW6			101510000	62547000	-0.698609	-0.698609
Q9VB74	UPF0396 protein CG6066	CG6066	148890000	90923000	-0.71153	-0.71153
Q9VP57		pzg	2752000	1670700	-0.720028	-0.720028
C7LA75;P11147	Heat shock 70 kDa protein cognate 4	Hsc70-4-RA;Hsc70-4	16970000	10276000	-0.723708	-0.723708
Q4AB57;P84051	Histone H2A	His2A:CG33859;His2A	6324200	3823900	-0.725838	-0.725838
A4V2K7;P22058	Chromosomal protein D1	D1	10020000	5943600	-0.753474	-0.753474
P06604;P06605;P06603	Tubulin alpha-2 chain;Tubulin alpha-3 chain;Tubulin alpha-1 chain	alphaTub85E;alphaTub84D;alphaTub84B	1850500	1096700	-0.754746	-0.754746
Q9W0A8		RpL23A	50903000	30120000	-0.757029	-0.757029
Q7JYK1;Q9W418;A4V1F9;P18101;P15357;P0CG69;R9PY16	Ubiquitin-60S ribosomal protein L40;Ubiquitin;60S ribosomal protein L40;Ubiquitin-40S ribosomal protein S27a;Ubiquitin;40S ribosomal protein S27a;Polyubiquitin;Ubiquitin	RpL40;Ubi-p5E;Ubi-p63E;RpS27A	11249000	6411900	-0.810973	-0.810973
Q8INM3-2;Q8INM3	Protein slender lobes	sle	6084500	3447100	-0.819756	-0.819756
M9NEW0		CG43346-RA	9686600	5227400	-0.889897	-0.889897
Q9VHC7;A0A0B4K6Z1		rump	3368900	1816900	-0.890799	-0.890799
E8NHB1;Q24325	Transcription initiation factor TFIID subunit 2	Taf2	11375000	5930400	-0.939665	-0.939665
P02283	Histone H2B	His2B	52981000	27571000	-0.942323	-0.942323
Q9VJ12		Acn	3029100	1564100	-0.953556	-0.953556
Q9VBU7;A0A0B4K7J2		Nup358	6925900	3419800	-1.01809	-1.01809
Q9W1V3	rRNA 2-O-methyltransferase fibrillarin	Fib	7275300	3545200	-1.03714	-1.03714
A0A0B4KF92;A0A0B4LGS6;Q9VNC3;A0A0B4LGM5		Hcs	2674900	1292000	-1.04988	-1.04988
Q9VEP9			123690000	57497000	-1.10517	-1.10517
A4V4A5;Q9VZ23	GTP-binding nuclear protein Ran	Ran;ran	2213400	998340	-1.14866	-1.14866
Q9VA83;A0A0B4KHF0	Ferritin	Fer2LCH	4429300	1968600	-1.16991	-1.16991
Q9VQ61;Q8IPY3	Aspartate aminotransferase	Got2	4466800	1979800	-1.17389	-1.17389
Q9VT61			6042800	2628100	-1.2012	-1.2012
Q7JV23;A8DY67;A1Z784		ACC	123750000	53768000	-1.20261	-1.20261
P15348	DNA topoisomerase 2	Top2	4254400	1844900	-1.20541	-1.20541
P25171	Regulator of chromosome condensation	Rcc1	14606000	6295600	-1.21415	-1.21415
E2QCP0;P84249;P02299	Histone H3;Histone H3.3	His3.3A;His3	9397800	4017500	-1.22603	-1.22603
Q9VAW1;Q9VAW2		Moca-cyp	2692100	1150100	-1.22697	-1.22697
Q9V3C0	ATP-dependent RNA helicase abstrakt	abs	4627200	1961600	-1.23811	-1.23811
P09180	60S ribosomal protein L4	RpL4	3060000	1237800	-1.30575	-1.30575
A0A0B4JD46;Q8T8R1	CCHC-type zinc finger protein CG3800	CG3800	7051600	2771700	-1.34718	-1.34718
Q0E9E2;Q7KN97	Pyruvate carboxylase	PCB	29976000000	11674000000	-1.36051	-1.36051
Q9V3Y5		BcDNA.LD23634	6399900	2459800	-1.37951	-1.37951
A0A0B4KGU4;Q9VHP0	ATP-dependent RNA helicase bel	bel	4522800	1736700	-1.38087	-1.38087
A0A0B4KFB8;A0A0B4LGR1;Q9VI14;Q6NN86		CG15187	12876000	4925100	-1.38646	-1.38646
P54362;M9PJM7;M9PHJ5	AP-3 complex subunit delta	g	46886000	17437000	-1.42701	-1.42701
M9PG57;O76923;O96378;M9PFX8;M9PD85;M9PIH9		TfAP-2	12337000	4542500	-1.44143	-1.44143
X2JD55;P02843	Vitellogenin-1	Yp1	185360000	64229000	-1.52903	-1.52903
P20240	Otefin	Ote	9944200	3357900	-1.5663	-1.5663
M9NE89;P08928	Lamin Dm0	Lam	10559000	3322400	-1.66818	-1.66818
X2JEX8;P06607	Vitellogenin-3	Yp3	95782000	28148000	-1.76672	-1.76672
X2JB25;P02844	Vitellogenin-2	Yp2	314620000	90905000	-1.79118	-1.79118
A0A0B4KH25;P08985	Histone H2A;Histone H2A.v	His2Av	30157000	8692700	-1.79462	-1.79462
Q9VM69		nop5	12414000	3532400	-1.81325	-1.81325
P50887	60S ribosomal protein L22	RpL22	6229000	1659800	-1.90799	-1.90799
C6TP87;P08736	Elongation factor 1-alpha;Elongation factor 1-alpha 1	Ef1alpha48D-RA;Ef1alpha48D	66816000	15891000	-2.07198	-2.07198
X2JCX8;P14130	40S ribosomal protein S14	RpS14b;RpS14a	9227200	2076500	-2.15174	-2.15174
A0A0B4LGB9;A0A0B4LG88;Q9W255		qkr58E-1	1200700	264220	-2.18406	-2.18406
M9PIA6;E1JI46;Q59E34;O97159	Chromodomain-helicase-DNA-binding protein Mi-2 homolog	Mi-2	3416800	748790	-2.19001	-2.19001
Q9VJ86		bsf	6309500	1212500	-2.37954	-2.37954
M9PBL3;P02828	Heat shock protein 83	Hsp83	19443000	3080800	-2.65787	-2.65787
A0A0B4KFZ9;P84040	Histone H4	His4r;His4	40288000	6254100	-2.68748	-2.68748
X2JGG6;P02517	Heat shock protein 26	Hsp26	12829000	858360	-3.90168	-3.90168
