# Supplementary material for: Multi-level and lineage-specific interactomes of the Hox transcription factor Ubx contribute to its functional specificity
Source: Nat Commun. 2020 Mar 13;11:1388. doi: 10.1038/s41467-020-15223-x (PMC7069958; doi:10.1038/s41467-020-15223-x)
Supplement: Supplementary file 18 — Supplementary Data 15 [file 41467_2020_15223_MOESM18_ESM.xlsx]

## Sheet: Log2 LFQ WTGFP_R4
Majority protein IDs	Protein names	Gene names	LFQ intensity GFP_R3	LFQ intensity WT_R3	log2 (LFQ-WT/GFP) formula	log2 (LFQ-WT/GFP) only value
A0A0B4KH09;A0A0B4K6L6;A0A0B4LHP1;A0A0B4JD02;A0A0B4JDF1;P16371-2;P16371	Protein groucho	gro	0	0	#DIV/0!	#DIV/0!
A0A0B4JCR2;A1Z8H7		Cpr47Ef	0	0	#DIV/0!	#DIV/0!
A0A126GUS4;A0A0B4K703;A0A0B4K6D5;Q86BA1;A0A126GUS6;A0A0B4K6N6;Q86BA1-2;Q86BA1-3	Protein-methionine sulfoxide oxidase Mical	Mical	0	486300	#DIV/0!	∞
A0A0B4K738;A0A0C4DHC4;A0A0B4KEJ9;A0A0B4KEQ3;A0A0B4KFK3;A0A0B4KF87;A8DY94;A0A0B4JD38;A8DY93			0	408920	#DIV/0!	∞
A1ZBL0;Q24560	Tubulin beta-1 chain	betaTub56D	0	0	#DIV/0!	#DIV/0!
A1Z8M2;A0A0B4KEM1;A8DYA3		tou	0	534770	#DIV/0!	∞
E1JIW0;A0A0B4KH07;Q9VC09			0	459320	#DIV/0!	∞
A0A0B4K891;Q7K581			0	0	#DIV/0!	#DIV/0!
A1Z7J7;A1Z7J6;A0A0B4LEY1;A0A0B4LEZ1		Sec31	0	2470600	#DIV/0!	∞
A0A0B4LGV6;Q9VHG5		Ibf1	0	158040	#DIV/0!	∞
A0A0B4KEW6;Q7KLE5		Amph	0	0	#DIV/0!	#DIV/0!
A0A0B4KF46;Q8T0L3		Uba1	0	0	#DIV/0!	#DIV/0!
A0A0B4KFE9;A1Z8P9	Nucleoprotein TPR	Mtor	0	0	#DIV/0!	#DIV/0!
A4UZI0;A0A0B4LGK5;A1ZA18;A0A0B4KFR5	Kinesin-like protein	Khc-73	0	0	#DIV/0!	#DIV/0!
X2JCM1;M9MRX4		Ank2	0	0	#DIV/0!	#DIV/0!
A8E6M1;A1ZBB4;E1JGL8			0	0	#DIV/0!	#DIV/0!
A4V1Y7;Q2PDY2;A4V1Y6;Q2PDY1;M9PFM7;Q08605-2;Q08605-3;Q08605-4;Q08605	Transcription factor GAGA	Trl	0	820770	#DIV/0!	∞
A8JNW5			0	8765300	#DIV/0!	∞
A0A0B4KHJ7;Q9Y0I1	NuA4 complex subunit EAF3 homolog	MRG15	0	0	#DIV/0!	#DIV/0!
Q9VAY4;Q8IMM6;A0A0B4KHZ9		CG5514-RA	0	0	#DIV/0!	#DIV/0!
A0A0B4KI59;Q9VAC9			0	0	#DIV/0!	#DIV/0!
A0A0B4KI71;Q8IMF5;P23226-2;P23226-3;P23226	205 kDa microtubule-associated protein	Map205	0	0	#DIV/0!	#DIV/0!
Q9VH84;A8JQW3		Pnn	0	156670	#DIV/0!	∞
A0A0B4LFD2;P29845	Heat shock 70 kDa protein cognate 5	Hsc70-5	0	0	#DIV/0!	#DIV/0!
M9PFL9;M9PD87;M9PCX3;Q9VKI0	Kinesin-like protein	cmet	0	0	#DIV/0!	#DIV/0!
Q9VPL6;M9NEL3;M9NDB7;Q9VPL9;M9NCY5;B7Z002		kis	0	942130	#DIV/0!	∞
A0A0B4LGZ5;P46222	60S ribosomal protein L11	RpL11	0	0	#DIV/0!	#DIV/0!
A0A126GUU7;Q9VEX9	Histone deacetylase complex subunit SAP18	Bin1	0	0	#DIV/0!	#DIV/0!
A1A708-2;A1A708	Uncharacterized protein CG4951	CG4951	0	0	#DIV/0!	#DIV/0!
A1Z6I7		BubR1	0	0	#DIV/0!	#DIV/0!
A1Z6K7	Eukaryotic translation initiation factor 3 subunit F-2	eIF3-S5-2	0	0	#DIV/0!	#DIV/0!
A1Z8U0		Prp8	0	0	#DIV/0!	#DIV/0!
A1Z9E3	Elongation factor Tu	EfTuM	0	0	#DIV/0!	#DIV/0!
A1Z9G2		fand	0	0	#DIV/0!	#DIV/0!
P20439-3;P20439-2;P20439	G2/mitotic-specific cyclin-B	CycB	0	0	#DIV/0!	#DIV/0!
P45594	Cofilin/actin-depolymerizing factor homolog	tsr	0	0	#DIV/0!	#DIV/0!
E1JGM9;Q963E6;Q6NPA6;Q9V8V8;A1ZBL5;A1ZBL7;Q7YU80;Q963E5;E1JGN0;A1ZBL9		par-1	0	0	#DIV/0!	#DIV/0!
M9PJC7;P13709;M9PE02;E1JJJ8;M9PGM8;P13709-2	Homeotic protein female sterile	fs(1)h	0	0	#DIV/0!	#DIV/0!
B8A421;Q9VCH5		Nup98-RA;Nup98-96	0	199180	#DIV/0!	∞
Q7K0D8		Nup50	0	365910	#DIV/0!	∞
A4V3J6;A4V3J5;P07909-3;P07909-4;P07909-2;P07909	Heterogeneous nuclear ribonucleoprotein A1	Hrb98DE	0	0	#DIV/0!	#DIV/0!
A4V449;Q94511	NADH-ubiquinone oxidoreductase 75 kDa subunit, mitochondrial	ND-75;ND75	0	0	#DIV/0!	#DIV/0!
M9PJN8;P07487;P07486	Glyceraldehyde-3-phosphate dehydrogenase;Glyceraldehyde-3-phosphate dehydrogenase 2;Glyceraldehyde-3-phosphate dehydrogenase 1	Gapdh2;Gapdh1	0	0	#DIV/0!	#DIV/0!
Q9VVC5;A8JNU6;Q8IQQ0		Nc73EF	1456500	0	#NUM!	#NUM!
A0A0B4LFT7;P13002-2;P13002-1;P13002-3;P13002	Protein grainyhead	grh	0	1313800	#DIV/0!	∞
A8JRB8;A8JRC1;Q8MT18		CG5028-RC	817840	0	#NUM!	#NUM!
M9NGR9;Q9W433;M9NDQ0;A8JUY8;M9PGH9		Ca-alpha1T	0	0	#DIV/0!	#DIV/0!
Q95TP9;P29327	40S ribosomal protein S6	RpS6	0	0	#DIV/0!	#DIV/0!
B7Z0I8			220180	0	#NUM!	#NUM!
B7Z0Z1;Q9VXG1-3;Q9VXG1	Zinc finger protein hangover	hang	0	0	#DIV/0!	#DIV/0!
Q9VSM2;Q9VSM1;E1JI71;Q9VSM0;M9ND64;M9PBX1;M9NE59;M9PET1;M9NF47;M9PHT9;M9NFP8		CG43078-RA;CG32352	0	3125400	#DIV/0!	∞
Q24478	Centrosome-associated zinc finger protein CP190	Cp190	0	0	#DIV/0!	#DIV/0!
Q7JZN0		Sec61beta	0	0	#DIV/0!	#DIV/0!
Q9VQ76;M9PE28;E2QCS8		tho2	0	257370	#DIV/0!	∞
Q7PLL1;Q8SYL3;L7EEF1;Q7PLL3		eIF-4B	0	49545	#DIV/0!	∞
Q7K3J0			0	0	#DIV/0!	#DIV/0!
M9ND32;Q0E8I8;M9MRU9;M9PE38;M9MRZ7;P17970-2;P17970	Potassium voltage-gated channel protein Shab	Shab	0	3427500	#DIV/0!	∞
O62619-2;O62619	Pyruvate kinase	PyK	0	629630	#DIV/0!	∞
P06754-2;P06754-5;A0A0B4KG68;A0A0B4K661;Q6NN28;A0A0B4KG06;Q8IGY1;P06754-3;P06754-1;P06754;P49455-2;P49455	Tropomyosin-1, isoforms 9A/A/B;Tropomyosin-1, isoforms 33/34	Tm1	0	3309400	#DIV/0!	∞
Q9VFF0		UQCR-C1	0	0	#DIV/0!	#DIV/0!
P28668-2;P28668	Bifunctional glutamate/proline--tRNA ligase;Glutamate--tRNA ligase;Proline--tRNA ligase	Aats-glupro	0	15391000	#DIV/0!	∞
X2JE06;Q9VJY6	60S ribosomal protein L24	RpL24	0	0	#DIV/0!	#DIV/0!
A1Z6L9		Trap1	0	0	#DIV/0!	#DIV/0!
Q9VU35			0	0	#DIV/0!	#DIV/0!
A8DYD3;A1Z9M3;B7YZE6;A0A0B4LFC7;A8DYD2;A8DYD1;A1Z9M4;A0A0B4LF29;Q7KHK4;A0A126GUP1		cg	0	4298000	#DIV/0!	∞
P41093	60S ribosomal protein L18a	RpL18A	0	386360	#DIV/0!	∞
P83949-2;P83949;P83949-3;P83949-4;P83949-5;P83949-6	Homeotic protein ultrabithorax	Ubx	0	143540000	#DIV/0!	∞
E1JHQ1;P20477	Glutamine synthetase;Glutamine synthetase 1, mitochondrial	Gs1	0	0	#DIV/0!	#DIV/0!
Q7K159		mip40	0	238980	#DIV/0!	∞
E1JIK0;P48810	Heterogeneous nuclear ribonucleoprotein 87F	Hrb87F	0	0	#DIV/0!	#DIV/0!
E1JJK8;E1JJK9;E1JJK7;E1JJK6;M9PJM8;X2JF93;M9PEJ5;P43125-2;P43125	Protein retinal degeneration B	rdgB	555730	0	#NUM!	#NUM!
Q9VXF8;Q7KUX7;X2JC79;X2JE34;Q8IR13		Rbp2	0	177610	#DIV/0!	∞
Q9VUE5;M9PI58		stwl	0	0	#DIV/0!	#DIV/0!
E4NKG1;Q9I7D3	Caprin homolog	Capr	791300	0	#NUM!	#NUM!
R9Q794;Q9W5R8	60S ribosomal protein L5	RpL5	0	0	#DIV/0!	#DIV/0!
L0MLQ9;Q8IH18		4E-T	0	0	#DIV/0!	#DIV/0!
L0MPS3;Q9V496	Apolipophorins;Apolipophorin-2;Apolipophorin-1	Rfabg	977340	0	#NUM!	#NUM!
X2JH42;L0MQ04;Q05825	ATP synthase subunit beta;ATP synthase subunit beta, mitochondrial	ATPsynbeta;ATPsyn-beta	2164900	0	#NUM!	#NUM!
Q9V3T8		SC35	0	441350	#DIV/0!	∞
X2JDP6;M9MRG2;Q8T079	Putative oxidoreductase GLYR1 homolog	CG4747	0	0	#DIV/0!	#DIV/0!
M9MRQ9;Q94522	Succinyl-CoA ligase [ADP/GDP-forming] subunit alpha, mitochondrial	Scsalpha	0	0	#DIV/0!	#DIV/0!
Q9V4D4		bip2	0	2223300	#DIV/0!	∞
Q8IQ71;M9MRW0;M9PEI6		dikar	0	0	#DIV/0!	#DIV/0!
X2BZL0;M9NES1;Q9VWC6		vfl	0	6661000	#DIV/0!	∞
M9PCK8;Q960T6;M9MSL4		Cep135	0	0	#DIV/0!	#DIV/0!
M9ND95;P05661-22;P05661-17;P05661-16;P05661-11;E1JHJ5;E1JHJ4;M9NF46;M9NEP1;M9NCU7;E1JHJ3;A0A0S0WIH4;P05661-26;P05661-25;P05661-24;P05661-15;P05661-9;P05661-8;P05661-7;P05661-6;P05661-5;P05661-4;P05661-3;P05661-23;P05661-21;P05661-20;P05661-2;P05661-19;P05661-18;P05661-14;P05661-13;P05661-12;P05661-10;P05661	Myosin heavy chain, muscle	Mhc	2280600	0	#NUM!	#NUM!
M9NEQ9;Q9VWG3	40S ribosomal protein S10b	RpS10b	0	0	#DIV/0!	#DIV/0!
Q9V3W7		SF2	0	0	#DIV/0!	#DIV/0!
M9NF33;Q9VSH4	Cleavage and polyadenylation specificity factor subunit CG7185	CG7185	0	0	#DIV/0!	#DIV/0!
M9PBH8;Q8IRH5-2;Q8IRH5	Zinc finger protein CG2199	CG2199	0	0	#DIV/0!	#DIV/0!
M9PCA1;P11449	Vitelline membrane protein Vm26Aa	Vm26Aa	5441200	0	#NUM!	#NUM!
M9NFR5;Q95RE4		yps	0	0	#DIV/0!	#DIV/0!
M9PD75;Q94920	Voltage-dependent anion-selective channel	porin	0	0	#DIV/0!	#DIV/0!
Q9VEL2		Brf	0	0	#DIV/0!	#DIV/0!
Q9VIV2;M9PDF2		swm	0	0	#DIV/0!	#DIV/0!
Q9VZ27;M9PEA2		CG18292-RA	0	0	#DIV/0!	#DIV/0!
M9PFF0;P41126	60S ribosomal protein L13	RpL13	0	0	#DIV/0!	#DIV/0!
Q9XZ03;M9PFR6		mbf1	0	0	#DIV/0!	#DIV/0!
M9PG76;P19889	60S acidic ribosomal protein P0	RpLP0	0	0	#DIV/0!	#DIV/0!
Q8IQW6;Q0KHQ5-2;M9PHK2;Q0KHQ5		Tao	303050	0	#NUM!	#NUM!
Q9VH64			0	0	#DIV/0!	#DIV/0!
Q9VWS2	Nucleoporin NUP53		0	0	#DIV/0!	#DIV/0!
O02649;Q9VMN5	60 kDa heat shock protein, mitochondrial;60 kDa heat shock protein homolog 2, mitochondrial	Hsp60;Hsp60C	0	0	#DIV/0!	#DIV/0!
O18373	Selenide, water dikinase	SelD	0	0	#DIV/0!	#DIV/0!
O18399		pn	0	0	#DIV/0!	#DIV/0!
O18404	3-hydroxyacyl-CoA dehydrogenase type-2	scu	0	0	#DIV/0!	#DIV/0!
Q9VC54			0	892810	#DIV/0!	∞
Q8IH14;O76876		ssx	0	0	#DIV/0!	#DIV/0!
O97064		Ccp84Ag	0	0	#DIV/0!	#DIV/0!
X2JC82;P02518	Heat shock protein 27	Hsp27	0	0	#DIV/0!	#DIV/0!
Q9VE01	Probable cytochrome P450 12a5, mitochondrial	Cyp12a5	0	2146300	#DIV/0!	∞
P13060	Elongation factor 2	EF2	7588800	0	#NUM!	#NUM!
P13677	Protein kinase C, eye isozyme	inaC	0	0	#DIV/0!	#DIV/0!
P18432	Myosin regulatory light chain 2	Mlc2	0	0	#DIV/0!	#DIV/0!
P21187	Polyadenylate-binding protein	pAbp	0	0	#DIV/0!	#DIV/0!
P25007	Peptidyl-prolyl cis-trans isomerase	Cyp1	992740	0	#NUM!	#NUM!
Q9VG36		CG14391-RA	0	9426500	#DIV/0!	∞
M9PCI2;Q9V3U2	H/ACA ribonucleoprotein complex subunit 2-like protein	NHP2	0	0	#DIV/0!	#DIV/0!
X2J5G6;P32100	60S ribosomal protein L7	RpL7	0	0	#DIV/0!	#DIV/0!
P36241	60S ribosomal protein L19	RpL19	0	0	#DIV/0!	#DIV/0!
X2JGM9;P41042	40S ribosomal protein S4	RpS4	0	0	#DIV/0!	#DIV/0!
Q9VH07	RuvB-like helicase 1	pont	0	215010	#DIV/0!	∞
P41094	40S ribosomal protein S18	RpS18	0	0	#DIV/0!	#DIV/0!
P42325	Neurocalcin homolog	Nca	0	0	#DIV/0!	#DIV/0!
P48588	40S ribosomal protein S25	RpS25	0	0	#DIV/0!	#DIV/0!
X2JC35;P49630	60S ribosomal protein L36	RpL36	0	0	#DIV/0!	#DIV/0!
X2JDU0;P50882	60S ribosomal protein L9	RpL9	0	0	#DIV/0!	#DIV/0!
P52295	Importin subunit alpha	Pen	608500	0	#NUM!	#NUM!
P52304	Serine/threonine-protein kinase polo	polo	0	0	#DIV/0!	#DIV/0!
P54353	Putative peptidyl-prolyl cis-trans isomerase dodo	dod	1306700	0	#NUM!	#NUM!
P54385-2;P54385;A0A0C4DHE7;Q8IMY1	Glutamate dehydrogenase, mitochondrial;Glutamate dehydrogenase	Gdh	0	0	#DIV/0!	#DIV/0!
P54622	Single-stranded DNA-binding protein, mitochondrial	mtSSB	0	0	#DIV/0!	#DIV/0!
P55828	40S ribosomal protein S20	RpS20	3964900	0	#NUM!	#NUM!
P55830;P55830-2	40S ribosomal protein S3a	RpS3A	0	0	#DIV/0!	#DIV/0!
Q0E8X7			0	0	#DIV/0!	#DIV/0!
Q0KHU5	1-acylglycerophosphocholine O-acyltransferase 1	CG32699	0	0	#DIV/0!	#DIV/0!
Q4ABE3		His1:CG33801	0	0	#DIV/0!	#DIV/0!
Q5BIE4			0	0	#DIV/0!	#DIV/0!
Q7JRJ9;A0A0B4LFQ2		Incenp	0	0	#DIV/0!	#DIV/0!
R9PY26;Q9VWP5			0	1244300	#DIV/0!	∞
Q7K180		Map60	0	0	#DIV/0!	#DIV/0!
Q7K3W2		CG8728-RA	1927200	0	#NUM!	#NUM!
Q7K5K3			2093800	0	#NUM!	#NUM!
Q7KLW9		Prp19	0	0	#DIV/0!	#DIV/0!
Q7KN94		wal	1448800	0	#NUM!	#NUM!
Q7KSU6;Q9VHN7			0	0	#DIV/0!	#DIV/0!
Q9VYW4			0	731310	#DIV/0!	∞
Q7YU05;Q9W4H6;Q7KVX1	Pyruvate dehydrogenase E1 component subunit alpha	l(1)G0334	0	0	#DIV/0!	#DIV/0!
Q9W526		EG:67A9.2	0	746440	#DIV/0!	∞
Q86BP9;X2J8K5			0	0	#DIV/0!	#DIV/0!
Q9W542		mip130	0	695440	#DIV/0!	∞
Q8I0N3;Q9VBD9;Q9VBE0;Q9VBD5;Q9VBE2		TwdlL;TwdlB;TwdlN;TwdlM	0	0	#DIV/0!	#DIV/0!
Q8IMV6		Saf-B	0	0	#DIV/0!	#DIV/0!
Q8IPA1;Q8IP99		Ada1-2;Ada1-1	33283000	0	#NUM!	#NUM!
Q8IR93;Q9VZ20		Dlic	0	0	#DIV/0!	#DIV/0!
Q8MLV1-2;Q8MLV1	Lamin-B receptor	LBR	550210	0	#NUM!	#NUM!
Q8SXF0		mRpS9	0	0	#DIV/0!	#DIV/0!
Q9V3G1	60S ribosomal protein L8	RpL8	0	0	#DIV/0!	#DIV/0!
X2JF59;Q9V3P0	Peroxiredoxin 1	Jafrac1	0	0	#DIV/0!	#DIV/0!
Q9V9U3;Q8I0J1;Q8IMG1			0	0	#DIV/0!	#DIV/0!
Q9V9W2;Q9V9W3		RpL6	0	0	#DIV/0!	#DIV/0!
Q9VBX6		CG13650-RB	0	0	#DIV/0!	#DIV/0!
P91941		Acp65Aa	0	0	#DIV/0!	#DIV/0!
Q9VDT1		Arc42	0	0	#DIV/0!	#DIV/0!
Q9VD14			0	0	#DIV/0!	#DIV/0!
Q9VD58			0	0	#DIV/0!	#DIV/0!
Q9W0S7		Tudor-SN	0	0	#DIV/0!	#DIV/0!
Q9VHE5;Q9VBH8		RpL34b;RpL34a	0	0	#DIV/0!	#DIV/0!
A0A0B4LFZ4;Q7KN62-2;Q7KN62;Q7KN62-3	Transitional endoplasmic reticulum ATPase TER94	TER94	0	0	#DIV/0!	#DIV/0!
Q9VGH5		glo	0	0	#DIV/0!	#DIV/0!
G3M3A2;Q06559	40S ribosomal protein S3	RpS3	0	0	#DIV/0!	#DIV/0!
Q9VUB5		upSET	0	0	#DIV/0!	#DIV/0!
Q9VI56			0	0	#DIV/0!	#DIV/0!
Q9VJC7	Elongation factor Ts, mitochondrial	CG6412	0	0	#DIV/0!	#DIV/0!
Q9VLM8	Alanine--tRNA ligase, cytoplasmic	Aats-ala	0	0	#DIV/0!	#DIV/0!
Q9VLT7		RpL36A	0	0	#DIV/0!	#DIV/0!
Q9VMV5		vkg	0	0	#DIV/0!	#DIV/0!
Q9VQE8			0	0	#DIV/0!	#DIV/0!
Q9VTP4	60S ribosomal protein L10a-2	RpL10Ab	0	0	#DIV/0!	#DIV/0!
Q9VTR6		prc	0	0	#DIV/0!	#DIV/0!
Q9VN21		lost	0	0	#DIV/0!	#DIV/0!
Q9VV52		RAF2	0	0	#DIV/0!	#DIV/0!
Q9VV75		UQCR-C2	984370	0	#NUM!	#NUM!
Q9VVU6			0	0	#DIV/0!	#DIV/0!
Q9VVV1			0	0	#DIV/0!	#DIV/0!
Q9VW68			793650	0	#NUM!	#NUM!
Q9VWH4-2;Q9VWH4	Probable isocitrate dehydrogenase [NAD] subunit alpha, mitochondrial	l(1)G0156	0	0	#DIV/0!	#DIV/0!
Q26416	Adult cuticle protein 1	Acp1	0	0	#DIV/0!	#DIV/0!
Q9VZF9		Cpr64Ad	0	0	#DIV/0!	#DIV/0!
X2JEM4;Q9W334	40S ribosomal protein S28	RpS28b	0	0	#DIV/0!	#DIV/0!
Q9W3N9			0	0	#DIV/0!	#DIV/0!
X2JAI4;Q9XYU1	DNA helicase;DNA replication licensing factor Mcm3	Mcm3	0	0	#DIV/0!	#DIV/0!
Q9XZ29	Kinesin-like protein	Klp3A	0	0	#DIV/0!	#DIV/0!
C9QP42;Q02748	Eukaryotic initiation factor 4A	eIF-4a	1299500	0	#NUM!	#NUM!
Q7KW02;X2JDX3;O46048		east	0	0	#DIV/0!	#DIV/0!
Q8IMX8		LSm3	0	0	#DIV/0!	#DIV/0!
Q9W077		Cpr62Bc	0	0	#DIV/0!	#DIV/0!
Q9VDL2;Q86BR8		TFAM	0	1022200	#DIV/0!	∞
Q960K8;Q86BP1		CG5044-RB	0	2157800	#DIV/0!	∞
Q0KHZ6			3178400	0	#NUM!	#NUM!
Q9VIE8		Acon	3066900	0	#NUM!	#NUM!
P06606	Tubulin alpha-4 chain	alphaTub67C	1090300	0	#NUM!	#NUM!
A1ZAK9;A1ZAK7;A1ZAK8		Psi	1228700	0	#NUM!	#NUM!
E2QD65;P39018	40S ribosomal protein S19a	RpS19a	2568900	0	#NUM!	#NUM!
P35381	ATP synthase subunit alpha, mitochondrial	blw	2319600	0	#NUM!	#NUM!
Q9VCP0;Q9VCP0-2	Transcription elongation factor B polypeptide 3	EloA	0	0	#DIV/0!	#DIV/0!
Q8IPE8;Q9V397		Mtpalpha	2867700	0	#NUM!	#NUM!
X2JFR1;Q8IR16;Q04047-2;Q04047	Protein no-on-transient A	nonA	0	0	#DIV/0!	#DIV/0!
Q8I0S9;Q9V9T5			2846500	0	#NUM!	#NUM!
C0MJA0;Q05783	High mobility group protein D	HmgD	181240	0	#NUM!	#NUM!
A8JRF7;B7Z0R6;Q0KI03;A4V3J9;A0A0B4K6R9;A0A0B4K7Z3;Q8IML9;Q86B72;A0A0C4DHG9;Q86B73;P49762-3;P49762-2;P49762	Serine/threonine-protein kinase Doa	Doa	2328500	0	#NUM!	#NUM!
E1JHA4;P48809	Heterogeneous nuclear ribonucleoprotein 27C	Hrb27C	3437600	0	#NUM!	#NUM!
A1ZBU5		GNBP-like3	53939000	0	#NUM!	#NUM!
Q9W384		dalao	0	2347800	#DIV/0!	∞
Q8MSC4		BigH1	0	0	#DIV/0!	#DIV/0!
Q9VQF5		Cwc25	1376400	0	#NUM!	#NUM!
Q7JZW2;A1ZAH8		RpS15	2778700	0	#NUM!	#NUM!
E1JGN7;A1ZBW1;A1ZBW0		bl	1379200	0	#NUM!	#NUM!
Q4AB57;P84051	Histone H2A	His2A:CG33859;His2A	5365400	0	#NUM!	#NUM!
P06604;P06605;P06603	Tubulin alpha-2 chain;Tubulin alpha-3 chain;Tubulin alpha-1 chain	alphaTub85E;alphaTub84D;alphaTub84B	1386500	0	#NUM!	#NUM!
A4V4A5;Q9VZ23	GTP-binding nuclear protein Ran	Ran;ran	737380	0	#NUM!	#NUM!
Q9VA83;A0A0B4KHF0	Ferritin	Fer2LCH	0	3237200	#DIV/0!	∞
Q9VQ61;Q8IPY3	Aspartate aminotransferase	Got2	5487600	0	#NUM!	#NUM!
P25171	Regulator of chromosome condensation	Rcc1	7464500	0	#NUM!	#NUM!
Q9VAW1;Q9VAW2		Moca-cyp	2039500	0	#NUM!	#NUM!
A0A0B4KGU4;Q9VHP0	ATP-dependent RNA helicase bel	bel	2751900	0	#NUM!	#NUM!
A0A0B4LGB9;A0A0B4LG88;Q9W255		qkr58E-1	167420	0	#NUM!	#NUM!
Q9VD66		fit	0	0	#DIV/0!	#DIV/0!
Q9VFT4		rin	0	0	#DIV/0!	#DIV/0!
P09180	60S ribosomal protein L4	RpL4	2081300	0	#NUM!	#NUM!
Q7JR58			2761200	0	#NUM!	#NUM!
Q8INM3-2;Q8INM3	Protein slender lobes	sle	4761400	0	#NUM!	#NUM!
M9PI89;M9PFT9;O96433-2;O96433	Cyclin-T	CycT	2350100	0	#NUM!	#NUM!
X2JCX8;P14130	40S ribosomal protein S14	RpS14b;RpS14a	5882000	0	#NUM!	#NUM!
Q9VF92;A0A0B4KG69		ear	40827000	294100000	2.84871	2.84871
M9PFM5;M9PFS6;P25439-2;P25439	ATP-dependent helicase brm	brm	2817100	19701000	2.80599	2.80599
M9NDX3;Q494M1;P30189;Q8IR39;X2JKD2	DNA topoisomerase 1	Top1	42230000	236670000	2.48654	2.48654
A0A0B4KGG9;A4V2S3;O46036-2;A0A0B4KFX5;A0A0B4KHB2;A0A0B4KFT4;A0A0B4KGZ7;O46036	C-terminal-binding protein	CtBP	1550400	8236900	2.40946	2.40946
Q9VFF2		CG33332-RA	3094100	12835000	2.05249	2.05249
E2QCP0;P84249;P02299	Histone H3;Histone H3.3	His3.3A;His3	2734900	9138200	1.74042	1.74042
M9PEA9;M9PGZ0;M9PBI9;M9PDZ9;M9PDS3;M9PBJ0;M9PGY4;M9PDZ6;M9PEA0;M9PEA5		sls	2700200	8476100	1.65033	1.65033
Q9VCD4;Q4V5H0			107380000	325100000	1.59816	1.59816
Q9VUA0	G patch domain-containing protein 1 homolog	CG8833	2612200000	7704200000	1.56038	1.56038
Q9VJG2			2846200	8285800	1.5416	1.5416
Q9VN39			16027000	44137000	1.46148	1.46148
Q7JRA5			2499000	6228700	1.31758	1.31758
Q9W0A8		RpL23A	23324000	57620000	1.30475	1.30475
Q9VLX2			3180300	7109200	1.16052	1.16052
A1Z9S6		Su(var)2-HP2	2743400	6034200	1.1372	1.1372
F3YDH0;P29844	Heat shock 70 kDa protein cognate 3	Hsc70-3	2526800	4269600	0.756789	0.756789
Q9VT61			2380000	3831900	0.687098	0.687098
P50887	60S ribosomal protein L22	RpL22	3711100	5898900	0.668599	0.668599
P15348	DNA topoisomerase 2	Top2	1628600	2577200	0.662172	0.662172
Q9VL71		Srp54	10769000	16881000	0.648516	0.648516
Q4AB54;P02255;Q4ABD8;Q4AB94	Histone H1	His1:CG33861;His1;His1:CG33807;His1:CG33834	226380000	346200000	0.612859	0.612859
A4V2K7;P22058	Chromosomal protein D1	D1	8198000	12268000	0.581556	0.581556
Q7KU01;Q9VPU9		PNUTS	8102500	12091000	0.577495	0.577495
M9PG50;Q9VP22	Cyclin-dependent kinase 12	Cdk12	19623000	28480000	0.537404	0.537404
Q9VKD8;Q95TU2			3455200	4988300	0.529779	0.529779
M9PGQ6;P39736	Puff-specific protein Bx42	Bx42	763400	1078200	0.498114	0.498114
Q8IP68			24326000	32575000	0.421266	0.421266
H0RNN8;Q9VLK2	Ribosomal L1 domain-containing protein CG13096	CG13096-RA;CG13096	34892000	46643000	0.418764	0.418764
A8JNI2			4116300	5484900	0.414117	0.414117
Q9VL70		yip2	85987000	112060000	0.382081	0.382081
P54397	39 kDa FK506-binding nuclear protein	FK506-bp1	193280000	244650000	0.340027	0.340027
A0A0C4DHG5;P26686-3;P26686-2;P26686-5;P26686;P26686-7	Serine-arginine protein 55	B52	8452900	10692000	0.339013	0.339013
P54362;M9PJM7;M9PHJ5	AP-3 complex subunit delta	g	34121000	41547000	0.284084	0.284084
Q8IRG6;Q8IRG6-2	FACT complex subunit spt16	dre4	6403100	7639000	0.254613	0.254613
E1JGV6;O44081;A0A0B4K8B2;O44081-2	H/ACA ribonucleoprotein complex subunit 4	Nop60B	99611000	116790000	0.22954	0.22954
Q9XZ21		snama	24394000	27972000	0.197457	0.197457
Q7YZ99;Q9W0B0			1318900000	1501300000	0.186877	0.186877
Q9VEP9			71821000	81288000	0.178637	0.178637
Q9VK59			2787800	3104300	0.155141	0.155141
Q9VJL9		BG:DS02740.2	3724300	3921900	0.0745835	0.0745835
Q9VJ87	Pre-mRNA-splicing factor CWC22 homolog	ncm	57447000	60065000	0.064293	0.064293
Q8T6B9	Poly(U)-binding-splicing factor half pint	pUf68	6275700	6397400	0.0277093	0.0277093
A0A0B4K7G4;P13469	DNA-binding protein modulo	mod	2476500	2466100	-0.00607132	-0.00607132
A0A0B4K6N1;Q8MLY8	40S ribosomal protein S8	RpS8	2202300	2181700	-0.0135583	-0.0135583
M9PIA6;E1JI46;Q59E34;O97159	Chromodomain-helicase-DNA-binding protein Mi-2 homolog	Mi-2	728770	708340	-0.0410216	-0.0410216
P27864;B7YZZ9	Recombination repair protein 1	Rrp1	5024800	4877100	-0.0430426	-0.0430426
A0A0B4JD46;Q8T8R1	CCHC-type zinc finger protein CG3800	CG3800	3003300	2867500	-0.0667551	-0.0667551
Q9VU02	Probable small nuclear ribonucleoprotein Sm D1	SmD1	2540600	2425700	-0.0667681	-0.0667681
Q9VBU7;A0A0B4K7J2		Nup358	4508100	4214200	-0.0972607	-0.0972607
E8NHB1;Q24325	Transcription initiation factor TFIID subunit 2	Taf2	8371200	7812700	-0.0996132	-0.0996132
P05205	Heterochromatin protein 1	Su(var)205	3143600	2926700	-0.103143	-0.103143
Q9VHC0		RnpS1	3031100	2747700	-0.141617	-0.141617
A8Y560;O17445	Ribosomal protein L15;60S ribosomal protein L15	RpL15	5778700	5227400	-0.144651	-0.144651
M9NG39;P41073-3;P41073	Zinc finger protein on ecdysone puffs	Pep	1865100	1647500	-0.178975	-0.178975
Q9VP57		pzg	1988100	1707200	-0.219758	-0.219758
Q9W1V3	rRNA 2-O-methyltransferase fibrillarin	Fib	3603000	3028500	-0.250595	-0.250595
Q9VJ12		Acn	2226000	1841200	-0.273807	-0.273807
Q9VRJ4			4521400	3724400	-0.279762	-0.279762
A0A0B4LG45;A1ZBW6			90562000	70469000	-0.361917	-0.361917
Q9W3Z5			5331000	4070500	-0.3892	-0.3892
Q9VM69		nop5	8842000	6499400	-0.444066	-0.444066
P20240	Otefin	Ote	6606800	4824000	-0.453722	-0.453722
Q7JYK1;Q9W418;A4V1F9;P18101;P15357;P0CG69;R9PY16	Ubiquitin-60S ribosomal protein L40;Ubiquitin;60S ribosomal protein L40;Ubiquitin-40S ribosomal protein S27a;Ubiquitin;40S ribosomal protein S27a;Polyubiquitin;Ubiquitin	RpL40;Ubi-p5E;Ubi-p63E;RpS27A	10073000	7273500	-0.469772	-0.469772
A0A0B4LFF7;D3DMX8;A0A0B4LFE2;A1Z9Z1;Q7K0W0		CG8079-RB	5837900	4141300	-0.495366	-0.495366
A0A0B4KH25;P08985	Histone H2A;Histone H2A.v	His2Av	9472700	6432600	-0.558374	-0.558374
Q9W1H8		Thiolase	2459800	1640500	-0.584405	-0.584405
Q9VU43		SRm160	60405000	40000000	-0.594668	-0.594668
P02283	Histone H2B	His2B	31010000	20459000	-0.599998	-0.599998
Q9VHC7;A0A0B4K6Z1		rump	2232900	1376700	-0.697704	-0.697704
X2JG22;Q9Y145;M9PGI7;X2JAG8		BcDNA.GH04978	14432000	8763200	-0.719742	-0.719742
E1JJ68;C7LAE4;P19109-3;P19109-4;P19109-2;P19109;A0A0B4K624;A0A0B4K6A3;A0A0B4K6K1;A0A0B4K6T7	ATP-dependent RNA helicase p62	Rm62;Rm62-RE	9209900	5511000	-0.740871	-0.740871
Q9VB74	UPF0396 protein CG6066	CG6066	174500000	101660000	-0.779475	-0.779475
A0A0B4JCW4;A0A126GUR6;Q9VHJ8;Q95U38	Succinyl-CoA ligase subunit beta	skap	2914200	1659800	-0.81209	-0.81209
X2JGG6;P02517	Heat shock protein 26	Hsp26	1698900	938000	-0.856941	-0.856941
X2JEX8;P06607	Vitellogenin-3	Yp3	85077000	46586000	-0.868873	-0.868873
A0A0B4K6U6;Q08473-3;Q08473-2;Q08473	RNA-binding protein squid	sqd	2267900	1236000	-0.875678	-0.875678
A0A0B4KFZ9;P84040	Histone H4	His4r;His4	15702000	8480300	-0.888761	-0.888761
A0A0B4KFB8;A0A0B4LGR1;Q9VI14;Q6NN86		CG15187	9312200	4934600	-0.916189	-0.916189
Q9V3C0	ATP-dependent RNA helicase abstrakt	abs	3815800	1974000	-0.950864	-0.950864
Q9V3Y5		BcDNA.LD23634	5610800	2721100	-1.04402	-1.04402
C7LA75;P11147	Heat shock 70 kDa protein cognate 4	Hsc70-4-RA;Hsc70-4	15923000	7480200	-1.08996	-1.08996
A0A126GUS7;A0A0B4K618;Q9NFU0-3;Q9NFU0-2;A0A0B4KFN9;B3LF78;Q9NFU0	Fragile X mental retardation syndrome-related protein 1	Fmr1	2725700	1255500	-1.11836	-1.11836
Q7JV23;A8DY67;A1Z784		ACC	109940000	50356000	-1.12648	-1.12648
M9NE89;P08928	Lamin Dm0	Lam	5693400	2504600	-1.18471	-1.18471
M9PG57;O76923;O96378;M9PFX8;M9PD85;M9PIH9		TfAP-2	10159000	4222800	-1.26649	-1.26649
X2JB25;P02844	Vitellogenin-2	Yp2	360350000	146530000	-1.2982	-1.2982
C6TP87;P08736	Elongation factor 1-alpha;Elongation factor 1-alpha 1	Ef1alpha48D-RA;Ef1alpha48D	52395000	21220000	-1.304	-1.304
X2JCP8;P10987;P02572;A0A0B4LH50;P83967;P53501;P10981;M9PFZ6;P02574	Actin-5C;Actin-42A;Actin, indirect flight muscle;Actin-57B;Actin-87E;Actin, larval muscle	Act5C;Act42A;Act87E;Act88F;Act57B;Act79B	18980000	7197000	-1.39901	-1.39901
M9NEW0		CG43346-RA	12116000	4563700	-1.40864	-1.40864
Q9V468	Zinc finger matrin-type protein CG9776	CG9776	3502600	1312900	-1.41567	-1.41567
Q9VUQ5;Q9VUQ5-2	Protein argonaute-2	AGO2	3872100	1415600	-1.4517	-1.4517
A0A0B4KF92;A0A0B4LGS6;Q9VNC3;A0A0B4LGM5		Hcs	3621100	1221700	-1.56754	-1.56754
X2JD55;P02843	Vitellogenin-1	Yp1	197540000	66382000	-1.57328	-1.57328
M9PBL3;P02828	Heat shock protein 83	Hsp83	10101000	3328000	-1.60177	-1.60177
Q24368	Chromatin-remodeling complex ATPase chain Iswi	Iswi	1962600	544560	-1.8496	-1.8496
Q0E9E2;Q7KN97	Pyruvate carboxylase	PCB	45204000000	9237700000	-2.29084	-2.29084
Q9VJ86		bsf	6791900	928600	-2.87069	-2.87069
Q9VUV9	Putative U5 small nuclear ribonucleoprotein 200 kDa helicase	l(3)72Ab	5694900	719690	-2.98422	-2.98422
