# Supplementary material for: Multi-level and lineage-specific interactomes of the Hox transcription factor Ubx contribute to its functional specificity
Source: Nat Commun. 2020 Mar 13;11:1388. doi: 10.1038/s41467-020-15223-x (PMC7069958; doi:10.1038/s41467-020-15223-x)
Supplement: Supplementary file 19 — Supplementary Data 16 [file 41467_2020_15223_MOESM19_ESM.xlsx]

## Sheet: Log2 LFQ N51AGFP_R1
Majority protein IDs	Protein names	Gene names	LFQ intensity GFP_R1	LFQ intensity N51A_R1	log2 (LFQ-N51A/GFP) formula	log2 (LFQ-N51A/GFP) only value
P83949-2;P83949;P83949-3;P83949-4;P83949-5;P83949-6	Homeotic protein ultrabithorax	Ubx	0	79271000	#DIV/0!	∞
P13677	Protein kinase C, eye isozyme	inaC	0	0	#DIV/0!	#DIV/0!
X2BZL0;M9NES1;Q9VWC6		vfl	0	0	#DIV/0!	#DIV/0!
O02649;Q9VMN5	60 kDa heat shock protein, mitochondrial;60 kDa heat shock protein homolog 2, mitochondrial	Hsp60;Hsp60C	0	0	#DIV/0!	#DIV/0!
Q9VJC7	Elongation factor Ts, mitochondrial	CG6412	0	0	#DIV/0!	#DIV/0!
Q9VD58			0	0	#DIV/0!	#DIV/0!
Q9VWH4-2;Q9VWH4	Probable isocitrate dehydrogenase [NAD] subunit alpha, mitochondrial	l(1)G0156	0	0	#DIV/0!	#DIV/0!
Q8IH14;O76876		ssx	0	0	#DIV/0!	#DIV/0!
A8DYD3;A1Z9M3;B7YZE6;A0A0B4LFC7;A8DYD2;A8DYD1;A1Z9M4;A0A0B4LF29;Q7KHK4;A0A126GUP1		cg	0	2486300	#DIV/0!	∞
A1Z8U0		Prp8	0	0	#DIV/0!	#DIV/0!
P54622	Single-stranded DNA-binding protein, mitochondrial	mtSSB	0	0	#DIV/0!	#DIV/0!
A0A0B4LFD2;P29845	Heat shock 70 kDa protein cognate 5	Hsc70-5	0	0	#DIV/0!	#DIV/0!
R9Q794;Q9W5R8	60S ribosomal protein L5	RpL5	0	0	#DIV/0!	#DIV/0!
L0MLQ9;Q8IH18		4E-T	0	0	#DIV/0!	#DIV/0!
Q9VD14			0	0	#DIV/0!	#DIV/0!
Q7K0D8		Nup50	0	586730	#DIV/0!	∞
Q9VIV2;M9PDF2		swm	0	0	#DIV/0!	#DIV/0!
X2JEM4;Q9W334	40S ribosomal protein S28	RpS28b	0	0	#DIV/0!	#DIV/0!
A0A126GUU7;Q9VEX9	Histone deacetylase complex subunit SAP18	Bin1	0	0	#DIV/0!	#DIV/0!
Q9VAY4;Q8IMM6;A0A0B4KHZ9		CG5514-RA	0	0	#DIV/0!	#DIV/0!
A1Z9G2		fand	0	0	#DIV/0!	#DIV/0!
P54385-2;P54385;A0A0C4DHE7;Q8IMY1	Glutamate dehydrogenase, mitochondrial;Glutamate dehydrogenase	Gdh	0	0	#DIV/0!	#DIV/0!
X2JAI4;Q9XYU1	DNA helicase;DNA replication licensing factor Mcm3	Mcm3	0	0	#DIV/0!	#DIV/0!
M9PD75;Q94920	Voltage-dependent anion-selective channel	porin	0	0	#DIV/0!	#DIV/0!
P52295	Importin subunit alpha	Pen	0	0	#DIV/0!	#DIV/0!
E2QD65;P39018	40S ribosomal protein S19a	RpS19a	0	2191000	#DIV/0!	∞
M9NGR9;Q9W433;M9NDQ0;A8JUY8;M9PGH9		Ca-alpha1T	0	727920	#DIV/0!	∞
M9MRQ9;Q94522	Succinyl-CoA ligase [ADP/GDP-forming] subunit alpha, mitochondrial	Scsalpha	0	3216000	#DIV/0!	∞
E1JIK0;P48810	Heterogeneous nuclear ribonucleoprotein 87F	Hrb87F	0	0	#DIV/0!	#DIV/0!
A0A0B4JCR2;A1Z8H7		Cpr47Ef	0	0	#DIV/0!	#DIV/0!
A0A0B4K738;A0A0C4DHC4;A0A0B4KEJ9;A0A0B4KEQ3;A0A0B4KFK3;A0A0B4KF87;A8DY94;A0A0B4JD38;A8DY93			0	0	#DIV/0!	#DIV/0!
X2JFR1;Q8IR16;Q04047-2;Q04047	Protein no-on-transient A	nonA	0	2202900	#DIV/0!	∞
A0A0B4K891;Q7K581			0	0	#DIV/0!	#DIV/0!
A0A0B4KEW6;Q7KLE5		Amph	0	0	#DIV/0!	#DIV/0!
A0A0B4KF46;Q8T0L3		Uba1	0	0	#DIV/0!	#DIV/0!
A0A0B4KH09;A0A0B4K6L6;A0A0B4LHP1;A0A0B4JD02;A0A0B4JDF1;P16371-2;P16371	Protein groucho	gro	0	0	#DIV/0!	#DIV/0!
A0A0B4KHJ7;Q9Y0I1	NuA4 complex subunit EAF3 homolog	MRG15	0	0	#DIV/0!	#DIV/0!
A0A0B4LFT7;P13002-2;P13002-1;P13002-3;P13002	Protein grainyhead	grh	0	0	#DIV/0!	#DIV/0!
A0A0B4LFZ4;Q7KN62-2;Q7KN62;Q7KN62-3	Transitional endoplasmic reticulum ATPase TER94	TER94	0	0	#DIV/0!	#DIV/0!
A0A0B4LGV6;Q9VHG5		Ibf1	0	0	#DIV/0!	#DIV/0!
A0A0B4LGZ5;P46222	60S ribosomal protein L11	RpL11	0	0	#DIV/0!	#DIV/0!
A0A126GUS4;A0A0B4K703;A0A0B4K6D5;Q86BA1;A0A126GUS6;A0A0B4K6N6;Q86BA1-2;Q86BA1-3	Protein-methionine sulfoxide oxidase Mical	Mical	0	0	#DIV/0!	#DIV/0!
A1A708-2;A1A708	Uncharacterized protein CG4951	CG4951	0	0	#DIV/0!	#DIV/0!
A1Z6I7		BubR1	0	0	#DIV/0!	#DIV/0!
A1Z6L9		Trap1	0	0	#DIV/0!	#DIV/0!
A1Z7J7;A1Z7J6;A0A0B4LEY1;A0A0B4LEZ1		Sec31	0	0	#DIV/0!	#DIV/0!
A1Z8M2;A0A0B4KEM1;A8DYA3		tou	0	0	#DIV/0!	#DIV/0!
A0A0B4KI71;Q8IMF5;P23226-2;P23226-3;P23226	205 kDa microtubule-associated protein	Map205	0	1423400	#DIV/0!	∞
A1ZBL0;Q24560	Tubulin beta-1 chain	betaTub56D	0	0	#DIV/0!	#DIV/0!
A4V1Y7;Q2PDY2;A4V1Y6;Q2PDY1;M9PFM7;Q08605-2;Q08605-3;Q08605-4;Q08605	Transcription factor GAGA	Trl	0	0	#DIV/0!	#DIV/0!
A8E6M1;A1ZBB4;E1JGL8			0	0	#DIV/0!	#DIV/0!
B7Z0I8			0	0	#DIV/0!	#DIV/0!
B7Z0Z1;Q9VXG1-3;Q9VXG1	Zinc finger protein hangover	hang	0	0	#DIV/0!	#DIV/0!
B8A421;Q9VCH5		Nup98-RA;Nup98-96	0	0	#DIV/0!	#DIV/0!
E1JGM9;Q963E6;Q6NPA6;Q9V8V8;A1ZBL5;A1ZBL7;Q7YU80;Q963E5;E1JGN0;A1ZBL9		par-1	0	0	#DIV/0!	#DIV/0!
E1JHQ1;P20477	Glutamine synthetase;Glutamine synthetase 1, mitochondrial	Gs1	0	0	#DIV/0!	#DIV/0!
L0MPS3;Q9V496	Apolipophorins;Apolipophorin-2;Apolipophorin-1	Rfabg	0	0	#DIV/0!	#DIV/0!
M9NEQ9;Q9VWG3	40S ribosomal protein S10b	RpS10b	0	0	#DIV/0!	#DIV/0!
M9NF33;Q9VSH4	Cleavage and polyadenylation specificity factor subunit CG7185	CG7185	0	0	#DIV/0!	#DIV/0!
M9NFR5;Q95RE4		yps	0	0	#DIV/0!	#DIV/0!
M9PBH8;Q8IRH5-2;Q8IRH5	Zinc finger protein CG2199	CG2199	0	0	#DIV/0!	#DIV/0!
M9PCA1;P11449	Vitelline membrane protein Vm26Aa	Vm26Aa	0	0	#DIV/0!	#DIV/0!
M9PCI2;Q9V3U2	H/ACA ribonucleoprotein complex subunit 2-like protein	NHP2	0	0	#DIV/0!	#DIV/0!
M9PFF0;P41126	60S ribosomal protein L13	RpL13	0	0	#DIV/0!	#DIV/0!
M9PFL9;M9PD87;M9PCX3;Q9VKI0	Kinesin-like protein	cmet	0	0	#DIV/0!	#DIV/0!
M9PG76;P19889	60S acidic ribosomal protein P0	RpLP0	0	0	#DIV/0!	#DIV/0!
M9PJC7;P13709;M9PE02;E1JJJ8;M9PGM8;P13709-2	Homeotic protein female sterile	fs(1)h	0	0	#DIV/0!	#DIV/0!
M9PJN8;P07487;P07486	Glyceraldehyde-3-phosphate dehydrogenase;Glyceraldehyde-3-phosphate dehydrogenase 2;Glyceraldehyde-3-phosphate dehydrogenase 1	Gapdh2;Gapdh1	0	0	#DIV/0!	#DIV/0!
O18399		pn	0	0	#DIV/0!	#DIV/0!
O18404	3-hydroxyacyl-CoA dehydrogenase type-2	scu	0	0	#DIV/0!	#DIV/0!
O62619-2;O62619	Pyruvate kinase	PyK	0	0	#DIV/0!	#DIV/0!
O97064		Ccp84Ag	0	0	#DIV/0!	#DIV/0!
P06754-2;P06754-5;A0A0B4KG68;A0A0B4K661;Q6NN28;A0A0B4KG06;Q8IGY1;P06754-3;P06754-1;P06754;P49455-2;P49455	Tropomyosin-1, isoforms 9A/A/B;Tropomyosin-1, isoforms 33/34	Tm1	0	0	#DIV/0!	#DIV/0!
P18432	Myosin regulatory light chain 2	Mlc2	0	0	#DIV/0!	#DIV/0!
P20439-3;P20439-2;P20439	G2/mitotic-specific cyclin-B	CycB	0	0	#DIV/0!	#DIV/0!
P21187	Polyadenylate-binding protein	pAbp	0	0	#DIV/0!	#DIV/0!
P28668-2;P28668	Bifunctional glutamate/proline--tRNA ligase;Glutamate--tRNA ligase;Proline--tRNA ligase	Aats-glupro	0	0	#DIV/0!	#DIV/0!
P36241	60S ribosomal protein L19	RpL19	0	0	#DIV/0!	#DIV/0!
P41093	60S ribosomal protein L18a	RpL18A	0	0	#DIV/0!	#DIV/0!
P41094	40S ribosomal protein S18	RpS18	0	0	#DIV/0!	#DIV/0!
P45594	Cofilin/actin-depolymerizing factor homolog	tsr	0	0	#DIV/0!	#DIV/0!
P48588	40S ribosomal protein S25	RpS25	0	0	#DIV/0!	#DIV/0!
P52304	Serine/threonine-protein kinase polo	polo	0	0	#DIV/0!	#DIV/0!
P55830;P55830-2	40S ribosomal protein S3a	RpS3A	0	0	#DIV/0!	#DIV/0!
P91941		Acp65Aa	0	0	#DIV/0!	#DIV/0!
Q0E8X7			0	0	#DIV/0!	#DIV/0!
Q24478	Centrosome-associated zinc finger protein CP190	Cp190	0	0	#DIV/0!	#DIV/0!
Q26416	Adult cuticle protein 1	Acp1	0	0	#DIV/0!	#DIV/0!
Q4ABE3		His1:CG33801	0	0	#DIV/0!	#DIV/0!
Q7JRJ9;A0A0B4LFQ2		Incenp	0	0	#DIV/0!	#DIV/0!
Q7JZN0		Sec61beta	0	0	#DIV/0!	#DIV/0!
Q7K159		mip40	0	0	#DIV/0!	#DIV/0!
Q7K180		Map60	0	0	#DIV/0!	#DIV/0!
Q7K3J0			0	0	#DIV/0!	#DIV/0!
Q7KLW9		Prp19	0	0	#DIV/0!	#DIV/0!
Q7KSU6;Q9VHN7			0	0	#DIV/0!	#DIV/0!
Q7KW02;X2JDX3;O46048		east	0	0	#DIV/0!	#DIV/0!
Q7PLL1;Q8SYL3;L7EEF1;Q7PLL3		eIF-4B	0	0	#DIV/0!	#DIV/0!
Q86BP9;X2J8K5			0	0	#DIV/0!	#DIV/0!
Q8I0N3;Q9VBD9;Q9VBE0;Q9VBD5;Q9VBE2		TwdlL;TwdlB;TwdlN;TwdlM	0	0	#DIV/0!	#DIV/0!
Q8IMV6		Saf-B	0	0	#DIV/0!	#DIV/0!
Q8IMX8		LSm3	0	0	#DIV/0!	#DIV/0!
Q8IQ71;M9MRW0;M9PEI6		dikar	0	0	#DIV/0!	#DIV/0!
Q8IQW6;Q0KHQ5-2;M9PHK2;Q0KHQ5		Tao	0	0	#DIV/0!	#DIV/0!
Q8IR93;Q9VZ20		Dlic	0	0	#DIV/0!	#DIV/0!
Q95TP9;P29327	40S ribosomal protein S6	RpS6	0	0	#DIV/0!	#DIV/0!
Q9V3G1	60S ribosomal protein L8	RpL8	0	0	#DIV/0!	#DIV/0!
Q9V3T8		SC35	0	0	#DIV/0!	#DIV/0!
Q9V3W7		SF2	0	0	#DIV/0!	#DIV/0!
Q9V4D4		bip2	0	0	#DIV/0!	#DIV/0!
Q9V9W2;Q9V9W3		RpL6	0	0	#DIV/0!	#DIV/0!
Q9VC54			0	0	#DIV/0!	#DIV/0!
Q9VDT1		Arc42	0	0	#DIV/0!	#DIV/0!
Q9VEL2		Brf	0	0	#DIV/0!	#DIV/0!
Q9VFF0		UQCR-C1	0	0	#DIV/0!	#DIV/0!
Q9VG36		CG14391-RA	0	0	#DIV/0!	#DIV/0!
Q9VGH5		glo	0	0	#DIV/0!	#DIV/0!
Q9VH07	RuvB-like helicase 1	pont	0	0	#DIV/0!	#DIV/0!
Q9VH64			0	0	#DIV/0!	#DIV/0!
Q9VH84;A8JQW3		Pnn	0	0	#DIV/0!	#DIV/0!
Q9VHE5;Q9VBH8		RpL34b;RpL34a	0	0	#DIV/0!	#DIV/0!
Q9VI56			0	0	#DIV/0!	#DIV/0!
Q9VLT7		RpL36A	0	0	#DIV/0!	#DIV/0!
Q9VMV5		vkg	0	0	#DIV/0!	#DIV/0!
Q9VPL6;M9NEL3;M9NDB7;Q9VPL9;M9NCY5;B7Z002		kis	0	0	#DIV/0!	#DIV/0!
Q9VQ76;M9PE28;E2QCS8		tho2	0	0	#DIV/0!	#DIV/0!
Q9VQE8			0	0	#DIV/0!	#DIV/0!
Q9VQF5		Cwc25	0	0	#DIV/0!	#DIV/0!
Q9VTP4	60S ribosomal protein L10a-2	RpL10Ab	0	0	#DIV/0!	#DIV/0!
Q9VTR6		prc	0	0	#DIV/0!	#DIV/0!
Q9VU35			0	0	#DIV/0!	#DIV/0!
Q9VUB5		upSET	0	0	#DIV/0!	#DIV/0!
Q9VUE5;M9PI58		stwl	0	0	#DIV/0!	#DIV/0!
Q9VV52		RAF2	0	0	#DIV/0!	#DIV/0!
Q9VV75		UQCR-C2	0	0	#DIV/0!	#DIV/0!
Q9VWS2	Nucleoporin NUP53		0	0	#DIV/0!	#DIV/0!
Q9VXF8;Q7KUX7;X2JC79;X2JE34;Q8IR13		Rbp2	0	0	#DIV/0!	#DIV/0!
Q9VYW4			0	0	#DIV/0!	#DIV/0!
Q9VZ27;M9PEA2		CG18292-RA	0	0	#DIV/0!	#DIV/0!
Q9VZF9		Cpr64Ad	0	0	#DIV/0!	#DIV/0!
Q9W077		Cpr62Bc	0	0	#DIV/0!	#DIV/0!
Q9W0S7		Tudor-SN	0	0	#DIV/0!	#DIV/0!
Q9W3N9			0	0	#DIV/0!	#DIV/0!
Q9W526		EG:67A9.2	0	0	#DIV/0!	#DIV/0!
Q9XZ03;M9PFR6		mbf1	0	0	#DIV/0!	#DIV/0!
Q9XZ29	Kinesin-like protein	Klp3A	0	0	#DIV/0!	#DIV/0!
R9PY26;Q9VWP5			0	0	#DIV/0!	#DIV/0!
X2J5G6;P32100	60S ribosomal protein L7	RpL7	0	0	#DIV/0!	#DIV/0!
X2JC35;P49630	60S ribosomal protein L36	RpL36	0	0	#DIV/0!	#DIV/0!
X2JC82;P02518	Heat shock protein 27	Hsp27	0	0	#DIV/0!	#DIV/0!
X2JCM1;M9MRX4		Ank2	0	0	#DIV/0!	#DIV/0!
X2JDU0;P50882	60S ribosomal protein L9	RpL9	0	0	#DIV/0!	#DIV/0!
X2JE06;Q9VJY6	60S ribosomal protein L24	RpL24	0	0	#DIV/0!	#DIV/0!
X2JF59;Q9V3P0	Peroxiredoxin 1	Jafrac1	0	0	#DIV/0!	#DIV/0!
X2JGM9;P41042	40S ribosomal protein S4	RpS4	0	0	#DIV/0!	#DIV/0!
A1Z9E3	Elongation factor Tu	EfTuM	0	0	#DIV/0!	#DIV/0!
Q7YU05;Q9W4H6;Q7KVX1	Pyruvate dehydrogenase E1 component subunit alpha	l(1)G0334	0	0	#DIV/0!	#DIV/0!
Q9VVU6			0	0	#DIV/0!	#DIV/0!
Q9VN21		lost	0	0	#DIV/0!	#DIV/0!
Q9W384		dalao	0	0	#DIV/0!	#DIV/0!
M9PCK8;Q960T6;M9MSL4		Cep135	0	0	#DIV/0!	#DIV/0!
Q9VCP0;Q9VCP0-2	Transcription elongation factor B polypeptide 3	EloA	0	0	#DIV/0!	#DIV/0!
P54353	Putative peptidyl-prolyl cis-trans isomerase dodo	dod	0	0	#DIV/0!	#DIV/0!
Q4AB57;P84051	Histone H2A	His2A:CG33859;His2A	0	0	#DIV/0!	#DIV/0!
O18373	Selenide, water dikinase	SelD	0	0	#DIV/0!	#DIV/0!
A4V3J6;A4V3J5;P07909-3;P07909-4;P07909-2;P07909	Heterogeneous nuclear ribonucleoprotein A1	Hrb98DE	0	0	#DIV/0!	#DIV/0!
A0A0B4KFE9;A1Z8P9	Nucleoprotein TPR	Mtor	0	0	#DIV/0!	#DIV/0!
E4NKG1;Q9I7D3	Caprin homolog	Capr	0	0	#DIV/0!	#DIV/0!
A4V449;Q94511	NADH-ubiquinone oxidoreductase 75 kDa subunit, mitochondrial	ND-75;ND75	0	0	#DIV/0!	#DIV/0!
A0A0B4K7G4;P13469	DNA-binding protein modulo	mod	0	2837100	#DIV/0!	∞
P25007	Peptidyl-prolyl cis-trans isomerase	Cyp1	0	0	#DIV/0!	#DIV/0!
G3M3A2;Q06559	40S ribosomal protein S3	RpS3	0	0	#DIV/0!	#DIV/0!
C9QP42;Q02748	Eukaryotic initiation factor 4A	eIF-4a	0	0	#DIV/0!	#DIV/0!
P13060	Elongation factor 2	EF2	0	0	#DIV/0!	#DIV/0!
Q8MSC4		BigH1	0	0	#DIV/0!	#DIV/0!
A8JRF7;B7Z0R6;Q0KI03;A4V3J9;A0A0B4K6R9;A0A0B4K7Z3;Q8IML9;Q86B72;A0A0C4DHG9;Q86B73;P49762-3;P49762-2;P49762	Serine/threonine-protein kinase Doa	Doa	3555800	0	#NUM!	#NUM!
X2JDP6;M9MRG2;Q8T079	Putative oxidoreductase GLYR1 homolog	CG4747	0	0	#DIV/0!	#DIV/0!
Q9VA83;A0A0B4KHF0	Ferritin	Fer2LCH	0	0	#DIV/0!	#DIV/0!
P15348	DNA topoisomerase 2	Top2	0	0	#DIV/0!	#DIV/0!
A0A0B4KGU4;Q9VHP0	ATP-dependent RNA helicase bel	bel	0	0	#DIV/0!	#DIV/0!
M9PG57;O76923;O96378;M9PFX8;M9PD85;M9PIH9		TfAP-2	0	99301000	#DIV/0!	∞
Q9VDL2;Q86BR8		TFAM	0	0	#DIV/0!	#DIV/0!
P06606	Tubulin alpha-4 chain	alphaTub67C	0	0	#DIV/0!	#DIV/0!
Q9VJL9		BG:DS02740.2	0	1570600	#DIV/0!	∞
M9PEA9;M9PGZ0;M9PBI9;M9PDZ9;M9PDS3;M9PBJ0;M9PGY4;M9PDZ6;M9PEA0;M9PEA5		sls	0	2119200	#DIV/0!	∞
Q9VLX2			0	1770100	#DIV/0!	∞
Q7KN94		wal	0	0	#DIV/0!	#DIV/0!
Q0KHZ6			0	0	#DIV/0!	#DIV/0!
A0A0B4JCW4;A0A126GUR6;Q9VHJ8;Q95U38	Succinyl-CoA ligase subunit beta	skap	0	0	#DIV/0!	#DIV/0!
Q9W1H8		Thiolase	0	0	#DIV/0!	#DIV/0!
Q8IPE8;Q9V397		Mtpalpha	0	0	#DIV/0!	#DIV/0!
A0A0B4KGG9;A4V2S3;O46036-2;A0A0B4KFX5;A0A0B4KHB2;A0A0B4KFT4;A0A0B4KGZ7;O46036	C-terminal-binding protein	CtBP	0	0	#DIV/0!	#DIV/0!
A8JRB8;A8JRC1;Q8MT18		CG5028-RC	0	0	#DIV/0!	#DIV/0!
Q9VT61			0	3076900	#DIV/0!	∞
Q9VL71		Srp54	2549100	0	#NUM!	#NUM!
Q9VRJ4			3526400	0	#NUM!	#NUM!
Q9VW68			0	0	#DIV/0!	#DIV/0!
Q9VVC5;A8JNU6;Q8IQQ0		Nc73EF	0	0	#DIV/0!	#DIV/0!
M9PIA6;E1JI46;Q59E34;O97159	Chromodomain-helicase-DNA-binding protein Mi-2 homolog	Mi-2	0	914410	#DIV/0!	∞
A0A0B4LGB9;A0A0B4LG88;Q9W255		qkr58E-1	450810	0	#NUM!	#NUM!
A1Z9S6		Su(var)2-HP2	0	3101100	#DIV/0!	∞
Q9VK59			0	3465500	#DIV/0!	∞
A0A0B4LFF7;D3DMX8;A0A0B4LFE2;A1Z9Z1;Q7K0W0		CG8079-RB	0	5244100	#DIV/0!	∞
C0MJA0;Q05783	High mobility group protein D	HmgD	0	1439100	#DIV/0!	∞
Q7JRA5			0	11272000	#DIV/0!	∞
Q9VP57		pzg	3240500	0	#NUM!	#NUM!
Q8IRG6;Q8IRG6-2	FACT complex subunit spt16	dre4	3555300	0	#NUM!	#NUM!
X2JH42;L0MQ04;Q05825	ATP synthase subunit beta;ATP synthase subunit beta, mitochondrial	ATPsynbeta;ATPsyn-beta	0	0	#DIV/0!	#DIV/0!
Q9W3Z5			0	0	#DIV/0!	#DIV/0!
A4V4A5;Q9VZ23	GTP-binding nuclear protein Ran	Ran;ran	0	0	#DIV/0!	#DIV/0!
P35381	ATP synthase subunit alpha, mitochondrial	blw	0	0	#DIV/0!	#DIV/0!
Q7K5K3			0	0	#DIV/0!	#DIV/0!
Q9VKD8;Q95TU2			3296900	0	#NUM!	#NUM!
Q9VHC0		RnpS1	8280800	0	#NUM!	#NUM!
Q9VU02	Probable small nuclear ribonucleoprotein Sm D1	SmD1	0	0	#DIV/0!	#DIV/0!
Q7JZW2;A1ZAH8		RpS15	0	0	#DIV/0!	#DIV/0!
Q9VHC7;A0A0B4K6Z1		rump	0	0	#DIV/0!	#DIV/0!
Q7K3W2		CG8728-RA	0	0	#DIV/0!	#DIV/0!
P06604;P06605;P06603	Tubulin alpha-2 chain;Tubulin alpha-3 chain;Tubulin alpha-1 chain	alphaTub85E;alphaTub84D;alphaTub84B	0	0	#DIV/0!	#DIV/0!
Q8MLV1-2;Q8MLV1	Lamin-B receptor	LBR	0	0	#DIV/0!	#DIV/0!
F3YDH0;P29844	Heat shock 70 kDa protein cognate 3	Hsc70-3	1999100	0	#NUM!	#NUM!
Q9W1V3	rRNA 2-O-methyltransferase fibrillarin	Fib	0	0	#DIV/0!	#DIV/0!
M9PGQ6;P39736	Puff-specific protein Bx42	Bx42	0	1111200	#DIV/0!	∞
P25171	Regulator of chromosome condensation	Rcc1	0	4724900	#DIV/0!	∞
P05205	Heterochromatin protein 1	Su(var)205	0	0	#DIV/0!	#DIV/0!
Q9VJ12		Acn	3922600	0	#NUM!	#NUM!
Q8I0S9;Q9V9T5			0	0	#DIV/0!	#DIV/0!
M9NG39;P41073-3;P41073	Zinc finger protein on ecdysone puffs	Pep	0	0	#DIV/0!	#DIV/0!
P09180	60S ribosomal protein L4	RpL4	1131800	0	#NUM!	#NUM!
A0A0B4JD46;Q8T8R1	CCHC-type zinc finger protein CG3800	CG3800	0	1431400	#DIV/0!	∞
E8NHB1;Q24325	Transcription initiation factor TFIID subunit 2	Taf2	0	0	#DIV/0!	#DIV/0!
E1JGN7;A1ZBW1;A1ZBW0		bl	0	0	#DIV/0!	#DIV/0!
E1JHA4;P48809	Heterogeneous nuclear ribonucleoprotein 27C	Hrb27C	0	0	#DIV/0!	#DIV/0!
A0A0B4K6N1;Q8MLY8	40S ribosomal protein S8	RpS8	0	0	#DIV/0!	#DIV/0!
Q9VUV9	Putative U5 small nuclear ribonucleoprotein 200 kDa helicase	l(3)72Ab	6051600	0	#NUM!	#NUM!
A1ZBU5		GNBP-like3	0	36134000	#DIV/0!	∞
A0A0B4K6U6;Q08473-3;Q08473-2;Q08473	RNA-binding protein squid	sqd	0	0	#DIV/0!	#DIV/0!
A8JNI2			7356600	0	#NUM!	#NUM!
A8Y560;O17445	Ribosomal protein L15;60S ribosomal protein L15	RpL15	0	0	#DIV/0!	#DIV/0!
A1ZAK9;A1ZAK7;A1ZAK8		Psi	0	0	#DIV/0!	#DIV/0!
A0A126GUS7;A0A0B4K618;Q9NFU0-3;Q9NFU0-2;A0A0B4KFN9;B3LF78;Q9NFU0	Fragile X mental retardation syndrome-related protein 1	Fmr1	0	0	#DIV/0!	#DIV/0!
M9ND95;P05661-22;P05661-17;P05661-16;P05661-11;E1JHJ5;E1JHJ4;M9NF46;M9NEP1;M9NCU7;E1JHJ3;A0A0S0WIH4;P05661-26;P05661-25;P05661-24;P05661-15;P05661-9;P05661-8;P05661-7;P05661-6;P05661-5;P05661-4;P05661-3;P05661-23;P05661-21;P05661-20;P05661-2;P05661-19;P05661-18;P05661-14;P05661-13;P05661-12;P05661-10;P05661	Myosin heavy chain, muscle	Mhc	0	0	#DIV/0!	#DIV/0!
Q9VAW1;Q9VAW2		Moca-cyp	0	0	#DIV/0!	#DIV/0!
M9PBL3;P02828	Heat shock protein 83	Hsp83	4405400	0	#NUM!	#NUM!
Q8IP68			3211400	47090000	3.87415	3.87415
Q9VJ87	Pre-mRNA-splicing factor CWC22 homolog	ncm	32364000	163100000	2.33329	2.33329
M9PFM5;M9PFS6;P25439-2;P25439	ATP-dependent helicase brm	brm	3282400	13666000	2.05777	2.05777
M9PG50;Q9VP22	Cyclin-dependent kinase 12	Cdk12	8241500	31834000	1.94959	1.94959
A0A0B4KFZ9;P84040	Histone H4	His4r;His4	7992100	22467000	1.49116	1.49116
M9NE89;P08928	Lamin Dm0	Lam	2397400	6264400	1.38571	1.38571
Q9VJG2			894430	2135900	1.2558	1.2558
P02283	Histone H2B	His2B	26676000	62604000	1.23071	1.23071
Q9VQ61;Q8IPY3	Aspartate aminotransferase	Got2	2621600	5993300	1.1929	1.1929
Q9VUQ5;Q9VUQ5-2	Protein argonaute-2	AGO2	1899800	4261400	1.16548	1.16548
A0A0B4KH25;P08985	Histone H2A;Histone H2A.v	His2Av	28974000	54554000	0.912926	0.912926
P50887	60S ribosomal protein L22	RpL22	5667000	10088000	0.831983	0.831983
Q9VB74	UPF0396 protein CG6066	CG6066	64553000	101680000	0.65548	0.65548
E2QCP0;P84249;P02299	Histone H3;Histone H3.3	His3.3A;His3	4739100	7283000	0.61992	0.61992
A0A0B4KF92;A0A0B4LGS6;Q9VNC3;A0A0B4LGM5		Hcs	5005200	7549800	0.593011	0.593011
Q9VUA0	G patch domain-containing protein 1 homolog	CG8833	5632600000	7996500000	0.505568	0.505568
A0A0C4DHG5;P26686-3;P26686-2;P26686-5;P26686;P26686-7	Serine-arginine protein 55	B52	11960000	16670000	0.479037	0.479037
Q0E9E2;Q7KN97	Pyruvate carboxylase	PCB	20134000000	27847000000	0.467888	0.467888
Q9VU43		SRm160	71385000	97487000	0.449589	0.449589
Q9VIE8		Acon	2232500	2989000	0.421003	0.421003
Q9VCD4;Q4V5H0			212370000	272070000	0.357398	0.357398
Q9V9U3;Q8I0J1;Q8IMG1			2135400	2576600	0.270962	0.270962
Q7JV23;A8DY67;A1Z784		ACC	63441000	74386000	0.229616	0.229616
E1JGV6;O44081;A0A0B4K8B2;O44081-2	H/ACA ribonucleoprotein complex subunit 4	Nop60B	142490000	165130000	0.212742	0.212742
C6TP87;P08736	Elongation factor 1-alpha;Elongation factor 1-alpha 1	Ef1alpha48D-RA;Ef1alpha48D	29688000	33773000	0.18599	0.18599
P20240	Otefin	Ote	5892300	6489300	0.139232	0.139232
X2JGG6;P02517	Heat shock protein 26	Hsp26	1297500	1414100	0.12415	0.12415
Q9XZ21		snama	17570000	18766000	0.095007	0.095007
Q9VBU7;A0A0B4K7J2		Nup358	3111300	3322600	0.0947951	0.0947951
Q7YZ99;Q9W0B0			2895600000	3058400000	0.0789148	0.0789148
Q9V468	Zinc finger matrin-type protein CG9776	CG9776	5648400	5779600	0.0331274	0.0331274
P54397	39 kDa FK506-binding nuclear protein	FK506-bp1	303520000	301410000	-0.0100643	-0.0100643
M9NEW0		CG43346-RA	6960000	6826000	-0.0280469	-0.0280469
Q9VEP9			74093000	72134000	-0.0386578	-0.0386578
P27864;B7YZZ9	Recombination repair protein 1	Rrp1	2788800	2703300	-0.0449229	-0.0449229
Q9VF92;A0A0B4KG69		ear	158780000	147390000	-0.107391	-0.107391
Q9VFT4		rin	1713100	1516600	-0.175769	-0.175769
Q8INM3-2;Q8INM3	Protein slender lobes	sle	4656800	4103300	-0.182554	-0.182554
M9NDX3;Q494M1;P30189;Q8IR39;X2JKD2	DNA topoisomerase 1	Top1	31626000	27191000	-0.217982	-0.217982
Q7JR58			3741400	3111300	-0.266061	-0.266061
H0RNN8;Q9VLK2	Ribosomal L1 domain-containing protein CG13096	CG13096-RA;CG13096	11559000	9232400	-0.324239	-0.324239
P55828	40S ribosomal protein S20	RpS20	9042800	6958600	-0.377972	-0.377972
Q9VFF2		CG33332-RA	7539700	5800600	-0.378305	-0.378305
Q9VJ86		bsf	2360600	1798700	-0.392199	-0.392199
A0A0B4LG45;A1ZBW6			51106000	37441000	-0.448874	-0.448874
Q7KU01;Q9VPU9		PNUTS	5418000	3835800	-0.498233	-0.498233
M9PI89;M9PFT9;O96433-2;O96433	Cyclin-T	CycT	6940500	4691400	-0.565021	-0.565021
A4V2K7;P22058	Chromosomal protein D1	D1	8280400	5493100	-0.59208	-0.59208
X2JG22;Q9Y145;M9PGI7;X2JAG8		BcDNA.GH04978	14700000	9644100	-0.608098	-0.608098
Q4AB54;P02255;Q4ABD8;Q4AB94	Histone H1	His1:CG33861;His1;His1:CG33807;His1:CG33834	590510000	377440000	-0.645714	-0.645714
E1JJ68;C7LAE4;P19109-3;P19109-4;P19109-2;P19109;A0A0B4K624;A0A0B4K6A3;A0A0B4K6K1;A0A0B4K6T7	ATP-dependent RNA helicase p62	Rm62;Rm62-RE	6544600	4166500	-0.651469	-0.651469
Q9VD66		fit	5848200	3358700	-0.80009	-0.80009
Q9VL70		yip2	23201000	13318000	-0.80081	-0.80081
Q9VM69		nop5	3738800	1929800	-0.954124	-0.954124
Q8T6B9	Poly(U)-binding-splicing factor half pint	pUf68	25358000	13076000	-0.95552	-0.95552
Q9VN39			35487000	16288000	-1.12348	-1.12348
Q7JYK1;Q9W418;A4V1F9;P18101;P15357;P0CG69;R9PY16	Ubiquitin-60S ribosomal protein L40;Ubiquitin;60S ribosomal protein L40;Ubiquitin-40S ribosomal protein S27a;Ubiquitin;40S ribosomal protein S27a;Polyubiquitin;Ubiquitin	RpL40;Ubi-p5E;Ubi-p63E;RpS27A	4972200	2183500	-1.18724	-1.18724
X2JEX8;P06607	Vitellogenin-3	Yp3	73566000	31998000	-1.20106	-1.20106
C7LA75;P11147	Heat shock 70 kDa protein cognate 4	Hsc70-4-RA;Hsc70-4	9327400	3991300	-1.22462	-1.22462
P54362;M9PJM7;M9PHJ5	AP-3 complex subunit delta	g	58582000	22115000	-1.40543	-1.40543
Q24368	Chromatin-remodeling complex ATPase chain Iswi	Iswi	1321500	471700	-1.48623	-1.48623
A0A0B4KFB8;A0A0B4LGR1;Q9VI14;Q6NN86		CG15187	11307000	3773100	-1.58339	-1.58339
Q9W0A8		RpL23A	34776000	11071000	-1.65131	-1.65131
Q9V3C0	ATP-dependent RNA helicase abstrakt	abs	5865400	1606000	-1.86876	-1.86876
X2JCX8;P14130	40S ribosomal protein S14	RpS14b;RpS14a	10797000	2858100	-1.9175	-1.9175
X2JCP8;P10987;P02572;A0A0B4LH50;P83967;P53501;P10981;M9PFZ6;P02574	Actin-5C;Actin-42A;Actin, indirect flight muscle;Actin-57B;Actin-87E;Actin, larval muscle	Act5C;Act42A;Act87E;Act88F;Act57B;Act79B	23875000	5516400	-2.1137	-2.1137
Q9V3Y5		BcDNA.LD23634	12761000	2520000	-2.34025	-2.34025
X2JB25;P02844	Vitellogenin-2	Yp2	505900000	95881000	-2.39954	-2.39954
X2JD55;P02843	Vitellogenin-1	Yp1	296290000	49375000	-2.58516	-2.58516
