# Supplementary material for: Multi-level and lineage-specific interactomes of the Hox transcription factor Ubx contribute to its functional specificity
Source: Nat Commun. 2020 Mar 13;11:1388. doi: 10.1038/s41467-020-15223-x (PMC7069958; doi:10.1038/s41467-020-15223-x)
Supplement: Supplementary file 22 — Supplementary Data 19 [file 41467_2020_15223_MOESM22_ESM.xlsx]

## Sheet: Log2 LFQ N51AGFP_R4
Majority protein IDs	Protein names	Gene names	LFQ intensity GFP_R4	LFQ intensity N51A_R4	log2 (LFQ-N51A/GFP) formula	log2 (LFQ-N51A/GFP) only value
P83949-2;P83949;P83949-3;P83949-4;P83949-5;P83949-6	Homeotic protein ultrabithorax	Ubx	0	43765000	#DIV/0!	∞
P13677	Protein kinase C, eye isozyme	inaC	0	34729000	#DIV/0!	∞
X2BZL0;M9NES1;Q9VWC6		vfl	0	2835000	#DIV/0!	∞
O02649;Q9VMN5	60 kDa heat shock protein, mitochondrial;60 kDa heat shock protein homolog 2, mitochondrial	Hsp60;Hsp60C	0	2105800	#DIV/0!	∞
Q9VJC7	Elongation factor Ts, mitochondrial	CG6412	0	1487700	#DIV/0!	∞
Q9VD58			0	1416000	#DIV/0!	∞
Q9VWH4-2;Q9VWH4	Probable isocitrate dehydrogenase [NAD] subunit alpha, mitochondrial	l(1)G0156	0	1365900	#DIV/0!	∞
Q8IH14;O76876		ssx	0	1256500	#DIV/0!	∞
A8DYD3;A1Z9M3;B7YZE6;A0A0B4LFC7;A8DYD2;A8DYD1;A1Z9M4;A0A0B4LF29;Q7KHK4;A0A126GUP1		cg	0	1204300	#DIV/0!	∞
A1Z8U0		Prp8	0	925110	#DIV/0!	∞
P54622	Single-stranded DNA-binding protein, mitochondrial	mtSSB	0	910230	#DIV/0!	∞
A0A0B4LFD2;P29845	Heat shock 70 kDa protein cognate 5	Hsc70-5	0	729280	#DIV/0!	∞
R9Q794;Q9W5R8	60S ribosomal protein L5	RpL5	0	520490	#DIV/0!	∞
L0MLQ9;Q8IH18		4E-T	0	514970	#DIV/0!	∞
Q9VD14			0	420220	#DIV/0!	∞
Q7K0D8		Nup50	0	333930	#DIV/0!	∞
Q9VIV2;M9PDF2		swm	0	199450	#DIV/0!	∞
X2JEM4;Q9W334	40S ribosomal protein S28	RpS28b	0	0	#DIV/0!	#DIV/0!
A0A126GUU7;Q9VEX9	Histone deacetylase complex subunit SAP18	Bin1	0	0	#DIV/0!	#DIV/0!
Q9VAY4;Q8IMM6;A0A0B4KHZ9		CG5514-RA	0	0	#DIV/0!	#DIV/0!
A1Z9G2		fand	0	0	#DIV/0!	#DIV/0!
P54385-2;P54385;A0A0C4DHE7;Q8IMY1	Glutamate dehydrogenase, mitochondrial;Glutamate dehydrogenase	Gdh	0	0	#DIV/0!	#DIV/0!
X2JAI4;Q9XYU1	DNA helicase;DNA replication licensing factor Mcm3	Mcm3	0	0	#DIV/0!	#DIV/0!
M9PD75;Q94920	Voltage-dependent anion-selective channel	porin	0	0	#DIV/0!	#DIV/0!
P52295	Importin subunit alpha	Pen	608500	0	#NUM!	#NUM!
E2QD65;P39018	40S ribosomal protein S19a	RpS19a	2568900	0	#NUM!	#NUM!
M9NGR9;Q9W433;M9NDQ0;A8JUY8;M9PGH9		Ca-alpha1T	0	0	#DIV/0!	#DIV/0!
M9MRQ9;Q94522	Succinyl-CoA ligase [ADP/GDP-forming] subunit alpha, mitochondrial	Scsalpha	0	0	#DIV/0!	#DIV/0!
E1JIK0;P48810	Heterogeneous nuclear ribonucleoprotein 87F	Hrb87F	0	0	#DIV/0!	#DIV/0!
A0A0B4JCR2;A1Z8H7		Cpr47Ef	0	0	#DIV/0!	#DIV/0!
A0A0B4K738;A0A0C4DHC4;A0A0B4KEJ9;A0A0B4KEQ3;A0A0B4KFK3;A0A0B4KF87;A8DY94;A0A0B4JD38;A8DY93			0	0	#DIV/0!	#DIV/0!
X2JFR1;Q8IR16;Q04047-2;Q04047	Protein no-on-transient A	nonA	0	0	#DIV/0!	#DIV/0!
A0A0B4K891;Q7K581			0	0	#DIV/0!	#DIV/0!
A0A0B4KEW6;Q7KLE5		Amph	0	0	#DIV/0!	#DIV/0!
A0A0B4KF46;Q8T0L3		Uba1	0	0	#DIV/0!	#DIV/0!
A0A0B4KH09;A0A0B4K6L6;A0A0B4LHP1;A0A0B4JD02;A0A0B4JDF1;P16371-2;P16371	Protein groucho	gro	0	0	#DIV/0!	#DIV/0!
A0A0B4KHJ7;Q9Y0I1	NuA4 complex subunit EAF3 homolog	MRG15	0	0	#DIV/0!	#DIV/0!
A0A0B4LFT7;P13002-2;P13002-1;P13002-3;P13002	Protein grainyhead	grh	0	0	#DIV/0!	#DIV/0!
A0A0B4LFZ4;Q7KN62-2;Q7KN62;Q7KN62-3	Transitional endoplasmic reticulum ATPase TER94	TER94	0	0	#DIV/0!	#DIV/0!
A0A0B4LGV6;Q9VHG5		Ibf1	0	0	#DIV/0!	#DIV/0!
A0A0B4LGZ5;P46222	60S ribosomal protein L11	RpL11	0	0	#DIV/0!	#DIV/0!
A0A126GUS4;A0A0B4K703;A0A0B4K6D5;Q86BA1;A0A126GUS6;A0A0B4K6N6;Q86BA1-2;Q86BA1-3	Protein-methionine sulfoxide oxidase Mical	Mical	0	0	#DIV/0!	#DIV/0!
A1A708-2;A1A708	Uncharacterized protein CG4951	CG4951	0	0	#DIV/0!	#DIV/0!
A1Z6I7		BubR1	0	0	#DIV/0!	#DIV/0!
A1Z6L9		Trap1	0	0	#DIV/0!	#DIV/0!
A1Z7J7;A1Z7J6;A0A0B4LEY1;A0A0B4LEZ1		Sec31	0	0	#DIV/0!	#DIV/0!
A1Z8M2;A0A0B4KEM1;A8DYA3		tou	0	0	#DIV/0!	#DIV/0!
A0A0B4KI71;Q8IMF5;P23226-2;P23226-3;P23226	205 kDa microtubule-associated protein	Map205	0	873700	#DIV/0!	∞
A1ZBL0;Q24560	Tubulin beta-1 chain	betaTub56D	0	0	#DIV/0!	#DIV/0!
A4V1Y7;Q2PDY2;A4V1Y6;Q2PDY1;M9PFM7;Q08605-2;Q08605-3;Q08605-4;Q08605	Transcription factor GAGA	Trl	0	0	#DIV/0!	#DIV/0!
A8E6M1;A1ZBB4;E1JGL8			0	0	#DIV/0!	#DIV/0!
B7Z0I8			220180	0	#NUM!	#NUM!
B7Z0Z1;Q9VXG1-3;Q9VXG1	Zinc finger protein hangover	hang	0	0	#DIV/0!	#DIV/0!
B8A421;Q9VCH5		Nup98-RA;Nup98-96	0	0	#DIV/0!	#DIV/0!
E1JGM9;Q963E6;Q6NPA6;Q9V8V8;A1ZBL5;A1ZBL7;Q7YU80;Q963E5;E1JGN0;A1ZBL9		par-1	0	0	#DIV/0!	#DIV/0!
E1JHQ1;P20477	Glutamine synthetase;Glutamine synthetase 1, mitochondrial	Gs1	0	0	#DIV/0!	#DIV/0!
L0MPS3;Q9V496	Apolipophorins;Apolipophorin-2;Apolipophorin-1	Rfabg	977340	0	#NUM!	#NUM!
M9NEQ9;Q9VWG3	40S ribosomal protein S10b	RpS10b	0	0	#DIV/0!	#DIV/0!
M9NF33;Q9VSH4	Cleavage and polyadenylation specificity factor subunit CG7185	CG7185	0	0	#DIV/0!	#DIV/0!
M9NFR5;Q95RE4		yps	0	0	#DIV/0!	#DIV/0!
M9PBH8;Q8IRH5-2;Q8IRH5	Zinc finger protein CG2199	CG2199	0	0	#DIV/0!	#DIV/0!
M9PCA1;P11449	Vitelline membrane protein Vm26Aa	Vm26Aa	5441200	0	#NUM!	#NUM!
M9PCI2;Q9V3U2	H/ACA ribonucleoprotein complex subunit 2-like protein	NHP2	0	0	#DIV/0!	#DIV/0!
M9PFF0;P41126	60S ribosomal protein L13	RpL13	0	0	#DIV/0!	#DIV/0!
M9PFL9;M9PD87;M9PCX3;Q9VKI0	Kinesin-like protein	cmet	0	0	#DIV/0!	#DIV/0!
M9PG76;P19889	60S acidic ribosomal protein P0	RpLP0	0	0	#DIV/0!	#DIV/0!
M9PJC7;P13709;M9PE02;E1JJJ8;M9PGM8;P13709-2	Homeotic protein female sterile	fs(1)h	0	0	#DIV/0!	#DIV/0!
M9PJN8;P07487;P07486	Glyceraldehyde-3-phosphate dehydrogenase;Glyceraldehyde-3-phosphate dehydrogenase 2;Glyceraldehyde-3-phosphate dehydrogenase 1	Gapdh2;Gapdh1	0	0	#DIV/0!	#DIV/0!
O18399		pn	0	0	#DIV/0!	#DIV/0!
O18404	3-hydroxyacyl-CoA dehydrogenase type-2	scu	0	0	#DIV/0!	#DIV/0!
O62619-2;O62619	Pyruvate kinase	PyK	0	0	#DIV/0!	#DIV/0!
O97064		Ccp84Ag	0	0	#DIV/0!	#DIV/0!
P06754-2;P06754-5;A0A0B4KG68;A0A0B4K661;Q6NN28;A0A0B4KG06;Q8IGY1;P06754-3;P06754-1;P06754;P49455-2;P49455	Tropomyosin-1, isoforms 9A/A/B;Tropomyosin-1, isoforms 33/34	Tm1	0	0	#DIV/0!	#DIV/0!
P18432	Myosin regulatory light chain 2	Mlc2	0	0	#DIV/0!	#DIV/0!
P20439-3;P20439-2;P20439	G2/mitotic-specific cyclin-B	CycB	0	0	#DIV/0!	#DIV/0!
P21187	Polyadenylate-binding protein	pAbp	0	0	#DIV/0!	#DIV/0!
P28668-2;P28668	Bifunctional glutamate/proline--tRNA ligase;Glutamate--tRNA ligase;Proline--tRNA ligase	Aats-glupro	0	0	#DIV/0!	#DIV/0!
P36241	60S ribosomal protein L19	RpL19	0	0	#DIV/0!	#DIV/0!
P41093	60S ribosomal protein L18a	RpL18A	0	0	#DIV/0!	#DIV/0!
P41094	40S ribosomal protein S18	RpS18	0	0	#DIV/0!	#DIV/0!
P45594	Cofilin/actin-depolymerizing factor homolog	tsr	0	0	#DIV/0!	#DIV/0!
P48588	40S ribosomal protein S25	RpS25	0	0	#DIV/0!	#DIV/0!
P52304	Serine/threonine-protein kinase polo	polo	0	0	#DIV/0!	#DIV/0!
P55830;P55830-2	40S ribosomal protein S3a	RpS3A	0	0	#DIV/0!	#DIV/0!
P91941		Acp65Aa	0	0	#DIV/0!	#DIV/0!
Q0E8X7			0	0	#DIV/0!	#DIV/0!
Q24478	Centrosome-associated zinc finger protein CP190	Cp190	0	0	#DIV/0!	#DIV/0!
Q26416	Adult cuticle protein 1	Acp1	0	0	#DIV/0!	#DIV/0!
Q4ABE3		His1:CG33801	0	0	#DIV/0!	#DIV/0!
Q7JRJ9;A0A0B4LFQ2		Incenp	0	0	#DIV/0!	#DIV/0!
Q7JZN0		Sec61beta	0	0	#DIV/0!	#DIV/0!
Q7K159		mip40	0	0	#DIV/0!	#DIV/0!
Q7K180		Map60	0	0	#DIV/0!	#DIV/0!
Q7K3J0			0	0	#DIV/0!	#DIV/0!
Q7KLW9		Prp19	0	0	#DIV/0!	#DIV/0!
Q7KSU6;Q9VHN7			0	0	#DIV/0!	#DIV/0!
Q7KW02;X2JDX3;O46048		east	0	0	#DIV/0!	#DIV/0!
Q7PLL1;Q8SYL3;L7EEF1;Q7PLL3		eIF-4B	0	0	#DIV/0!	#DIV/0!
Q86BP9;X2J8K5			0	0	#DIV/0!	#DIV/0!
Q8I0N3;Q9VBD9;Q9VBE0;Q9VBD5;Q9VBE2		TwdlL;TwdlB;TwdlN;TwdlM	0	0	#DIV/0!	#DIV/0!
Q8IMV6		Saf-B	0	0	#DIV/0!	#DIV/0!
Q8IMX8		LSm3	0	0	#DIV/0!	#DIV/0!
Q8IQ71;M9MRW0;M9PEI6		dikar	0	0	#DIV/0!	#DIV/0!
Q8IQW6;Q0KHQ5-2;M9PHK2;Q0KHQ5		Tao	303050	0	#NUM!	#NUM!
Q8IR93;Q9VZ20		Dlic	0	0	#DIV/0!	#DIV/0!
Q95TP9;P29327	40S ribosomal protein S6	RpS6	0	0	#DIV/0!	#DIV/0!
Q9V3G1	60S ribosomal protein L8	RpL8	0	0	#DIV/0!	#DIV/0!
Q9V3T8		SC35	0	0	#DIV/0!	#DIV/0!
Q9V3W7		SF2	0	0	#DIV/0!	#DIV/0!
Q9V4D4		bip2	0	0	#DIV/0!	#DIV/0!
Q9V9W2;Q9V9W3		RpL6	0	0	#DIV/0!	#DIV/0!
Q9VC54			0	0	#DIV/0!	#DIV/0!
Q9VDT1		Arc42	0	0	#DIV/0!	#DIV/0!
Q9VEL2		Brf	0	0	#DIV/0!	#DIV/0!
Q9VFF0		UQCR-C1	0	0	#DIV/0!	#DIV/0!
Q9VG36		CG14391-RA	0	0	#DIV/0!	#DIV/0!
Q9VGH5		glo	0	0	#DIV/0!	#DIV/0!
Q9VH07	RuvB-like helicase 1	pont	0	0	#DIV/0!	#DIV/0!
Q9VH64			0	0	#DIV/0!	#DIV/0!
Q9VH84;A8JQW3		Pnn	0	0	#DIV/0!	#DIV/0!
Q9VHE5;Q9VBH8		RpL34b;RpL34a	0	0	#DIV/0!	#DIV/0!
Q9VI56			0	0	#DIV/0!	#DIV/0!
Q9VLT7		RpL36A	0	0	#DIV/0!	#DIV/0!
Q9VMV5		vkg	0	0	#DIV/0!	#DIV/0!
Q9VPL6;M9NEL3;M9NDB7;Q9VPL9;M9NCY5;B7Z002		kis	0	0	#DIV/0!	#DIV/0!
Q9VQ76;M9PE28;E2QCS8		tho2	0	0	#DIV/0!	#DIV/0!
Q9VQE8			0	0	#DIV/0!	#DIV/0!
Q9VQF5		Cwc25	1376400	0	#NUM!	#NUM!
Q9VTP4	60S ribosomal protein L10a-2	RpL10Ab	0	0	#DIV/0!	#DIV/0!
Q9VTR6		prc	0	0	#DIV/0!	#DIV/0!
Q9VU35			0	0	#DIV/0!	#DIV/0!
Q9VUB5		upSET	0	0	#DIV/0!	#DIV/0!
Q9VUE5;M9PI58		stwl	0	0	#DIV/0!	#DIV/0!
Q9VV52		RAF2	0	0	#DIV/0!	#DIV/0!
Q9VV75		UQCR-C2	984370	0	#NUM!	#NUM!
Q9VWS2	Nucleoporin NUP53		0	0	#DIV/0!	#DIV/0!
Q9VXF8;Q7KUX7;X2JC79;X2JE34;Q8IR13		Rbp2	0	0	#DIV/0!	#DIV/0!
Q9VYW4			0	0	#DIV/0!	#DIV/0!
Q9VZ27;M9PEA2		CG18292-RA	0	0	#DIV/0!	#DIV/0!
Q9VZF9		Cpr64Ad	0	0	#DIV/0!	#DIV/0!
Q9W077		Cpr62Bc	0	0	#DIV/0!	#DIV/0!
Q9W0S7		Tudor-SN	0	0	#DIV/0!	#DIV/0!
Q9W3N9			0	0	#DIV/0!	#DIV/0!
Q9W526		EG:67A9.2	0	0	#DIV/0!	#DIV/0!
Q9XZ03;M9PFR6		mbf1	0	0	#DIV/0!	#DIV/0!
Q9XZ29	Kinesin-like protein	Klp3A	0	0	#DIV/0!	#DIV/0!
R9PY26;Q9VWP5			0	0	#DIV/0!	#DIV/0!
X2J5G6;P32100	60S ribosomal protein L7	RpL7	0	0	#DIV/0!	#DIV/0!
X2JC35;P49630	60S ribosomal protein L36	RpL36	0	0	#DIV/0!	#DIV/0!
X2JC82;P02518	Heat shock protein 27	Hsp27	0	0	#DIV/0!	#DIV/0!
X2JCM1;M9MRX4		Ank2	0	0	#DIV/0!	#DIV/0!
X2JDU0;P50882	60S ribosomal protein L9	RpL9	0	0	#DIV/0!	#DIV/0!
X2JE06;Q9VJY6	60S ribosomal protein L24	RpL24	0	0	#DIV/0!	#DIV/0!
X2JF59;Q9V3P0	Peroxiredoxin 1	Jafrac1	0	0	#DIV/0!	#DIV/0!
X2JGM9;P41042	40S ribosomal protein S4	RpS4	0	0	#DIV/0!	#DIV/0!
A1Z9E3	Elongation factor Tu	EfTuM	0	889590	#DIV/0!	∞
Q7YU05;Q9W4H6;Q7KVX1	Pyruvate dehydrogenase E1 component subunit alpha	l(1)G0334	0	1245600	#DIV/0!	∞
Q9VVU6			0	447770	#DIV/0!	∞
Q9VN21		lost	0	390840	#DIV/0!	∞
Q9W384		dalao	0	1482800	#DIV/0!	∞
M9PCK8;Q960T6;M9MSL4		Cep135	0	0	#DIV/0!	#DIV/0!
Q9VCP0;Q9VCP0-2	Transcription elongation factor B polypeptide 3	EloA	0	0	#DIV/0!	#DIV/0!
Q9VFT4		rin	0	0	#DIV/0!	#DIV/0!
P55828	40S ribosomal protein S20	RpS20	3964900	0	#NUM!	#NUM!
Q9VD66		fit	0	0	#DIV/0!	#DIV/0!
P54353	Putative peptidyl-prolyl cis-trans isomerase dodo	dod	1306700	0	#NUM!	#NUM!
Q4AB57;P84051	Histone H2A	His2A:CG33859;His2A	5365400	0	#NUM!	#NUM!
O18373	Selenide, water dikinase	SelD	0	0	#DIV/0!	#DIV/0!
A4V3J6;A4V3J5;P07909-3;P07909-4;P07909-2;P07909	Heterogeneous nuclear ribonucleoprotein A1	Hrb98DE	0	2778300	#DIV/0!	∞
A0A0B4KFE9;A1Z8P9	Nucleoprotein TPR	Mtor	0	0	#DIV/0!	#DIV/0!
E4NKG1;Q9I7D3	Caprin homolog	Capr	791300	0	#NUM!	#NUM!
A4V449;Q94511	NADH-ubiquinone oxidoreductase 75 kDa subunit, mitochondrial	ND-75;ND75	0	1574100	#DIV/0!	∞
A0A0B4K7G4;P13469	DNA-binding protein modulo	mod	2476500	0	#NUM!	#NUM!
P25007	Peptidyl-prolyl cis-trans isomerase	Cyp1	992740	0	#NUM!	#NUM!
G3M3A2;Q06559	40S ribosomal protein S3	RpS3	0	0	#DIV/0!	#DIV/0!
C9QP42;Q02748	Eukaryotic initiation factor 4A	eIF-4a	1299500	0	#NUM!	#NUM!
P13060	Elongation factor 2	EF2	7588800	0	#NUM!	#NUM!
Q8MSC4		BigH1	0	0	#DIV/0!	#DIV/0!
E2QCP0;P84249;P02299	Histone H3;Histone H3.3	His3.3A;His3	2734900	0	#NUM!	#NUM!
A8JRF7;B7Z0R6;Q0KI03;A4V3J9;A0A0B4K6R9;A0A0B4K7Z3;Q8IML9;Q86B72;A0A0C4DHG9;Q86B73;P49762-3;P49762-2;P49762	Serine/threonine-protein kinase Doa	Doa	2328500	0	#NUM!	#NUM!
Q9V9U3;Q8I0J1;Q8IMG1			0	0	#DIV/0!	#DIV/0!
X2JDP6;M9MRG2;Q8T079	Putative oxidoreductase GLYR1 homolog	CG4747	0	0	#DIV/0!	#DIV/0!
Q9VA83;A0A0B4KHF0	Ferritin	Fer2LCH	0	3856300	#DIV/0!	∞
P15348	DNA topoisomerase 2	Top2	1628600	0	#NUM!	#NUM!
A0A0B4KGU4;Q9VHP0	ATP-dependent RNA helicase bel	bel	2751900	0	#NUM!	#NUM!
M9PG57;O76923;O96378;M9PFX8;M9PD85;M9PIH9		TfAP-2	10159000	0	#NUM!	#NUM!
Q9VDL2;Q86BR8		TFAM	0	1470000	#DIV/0!	∞
P06606	Tubulin alpha-4 chain	alphaTub67C	1090300	0	#NUM!	#NUM!
Q9VJL9		BG:DS02740.2	3724300	33441000	3.16658	3.16658
M9PEA9;M9PGZ0;M9PBI9;M9PDZ9;M9PDS3;M9PBJ0;M9PGY4;M9PDZ6;M9PEA0;M9PEA5		sls	2700200	12188000	2.17432	2.17432
Q9VF92;A0A0B4KG69		ear	40827000	166140000	2.0248	2.0248
Q9VLX2			3180300	11581000	1.86453	1.86453
Q9VFF2		CG33332-RA	3094100	10870000	1.81276	1.81276
Q9VUA0	G patch domain-containing protein 1 homolog	CG8833	2612200000	8252700000	1.6596	1.6596
Q9VN39			16027000	42271000	1.39916	1.39916
Q7KN94		wal	1448800	3375100	1.22007	1.22007
M9PFM5;M9PFS6;P25439-2;P25439	ATP-dependent helicase brm	brm	2817100	6439500	1.19274	1.19274
Q0KHZ6			3178400	7259600	1.19159	1.19159
A0A0B4JCW4;A0A126GUR6;Q9VHJ8;Q95U38	Succinyl-CoA ligase subunit beta	skap	2914200	6605300	1.18052	1.18052
Q9W1H8		Thiolase	2459800	5555300	1.17532	1.17532
M9NDX3;Q494M1;P30189;Q8IR39;X2JKD2	DNA topoisomerase 1	Top1	42230000	95020000	1.16996	1.16996
Q9VEP9			71821000	153800000	1.09858	1.09858
Q8IPE8;Q9V397		Mtpalpha	2867700	5994400	1.06372	1.06372
A0A0B4KGG9;A4V2S3;O46036-2;A0A0B4KFX5;A0A0B4KHB2;A0A0B4KFT4;A0A0B4KGZ7;O46036	C-terminal-binding protein	CtBP	1550400	3071300	0.986209	0.986209
A8JRB8;A8JRC1;Q8MT18		CG5028-RC	817840	1567200	0.938299	0.938299
Q9VT61			2380000	4546200	0.9337	0.9337
Q9XZ21		snama	24394000	46233000	0.922397	0.922397
Q9VL71		Srp54	10769000	20382000	0.920411	0.920411
Q9VQ61;Q8IPY3	Aspartate aminotransferase	Got2	5487600	10350000	0.915384	0.915384
Q9VRJ4			4521400	8443800	0.901123	0.901123
Q9VW68			793650	1478000	0.897071	0.897071
Q9VJ87	Pre-mRNA-splicing factor CWC22 homolog	ncm	57447000	105650000	0.878989	0.878989
Q9VVC5;A8JNU6;Q8IQQ0		Nc73EF	1456500	2659200	0.868487	0.868487
M9PI89;M9PFT9;O96433-2;O96433	Cyclin-T	CycT	2350100	4289200	0.867986	0.867986
Q7JR58			2761200	4992200	0.85438	0.85438
M9PIA6;E1JI46;Q59E34;O97159	Chromodomain-helicase-DNA-binding protein Mi-2 homolog	Mi-2	728770	1261300	0.791376	0.791376
A0A0B4LGB9;A0A0B4LG88;Q9W255		qkr58E-1	167420	288430	0.784749	0.784749
A1Z9S6		Su(var)2-HP2	2743400	4532800	0.724438	0.724438
Q9VCD4;Q4V5H0			107380000	175650000	0.709978	0.709978
Q9VK59			2787800	4555100	0.708356	0.708356
Q7JV23;A8DY67;A1Z784		ACC	109940000	177330000	0.68972	0.68972
A0A0B4LFF7;D3DMX8;A0A0B4LFE2;A1Z9Z1;Q7K0W0		CG8079-RB	5837900	9307600	0.67296	0.67296
Q9VJ86		bsf	6791900	9973700	0.554314	0.554314
Q9VIE8		Acon	3066900	4444500	0.53524	0.53524
Q9VJG2			2846200	4107300	0.529153	0.529153
Q4AB54;P02255;Q4ABD8;Q4AB94	Histone H1	His1:CG33861;His1;His1:CG33807;His1:CG33834	226380000	324670000	0.520228	0.520228
C0MJA0;Q05783	High mobility group protein D	HmgD	181240	256130	0.498975	0.498975
P54397	39 kDa FK506-binding nuclear protein	FK506-bp1	193280000	267850000	0.470733	0.470733
Q7JRA5			2499000	3435300	0.459085	0.459085
Q9VP57		pzg	1988100	2715900	0.45004	0.45004
Q8IRG6;Q8IRG6-2	FACT complex subunit spt16	dre4	6403100	8705400	0.44314	0.44314
M9PG50;Q9VP22	Cyclin-dependent kinase 12	Cdk12	19623000	26300000	0.422517	0.422517
A0A0B4KFZ9;P84040	Histone H4	His4r;His4	15702000	20801000	0.405705	0.405705
X2JH42;L0MQ04;Q05825	ATP synthase subunit beta;ATP synthase subunit beta, mitochondrial	ATPsynbeta;ATPsyn-beta	2164900	2737700	0.338664	0.338664
Q9W3Z5			5331000	6615600	0.311466	0.311466
Q24368	Chromatin-remodeling complex ATPase chain Iswi	Iswi	1962600	2395800	0.287741	0.287741
A4V4A5;Q9VZ23	GTP-binding nuclear protein Ran	Ran;ran	737380	898050	0.284387	0.284387
P35381	ATP synthase subunit alpha, mitochondrial	blw	2319600	2800400	0.271757	0.271757
E1JGV6;O44081;A0A0B4K8B2;O44081-2	H/ACA ribonucleoprotein complex subunit 4	Nop60B	99611000	119230000	0.25937	0.25937
Q9VL70		yip2	85987000	99518000	0.210839	0.210839
M9NEW0		CG43346-RA	12116000	13930000	0.201282	0.201282
Q7K5K3			2093800	2405500	0.200213	0.200213
Q9VKD8;Q95TU2			3455200	3911300	0.178879	0.178879
Q9VHC0		RnpS1	3031100	3420900	0.174534	0.174534
Q9VU43		SRm160	60405000	65552000	0.117972	0.117972
Q9VU02	Probable small nuclear ribonucleoprotein Sm D1	SmD1	2540600	2752200	0.115416	0.115416
Q7JZW2;A1ZAH8		RpS15	2778700	2917500	0.0703226	0.0703226
Q9VHC7;A0A0B4K6Z1		rump	2232900	2306900	0.0470368	0.0470368
Q7K3W2		CG8728-RA	1927200	1988300	0.0450292	0.0450292
P06604;P06605;P06603	Tubulin alpha-2 chain;Tubulin alpha-3 chain;Tubulin alpha-1 chain	alphaTub85E;alphaTub84D;alphaTub84B	1386500	1410000	0.0242475	0.0242475
Q8MLV1-2;Q8MLV1	Lamin-B receptor	LBR	550210	547140	-0.00807233	-0.00807233
X2JG22;Q9Y145;M9PGI7;X2JAG8		BcDNA.GH04978	14432000	13899000	-0.0542902	-0.0542902
P02283	Histone H2B	His2B	31010000	29782000	-0.0582929	-0.0582929
F3YDH0;P29844	Heat shock 70 kDa protein cognate 3	Hsc70-3	2526800	2422500	-0.0608148	-0.0608148
Q7YZ99;Q9W0B0			1318900000	1252200000	-0.0748702	-0.0748702
Q9W1V3	rRNA 2-O-methyltransferase fibrillarin	Fib	3603000	3382200	-0.0912367	-0.0912367
M9PGQ6;P39736	Puff-specific protein Bx42	Bx42	763400	702450	-0.120044	-0.120044
Q7KU01;Q9VPU9		PNUTS	8102500	7288600	-0.152725	-0.152725
M9NE89;P08928	Lamin Dm0	Lam	5693400	4972100	-0.195435	-0.195435
P25171	Regulator of chromosome condensation	Rcc1	7464500	6481500	-0.203718	-0.203718
P27864;B7YZZ9	Recombination repair protein 1	Rrp1	5024800	4332400	-0.2139	-0.2139
A0A0B4KH25;P08985	Histone H2A;Histone H2A.v	His2Av	9472700	8026500	-0.239005	-0.239005
Q9VB74	UPF0396 protein CG6066	CG6066	174500000	147040000	-0.247018	-0.247018
H0RNN8;Q9VLK2	Ribosomal L1 domain-containing protein CG13096	CG13096-RA;CG13096	34892000	29355000	-0.24929	-0.24929
P05205	Heterochromatin protein 1	Su(var)205	3143600	2644500	-0.249423	-0.249423
Q9VJ12		Acn	2226000	1854700	-0.263268	-0.263268
Q8I0S9;Q9V9T5			2846500	2347500	-0.278064	-0.278064
M9NG39;P41073-3;P41073	Zinc finger protein on ecdysone puffs	Pep	1865100	1524500	-0.290917	-0.290917
P09180	60S ribosomal protein L4	RpL4	2081300	1691500	-0.299182	-0.299182
A0A0B4JD46;Q8T8R1	CCHC-type zinc finger protein CG3800	CG3800	3003300	2438500	-0.300555	-0.300555
C7LA75;P11147	Heat shock 70 kDa protein cognate 4	Hsc70-4-RA;Hsc70-4	15923000	12725000	-0.323447	-0.323447
A4V2K7;P22058	Chromosomal protein D1	D1	8198000	6491100	-0.336809	-0.336809
Q8IP68			24326000	19106000	-0.348473	-0.348473
Q9V468	Zinc finger matrin-type protein CG9776	CG9776	3502600	2662200	-0.395807	-0.395807
A0A0B4LG45;A1ZBW6			90562000	68212000	-0.40888	-0.40888
X2JGG6;P02517	Heat shock protein 26	Hsp26	1698900	1268200	-0.421819	-0.421819
Q8T6B9	Poly(U)-binding-splicing factor half pint	pUf68	6275700	4674300	-0.425026	-0.425026
E8NHB1;Q24325	Transcription initiation factor TFIID subunit 2	Taf2	8371200	6070500	-0.463619	-0.463619
P20240	Otefin	Ote	6606800	4747400	-0.476814	-0.476814
E1JGN7;A1ZBW1;A1ZBW0		bl	1379200	952420	-0.534162	-0.534162
Q7JYK1;Q9W418;A4V1F9;P18101;P15357;P0CG69;R9PY16	Ubiquitin-60S ribosomal protein L40;Ubiquitin;60S ribosomal protein L40;Ubiquitin-40S ribosomal protein S27a;Ubiquitin;40S ribosomal protein S27a;Polyubiquitin;Ubiquitin	RpL40;Ubi-p5E;Ubi-p63E;RpS27A	10073000	6883300	-0.549321	-0.549321
Q9VM69		nop5	8842000	5899900	-0.583682	-0.583682
E1JHA4;P48809	Heterogeneous nuclear ribonucleoprotein 27C	Hrb27C	3437600	2227900	-0.625717	-0.625717
A0A0B4K6N1;Q8MLY8	40S ribosomal protein S8	RpS8	2202300	1407300	-0.646081	-0.646081
Q9VUV9	Putative U5 small nuclear ribonucleoprotein 200 kDa helicase	l(3)72Ab	5694900	3623500	-0.652287	-0.652287
P50887	60S ribosomal protein L22	RpL22	3711100	2318200	-0.678842	-0.678842
A1ZBU5		GNBP-like3	53939000	33160000	-0.701885	-0.701885
A0A0B4K6U6;Q08473-3;Q08473-2;Q08473	RNA-binding protein squid	sqd	2267900	1356100	-0.741893	-0.741893
Q9VBU7;A0A0B4K7J2		Nup358	4508100	2647700	-0.76778	-0.76778
Q9V3Y5		BcDNA.LD23634	5610800	3239400	-0.79248	-0.79248
A8JNI2			4116300	2362700	-0.800912	-0.800912
C6TP87;P08736	Elongation factor 1-alpha;Elongation factor 1-alpha 1	Ef1alpha48D-RA;Ef1alpha48D	52395000	29580000	-0.824807	-0.824807
A8Y560;O17445	Ribosomal protein L15;60S ribosomal protein L15	RpL15	5778700	3196900	-0.854071	-0.854071
A1ZAK9;A1ZAK7;A1ZAK8		Psi	1228700	677850	-0.858095	-0.858095
Q8INM3-2;Q8INM3	Protein slender lobes	sle	4761400	2565500	-0.892146	-0.892146
Q9V3C0	ATP-dependent RNA helicase abstrakt	abs	3815800	1880200	-1.0211	-1.0211
A0A126GUS7;A0A0B4K618;Q9NFU0-3;Q9NFU0-2;A0A0B4KFN9;B3LF78;Q9NFU0	Fragile X mental retardation syndrome-related protein 1	Fmr1	2725700	1300200	-1.06789	-1.06789
E1JJ68;C7LAE4;P19109-3;P19109-4;P19109-2;P19109;A0A0B4K624;A0A0B4K6A3;A0A0B4K6K1;A0A0B4K6T7	ATP-dependent RNA helicase p62	Rm62;Rm62-RE	9209900	4325600	-1.09029	-1.09029
A0A0B4KF92;A0A0B4LGS6;Q9VNC3;A0A0B4LGM5		Hcs	3621100	1653700	-1.13073	-1.13073
Q9W0A8		RpL23A	23324000	10534000	-1.14676	-1.14676
X2JCP8;P10987;P02572;A0A0B4LH50;P83967;P53501;P10981;M9PFZ6;P02574	Actin-5C;Actin-42A;Actin, indirect flight muscle;Actin-57B;Actin-87E;Actin, larval muscle	Act5C;Act42A;Act87E;Act88F;Act57B;Act79B	18980000	8235500	-1.20455	-1.20455
X2JCX8;P14130	40S ribosomal protein S14	RpS14b;RpS14a	5882000	2404700	-1.29045	-1.29045
M9ND95;P05661-22;P05661-17;P05661-16;P05661-11;E1JHJ5;E1JHJ4;M9NF46;M9NEP1;M9NCU7;E1JHJ3;A0A0S0WIH4;P05661-26;P05661-25;P05661-24;P05661-15;P05661-9;P05661-8;P05661-7;P05661-6;P05661-5;P05661-4;P05661-3;P05661-23;P05661-21;P05661-20;P05661-2;P05661-19;P05661-18;P05661-14;P05661-13;P05661-12;P05661-10;P05661	Myosin heavy chain, muscle	Mhc	2280600	922840	-1.30526	-1.30526
A0A0C4DHG5;P26686-3;P26686-2;P26686-5;P26686;P26686-7	Serine-arginine protein 55	B52	8452900	3290800	-1.36101	-1.36101
Q0E9E2;Q7KN97	Pyruvate carboxylase	PCB	45204000000	16571000000	-1.44779	-1.44779
Q9VUQ5;Q9VUQ5-2	Protein argonaute-2	AGO2	3872100	1402100	-1.46553	-1.46553
P54362;M9PJM7;M9PHJ5	AP-3 complex subunit delta	g	34121000	12161000	-1.4884	-1.4884
Q9VAW1;Q9VAW2		Moca-cyp	2039500	675060	-1.59513	-1.59513
X2JEX8;P06607	Vitellogenin-3	Yp3	85077000	26475000	-1.68414	-1.68414
M9PBL3;P02828	Heat shock protein 83	Hsp83	10101000	3137900	-1.68663	-1.68663
A0A0B4KFB8;A0A0B4LGR1;Q9VI14;Q6NN86		CG15187	9312200	2830000	-1.71832	-1.71832
X2JD55;P02843	Vitellogenin-1	Yp1	197540000	52986000	-1.89846	-1.89846
X2JB25;P02844	Vitellogenin-2	Yp2	360350000	87113000	-2.04844	-2.04844
