# Supplementary material for: Multi-level and lineage-specific interactomes of the Hox transcription factor Ubx contribute to its functional specificity
Source: Nat Commun. 2020 Mar 13;11:1388. doi: 10.1038/s41467-020-15223-x (PMC7069958; doi:10.1038/s41467-020-15223-x)
Supplement: Supplementary file 23 — Supplementary Data 20 [file 41467_2020_15223_MOESM23_ESM.xlsx]

## Sheet: Log2 LFQ WTGFP_R1
Majority protein IDs	Protein names	Gene names	LFQ intensity GFP_R1	LFQ intensity WT_R1	log2 (LFQ-WT/GFP) formula	log2 (LFQ-WT/GFP) only value
A0A0B4JCR2;A1Z8H7		Cpr47Ef	26362000	0	#NUM!	#NUM!
A0A0B4JCU8;Q9V8M5	3-hydroxyisobutyrate dehydrogenase;Probable 3-hydroxyisobutyrate dehydrogenase, mitochondrial	CG15093	0	0	#DIV/0!	#DIV/0!
A0A0B4KGB3;A4V310;B7Z0L2;A0A0B4JCY6;Q7KSF4;A0A0B4KHN1;A0A0B4KGT8;Q9VEN1-2;Q9VEN1	Filamin-A	cher	34310000	0	#NUM!	#NUM!
A1Z7T2;A0A0B4K6U3;A0A0B4K727;A0A0B4LF03;A0A0B4LEI8;E1JH15;A0A0B4JD07;A1Z7T1;A1Z7T3;A0A0B4LFX2;A8DY76;A1Z7T0;A1Z7T0-2;A1Z7T4;A0A0B4LEY5	Serine/threonine-protein kinase N	Pkn	19051000	0	#NUM!	#NUM!
A0A0B4JD39;P17789	Protein tramtrack, beta isoform	ttk	0	0	#DIV/0!	#DIV/0!
A0A0B4JD95;Q59E58;A0A0B4JD57;Q99323-2;Q99323-4;Q59E59;A0A0B4K7Q4;Q99323-1;Q99323	Myosin heavy chain, non-muscle	zip	36896000	0	#NUM!	#NUM!
A0A0B4JDA0;Q9VF03		mor	0	0	#DIV/0!	#DIV/0!
A0A0B4LGR2;A0A0B4JDA1;Q9VN58;A0A0B4LHQ4;A0A0B4JD62;A0A0B4JDB5;A0A0B4LGQ5;A0A0B4JCW5;A0A0B4JCV6		ctrip	0	0	#DIV/0!	#DIV/0!
E1JIM1;A0A0B4K6Z4;A0A0B4K6I8;Q0KI68;E1JIM0;A4V2Z1;A0A0B4K690;A0A0B4K663;E2QD16		nsl1	0	0	#DIV/0!	#DIV/0!
Q8IHB0;Q86BR9;Q86NK8;A0A0B4K7C4;A0A0B4K697;A0A0B4KHL4;Q8INB6;Q59DW8;Q4AB31		gish	0	0	#DIV/0!	#DIV/0!
Q8INK7;Q9VGQ2;A0A0B4K6E6			0	0	#DIV/0!	#DIV/0!
E1JJ45;Q7KES3;Q8IMF8;A0A0B4LHY1;Q8WR53;Q7KRS7;A8JRI1;Q95UI6;A0A0B4K6P4;A0A0B4K6W9		heph	0	0	#DIV/0!	#DIV/0!
A0A0B4K6P6;P47947	Troponin C, isoform 1	TpnC41C	0	0	#DIV/0!	#DIV/0!
A0A0B4K843;A0A0B4KF38;A0A0B4K7V8;A1Z7V1;A0A0B4K6V0;A8DY79;A0A0B4K7K9		brp	0	0	#DIV/0!	#DIV/0!
A0A0B4K6W1;P08970	Protein suppressor of hairy wing	su(Hw)	0	0	#DIV/0!	#DIV/0!
E8NH71;A0A0B4K6X7;A1Z8J0	CWF19-like protein 1 homolog	CG7741-RB;CG7741	0	39735000	#DIV/0!	∞
A0A0B4K6Y4;A0A0B4KGS7;A0A0B4K7D1;A0A126GV12;Q86B79	RING finger protein unkempt	unk	0	0	#DIV/0!	#DIV/0!
Q0E9B2;A1Z904;A1Z906;E2QCB7;A1Z907;A0A0B4K6Z2;A8DYB7	Dystrobrevin	Dyb	93499000	0	#NUM!	#NUM!
A0A0B4K726;Q960E8	General transcription factor IIH subunit 1	Tfb1	0	0	#DIV/0!	#DIV/0!
A0A0B4K849;A0A0B4K7A5;A8DYJ2;Q02645-4;Q02645-2;Q02645;Q02645-3	Protein hu-li tai shao	hts	35415000	0	#NUM!	#NUM!
A0A0B4K7T7;A1ZAN6;A1ZAN7;A0A0B4LFF8		RhoGEF2	255390000	0	#NUM!	#NUM!
A0A0B4K7U3;Q9V333	Probable lysine-specific demethylase 4A	Kdm4A	0	0	#DIV/0!	#DIV/0!
A0A0B4K7Z5;Q7KLV9;Q7KLV9-2	26S proteasome non-ATPase regulatory subunit 11	Rpn6	0	0	#DIV/0!	#DIV/0!
A0A0B4KED0;Q9W5N2	60S ribosomal protein L38	RpL38	0	47193000	#DIV/0!	∞
A1Z6Z3;A0A0B4KEE1;Q7JR61;A0A0B4KEL0;A0A0B4KF99;A4UZ69;A1Z6Z4;A0A0C4FEI5;A0A0C4DHC8	Aldehyde dehydrogenase	Aldh-III	0	0	#DIV/0!	#DIV/0!
A1Z9L2;A1Z9L0;A0A0B4KFX4;Q8T076;A0A0B4KEP1;A0A0B4LFC1;A0A0B4KFM5;A0A0B4KF25		Rcd1	0	29785000	#DIV/0!	∞
Q7K014;A0A0B4KEP6			0	6603600	#DIV/0!	∞
A0A0B4KFR7;A0A0B4KEW6;Q7KLE5		Amph	0	0	#DIV/0!	#DIV/0!
Q0E993;A0A0B4KF06		Aats-val	0	0	#DIV/0!	#DIV/0!
A0A0B4KF46		Uba1	0	0	#DIV/0!	#DIV/0!
A8DY98;Q8T0M2;Q0E9C6;A0A0B4KFA3;A8DY97		CG7701;CG30015-RB	13297000	0	#NUM!	#NUM!
A0A0B4KFE9;A1Z8P9	Nucleoprotein TPR	Mtor	0	0	#DIV/0!	#DIV/0!
A0A0B4KFJ2;O15945	Aryl hydrocarbon receptor nuclear translocator homolog	tgo	0	0	#DIV/0!	#DIV/0!
A0A0B4KFJ8;A0A0B4LFA2;A1Z995		Kdm4B;seq	0	0	#DIV/0!	#DIV/0!
A0A0B4KFT0;Q94514	Cytochrome c oxidase subunit 5A, mitochondrial	CoVa	22410000	0	#NUM!	#NUM!
A0A0B4KFU5;Q9V853	E3 ubiquitin-protein ligase Smurf1	lack	0	0	#DIV/0!	#DIV/0!
A0A0B4KG41;Q9VES1	ARL-6-interacting protein 1 homolog	CG10326	0	0	#DIV/0!	#DIV/0!
A0A0B4KGB8;Q9W244		px	0	0	#DIV/0!	#DIV/0!
A0A0B4KGF3;Q9U6L5	Ejaculatory bulb-specific protein 1	Peb	0	0	#DIV/0!	#DIV/0!
Q32KD3;Q7KSW1;Q494I1;A0A0B4KGS8;Q9VHW9;A0A0B4KGF6			0	0	#DIV/0!	#DIV/0!
E1JIR4;A0A0B4KGG8;P13607-3;P13607-7;P13607-6;P13607-2;P13607-4;P13607-5;P13607	Sodium/potassium-transporting ATPase subunit alpha	Atpalpha	180720000	0	#NUM!	#NUM!
A0A0B4KGK3;Q95RA8	MOB kinase activator-like 1	mats	0	0	#DIV/0!	#DIV/0!
A0A0B4KH73;A0A0B4KHX6;A8JR84;A0A0B4KGL8;Q86B80			0	0	#DIV/0!	#DIV/0!
A0A0B4KGR5;Q8T045	O-glucosyltransferase rumi	rumi	12538000	0	#NUM!	#NUM!
Q9VA83;A0A0B4KHF0	Ferritin	Fer2LCH	61293000	0	#NUM!	#NUM!
A0A0B4KHG5;A0A0B4KI35;A0A0B4KHK5;A0A0B4KHX5;P12024	Chaoptin	chp	0	0	#DIV/0!	#DIV/0!
Q7KSH7;A0A0B4KHK4;Q8SXB0		AdamTS-A	0	21874000	#DIV/0!	∞
A0A0B4KHL2;Q8I0G5-3;Q8I0G5-2;Q8I0G5	Coatomer subunit gamma	gammaCOP;gammaCop	0	0	#DIV/0!	#DIV/0!
A0A0B4KHP8;E1JIU3;A0A0B4KHY5;H0RNC3;Q9VCP1-2;Q9VCP1	Uncharacterized protein CG4449	CG4449-RA;CG4449	32963000	0	#NUM!	#NUM!
A0A0B4KHT9;Q9I7I0	G2/mitotic-specific cyclin-B3	CycB3	0	67685000	#DIV/0!	∞
E1JIT0;B3DNL7;A0A0B4KHV5;O01367;O01367-2;O01367-3	Protein held out wings	how	0	0	#DIV/0!	#DIV/0!
A0A0B4LEQ0;Q8MT58			0	0	#DIV/0!	#DIV/0!
A1Z7J7;A1Z7J6;A0A0B4LEY1;A0A0B4LEZ1		Sec31	0	0	#DIV/0!	#DIV/0!
A0A0B4LEY6;Q94518	Nascent polypeptide-associated complex subunit alpha	Nacalpha	0	0	#DIV/0!	#DIV/0!
A1Z9M4;A0A0B4LF29;Q7KHK4;A0A126GUP1;A8DYD3;A1Z9M3;B7YZE6;A0A0B4LFC7;A8DYD2;A8DYD1		cg	0	0	#DIV/0!	#DIV/0!
A0A0B4LF47;E1JH68;A0A0B4LFE6;A1Z9W4		Inr-a	0	0	#DIV/0!	#DIV/0!
A0A0B4LFA6;Q7K2G1-2	Proteasomal ubiquitin receptor ADRM1 homolog	Rpn13	0	0	#DIV/0!	#DIV/0!
A0A0B4LFD2;P29845	Heat shock 70 kDa protein cognate 5	Hsc70-5	0	117980000	#DIV/0!	∞
A0A0B4LFX0;Q8T4F7-2;Q8T4F7-3;Q8T4F7-1;Q8T4F7	Protein enabled	ena	0	0	#DIV/0!	#DIV/0!
A0A0B4LFX4;A0A0B4LG23;Q9V8R9;Q9V8R9-2;Q9V8R9-4	Protein 4.1 homolog	cora	152250000	0	#NUM!	#NUM!
A0A0B4LFY0;P42286	Protein three rows	thr	0	0	#DIV/0!	#DIV/0!
A0A0B4LG05;P25823	Maternal protein tudor	tud	0	0	#DIV/0!	#DIV/0!
A0A0B4LG47;Q24141	Shugoshin	mei-S332	0	0	#DIV/0!	#DIV/0!
A0A0B4LGE3;A0A0B4LGC9;A0A0B4LHF2;A0A0B4LGI5;Q59E65;A8DYP0		Unc-89	154010000	0	#NUM!	#NUM!
A0A0B4LGF8;P53777;B7YZP9	Muscle LIM protein 1	Mlp60A	175610000	0	#NUM!	#NUM!
A0A0B4LGI9;H0RNI8;Q8MMC4-2;Q8MMC4	Protein CDV3 homolog	CG3760-RB;CG3760	0	0	#DIV/0!	#DIV/0!
A0A0B4LGN1;P29993-2;P29993	Inositol 1,4,5-trisphosphate receptor	Itp-r83A	0	0	#DIV/0!	#DIV/0!
A0A0B4LGR6;P41046	Centrosomal and chromosomal factor	corto	0	0	#DIV/0!	#DIV/0!
Q8INN5;A0A126GUR5;Q8INN7;Q9VH92;A0A0B4LGY0;Q8INN6;A0A0B4LGZ0;Q9VH91;E1JIH1;A0A0B4LI11;A0A0B4LGY1;E1JIH2;E1JIH3		Unc-115b;Unc-115a	40353000	0	#NUM!	#NUM!
A0A0B4LGZ5;P46222	60S ribosomal protein L11	RpL11	0	0	#DIV/0!	#DIV/0!
A0A0B4LGZ7;Q9VGX3;B9EQU5	Protein anoxia up-regulated	fau;fau-RA	65217000	0	#NUM!	#NUM!
Q9W2J5;A0A0B4LH29			0	0	#DIV/0!	#DIV/0!
Q8SX98;E1JGR9;Q0E8Y8;Q7KVL6;A0A0B4LH48;E1JGR7;A8DYL3		Vrp1	0	22258000	#DIV/0!	∞
A0A0B4LH50;P10981;P83967	Actin-87E;Actin, indirect flight muscle	Act87E;Act88F	173510000	0	#NUM!	#NUM!
A0A0B4LH72;Q9VF08	Mitochondrial import inner membrane translocase subunit Tim16	blp	0	0	#DIV/0!	#DIV/0!
A0A0B4LHF7;Q9VD51	Probable ATP-dependent RNA helicase pitchoune	pit	0	0	#DIV/0!	#DIV/0!
A0A0B4LHS1;P06742;P06742-2	Myosin light chain alkali	Mlc1	118470000	0	#NUM!	#NUM!
A0A0B4LHS9;Q94547-2;Q94547	Regulator of gene activity	Rga	0	0	#DIV/0!	#DIV/0!
A0A0B4LJ12;A0A0B4LHX6;P08879	Nucleoside diphosphate kinase	awd	0	0	#DIV/0!	#DIV/0!
A0A0C4DHG4;Q7K2K2		CG10265-RB	0	0	#DIV/0!	#DIV/0!
A0A0S0WNT6;Q9VNS0;Q9VNS0-2	Protein maelstrom	mael	0	48052000	#DIV/0!	∞
A0A126GUU7;Q9VEX9	Histone deacetylase complex subunit SAP18	Bin1	23254000	0	#NUM!	#NUM!
A0T1Z5;B7Z0J2;A0T1Z4;Q9VFU8		yrt	0	0	#DIV/0!	#DIV/0!
A1A708-2;A1A708	Uncharacterized protein CG4951	CG4951	0	0	#DIV/0!	#DIV/0!
A1Z6E8			0	27575000	#DIV/0!	∞
A1Z6H7		Gp210	0	0	#DIV/0!	#DIV/0!
A1Z6M6		Dpit47	0	22481000	#DIV/0!	∞
A1Z6S6		vimar	0	5302600	#DIV/0!	∞
A1Z713		Vps13	0	0	#DIV/0!	#DIV/0!
Q7K2P3;A1Z7Z4			44498000	0	#NUM!	#NUM!
A1Z8U0		Prp8	0	0	#DIV/0!	#DIV/0!
A1Z992		AGBE	30537000	0	#NUM!	#NUM!
A1Z9E3	Elongation factor Tu	EfTuM	73788000	0	#NUM!	#NUM!
A1Z9H7			0	0	#DIV/0!	#DIV/0!
A1Z9I5		tum	0	10009000	#DIV/0!	∞
A1Z9J3;E1JH64;A1Z9J2;A0A0B4K869;E1JH65;A0A0B4K788;A0A0B4K867;B7YZG2;B7YZG3;A1Z9I8;A1Z9I9;B7YZG5;A1Z9J1;A1Z9J0;B7YZG4;E1JH62;A0A0B4K7P8;A0A0B4K7Y9;B7YZG6;E1JH63;A0A0B4K718		shot	304070000	0	#NUM!	#NUM!
A1Z9M5			58561000	0	#NUM!	#NUM!
A1ZA92	Polynucleotide 5-hydroxyl-kinase NOL9	CG8414	0	0	#DIV/0!	#DIV/0!
A1ZAB5;A0A0B4KEX0	Protein clueless	clu	0	0	#DIV/0!	#DIV/0!
A1ZAP0			0	7223300	#DIV/0!	∞
A1ZB32			54019000	0	#NUM!	#NUM!
A1ZBJ2			0	0	#DIV/0!	#DIV/0!
A1ZBU5		GNBP-like3	92532000	0	#NUM!	#NUM!
D3DMK7;O61267-2;A4V0X0		lok	0	0	#DIV/0!	#DIV/0!
A4V166;A4V164;H5V8B9;Q9W0V1-3;Q9W0V1-2;Q9W0V1-1;Q9W0V1	3-phosphoinositide-dependent protein kinase 1	Pdk1	0	0	#DIV/0!	#DIV/0!
A4V3G9;A4V3H1;Q02926-2;Q02926	Ribonucleoprotein RB97D	Rb97D	0	5474000	#DIV/0!	∞
A4V402;P49071	MAP kinase-activated protein kinase 2	MAPk-Ak2	0	0	#DIV/0!	#DIV/0!
A4V449;Q94511	NADH-ubiquinone oxidoreductase 75 kDa subunit, mitochondrial	ND-75;ND75	84299000	0	#NUM!	#NUM!
Q0E924;A8DYI7;A8DYI6		Phb2	0	0	#DIV/0!	#DIV/0!
Q9VJI6;X2JED0;A8DZ09;M9PG25;M9PBC6			0	0	#DIV/0!	#DIV/0!
A8JNI2			0	0	#DIV/0!	#DIV/0!
M9PBM2;M9PE05;A8JNJ9;M9PH77;Q8MSX1-2;Q8MSX1;Q8MSX1-3	Protein encore	enc	0	0	#DIV/0!	#DIV/0!
M9PCU1;M9PI83;M9PFX0;M9PFI5;X2JGR4;A8JNU2;M9PFI8;M9PCT8;M9PFS1;P00522	Non-specific protein-tyrosine kinase;Tyrosine-protein kinase Abl	Abl	0	0	#DIV/0!	#DIV/0!
Q9VH84;A8JQW3		Pnn	0	0	#DIV/0!	#DIV/0!
A8JQZ0;A8JQY9		CG31342-RB	0	0	#DIV/0!	#DIV/0!
A8JRB8;A8JRC1;Q8MT18		CG5028-RC	0	0	#DIV/0!	#DIV/0!
A8JUQ9;Q9NHV9-2;Q9NHV9	Protein vav	Vav	0	20991000	#DIV/0!	∞
A8JUS8			0	0	#DIV/0!	#DIV/0!
M9NGR9;Q9W433;M9NDQ0;A8JUY8;M9PGH9		Ca-alpha1T	0	0	#DIV/0!	#DIV/0!
X2JIN0;M9MSA5;X2JDY1;A8JV00;M9PGT0;M9PDW8;M9PH75;X2JEC4;A8JUZ9;M9MS17;M9PH82;A8JUZ8;M9PJ82;E2QD99;M9PDW3;M9PJ79;A8JV02			160130000	0	#NUM!	#NUM!
B7YZH7;G2J5Z0		CG8446-RD;CG8446-RE	0	0	#DIV/0!	#DIV/0!
M9PFS7;B7YZV6;Q9VK33;Q9VK33-2	Polycomb protein Sfmbt	Sfmbt	0	28061000	#DIV/0!	∞
E1JI11;M9PFP3;M9PI76;B7Z060;P47825;A4V201;P47825-2	Transcription initiation factor TFIID subunit 4	Taf4	0	0	#DIV/0!	#DIV/0!
G4LTX2;B7Z073	SOSS complex subunit C homolog	CG42374-RA;CG42374	0	0	#DIV/0!	#DIV/0!
Q960W9;B7Z0B0;B7Z0B1		sowah	0	0	#DIV/0!	#DIV/0!
M9PEB0;B7Z0B5;Q8SXX8			322210000	0	#NUM!	#NUM!
F2FBA6;B7Z0Z0;Q24537-3;Q24537-2;Q24537	High mobility group protein DSP1	Dsp1	0	0	#DIV/0!	#DIV/0!
B7Z101			0	0	#DIV/0!	#DIV/0!
B9EQV5;M9NH07;P19351-12;P19351-5;P19351-4	Troponin T, skeletal muscle	up	134510000	0	#NUM!	#NUM!
M9NG50;M9PHG2;C7LAH9;P46150-5;P46150-2;P46150;P46150-3;P46150-4	Moesin/ezrin/radixin homolog 1	Moe	0	0	#DIV/0!	#DIV/0!
D2NUK9;Q9U3Z7	NHP2-like protein 1 homolog	hoip	0	0	#DIV/0!	#DIV/0!
Q9VIX3;Q8INW7;D3DMM0;Q9VIX2;Q2PDT4		Pax	33649000	0	#NUM!	#NUM!
M9PD08;Q9VK85		Elf	0	0	#DIV/0!	#DIV/0!
E1JHK0;M9PG37;Q7KT48;E1JHJ9;Q9VJE5-3;Q9VJE5-2;Q9VJE5;Q0E8Q1;B7YZW7;B7YZW8	Restin homolog	CLIP-190	0	0	#DIV/0!	#DIV/0!
E1JHT0;E1JHS9;M9PCI8;Q967D7-5;Q967D7-4;Q967D7-2;Q967D7;A0A0S0WIF3;A0A0S0WJJ4	Protein turtle	tutl	0	77488000	#DIV/0!	∞
Q9VMV9;E1JHT6	Reticulon-like protein	Rtnl1	0	0	#DIV/0!	#DIV/0!
Q7KUB5;E1JI74;Q86BH5;Q9VSN0		Zasp66	0	49829000	#DIV/0!	∞
E1JI93;Q8IQB8;Q9VSU2		Tequila	65213000	0	#NUM!	#NUM!
E1JIJ5;P31409	V-type proton ATPase subunit B	Vha55	47696000	0	#NUM!	#NUM!
E1JIJ9;P20193	Protein suppressor of variegation 3-7	Su(var)3-7	0	0	#DIV/0!	#DIV/0!
E8NH59;E1JIP3		WRNexo-RB;WRNexo	71189000	0	#NUM!	#NUM!
E1JJD6;Q9W4M7		tyf	0	0	#DIV/0!	#DIV/0!
Q9VZ69;Q8IR99;E1JJM0;Q0KHU2;M9NF14		Imp	0	0	#DIV/0!	#DIV/0!
E1JJM8;E1JJM7;Q8IR79-3;Q8IR79-2;Q8IR79	LIM domain kinase 1	LIMK1	0	0	#DIV/0!	#DIV/0!
E1JJM9;P48149	40S ribosomal protein S15Aa	RpS15Aa	0	47970000	#DIV/0!	∞
X2JG40;E1JJQ4;E1JJQ3;Q8IQW7;Q9XYP7-2;Q9XYP7	Gamma-tubulin complex component 2 homolog	Grip84	0	0	#DIV/0!	#DIV/0!
E1JJS2;M9NFH4;Q9VRA6;X2JEI9		RhoGAP19D	0	31769000	#DIV/0!	∞
E2QC61;Q7K480	Probable RNA methyltransferase bin3	bin3	0	0	#DIV/0!	#DIV/0!
M9PDN2;E2QD73;H8F4P8;P12252-7;Q8IRU4;P12252-3;P12252-8;P12252-9;Q9W4S9-2;Q9W4S9;P12252-4;P12252-5;P12252;Q9W4T4	cAMP-specific 3,5-cyclic phosphodiesterase;cAMP-specific 3,5-cyclic phosphodiesterase, isoform F;cAMP-specific 3,5-cyclic phosphodiesterase, isoforms N/G;cAMP-specific 3,5-cyclic phosphodiesterase, isoform I	dnc	0	0	#DIV/0!	#DIV/0!
F0JAG2;Q9VUY6;Q86BI3		Zn72D	0	0	#DIV/0!	#DIV/0!
G7H806;Q95RI7		CG17454-RA	0	0	#DIV/0!	#DIV/0!
H0RNK7;Q9W261	RNA polymerase-associated protein Rtf1	Rtf1-RA;Rtf1	0	0	#DIV/0!	#DIV/0!
Q8IM86;H9XVP2;L0MPR2;X2J9E1;Q8IM87;Q9V483		unc-13	0	4880100	#DIV/0!	∞
L7ED64;L7EEF9;Q8MQI6	Transcription elongation factor 1 homolog	CG40228	0	0	#DIV/0!	#DIV/0!
M9MRF2;Q9VMU4	60S ribosomal protein L37a	RpL37A	0	12101000	#DIV/0!	∞
M9PH39;Q9W321;M9MS40		nej	0	0	#DIV/0!	#DIV/0!
Q9VYD8;M9MS48		Rbp1-like	0	93563	#DIV/0!	∞
M9MSE8;X2JFL7;X2JKZ0;X2JE83;Q8IQZ6;M9MSB6;X2JCD6;Q8T498-2;Q8T498	Probable Ras GTPase-activating protein	CG42684	0	0	#DIV/0!	#DIV/0!
M9MSI3;Q9V3G8		BG:DS00180.2	80652000	0	#NUM!	#NUM!
M9MSK3;X2JCI2;P00528	Non-specific protein-tyrosine kinase;Tyrosine-protein kinase Src64B	Src64B	0	0	#DIV/0!	#DIV/0!
M9NCS8;P33438	Glutactin	Glt	108460000	0	#NUM!	#NUM!
M9PEB2;M9ND16;Q7KU24	Chromodomain-helicase-DNA-binding protein 1	Chd1	0	0	#DIV/0!	#DIV/0!
M9ND95;E1JHJ4		Mhc	0	0	#DIV/0!	#DIV/0!
Q8IQA6;M9PES2;Q9VSK5;Q7KUA8;Q86BH2;M9NDL9;M9NE54;M9PHT1		Gug	0	0	#DIV/0!	#DIV/0!
M9NDW1;M9PGJ0;M9PDH5;M9PBG6;Q9W0S9	Disco-interacting protein 2	DIP2	0	30625000	#DIV/0!	∞
M9NDW5;Q9VY64			37071000	0	#NUM!	#NUM!
M9NH51;M9NDZ4;M9NF89;Q24562	Splicing factor U2AF 50 kDa subunit	U2af50	0	243830000	#DIV/0!	∞
M9NE01;Q27889	Serine/threonine-protein phosphatase;Serine/threonine-protein phosphatase 2B catalytic subunit 2	Pp2B-14D	0	0	#DIV/0!	#DIV/0!
M9NE25;Q9W5E0-2;Q9W5E0	Histone-lysine N-methyltransferase Suv4-20	Hmt4-20	0	0	#DIV/0!	#DIV/0!
M9NE68;P02516	Heat shock protein 23	Hsp23	28404000	0	#NUM!	#NUM!
M9NEY9;M9NEA7;M9NG31;P18170;P18169;P18171	Defective chorion-1 protein, FC106 isoform;Defective chorion-1 protein, FC106 isoform;FC106 S80;FC106 S60;Defective chorion-1 protein, FC125 isoform;Defective chorion-1 protein, FC177 isoform	2001-12-01	0	7340500	#DIV/0!	∞
M9NFE1;M9NEP8;Q9VWH5			0	0	#DIV/0!	#DIV/0!
M9NF33;Q9VSH4	Cleavage and polyadenylation specificity factor subunit CG7185	CG7185	0	50005000	#DIV/0!	∞
Q9VVA4;M9NFH8			0	0	#DIV/0!	#DIV/0!
M9NGG5;Q9W596	Microtubule-associated protein futsch;Futsch heavy chain;Futsch light chain LC(f)	futsch	0	0	#DIV/0!	#DIV/0!
Q59E11;M9PAZ4;Q9VPV8		IA-2	0	0	#DIV/0!	#DIV/0!
M9PB85			0	0	#DIV/0!	#DIV/0!
M9PB86;P23645	Neurogenic protein big brain	bib	0	0	#DIV/0!	#DIV/0!
M9PBG8;Q9W0S2		RhoGEF3	0	0	#DIV/0!	#DIV/0!
M9PDQ0;M9PBI5;M9PGV6;P13395	Spectrin alpha chain	alpha-Spec	0	0	#DIV/0!	#DIV/0!
M9PBI9;M9PDZ9;M9PDS3;M9PBJ0;M9PGY4;M9PDZ6;M9PEA0;Q9I7U4-4;Q9I7U4;Q9I7U4-5;M9PDS8;M9PEA5;M9NDX0;Q9I7U4-2;M9PEA9;M9PGZ0	Titin	sls	41124000	0	#NUM!	#NUM!
Q0E8J3;M9PBJ1;Q0E8J4;Q0E8J5		zormin	50574000	0	#NUM!	#NUM!
M9PE73;M9PEC8;M9PBQ0;M9PEN4;M9PHG8;M9PBQ3;P37276-2;P37276	Dynein heavy chain, cytoplasmic	Dhc64C	99958000	0	#NUM!	#NUM!
M9PEJ8;M9PBW9;Q9VSL8;M9NDM3		rhea	0	0	#DIV/0!	#DIV/0!
M9PC90;Q27268	ATP-dependent RNA helicase WM6	Hel25E	0	104630000	#DIV/0!	∞
Q9VQ94;M9PC99		Sec24CD	0	0	#DIV/0!	#DIV/0!
M9PCA1;P11449	Vitelline membrane protein Vm26Aa	Vm26Aa	0	0	#DIV/0!	#DIV/0!
Q7KTK9;M9PCA2;M9PCU4;M9PCG1;Q9VM14	Acetyltransferase component of pyruvate dehydrogenase complex		0	0	#DIV/0!	#DIV/0!
M9PI47;M9PCC4;Q9XZ09;Q8IQH9;Q8IQI0		Sap130	0	0	#DIV/0!	#DIV/0!
M9PCE2;Q9VLL9		Peritrophin-15b	0	0	#DIV/0!	#DIV/0!
M9PCQ8;Q9XTN2	Insulin receptor substrate 1	chico	0	11962000	#DIV/0!	∞
M9PCV9;Q9VVI9	Charged multivesicular body protein 5	Vps60;CG6259	0	0	#DIV/0!	#DIV/0!
M9PFL9;M9PD87;M9PCX3;Q9VKI0	Kinesin-like protein	cmet	0	83862000	#DIV/0!	∞
P32748	Dihydroorotate dehydrogenase (quinone), mitochondrial	Dhod	0	0	#DIV/0!	#DIV/0!
M9PD16;Q9NK54-2;Q9NK54	Protein chiffon	chif	0	39406000	#DIV/0!	∞
M9PD18;P48602	V-type proton ATPase catalytic subunit A isoform 1	Vha68-1	0	0	#DIV/0!	#DIV/0!
M9PD43;Q9V412	UPF0428 protein CG16865	CG16865	0	0	#DIV/0!	#DIV/0!
Q95RR1;M9PD88		Atox1	0	0	#DIV/0!	#DIV/0!
M9PDN9;P42271	Tubulin gamma chain;Tubulin gamma-2 chain	gammaTub37C	22459000	0	#NUM!	#NUM!
M9PDQ2;Q9W4Q4;B7Z120;Q8IRT7;Q1RL19;M9PIZ6;Q8IRT8;B7Z126		tlk	0	0	#DIV/0!	#DIV/0!
M9PDR2;Q9W0Q1		hipk	0	66255000	#DIV/0!	∞
Q9VZ27;M9PEA2		CG18292-RA	0	0	#DIV/0!	#DIV/0!
Q7KU82;M9PEE1;P91638;Q9VS62		smid	0	0	#DIV/0!	#DIV/0!
X2JJV1;M9PEF9;Q23977;M9PH06;Q23977-3	Dual specificity mitogen-activated protein kinase kinase hemipterous	hep	0	0	#DIV/0!	#DIV/0!
M9PEN1;Q9VSY4-2;Q9VSY4	Alpha-tubulin N-acetyltransferase;Alpha-tubulin N-acetyltransferase 1	CG3967	0	0	#DIV/0!	#DIV/0!
Q960V1;Q0E8G1;M9PET3;M9PF79		simj	50584000	0	#NUM!	#NUM!
M9PEX7;Q9VT05			0	0	#DIV/0!	#DIV/0!
R9PY73;Q9VX88;M9PEY4;M9PHX3;M9PHE3			0	0	#DIV/0!	#DIV/0!
M9PF16;Q00963;M9PHG4	Spectrin beta chain	beta-Spec	54657000	0	#NUM!	#NUM!
Q9VTR8;M9PF73			84605000	0	#NUM!	#NUM!
Q9VV82;M9PFR8;M9PFW8;Q9I7R5			0	5209600	#DIV/0!	∞
M9PFS8;Q9VVA0	Cold shock domain-containing protein CG9705	CG9705	0	0	#DIV/0!	#DIV/0!
M9PG09;Q9VNS3			156460000	0	#NUM!	#NUM!
M9PG40;Q8SYG3			0	0	#DIV/0!	#DIV/0!
M9PG62;P25161	Probable 26S proteasome non-ATPase regulatory subunit 3	Rpn3	0	0	#DIV/0!	#DIV/0!
Q7K0D1;M9PH63		CG42240-RA	0	0	#DIV/0!	#DIV/0!
M9PJQ3;M9PHG0;M9PHY4;M9PHV3;Q9VX32-2;Q9VX32	Rho GTPase-activating protein 190	RhoGAPp190	52523000	0	#NUM!	#NUM!
Q8SWR0;M9PJR1			0	0	#DIV/0!	#DIV/0!
O01382	Caspase;Caspase subunit p21;Caspase subunit p12	Ice	0	0	#DIV/0!	#DIV/0!
O16043		Df31	0	0	#DIV/0!	#DIV/0!
O17432		Cdk9	0	0	#DIV/0!	#DIV/0!
O46034;Q9VSK2		Cbl	0	0	#DIV/0!	#DIV/0!
X2JAB9;O46037	Vinculin	Vinc	0	0	#DIV/0!	#DIV/0!
O61345	Protein penguin	pen	0	0	#DIV/0!	#DIV/0!
O61613	Glycylpeptide N-tetradecanoyltransferase	Nmt	0	0	#DIV/0!	#DIV/0!
O61722		PRL-1	0	0	#DIV/0!	#DIV/0!
O76861		EG:100G10.1	0	17054000	#DIV/0!	∞
O76904		fs(1)N	0	13163000	#DIV/0!	∞
O76922	Protein aubergine	aub	0	83940000	#DIV/0!	∞
O96299		Sodh-2	74230000	0	#NUM!	#NUM!
X2JEB4;O96651	DNA topoisomerase;DNA topoisomerase 3-beta	Top3beta	0	0	#DIV/0!	#DIV/0!
O96880		TfIIEalpha	0	0	#DIV/0!	#DIV/0!
O97060		Ccp84Ac	100140000	0	#NUM!	#NUM!
O97125;Q9VG58;Q9BIS2;Q9BIR7;Q8INI8;P82910;P02825;P11146	Heat shock protein 68;Major heat shock 70 kDa protein Bbb;Major heat shock 70 kDa protein Bb;Major heat shock 70 kDa protein Bc;Major heat shock 70 kDa protein Ba;Major heat shock 70 kDa protein Aa;Major heat shock 70 kDa protein Ab;Heat shock 70 kDa protein cognate 2	Hsp68;Hsp70Bbb;Hsp70Bb;Hsp70Bc;Hsp70Ba;Hsp70Aa;Hsp70Ab;Hsc70-2	0	0	#DIV/0!	#DIV/0!
P52034-3;P52034;A0A0B4KFI7;A0A0B4K7L1;P52034-2	ATP-dependent 6-phosphofructokinase	Pfk	0	0	#DIV/0!	#DIV/0!
O97454		l(1)10Bb	0	25410000	#DIV/0!	∞
P04052	DNA-directed RNA polymerase II subunit RPB1	RpII215	0	0	#DIV/0!	#DIV/0!
P05661-11			133660000	0	#NUM!	#NUM!
P05661-2			0	0	#DIV/0!	#DIV/0!
P05661-26;P05661-25;P05661-24			0	0	#DIV/0!	#DIV/0!
P06002	Opsin Rh1	ninaE	0	0	#DIV/0!	#DIV/0!
P07186	Chorion protein S19	Cp19	40251000	0	#NUM!	#NUM!
P10676;M9PCU0;P10676-2	Neither inactivation nor afterpotential protein C	ninaC	59756000	0	#NUM!	#NUM!
X2J8F5;P11996	Larval serum protein 1 beta chain	Lsp1beta	8335700	0	#NUM!	#NUM!
P12982	Serine/threonine-protein phosphatase alpha-2 isoform	Pp1-87B	0	0	#DIV/0!	#DIV/0!
P13468	DNA-binding protein K10	fs(1)K10	0	0	#DIV/0!	#DIV/0!
P13677	Protein kinase C, eye isozyme	inaC	0	0	#DIV/0!	#DIV/0!
X2JAW6;P15215	Laminin subunit gamma-1	LanB2	0	0	#DIV/0!	#DIV/0!
P17336	Catalase	Cat	0	0	#DIV/0!	#DIV/0!
X2JJG8;X2JDA5;P20478	Glutamine synthetase;Glutamine synthetase 2 cytoplasmic	Gs2	500880000	0	#NUM!	#NUM!
P23625	G protein alpha q subunit	Galphaq	0	0	#DIV/0!	#DIV/0!
P26017	Polycomb group protein Pc	Pc	0	0	#DIV/0!	#DIV/0!
P29843	Heat shock 70 kDa protein cognate 1	Hsc70-1	0	60698000	#DIV/0!	∞
P83949-2;P83949;P83949-3;P83949-4;P83949-5;P83949-6	Homeotic protein ultrabithorax	Ubx	0	999690000	#DIV/0!	∞
X2JC80;P38979-2	40S ribosomal protein SA	sta	0	0	#DIV/0!	#DIV/0!
P40304	Proteasome subunit beta type-1	Prosbeta6	0	21862000	#DIV/0!	∞
P40796	La protein homolog	La	0	25001000	#DIV/0!	∞
X2JFR6;P41374	Eukaryotic translation initiation factor 2 subunit 1	eIF-2alpha	0	0	#DIV/0!	#DIV/0!
P41375	Eukaryotic translation initiation factor 2 subunit 2	eIF-2beta	0	0	#DIV/0!	#DIV/0!
P42283;A0A0B4KEI4;P42284-1;P42284-3;Q867Z4-3;P42284;Q867Z4-2;Q867Z4-5;Q9V5M3-5;Q9V5M3-4;Q9V5M6-3;Q7KQZ4-4;Q9V5M6-5;Q9V5M3-2;Q7KQZ4-2;Q9V5M6-4;Q7KQZ4-3;Q9V5M6-2;Q9V5M3-3;Q7KQZ4;Q9V5M3;Q9V5M6;Q867Z4	Longitudinals lacking protein, isoform G;Longitudinals lacking protein, isoforms H/M/V;Longitudinals lacking protein, isoforms F/I/K/T;Longitudinals lacking protein, isoforms N/O/W/X/Y;Longitudinals lacking protein, isoforms J/P/Q/S/Z;Longitudinals lacking protein, isoforms A/B/D/L	lola;pre-lola-G	0	0	#DIV/0!	#DIV/0!
P48591	Ribonucleoside-diphosphate reductase large subunit	RnrL	0	5282600	#DIV/0!	∞
P48609	Cyclin-dependent kinase 5 homolog	Cdk5	0	0	#DIV/0!	#DIV/0!
P49847;M9PG32	Transcription initiation factor TFIID subunit 6	Taf6	0	0	#DIV/0!	#DIV/0!
Q541C3;P52485	Ubiquitin-conjugating enzyme E2-24 kDa	Ubc2;UbcD2	0	0	#DIV/0!	#DIV/0!
X2JGP4;P54399;P54399-2	Protein disulfide-isomerase	Pdi	28754000	0	#NUM!	#NUM!
P55841	60S ribosomal protein L14	RpL14	0	44330000	#DIV/0!	∞
P61857	Tubulin beta-2 chain	betaTub85D	43528000	0	#NUM!	#NUM!
P82804	Partner of Y14 and mago	wibg	0	0	#DIV/0!	#DIV/0!
P82890	Low molecular weight phosphotyrosine protein phosphatase 1	primo-1	0	0	#DIV/0!	#DIV/0!
Q7KMI3		BcDNA.LD23371	0	32358000	#DIV/0!	∞
Q4AB57;P84051	Histone H2A	His2A:CG33859;His2A	0	30171000	#DIV/0!	∞
P91938-4;P91938-2;P91938-3;P91938	Thioredoxin reductase 1, mitochondrial	Trxr-1	0	38664000	#DIV/0!	∞
Q02308-2;Q02308	Protein hairless	H	0	0	#DIV/0!	#DIV/0!
Q05344	FACT complex subunit Ssrp1	Ssrp	0	0	#DIV/0!	#DIV/0!
Q05913	General transcription factor IIF subunit 1	TfIIFalpha	0	0	#DIV/0!	#DIV/0!
Q09103-3;A0A023GPM5;M9MSN3;X2JE67;X2JEJ9;M9MS31;M9PH20;M9PHG3;Q09103-2;Q09103	Eye-specific diacylglycerol kinase;Diacylglycerol kinase	rdgA	0	0	#DIV/0!	#DIV/0!
Q0E8X7			0	0	#DIV/0!	#DIV/0!
Q0E980			55904000	0	#NUM!	#NUM!
Q0E9A1;A1Z942;A1Z943;E1JH47;Q7JQK6;A0A0B4LGA3;Q961I1;A0A0B4LF95;A1Z944;Q1RL13		nemy	0	0	#DIV/0!	#DIV/0!
Q0KIE7		Ank	0	0	#DIV/0!	#DIV/0!
Q23972;Q23972-2	Protein Smaug	smg	0	70696000	#DIV/0!	∞
Q23973	Protein matrimony	mtrm	0	0	#DIV/0!	#DIV/0!
Q24113		nonA-l	0	0	#DIV/0!	#DIV/0!
X2JKU5;Q24186;Q9VFE4;A0A0B4K683	40S ribosomal protein S5a;40S ribosomal protein S5b	RpS5a;RpS5b	0	0	#DIV/0!	#DIV/0!
Q24318-2;Q24318;A0A0B4KEQ0	Transcription factor Dp	Dp	0	0	#DIV/0!	#DIV/0!
Q24319	Dolichyl-diphosphooligosaccharide--protein glycosyltransferase 48 kDa subunit	Ost48	0	0	#DIV/0!	#DIV/0!
X2J9V3;Q24423	Zinc finger protein Noc	noc	0	0	#DIV/0!	#DIV/0!
Q8SYR3;Q24491	RNA-binding protein Rsf1	Rsf1	0	53672000	#DIV/0!	∞
Q24572	Probable histone-binding protein Caf1	Caf1	24024000	0	#NUM!	#NUM!
Q26416	Adult cuticle protein 1	Acp1	0	54609000	#DIV/0!	∞
Q59E30;Q95RI5;M9PFH6;M9PFW1;Q59E29;Q86BI4	Failed axon connections	fax	0	0	#DIV/0!	#DIV/0!
Q5U126			155200000	0	#NUM!	#NUM!
Q86BP9;X2J8K5			0	0	#DIV/0!	#DIV/0!
Q709R6-2;Q709R6		bocks	0	44680000	#DIV/0!	∞
Q76NQ0	Dolichyl-diphosphooligosaccharide--protein glycosyltransferase subunit 1		0	0	#DIV/0!	#DIV/0!
Q7JNE1		prod	0	44884000	#DIV/0!	∞
Q7JRA5			153900000	0	#NUM!	#NUM!
Q7JRC0			0	0	#DIV/0!	#DIV/0!
Q7JUW8			148880000	0	#NUM!	#NUM!
Q7JVH0			0	0	#DIV/0!	#DIV/0!
Q7JVH6			0	35541000	#DIV/0!	∞
Q7JVL3		Prp38	0	0	#DIV/0!	#DIV/0!
Q7JVP4		Br140	0	0	#DIV/0!	#DIV/0!
Q7JVY2		dup	0	0	#DIV/0!	#DIV/0!
Q7JWQ7		Swim	233030000	0	#NUM!	#NUM!
Q7JXZ2		Eip55E	0	52302000	#DIV/0!	∞
Q7JY89			0	21551000	#DIV/0!	∞
Q7JZN0		Sec61beta	0	23322000	#DIV/0!	∞
Q7JZZ3			0	0	#DIV/0!	#DIV/0!
Q7K0B6		GstT1	0	0	#DIV/0!	#DIV/0!
Q8SXK2			0	0	#DIV/0!	#DIV/0!
Q7K0W4		CG6564	148470000	0	#NUM!	#NUM!
Q7K0X3			0	0	#DIV/0!	#DIV/0!
Q7K159		mip40	0	0	#DIV/0!	#DIV/0!
Q7K2U6			0	0	#DIV/0!	#DIV/0!
Q7K3D8		DMAP1	0	0	#DIV/0!	#DIV/0!
Q7K3Z3		p47	0	49339000	#DIV/0!	∞
Q7K4I5	UBX domain-containing protein 7	CG8892-RB	0	11504000	#DIV/0!	∞
Q7K5J8		Cpr57A	79965000	0	#NUM!	#NUM!
Q7K5K9		S-Lap8	50962000	0	#NUM!	#NUM!
Q7K5M0		scaf	113830000	0	#NUM!	#NUM!
Q7KK96	Structural maintenance of chromosomes protein	SMC2	0	0	#DIV/0!	#DIV/0!
Q7KLX3		Tapdelta	32895000	0	#NUM!	#NUM!
Q7KML2	Probable peroxisomal acyl-coenzyme A oxidase 1	CG5009	0	0	#DIV/0!	#DIV/0!
Q7KMQ0		Rpt1	0	0	#DIV/0!	#DIV/0!
Q7KSM5		Aos1	0	0	#DIV/0!	#DIV/0!
Q9VM57;Q7KTL4;Q7KTL5		sip2	0	21152000	#DIV/0!	∞
Q7KUA4		Uba2	0	0	#DIV/0!	#DIV/0!
Q7KVI9;Q9W1Q4			0	0	#DIV/0!	#DIV/0!
Q7KVJ1			0	0	#DIV/0!	#DIV/0!
Q7KW39-2;Q7KW39	Probable methylmalonate-semialdehyde dehydrogenase [acylating], mitochondrial	CG17896	0	0	#DIV/0!	#DIV/0!
Q7PLI0		p120ctn	0	0	#DIV/0!	#DIV/0!
Q7PLI7	Serine/threonine-protein kinase CG17528	CG17528	0	0	#DIV/0!	#DIV/0!
Q7PLS8	Integrator complex subunit 3 homolog	IntS3	0	0	#DIV/0!	#DIV/0!
Q7YZH1	PHD finger protein rhinoceros	rno	0	0	#DIV/0!	#DIV/0!
X2JKW3;Q86B47-2;Q86B47	Probable ATP-dependent RNA helicase CG8611	CG8611	0	0	#DIV/0!	#DIV/0!
Q9VGG3;Q86B99		CG14732	0	45725000	#DIV/0!	∞
Q9VUZ2;Q86BP6		elg1	0	0	#DIV/0!	#DIV/0!
Q86BY9	Protein rigor mortis	rig	0	21869000	#DIV/0!	∞
Q8I0S9;Q9V9T5			0	0	#DIV/0!	#DIV/0!
Q8IH00	Nucleolar protein 6	Mat89Ba	0	0	#DIV/0!	#DIV/0!
Q8IMI7;Q9VA91	40S ribosomal protein S7	RpS7	0	100660000	#DIV/0!	∞
Q8IMP6-2;Q8IMP6	Protein SPT2 homolog	CG5815	0	0	#DIV/0!	#DIV/0!
Q8IMW8		BEST:GH24664	0	0	#DIV/0!	#DIV/0!
Q9VFH2;Q8INF6		Hexim	0	0	#DIV/0!	#DIV/0!
Q8INK2;Q9VGM2;Q8INK3		fabp	0	0	#DIV/0!	#DIV/0!
Q8IP68			0	0	#DIV/0!	#DIV/0!
Q8IP94;Q9VKB0		Aats-thr	0	0	#DIV/0!	#DIV/0!
Q95SJ2;Q9VM81;Q8IPJ1			0	0	#DIV/0!	#DIV/0!
Q8IPP8;Q9VNF3			0	20819000	#DIV/0!	∞
Q9VQ61;Q8IPY3	Aspartate aminotransferase	Got2	0	0	#DIV/0!	#DIV/0!
Q8IPZ3			0	0	#DIV/0!	#DIV/0!
Q8IQ85;Q9VS45		RhoGEF4	0	0	#DIV/0!	#DIV/0!
Q8IQT4			0	0	#DIV/0!	#DIV/0!
Q8IR10		TwdlY	0	0	#DIV/0!	#DIV/0!
Q8IR41;Q9VXX6			0	0	#DIV/0!	#DIV/0!
Q8IR93;Q9VZ20		Dlic	0	0	#DIV/0!	#DIV/0!
Q8IRB1			867530000	0	#NUM!	#NUM!
Q8IRB2		CG32249-RA	0	0	#DIV/0!	#DIV/0!
Q8IRB3			0	0	#DIV/0!	#DIV/0!
Q8IRB5	Claspin homolog	CG32251	0	0	#DIV/0!	#DIV/0!
Q8ML70	Immune-induced peptides;Immune-induced peptide 10;Immune-induced peptide 12;Immune-induced peptide 13;Immune-induced peptide 24	IM10	0	0	#DIV/0!	#DIV/0!
Q8MSI2		Scp1	0	0	#DIV/0!	#DIV/0!
Q9VAX7;Q8MST5		betaTub97EF	0	0	#DIV/0!	#DIV/0!
Q8MSW0		Aats-ile	0	0	#DIV/0!	#DIV/0!
Q8MZ06		Cpr65Eb	149380000	0	#NUM!	#NUM!
Q8ST83	Polycomb protein PHO	pho	0	0	#DIV/0!	#DIV/0!
Q8SX76		pch2	0	10144000	#DIV/0!	∞
Q8SXU3			0	0	#DIV/0!	#DIV/0!
Q8SZ15			0	0	#DIV/0!	#DIV/0!
Q8SZ23			109290000	0	#NUM!	#NUM!
Q8T3Y1			0	0	#DIV/0!	#DIV/0!
Q8T9H0;Q9VIJ3		CG9328-RA	0	0	#DIV/0!	#DIV/0!
Q94546	Another transcription unit protein	Atu	0	0	#DIV/0!	#DIV/0!
Q95RB2		Cpr49Ae	0	0	#DIV/0!	#DIV/0!
Q960E9			0	0	#DIV/0!	#DIV/0!
Q9VIF0	Nucleolar complex protein 2 homolog	CG9246	0	0	#DIV/0!	#DIV/0!
Q961R8;Q9VUK8		Aats-gly	0	0	#DIV/0!	#DIV/0!
Q961S1;Q9W4A9		RhoGAP5A	0	17151000	#DIV/0!	∞
Q9VRZ1;Q967S0	Amidophosphoribosyltransferase	Prat2	0	9799600	#DIV/0!	∞
Q9I7J0			0	38501000	#DIV/0!	∞
Q9VIT3		msb1l	0	0	#DIV/0!	#DIV/0!
Q9I7T7-2;Q9I7T7	La-related protein CG11505	CG11505	0	0	#DIV/0!	#DIV/0!
Q9NDJ2-2	Helicase domino	dom	0	0	#DIV/0!	#DIV/0!
Q9TVP3-3;Q9TVP3-2;Q9TVP3	J domain-containing protein	jdp	0	0	#DIV/0!	#DIV/0!
Q9U915	Adenylate kinase	Adk2	114590000	0	#NUM!	#NUM!
Q9V3B6	Protein CWC15 homolog	c12.1	0	0	#DIV/0!	#DIV/0!
Q9V3C4		Gem3	0	0	#DIV/0!	#DIV/0!
Q9V3C6		EG:BACR42I17.10	150290000	0	#NUM!	#NUM!
Q9V3E9		spag	0	49330000	#DIV/0!	∞
Q9V3J4		Sec13	0	0	#DIV/0!	#DIV/0!
X2J8Y6;Q9V3R1	Accessory gland protein Acp36DE	Acp36DE	22244000	0	#NUM!	#NUM!
Q9V3Z4		Rpn5	0	0	#DIV/0!	#DIV/0!
Q9V405		Rpt3	0	5291100	#DIV/0!	∞
Q9V406		crp	0	0	#DIV/0!	#DIV/0!
Q9V434		Aats-asn	0	7822100	#DIV/0!	∞
Q9V436		Rpn12	0	62711000	#DIV/0!	∞
Q9V438		CaBP1	0	0	#DIV/0!	#DIV/0!
X2J4W8;Q9V447	Krueppel homolog 2	Kr-h2	61658000	0	#NUM!	#NUM!
Q9V4N3	Cytochrome b5	Cyt-b5	0	0	#DIV/0!	#DIV/0!
Q9V4Z9	Protein lines	lin	0	0	#DIV/0!	#DIV/0!
Q9V521	Phenoloxidase 2	PPO2	198860000	0	#NUM!	#NUM!
Q9V9M7		RpL21	0	0	#DIV/0!	#DIV/0!
Q9V9Q4			0	0	#DIV/0!	#DIV/0!
Q9V9R2		Cul2	0	0	#DIV/0!	#DIV/0!
Q9V9S8;Q9V9S8-2;Q9V9S8-3	Ferrochelatase, mitochondrial	FeCh	36198000	0	#NUM!	#NUM!
Q9V9U0			45690000	0	#NUM!	#NUM!
Q9V9U3;Q8I0J1;Q8IMG1			0	0	#DIV/0!	#DIV/0!
Q9VA18		l(3)03670	28538000	0	#NUM!	#NUM!
Q9VA32		Cpr100A	0	0	#DIV/0!	#DIV/0!
Q9VAM5		Brd8	0	0	#DIV/0!	#DIV/0!
Q9VAQ7	Pre-mRNA-splicing factor Slu7	Slu7	0	0	#DIV/0!	#DIV/0!
Q9VAW8;Q24404		Mst98Ca;Mst98Cb	0	0	#DIV/0!	#DIV/0!
Q9VAY2		Gp93	0	0	#DIV/0!	#DIV/0!
Q9VB05		ALiX	0	0	#DIV/0!	#DIV/0!
Q9VKP5			0	0	#DIV/0!	#DIV/0!
Q9VB81		Cpr97Eb	0	0	#DIV/0!	#DIV/0!
Q9VB83			110220000	0	#NUM!	#NUM!
Q9VBD0		Tb	120220000	0	#NUM!	#NUM!
Q9VBD6		TwdlJ	73434000	0	#NUM!	#NUM!
Q9VBD8		TwdlO	352990000	0	#NUM!	#NUM!
Q9VBE1		TwdlP	176650000	0	#NUM!	#NUM!
Q9VBE6			0	0	#DIV/0!	#DIV/0!
Q9VBH8		RpL34a	0	0	#DIV/0!	#DIV/0!
Q9VBI2	UMP-CMP kinase	Dak1	0	17634000	#DIV/0!	∞
Q9VBI3		Vps2	0	0	#DIV/0!	#DIV/0!
Q9VBK9			0	0	#DIV/0!	#DIV/0!
Q9VBU2		RIOK2	0	0	#DIV/0!	#DIV/0!
Q9VC24			0	0	#DIV/0!	#DIV/0!
Q9VC36		polybromo	0	0	#DIV/0!	#DIV/0!
Q9VL96	Pescadillo homolog	CG4364	0	0	#DIV/0!	#DIV/0!
Q9VC93		Dis3	0	0	#DIV/0!	#DIV/0!
Q9VCC6			0	0	#DIV/0!	#DIV/0!
Q9VCL4			0	0	#DIV/0!	#DIV/0!
Q9VCU5	Mitochondrial ribosome-associated GTPase 1	CG17141	0	0	#DIV/0!	#DIV/0!
Q9VD01		Pebp1	0	0	#DIV/0!	#DIV/0!
Q9VD14			72096000	0	#NUM!	#NUM!
Q9VD48			0	0	#DIV/0!	#DIV/0!
Q9VDQ3			24098000	0	#NUM!	#NUM!
Q9VE85		Nup43	0	13236000	#DIV/0!	∞
Q9VEA1		eIF-1A	0	70263000	#DIV/0!	∞
Q9VEB6			0	0	#DIV/0!	#DIV/0!
Q9VEJ9			0	0	#DIV/0!	#DIV/0!
Q9VND2		Snm1	0	0	#DIV/0!	#DIV/0!
Q9VEN3		GckIII	0	0	#DIV/0!	#DIV/0!
Q9VEV3			0	0	#DIV/0!	#DIV/0!
Q9VF26	Probable ATP-dependent RNA helicase spindle-E	spn-E	0	11484000	#DIV/0!	∞
Q9VF56			0	0	#DIV/0!	#DIV/0!
Q9VF87	Cytoplasmic FMR1-interacting protein	Sra-1	0	0	#DIV/0!	#DIV/0!
Q9VFE6	RRP15-like protein	CG3817	0	0	#DIV/0!	#DIV/0!
Q9VFF0		UQCR-C1	0	0	#DIV/0!	#DIV/0!
Q9VG06		CG17327-RA	0	0	#DIV/0!	#DIV/0!
Q9VGA4		MBD-R2	0	0	#DIV/0!	#DIV/0!
Q9VGH5		glo	0	0	#DIV/0!	#DIV/0!
Q9VH00			0	40102000	#DIV/0!	∞
Q9VHI7			0	0	#DIV/0!	#DIV/0!
Q9VHK6		IscU	0	0	#DIV/0!	#DIV/0!
Q9VHL2		Tcp-1eta	27719000	0	#NUM!	#NUM!
Q9VHP9;A0A0B4LGX0		Cenp-C	0	47835000	#DIV/0!	∞
Q9VI10	Probable small nuclear ribonucleoprotein Sm D2	SmD2	0	0	#DIV/0!	#DIV/0!
Q9VID9			0	0	#DIV/0!	#DIV/0!
Q9VIQ5			0	0	#DIV/0!	#DIV/0!
Q9VIQ8		COX4	47960000	0	#NUM!	#NUM!
Q9VUL6			0	0	#DIV/0!	#DIV/0!
Q9VIV8			0	55651000	#DIV/0!	∞
Q9VIZ3		l(2)37Cb	0	34510000	#DIV/0!	∞
Q9VJ19		RpL30	0	0	#DIV/0!	#DIV/0!
X2J6U8;Q9VJ35		ssp3	0	0	#DIV/0!	#DIV/0!
Q9VJ75			0	0	#DIV/0!	#DIV/0!
Q9VJC7	Elongation factor Ts, mitochondrial	CG6412	0	0	#DIV/0!	#DIV/0!
Q9VJD4		Sgt	0	0	#DIV/0!	#DIV/0!
X2JKF2;Q9VXT5	CWF19-like protein 2 homolog	CG9213	0	92238000	#DIV/0!	∞
Q9VJH2		mdy	0	0	#DIV/0!	#DIV/0!
Q9VJJ0	Proteasome subunit beta type	Prosbeta4	0	62093000	#DIV/0!	∞
Q9VJJ1			0	0	#DIV/0!	#DIV/0!
Q9VJQ6		dyn-p25	0	0	#DIV/0!	#DIV/0!
Q9VK60			0	0	#DIV/0!	#DIV/0!
Q9VK89	Probable tRNA (guanine(26)-N(2))-dimethyltransferase	CG6388	0	0	#DIV/0!	#DIV/0!
Q9VK96			0	0	#DIV/0!	#DIV/0!
Q9VKE2		Cry	433830000	0	#NUM!	#NUM!
X2J7U0;Q9VKM1	Piwi-like protein;Protein piwi	piwi	0	0	#DIV/0!	#DIV/0!
Q9VKQ2			106310000	0	#NUM!	#NUM!
Q9VKS2			0	0	#DIV/0!	#DIV/0!
Q9VKX2	Malate dehydrogenase	Mdh1	0	0	#DIV/0!	#DIV/0!
Q9VL01		CG5390-RA	0	0	#DIV/0!	#DIV/0!
Q9VL68			0	0	#DIV/0!	#DIV/0!
Q9W020	Nucleolar MIF4G domain-containing protein 1 homolog	CG9004	0	0	#DIV/0!	#DIV/0!
Q9VLC5		Aldh	40340000	0	#NUM!	#NUM!
Q9VLK1			0	0	#DIV/0!	#DIV/0!
Q9VLS9	Beta-lactamase-like protein 2 homolog	CG12375	0	0	#DIV/0!	#DIV/0!
Q9VLX9			0	43766000	#DIV/0!	∞
Q9VLY1			0	0	#DIV/0!	#DIV/0!
Q9VM07			60876000	0	#NUM!	#NUM!
Q9VM17	SOSS complex subunit B homolog	CG5181	0	0	#DIV/0!	#DIV/0!
Q9VM36			0	0	#DIV/0!	#DIV/0!
Q9VMG7		Muc26B	0	0	#DIV/0!	#DIV/0!
Q9VMM7		CG11030-RA	0	35673000	#DIV/0!	∞
Q9VMS1		cype	0	0	#DIV/0!	#DIV/0!
Q9VMZ6		TwdlG	36469000	0	#NUM!	#NUM!
Q9VMZ8		TwdlV	0	0	#DIV/0!	#DIV/0!
Q9VNA3			0	0	#DIV/0!	#DIV/0!
Q9VND7			0	0	#DIV/0!	#DIV/0!
Q9VNE9	60S ribosomal protein L13a	RpL13A	0	0	#DIV/0!	#DIV/0!
Q9VNN3			63632000	0	#NUM!	#NUM!
Q9VNP0		Osi18	19491000	0	#NUM!	#NUM!
Q9VNP6			0	0	#DIV/0!	#DIV/0!
Q9VNW6			286600000	0	#NUM!	#NUM!
Q9VNY3			0	0	#DIV/0!	#DIV/0!
Q9VP05;H8F4P0;M9PII7	Mediator of RNA polymerase II transcription subunit 1	MED1	0	0	#DIV/0!	#DIV/0!
Q9VPE2		ND-39	0	0	#DIV/0!	#DIV/0!
Q9VPL0			0	0	#DIV/0!	#DIV/0!
Q9VPQ2			0	39759000	#DIV/0!	∞
Q9VPU1;Q8IPW2		dock	95358000	0	#NUM!	#NUM!
Q9VQH5		Cpr23B	0	0	#DIV/0!	#DIV/0!
Q9VQK7			0	0	#DIV/0!	#DIV/0!
Q9VQL1			0	32566000	#DIV/0!	∞
Q9VQL7;B7Z001			202050000	0	#NUM!	#NUM!
Q9VQR5			0	0	#DIV/0!	#DIV/0!
Q9VQY7			0	11812000	#DIV/0!	∞
Q9VRJ4			0	0	#DIV/0!	#DIV/0!
Q9VRL0		Cyt-c1	0	0	#DIV/0!	#DIV/0!
Q9VRP5-7;Q9VRP5	Ubiquitin carboxyl-terminal hydrolase 36	scny	0	0	#DIV/0!	#DIV/0!
Q9VRY4		velo	0	0	#DIV/0!	#DIV/0!
Q9VS55		CTCF	0	0	#DIV/0!	#DIV/0!
Q9VS75			264340000	0	#NUM!	#NUM!
Q9VS76		CG8541-RA	444720000	0	#NUM!	#NUM!
Q9VS81			0	0	#DIV/0!	#DIV/0!
Q9VSA9			0	0	#DIV/0!	#DIV/0!
Q9VSC5			0	0	#DIV/0!	#DIV/0!
Q9VSD6		msk	0	40303000	#DIV/0!	∞
Q9VSH7		Cpr66Cb	229990000	0	#NUM!	#NUM!
Q9VSS2	Signal recognition particle subunit SRP68	Srp68	0	0	#DIV/0!	#DIV/0!
Q9VSU6		Dhpr	0	0	#DIV/0!	#DIV/0!
Q9VSW4		CG4447-RA	0	78386000	#DIV/0!	∞
Q9VSW5;M9PF35	Kinesin-like protein	Klp67A	0	42394000	#DIV/0!	∞
Q9W3Y0	Zinc finger protein 593 homolog	CG3224	53672000	0	#NUM!	#NUM!
Q9VT41		defl	0	0	#DIV/0!	#DIV/0!
Q9VTB0			0	50079000	#DIV/0!	∞
Q9VTE6			92974000	0	#NUM!	#NUM!
Q9VTW1;Q9VTW0;X2JB05;X2JGL7			0	10208000	#DIV/0!	∞
Q9VTY6	Ubiquitin-conjugating enzyme E2 C	vih	0	13202000	#DIV/0!	∞
Q9VTZ7			0	0	#DIV/0!	#DIV/0!
Q9VU02	Probable small nuclear ribonucleoprotein Sm D1	SmD1	0	0	#DIV/0!	#DIV/0!
Q9VU35;Q9VFN5			15013000	0	#NUM!	#NUM!
Q9VU88		Liprin-beta	0	0	#DIV/0!	#DIV/0!
Q9VUA5		ssp2	0	0	#DIV/0!	#DIV/0!
Q9VUM1		Prp31	0	0	#DIV/0!	#DIV/0!
Q9VUQ9		dop	0	0	#DIV/0!	#DIV/0!
Q9VUV9	Putative U5 small nuclear ribonucleoprotein 200 kDa helicase	l(3)72Ab	0	0	#DIV/0!	#DIV/0!
Q9VUY4			0	0	#DIV/0!	#DIV/0!
Q9VUZ0	Translocon-associated protein subunit beta	SsRbeta	0	0	#DIV/0!	#DIV/0!
Q9VUZ8		PDCD-5	0	103490000	#DIV/0!	∞
Q9VV19		CG13046-RB	71925000	0	#NUM!	#NUM!
Q9VV20			0	0	#DIV/0!	#DIV/0!
Q9VV46		Cpr72Ec	0	0	#DIV/0!	#DIV/0!
Q9VV79		spd-2	0	43091000	#DIV/0!	∞
Q9VVB7		Lmpt	0	0	#DIV/0!	#DIV/0!
Q9VVC1			16362000	0	#NUM!	#NUM!
Q9VVK8			0	0	#DIV/0!	#DIV/0!
Q9VVN4	ATR-interacting protein mus304	mus304	0	0	#DIV/0!	#DIV/0!
Q9VVS5		Nufip	0	0	#DIV/0!	#DIV/0!
Q9VVU1		CG3902-RA	0	0	#DIV/0!	#DIV/0!
Q9VW51	RNA polymerase II elongation factor Ell	Ell	0	0	#DIV/0!	#DIV/0!
Q9VW54		Rpn1	0	0	#DIV/0!	#DIV/0!
Q9VW68			0	0	#DIV/0!	#DIV/0!
Q9VWH4;Q9VWH4-2	Probable isocitrate dehydrogenase [NAD] subunit alpha, mitochondrial	l(1)G0156	30880000	0	#NUM!	#NUM!
Q9VWI6		kek5	0	0	#DIV/0!	#DIV/0!
Q9VWK5		Ulp1	0	29349000	#DIV/0!	∞
Q9VWP1		Usp39	0	0	#DIV/0!	#DIV/0!
X2JFX0;Q9VX25	Ubiquitin-conjugating enzyme E2 S	CG8188	0	0	#DIV/0!	#DIV/0!
Q9VX38			0	0	#DIV/0!	#DIV/0!
Q9VX59		f	0	0	#DIV/0!	#DIV/0!
Q9VX62		CG8675-RA	0	0	#DIV/0!	#DIV/0!
Q9VX77			0	0	#DIV/0!	#DIV/0!
Q9VX94			0	0	#DIV/0!	#DIV/0!
Q9VXF9		rngo	0	0	#DIV/0!	#DIV/0!
Q9VXK6	Eukaryotic translation initiation factor 5	eIF5	0	41691000	#DIV/0!	∞
Q9VY00		CG9503-RA	35354000	0	#NUM!	#NUM!
Q9VY08		CG9518-RA	92608000	0	#NUM!	#NUM!
Q9VY31			972000000	0	#NUM!	#NUM!
Q9VY44		mRNA-cap	0	18610000	#DIV/0!	∞
Q9VY58			69187000	0	#NUM!	#NUM!
Q9VY62			0	0	#DIV/0!	#DIV/0!
Q9VY92			0	16983000	#DIV/0!	∞
Q9VY97		mus101	0	0	#DIV/0!	#DIV/0!
Q9VYI6		CG4410	0	0	#DIV/0!	#DIV/0!
Q9VYM5		Cpr11A	57305000	0	#NUM!	#NUM!
Q9VYM9			127210000	0	#NUM!	#NUM!
X2JBC1;Q9VYS3	Regulator of nonsense transcripts 1 homolog	Upf1	0	0	#DIV/0!	#DIV/0!
Q9VZ30			0	0	#DIV/0!	#DIV/0!
Q9VZ59;X2JEE5			0	0	#DIV/0!	#DIV/0!
Q9VZC0			262850000	0	#NUM!	#NUM!
Q9VZE4			0	0	#DIV/0!	#DIV/0!
Q9VZF2			0	0	#DIV/0!	#DIV/0!
Q9VZF4	F-box/WD repeat-containing protein 7	ago	0	0	#DIV/0!	#DIV/0!
Q9VZF5	Kinesin-like protein	pav	0	0	#DIV/0!	#DIV/0!
Q9VZI2		Ack	0	34547000	#DIV/0!	∞
Q9VZJ2			68365000	0	#NUM!	#NUM!
Q9VZL3		Sc2	0	0	#DIV/0!	#DIV/0!
Q9VZQ7			21618000	0	#NUM!	#NUM!
Q9VZS3	Protein translation factor SUI1 homolog	CG17737	0	39439000	#DIV/0!	∞
Q9VZU0		CG12032	0	0	#DIV/0!	#DIV/0!
Q9W029		yellow-g	0	0	#DIV/0!	#DIV/0!
Q9W0B6			0	0	#DIV/0!	#DIV/0!
Q9W0B8	Coatomer subunit alpha	alphaCOP	0	0	#DIV/0!	#DIV/0!
Q9W0G1-2;Q9W0G1	Tyrosine-protein phosphatase non-receptor type 61F	Ptp61F	0	0	#DIV/0!	#DIV/0!
Q9W0L7;M9PDK3		Usp10	42629000	0	#NUM!	#NUM!
Q9W0P4			0	0	#DIV/0!	#DIV/0!
Q9W0R3	Tyrosine-protein phosphatase	Ptpmeg	0	0	#DIV/0!	#DIV/0!
Q9W0S5		miple1	115790000	0	#NUM!	#NUM!
Q9W1B9		RpL12	0	11133000	#DIV/0!	∞
Q9W1L2			0	0	#DIV/0!	#DIV/0!
Q9W1R5	Protein virilizer	vir	57574000	0	#NUM!	#NUM!
Q9W227	Peptidyl-prolyl cis-trans isomerase		0	0	#DIV/0!	#DIV/0!
Q9W260		wrapper	0	0	#DIV/0!	#DIV/0!
Q9W2F1			0	0	#DIV/0!	#DIV/0!
Q9W2P4		CG15650-RA	11050000	0	#NUM!	#NUM!
Q9W384		dalao	0	0	#DIV/0!	#DIV/0!
Q9W394			0	0	#DIV/0!	#DIV/0!
Q9W3G1			0	0	#DIV/0!	#DIV/0!
Q9W3N9			0	34143000	#DIV/0!	∞
Q9W3X8			0	0	#DIV/0!	#DIV/0!
Q9W3Y3			0	0	#DIV/0!	#DIV/0!
Q9W401;Q9W401-2	Probable citrate synthase, mitochondrial	kdn	0	0	#DIV/0!	#DIV/0!
Q9W414		Rpt4	0	0	#DIV/0!	#DIV/0!
Q9W485		IntS6	0	0	#DIV/0!	#DIV/0!
Q9W4H8		Pp2C1	0	6372600	#DIV/0!	∞
Q9W4J4			0	0	#DIV/0!	#DIV/0!
Q9W4U8			0	0	#DIV/0!	#DIV/0!
Q9W4W7		EG:100G10.6	0	0	#DIV/0!	#DIV/0!
X2JAA8;Q9W517;Q9W517-2	Protein wings apart-like	wapl	0	0	#DIV/0!	#DIV/0!
Q9W542		mip130	0	30471000	#DIV/0!	∞
Q9W585		Rab27	0	0	#DIV/0!	#DIV/0!
X2JA43;Q9W590	Large subunit GTPase 1 homolog	Ns3	0	32035000	#DIV/0!	∞
Q9W5W9		Phf7	0	0	#DIV/0!	#DIV/0!
Q9XZ15		Osi6	61935000	0	#NUM!	#NUM!
Q9XZ34		Rif1	0	41717000	#DIV/0!	∞
Q9Y0Z1		BcDNA.LD23876	0	0	#DIV/0!	#DIV/0!
O46079		EG:39E1.2	0	95050000	#DIV/0!	∞
Q7K5N4	Ubiquitin carboxyl-terminal hydrolase calypso	calypso	0	0	#DIV/0!	#DIV/0!
Q9VRL1		Uev1A	0	0	#DIV/0!	#DIV/0!
M9PBZ9;P48598-2;P48598	Eukaryotic translation initiation factor 4E	eIF-4E	71349000	0	#NUM!	#NUM!
Q9GU68	Eukaryotic translation initiation factor 5A	eIF-5A	0	0	#DIV/0!	#DIV/0!
P17917	Proliferating cell nuclear antigen	PCNA	0	31555000	#DIV/0!	∞
Q9VAI4			0	139800000	#DIV/0!	∞
Q9VB22		pins	0	50203000	#DIV/0!	∞
Q9VEP6	Adenylosuccinate lyase	AdSL	0	0	#DIV/0!	#DIV/0!
P13496	Dynactin subunit 1	Gl	0	78709000	#DIV/0!	∞
Q9XZ29	Kinesin-like protein	Klp3A	0	60983000	#DIV/0!	∞
E2QD63;Q86DS1;C4NYP8	Hsc70-interacting protein 2;Hsc70-interacting protein 1	HIP-R;HIP	0	0	#DIV/0!	#DIV/0!
A0A126GUT1;Q9VGS2	Translationally-controlled tumor protein homolog	Tctp	0	0	#DIV/0!	#DIV/0!
Q9VBU4			115180000	0	#NUM!	#NUM!
A1ZBE9			22459000	0	#NUM!	#NUM!
A0A0B4LGC0;A0A0B4LF88;Q9V6K1-2;Q9V6K1	Tripeptidyl-peptidase 2	TppII	46138000	0	#NUM!	#NUM!
R9Q794;Q9W5R8	60S ribosomal protein L5	RpL5	0	120430000	#DIV/0!	∞
Q9NHD5	Probable N-acetyltransferase san	san	0	65112000	#DIV/0!	∞
A0A0B4LFT7;P13002-2;P13002-1;P13002-3;P13002;A0A0B4K7F6;P13002-5;P13002-4;P13002-8	Protein grainyhead	grh	0	0	#DIV/0!	#DIV/0!
A0A0B4KH85;Q9VEW2	Putative SERF-like protein	CG17931	0	104410000	#DIV/0!	∞
Q9VT75		vnc	0	94809000	#DIV/0!	∞
Q9VRI0		Hlc	0	31224000	#DIV/0!	∞
Q53ZT0;Q24133	DnaJ protein homolog 1	DnaJ-1	55968000	0	#NUM!	#NUM!
M9MRW2;Q8IQM3;Q9VUR5;Q9VUR6;B7Z058		RhoGAP71E	40207000	0	#NUM!	#NUM!
Q9VB04;Q7KRX5;A0A0B4KH64		btz	35716000	0	#NUM!	#NUM!
O02649;Q9VMN5	60 kDa heat shock protein, mitochondrial;60 kDa heat shock protein homolog 2, mitochondrial	Hsp60;Hsp60C	0	113680000	#DIV/0!	∞
Q24044		fzy	0	0	#DIV/0!	#DIV/0!
A0A0B4LGS4;P54611	V-type proton ATPase subunit E	Vha26	69673000	0	#NUM!	#NUM!
A0A0B4LGB9;A0A0B4LG88;Q9W255		qkr58E-1	0	0	#DIV/0!	#DIV/0!
M9PFN1;Q9V3K3	RuvB-like helicase 2	rept	0	93696000	#DIV/0!	∞
Q9GQR5		stai	0	0	#DIV/0!	#DIV/0!
M9MSC9;M9MSA2;Q9VY77	LIM domain-containing protein jub	jub	0	29297000	#DIV/0!	∞
A0A0B4LIF3;A0A0B4KGH5;Q86NP2	Negative elongation factor A	Nelf-A	0	89414000	#DIV/0!	∞
Q9VBB3		IntS12	0	0	#DIV/0!	#DIV/0!
Q8MLW2;A0A0B4LFX8;Q9NDJ2	Helicase domino	dom	0	0	#DIV/0!	#DIV/0!
Q7K533			103640000	0	#NUM!	#NUM!
P54353	Putative peptidyl-prolyl cis-trans isomerase dodo	dod	194750000	0	#NUM!	#NUM!
Q0E8X6;Q9W1Q8		eIF2B-delta	0	33484000	#DIV/0!	∞
Q9VHC8			0	24762000	#DIV/0!	∞
Q9V429-2	Thioredoxin-2	Trx-2	0	0	#DIV/0!	#DIV/0!
M9PGQ6;P39736	Puff-specific protein Bx42	Bx42	156730000	0	#NUM!	#NUM!
Q9VEH0;Q960Y8		alt	89621000	0	#NUM!	#NUM!
A0A0B4KFF0;P25822-2;P25822;A0A0B4KFX7;A0A0B4K612;P25822-3	Maternal protein pumilio	pum	0	29136000	#DIV/0!	∞
Q9VGP9		KP78a	0	0	#DIV/0!	#DIV/0!
B7Z0Z1;Q9VXG1-3;Q9VXG1	Zinc finger protein hangover	hang	0	0	#DIV/0!	#DIV/0!
Q9W335		l(1)G0320	27705000	0	#NUM!	#NUM!
Q9VWS2	Nucleoporin NUP53		0	93696000	#DIV/0!	∞
Q9VL89	Methionine aminopeptidase 2	und	0	0	#DIV/0!	#DIV/0!
Q9VWV8	Nitric oxide synthase-interacting protein homolog	CG6179	271670000	0	#NUM!	#NUM!
Q9VSA3	Probable medium-chain specific acyl-CoA dehydrogenase, mitochondrial	CG12262	91817000	0	#NUM!	#NUM!
Q9VEP9			91145000	0	#NUM!	#NUM!
Q9W445	Malignant T-cell-amplified sequence 1 homolog	MCTS1	49385000	0	#NUM!	#NUM!
Q9VWQ6;Q9VWQ3		CG18259-RA	79432000	0	#NUM!	#NUM!
F6JQA6;O77277	Torsin-like protein	Torsin	29492000	0	#NUM!	#NUM!
A0A0B4KH09;A0A0B4K6L6;A0A0B4LHP1;A0A0B4JD02;A0A0B4JDF1;P16371-2;P16371	Protein groucho	gro	0	0	#DIV/0!	#DIV/0!
Q9VIV0;M9PBE1			0	53559000	#DIV/0!	∞
Q7K0D8		Nup50	83638000	0	#NUM!	#NUM!
N0D8I3;Q9W420	Transcription elongation factor SPT6	Spt6	74399000	0	#NUM!	#NUM!
P21914	Succinate dehydrogenase [ubiquinone] iron-sulfur subunit, mitochondrial	SdhB	51728000	0	#NUM!	#NUM!
A0A0S0WNN6;Q9TVM2	Exportin-1	emb	59781000	0	#NUM!	#NUM!
Q961D9	Protein BCL9 homolog	lgs	0	99573000	#DIV/0!	∞
Q9W423		schlank	25370000	0	#NUM!	#NUM!
Q9VVL7	Dihydrolipoyl dehydrogenase		133850000	0	#NUM!	#NUM!
B7YZQ7;A0A0B4K7G9		Nurf-38	0	0	#DIV/0!	#DIV/0!
Q9VWP5;R9PY26			0	37509000	#DIV/0!	∞
M9PGG8			85052000	0	#NUM!	#NUM!
Q8IPB9;M9PCL9;Q9VKX1;M9PFI0;M9MRH8;M9PB92		Cnot4	0	0	#DIV/0!	#DIV/0!
Q8MLS2		Rpi	44474000	0	#NUM!	#NUM!
Q7K180		Map60	76258000	0	#NUM!	#NUM!
P48592	Ribonucleoside-diphosphate reductase subunit M2	RnrS	28773000	0	#NUM!	#NUM!
M9PID3;M9PG82;M9PG20;Q9VPB0		HIPP1	43253000	0	#NUM!	#NUM!
A0A0B4LFU9;Q9XZ31		ana2	0	0	#DIV/0!	#DIV/0!
Q8T0L3		Uba1	0	0	#DIV/0!	#DIV/0!
Q9VY06		CG9514-RA	206730000	0	#NUM!	#NUM!
Q8IN02		Dph5	168700000	0	#NUM!	#NUM!
P61851;M9PF91	Superoxide dismutase [Cu-Zn]	Sod	76412000	0	#NUM!	#NUM!
Q9VB52		l(3)mbt	0	0	#DIV/0!	#DIV/0!
Q7KQM6-2;Q7KQM6	PERQ amino acid-rich with GYF domain-containing protein CG11148	CG11148	127370000	0	#NUM!	#NUM!
Q0E8P1;Q9VIX6			363790000	0	#NUM!	#NUM!
B7Z0B9;Q86NR7;Q9VRM2;B7Z0B7;B7Z0B8			148200000	0	#NUM!	#NUM!
Q95RL2;Q5U156;A0A0B4KER0		row	0	0	#DIV/0!	#DIV/0!
Q9VSW7			261660000	0	#NUM!	#NUM!
A0A0B4LFE1;Q7K5M2			0	0	#DIV/0!	#DIV/0!
P18432	Myosin regulatory light chain 2	Mlc2	147820000	0	#NUM!	#NUM!
Q9W3K3			0	15612000	#DIV/0!	∞
M9MRF0			1033100000	0	#NUM!	#NUM!
Q95TZ7;Q8IQB4;Q9VSN2;Q058U1;E1JI73;Q86BH6;E1JI76		Zasp66	131100000	0	#NUM!	#NUM!
P53501	Actin-57B	Act57B	723880000	0	#NUM!	#NUM!
Q29QW0			357530000	0	#NUM!	#NUM!
Q9VSB8			0	0	#DIV/0!	#DIV/0!
M9NEV0;Q9VMJ7	Lysine-specific demethylase lid	lid	0	65323000	#DIV/0!	∞
A0A0B4LG45;A1ZBW6			0	58128000	#DIV/0!	∞
Q9V4D4		bip2	0	62747000	#DIV/0!	∞
Q9VWU6;Q9VWU8		CG32548-RB;CG6306	394410000	0	#NUM!	#NUM!
Q8IRV3;Q8IRV2;M9PGW5;Q9W4V1		EG:100G7.6	90688000	0	#NUM!	#NUM!
A4V1N9;P35416	Paramyosin, short form	Prm	44865000	0	#NUM!	#NUM!
Q8IRS7;O97428		cib	0	74587000	#DIV/0!	∞
P08120	Collagen alpha-1(IV) chain	Cg25C	1543200000	0	#NUM!	#NUM!
Q9VSY0		Cpr67B	2459900000	0	#NUM!	#NUM!
Q9VEN2		cal1	0	28289000	#DIV/0!	∞
Q9VC60			0	179980000	#DIV/0!	∞
Q9W3C1;X2JD07	Polycomb protein l(1)G0020	l(1)G0020	0	0	#DIV/0!	#DIV/0!
Q9VT00		Jarid2	0	57343000	#DIV/0!	∞
Q9VQK5			47868000	0	#NUM!	#NUM!
Q9XZS3	Translation machinery-associated protein 7 homolog	CG13364	56498000	0	#NUM!	#NUM!
Q9I7R7			0	0	#DIV/0!	#DIV/0!
A0A0B4K6S1;A0A0B4K6F4;Q8SZN9;E0R905;Q7KSP5		l(3)neo38;l(3)neo38-RA	0	0	#DIV/0!	#DIV/0!
A0A0B4KHX2;Q3LHL9;Q3LHL9-3	Protein winged eye	wge	42132000	0	#NUM!	#NUM!
Q9VVC9			0	0	#DIV/0!	#DIV/0!
Q9VZ02			0	0	#DIV/0!	#DIV/0!
Q9VYW4			0	0	#DIV/0!	#DIV/0!
Q9VJG2			0	0	#DIV/0!	#DIV/0!
Q6NR22			0	0	#DIV/0!	#DIV/0!
E1JGV6;O44081;A0A0B4K8B2;O44081-2	H/ACA ribonucleoprotein complex subunit 4	Nop60B	170750000	0	#NUM!	#NUM!
A0A0B4LEU5;Q961B8;A1Z8R2		ADD1	0	103490000	#DIV/0!	∞
Q9NG98	DNA topoisomerase 3-alpha	Top3alpha	0	167440000	#DIV/0!	∞
Q9VH89	Protein dalmatian	dmt	0	16668000	#DIV/0!	∞
Q9W124			0	24776000	#DIV/0!	∞
Q9VL75		Bka	0	603630000	#DIV/0!	∞
X2JFW6;Q9VX35			71368000	388300000	2.44382	2.44382
P15619	Serendipity locus protein H-1	wdn	35300000	166780000	2.24021	2.24021
Q9VC08		Mink	93601000	438910000	2.22933	2.22933
Q9VAW1;Q9VAW2		Moca-cyp	699650000	3246800000	2.21431	2.21431
Q7K2B0	Ribosomal RNA-processing protein 8	CG7137	54566000	225250000	2.04545	2.04545
P17704	40S ribosomal protein S17	RpS17	48141000	195020000	2.01828	2.01828
Q9VFF2		CG33332-RA	104370000	420120000	2.00909	2.00909
M9PBM1;Q94535	Splicing factor U2af 38 kDa subunit	U2af38	34721000	139220000	2.00349	2.00349
G3M3A2;Q06559	40S ribosomal protein S3	RpS3	231110000	919580000	1.9924	1.9924
Q9VC94			38860000	146390000	1.91346	1.91346
Q9W499		RpL35	250510000	856680000	1.77389	1.77389
E2QD64;Q7K4H4	Bifunctional lysine-specific demethylase and histidyl-hydroxylase NO66	CG2982	42739000	143330000	1.74572	1.74572
Q9VN39			1555600000	5212600000	1.74453	1.74453
Q9XYZ6			221370000	734620000	1.73054	1.73054
Q9W0S7		Tudor-SN	508550000	1615400000	1.66743	1.66743
Q9W229	40S ribosomal protein S24	RpS24	198980000	629990000	1.66271	1.66271
A0A0B4LFD9;Q8T3U2	40S ribosomal protein S23	RpS23	767230000	2305700000	1.58747	1.58747
Q8SY39		CG6994	83522000	249690000	1.57991	1.57991
B7Z0D7;Q9VSE1			26681000	78982000	1.56571	1.56571
Q9VDE5	Protein Peter pan	ppan	236500000	683310000	1.5307	1.5307
Q9VX98	Density-regulated protein homolog	DENR	65332000	187610000	1.52188	1.52188
A4V4A1;Q960Z0	Kinesin-like protein;Kinesin-like protein Klp10A	Klp10A	139790000	394410000	1.49643	1.49643
Q9VYY7;Q960N6;M9PHL2		HP5	59786000	166820000	1.48041	1.48041
Q9VHC0		RnpS1	79734000	221130000	1.47163	1.47163
A4V391;P12613	T-complex protein 1 subunit alpha	T-cp1	61558000	170270000	1.46781	1.46781
Q9XZ22			136970000	375310000	1.45422	1.45422
Q9VZE6	Ribosome biogenesis protein BRX1 homolog	CG11583	23102000	62822000	1.44325	1.44325
M9PG47;P13008	40S ribosomal protein S26	RpS26	4728200000	12701000000	1.42558	1.42558
M9PHM6;Q9VS34	60S ribosomal protein L18	RpL18	389590000	1040600000	1.41739	1.41739
Q9VNB9		RpL35A	149230000	390510000	1.38782	1.38782
Q7KN62;A0A0B4LFZ4;Q7KN62-3;Q7KN62-2	Transitional endoplasmic reticulum ATPase TER94	TER94	78599000	202760000	1.36719	1.36719
A0A0B4LH25;Q9W2K4;A8DYK5			44880000	115410000	1.36262	1.36262
M9PBZ3;M9PBJ8;M9NCM6;M9PDR5;Q8SX83-4;Q8SX83-2;Q8SX83-3;Q8SX83	Protein split ends	spen	38311000	97479000	1.34733	1.34733
Q9VDH8		RpS30	383050000	961680000	1.32802	1.32802
Q9VN31		Fip1	1157200000	2903200000	1.32701	1.32701
Q9Y145;X2JAG8;X2JG22;M9PGI7		BcDNA.GH04978	947840000	2325600000	1.29489	1.29489
M9PC85;Q9V3V0		x16	559200000	1364400000	1.28683	1.28683
Q2PDP6		CG12877-RC	106740000	259870000	1.28369	1.28369
A0A0B4K891;Q7K581			227550000	553420000	1.28219	1.28219
Q9VTP4	60S ribosomal protein L10a-2	RpL10Ab	40522000	97201000	1.26227	1.26227
P22769	Proteasome subunit alpha type-7-1	Prosalpha4	84533000	199890000	1.24162	1.24162
Q9V3U6		26-29-p	40977000	96094000	1.22963	1.22963
Q9VL91		zf30C	70607000	161790000	1.19624	1.19624
C6SUW3;P55935;Q95RG1	40S ribosomal protein S9	RpS9	16261000	37194000	1.19365	1.19365
M9PIA6;E1JI46;Q59E34;O97159	Chromodomain-helicase-DNA-binding protein Mi-2 homolog	Mi-2	244760000	559060000	1.19164	1.19164
Q9VXR5			186630000	425860000	1.1902	1.1902
Q9W0S4;M9PE21;M9PDI0		miple2	50486000	114630000	1.18303	1.18303
Q9VUS0			83116000	187370000	1.17269	1.17269
E2QCP0;P84249;P02299	Histone H3;Histone H3.3	His3.3A;His3	1469200000	3262900000	1.15112	1.15112
P52295	Importin subunit alpha	Pen	158280000	350130000	1.14541	1.14541
E1JGN7;A1ZBW1;A1ZBW0;A1ZBW4;A1ZBW3		bl	114240000	252100000	1.14193	1.14193
Q9VYE9		CG1622-RA	4183500000	9203300000	1.13744	1.13744
Q95RB1			295620000	646440000	1.12877	1.12877
Q8IRG6;Q8IRG6-2	FACT complex subunit spt16	dre4	2476300000	5349900000	1.11133	1.11133
X2J5G6;P32100	60S ribosomal protein L7	RpL7	489490000	1057300000	1.11103	1.11103
Q9VM49		Caper	2152600000	4648300000	1.11062	1.11062
Q9VHB0			51852000	111930000	1.11013	1.11013
Q9VZ62		feo	39256000	84548000	1.10686	1.10686
P02283	Histone H2B	His2B	4185300000	9003100000	1.10509	1.10509
Q9VQZ5		CG15432-RA	117170000	251520000	1.10207	1.10207
Q9VQZ8			18624000	39902000	1.0993	1.0993
Q9VVT4			203510000	435250000	1.09674	1.09674
Q9VC45	Protein abnormal spindle	asp	48489000	102470000	1.07947	1.07947
L0MLQ9;Q8IH18		4E-T	135160000	284610000	1.07432	1.07432
M9PEA6;O76927-2;O76927	40S ribosomal protein S21	RpS21	18284000	38399000	1.07049	1.07049
Q9VJ74			4406300000	9247200000	1.06945	1.06945
P48375	12 kDa FK506-binding protein	FK506-bp2	93180000	195380000	1.06819	1.06819
Q9VK69	T-complex protein 1 subunit delta		242080000	507530000	1.06801	1.06801
Q9W3C2	Uncharacterized protein CG1785	CG1785	257850000	539070000	1.06394	1.06394
B7Z0R6;Q0KI03;A4V3J9;P49762-3;P49762-2;A8JRF7;A0A0B4K6R9;A0A0B4K7Z3;Q8IML9;Q86B72;A0A0C4DHG9;Q86B73;P49762	Serine/threonine-protein kinase Doa	Doa	538180000	1117300000	1.05386	1.05386
Q9V3H9		Nab2	860060000	1756300000	1.03003	1.03003
Q9VKR2		CG17118	30715000	62621000	1.0277	1.0277
Q9V460-2;Q9V460	Transcription elongation factor SPT5	Spt5	36100000	73431000	1.02439	1.02439
P21187	Polyadenylate-binding protein	pAbp	850640000	1717400000	1.01361	1.01361
Q7K1H5			2533900000	5109500000	1.01182	1.01182
Q9V3Y5		BcDNA.LD23634	159220000	318720000	1.00127	1.00127
O16797	60S ribosomal protein L3	RpL3	1532700000	3046500000	0.991077	0.991077
Q9VEJ1;A0A0B4KG60;A0A0B4KGU8		SF1	3202900000	6334300000	0.983806	0.983806
P41094	40S ribosomal protein S18	RpS18	15655000	30641000	0.96884	0.96884
Q7PLL3;Q7PLL1;Q8SYL3;L7EEF1		eIF-4B	275110000	537950000	0.967464	0.967464
Q9VR99	Cactin	cactin	1833300000	3579000000	0.965114	0.965114
Q9VL70		yip2	77514000	150920000	0.961255	0.961255
X2JCX8;P14130	40S ribosomal protein S14	RpS14b;RpS14a	1869700000	3640100000	0.961171	0.961171
Q7KU01;Q9VPU9		PNUTS	160670000	312530000	0.959894	0.959894
A0A0B4KGU4;Q9VHP0	ATP-dependent RNA helicase bel	bel	636680000	1231500000	0.951776	0.951776
A4V303;P48605	T-complex protein 1 subunit gamma	Cctgamma	162630000	312510000	0.942309	0.942309
Q7KKI0;A1Z8U4		Cct5	87540000	167990000	0.940361	0.940361
D0Z760;P35820	Polycomb group protein Psc	Psc-RA;Psc	98538000	185980000	0.916395	0.916395
A0A0B4LEV2;Q26454	DNA replication licensing factor MCM4	dpa	40110000	75369000	0.910009	0.910009
M9PB84;P31009	40S ribosomal protein S2	RpS2	399390000	750310000	0.909689	0.909689
M9PBH8;Q8IRH5-2;Q8IRH5	Zinc finger protein CG2199	CG2199	121550000	226570000	0.898407	0.898407
M9PEY6;Q9VM71	5-3 exoribonuclease 2 homolog	Rat1	89565000	166780000	0.896939	0.896939
P27864;B7YZZ9	Recombination repair protein 1	Rrp1	817710000	1517300000	0.891845	0.891845
A0A0B4JD11;Q9NJH0	Elongation factor 1-gamma	Ef1gamma	62757000	116160000	0.888265	0.888265
Q9VK18			48247000	89051000	0.884193	0.884193
Q960D3;Q9VBX3		vig2	483890000	892790000	0.883642	0.883642
Q8MSC4		BigH1	5304300000	9784200000	0.883292	0.883292
X2JE06;Q9VJY6	60S ribosomal protein L24	RpL24	652400000	1203100000	0.882928	0.882928
Q9VJ14		mib2	51141000	94276000	0.88241	0.88241
A8Y560;O17445	Ribosomal protein L15;60S ribosomal protein L15	RpL15	294430000	542280000	0.881113	0.881113
X2JEW2;Q9VYA7	RRP12-like protein	CG2691	139050000	255330000	0.876759	0.876759
Q9VC18			32335000	59284000	0.874546	0.874546
O76994		Ip259	983890000	1798700000	0.870386	0.870386
A4V2K7;P22058	Chromosomal protein D1	D1	1088900000	1983700000	0.865322	0.865322
Q9W074		HBS1	59215000	106830000	0.851282	0.851282
P09180	60S ribosomal protein L4	RpL4	429560000	774430000	0.850275	0.850275
P25171	Regulator of chromosome condensation	Rcc1	157110000	283020000	0.849129	0.849129
Q9VVU2		RpL26	360080000	648460000	0.8487	0.8487
O16810	Origin recognition complex subunit 1	Orc1	46244000	83102000	0.845617	0.845617
X2JGM9;P41042	40S ribosomal protein S4	RpS4	300920000	535350000	0.831102	0.831102
Q9VW15	Histone-lysine N-methyltransferase ash1	ash1	179150000	318530000	0.830261	0.830261
Q94901	RNA-binding protein lark	lark	219300000	389380000	0.828273	0.828273
Q8I937			53348000	94655000	0.827245	0.827245
P32234	GTP-binding protein 128up	128up	58763000	103520000	0.81693	0.81693
Q9VXE5	Serine/threonine-protein kinase PAK mbt	mbt	104400000	183310000	0.812164	0.812164
E1JHA4;P48809	Heterogeneous nuclear ribonucleoprotein 27C	Hrb27C	334390000	586180000	0.809812	0.809812
M9PIM0;O61231	60S ribosomal protein L10	RpL10	3458300000	6026000000	0.801138	0.801138
Q27294;M9PH94	RNA-binding protein cabeza	caz	683280000	1179800000	0.787994	0.787994
Q7JRH5			87409000	150850000	0.787261	0.787261
A1Z909		CG8545-RA	35548000	61130000	0.782112	0.782112
Q9VZC8			150510000	257530000	0.774881	0.774881
P29327	40S ribosomal protein S6	RpS6	19936000000	33567000000	0.751668	0.751668
P55830;P55830-2	40S ribosomal protein S3a	RpS3A	619100000	1033000000	0.738596	0.738596
A0A0B4KGY9;A0A0B4K6K8;Q9VBQ1;A0A0B4KHV4;Q8IMS8		msi	36449000	60337000	0.727164	0.727164
Q7JZW2;A1ZAH8		RpS15	313180000	518190000	0.726489	0.726489
Q8T6B9	Poly(U)-binding-splicing factor half pint	pUf68	92110000	152010000	0.722737	0.722737
Q9VXU3			114680000	188680000	0.718328	0.718328
Q9VT38			60335000	98902000	0.713005	0.713005
A0A0B4LFF9		Inr-a	306060000	500620000	0.709901	0.709901
M9PHL0;M9PHZ0;M9PI16;Q9VWF2	Supporter of activation of yellow protein	e(y)3	98790000	160920000	0.703907	0.703907
X2JIQ5;Q9W3W8	60S ribosomal protein L17	RpL17	999750000	1626000000	0.701688	0.701688
Q24154	60S ribosomal protein L29	RpL29	698630000	1135700000	0.700981	0.700981
P36241	60S ribosomal protein L19	RpL19	3036300000	4930100000	0.699303	0.699303
A0A0B4K6N1;Q8MLY8	40S ribosomal protein S8	RpS8	31379000000	50514000000	0.686884	0.686884
A4V3W2;A4V3W1;Q0KHW6;A8JUV9;M9PGC4;M9PGV7;P18431-4;P18431;P18431-3;P18431-1;Q7KVY5;C0PUX5	Protein kinase shaggy	sgg	23399000	37497000	0.680328	0.680328
Q9VXW2			105790000	169400000	0.679231	0.679231
Q9VDK7	Signal recognition particle subunit SRP72	Srp72	110480000	176680000	0.677354	0.677354
Q24368	Chromatin-remodeling complex ATPase chain Iswi	Iswi	76105000	121220000	0.671565	0.671565
M9NG39;P41073-3;P41073	Zinc finger protein on ecdysone puffs	Pep	237060000	373950000	0.657593	0.657593
Q9VUB5		upSET	66120000	104140000	0.655366	0.655366
Q9VTE2	Protein suppressor of underreplication	SuUR	233270000	367010000	0.653819	0.653819
X2JC35;P49630	60S ribosomal protein L36	RpL36	28516000	44858000	0.653594	0.653594
Q9VXF8;Q7KUX7;Q8IR13;X2JC79		Rbp2	783330000	1230400000	0.651435	0.651435
Q7K3M5		Dhx15	55898000	87739000	0.650422	0.650422
X2JF59;Q9V3P0	Peroxiredoxin 1	Jafrac1	110330000	173060000	0.649447	0.649447
Q9W3D1		Caf1-180	48181000	75525000	0.64849	0.64849
Q9XZ21		snama	26321000000	41242000000	0.6479	0.6479
M9NEQ9;Q9VWG3	40S ribosomal protein S10b	RpS10b	532150000	830970000	0.642963	0.642963
Q9V3W7		SF2	168330000	260880000	0.632094	0.632094
A0A023GQA5;P24156	Protein l(2)37Cc	l(2)37Cc	44771000	69309000	0.630478	0.630478
Q9XZ57;Q7JZD3		Eb1	252330000	388040000	0.620894	0.620894
A0A0B4K6U2;E1JIJ7;Q8INH9;A0A0B4K6G6;Q9VG05			141300000	217220000	0.620395	0.620395
Q9VHE5		RpL34b	946890000	1450300000	0.615083	0.615083
Q9VJ12		Acn	113230000	173370000	0.614598	0.614598
Q9VJZ7	Ribosomal RNA processing protein 1 homolog	Nnp-1	59650000	90954000	0.608615	0.608615
Q9W526		EG:67A9.2	813060000	1238700000	0.607393	0.607393
Q9W3W6			48338000	73510000	0.604783	0.604783
Q9VX15			29471000	44782000	0.603623	0.603623
A4V3J6;A4V3J5;P07909-3;P07909-4;P07909-2;P07909	Heterogeneous nuclear ribonucleoprotein A1	Hrb98DE	394170000	595270000	0.594726	0.594726
P45594	Cofilin/actin-depolymerizing factor homolog	tsr	179740000	271370000	0.59435	0.59435
M9NDX3;Q494M1;P30189;Q8IR39;X2JKD2	DNA topoisomerase 1	Top1	2022700000	3050100000	0.592574	0.592574
P34739	Transcription termination factor 2	lds	26008000	38972000	0.583483	0.583483
Q9VIE6	Protein MCM10 homolog	Mcm10	34319000	51127000	0.575078	0.575078
A4V4A5;Q9VZ23	GTP-binding nuclear protein Ran	Ran;ran	330170000	491660000	0.574452	0.574452
X2J950;Q03334	40S ribosomal protein S13	RpS13	26753000	39835000	0.574336	0.574336
Q9VBU9	40S ribosomal protein S27	RpS27	276870000	408880000	0.562469	0.562469
Q7YZ99;Q9W0B0			66098000000	97517000000	0.561047	0.561047
Q9W1A9	Histone acetyltransferase	enok	52644000	77493000	0.557797	0.557797
Q9VES0		CG10324-RA	4927800000	7237100000	0.554468	0.554468
Q9VPN5		Hop	194420000	285310000	0.553354	0.553354
Q7KSU6;Q9VHN7			339610000	495550000	0.545152	0.545152
Q9VI82	Nucleolar complex protein 3 homolog	CG1234	468290000	682900000	0.544272	0.544272
Q9VL63	UPF0430 protein CG31712	CG31712	10070000000	14681000000	0.543887	0.543887
X2JD55;P02843	Vitellogenin-1	Yp1	13094000000	19022000000	0.538763	0.538763
Q9XZ03;M9PFR6		mbf1	1243400000	1804800000	0.537548	0.537548
P48588	40S ribosomal protein S25	RpS25	130330000	188890000	0.535377	0.535377
Q8SY33-2;Q8SY33-3;Q8SY33	Protein Gawky	gw	67979000	98301000	0.532117	0.532117
Q9VL71		Srp54	56680000000	81634000000	0.52633	0.52633
Q9W2X6		ATPsyndelta	24324000	34989000	0.524521	0.524521
P23572	Cyclin-dependent kinase 1	cdc2	64127000	91834000	0.518096	0.518096
M9MRC9;P41092	60S ribosomal protein L27a	RpL27A	759870000	1087500000	0.517191	0.517191
A0A0B4JD46;Q8T8R1	CCHC-type zinc finger protein CG3800	CG3800	14841000000	21222000000	0.515972	0.515972
Q7JR58			542360000	775270000	0.515448	0.515448
X2J5E8;Q9VL78	FK506-binding protein 59	FKBP59	113070000	160810000	0.508141	0.508141
X2JCS6;P46223	60S ribosomal protein L7a	RpL7A	265620000	377490000	0.507075	0.507075
M9PGG0;M9PG88;M9PIL3;Q9VNS2;A8JNX0		ArfGAP3	94981000	134220000	0.498889	0.498889
Q9VEZ3;E1JIM4;A0A0B4K664;A0A0B4K700		msps	187990000	264210000	0.491029	0.491029
O16130	60S ribosomal protein L39	RpL39	6857600000	9631700000	0.490087	0.490087
O18404	3-hydroxyacyl-CoA dehydrogenase type-2	scu	327210000	456070000	0.479038	0.479038
Q7JQN4		Rs1	1040400000	1448500000	0.477421	0.477421
Q9VXW4;Q9VXW3		CG9123-RA	51219000	71172000	0.474631	0.474631
Q9VSM9		Cdc6	282770000	392520000	0.473137	0.473137
H0RNN8;Q9VLK2	Ribosomal L1 domain-containing protein CG13096	CG13096-RA;CG13096	1665500000	2305800000	0.469312	0.469312
Q961C3;Q9VH75;E1JIH4			395980000	546890000	0.465823	0.465823
M9PI89;M9PFT9;O96433-2;O96433	Cyclin-T	CycT	48419000	66759000	0.463389	0.463389
Q9VF92;A0A0B4KG69		ear	249110000	343260000	0.462519	0.462519
Q9V3G1	60S ribosomal protein L8	RpL8	745980000	1024300000	0.457429	0.457429
Q9VPL6;M9NEL3;M9NDB7;Q9VPL9;M9NCY5;B7Z002		kis	71084000	97421000	0.454708	0.454708
Q9VNE0			442560000	605630000	0.452564	0.452564
X2JEX8;P06607	Vitellogenin-3	Yp3	7209500000	9833700000	0.447835	0.447835
Q7K3J0			176990000	240960000	0.445126	0.445126
Q7JYK1;P18101	Ubiquitin-60S ribosomal protein L40;Ubiquitin;60S ribosomal protein L40	RpL40	192800000	262330000	0.444278	0.444278
Q9VJ86		bsf	39278000	53405000	0.443253	0.443253
Q9VVU4			3235100000	4396900000	0.442676	0.442676
Q9VV52		RAF2	85094000	114970000	0.434128	0.434128
Q9W061;A2VEF9;Q95RC8		mu2	123320000	166510000	0.433202	0.433202
X2JG50;Q9VWE6	Protein ELYS homolog	CG14215	46109000	62189000	0.431611	0.431611
P41093	60S ribosomal protein L18a	RpL18A	163020000	218590000	0.423178	0.423178
P20439-3;P20439-2;P20439	G2/mitotic-specific cyclin-B	CycB	169630000	226440000	0.416737	0.416737
A1ZBV0			520590000	692030000	0.410687	0.410687
E1JH59;A1Z9E2;A1Z9E2-2	Protein lin-54 homolog	mip120	253630000	336230000	0.406723	0.406723
Q9VD66		fit	117500000	154740000	0.397185	0.397185
Q9W149		CG11414-RA	128330000	168750000	0.395029	0.395029
M9PDA6;Q9VIK9	Methyltransferase-like protein 13	CG2614	87719000	115150000	0.392553	0.392553
X2JAI4;Q9XYU1	DNA helicase;DNA replication licensing factor Mcm3	Mcm3	121130000	158500000	0.387927	0.387927
Q9VVI1			176810000	231130000	0.386505	0.386505
Q7KW02;X2JDX3;O46048		east	354020000	462450000	0.385467	0.385467
Q0E9B6	40S ribosomal protein S11	RpS11	1170300000	1523700000	0.3807	0.3807
A0A0B4LIJ0;P48601	26S protease regulatory subunit 4	Rpt2	40979000	53333000	0.380144	0.380144
Q9VJZ1		CG9302-RA	58613000	76251000	0.379536	0.379536
Q9VKD8;Q95TU2			13716000000	17774000000	0.373909	0.373909
Q9VFT4		rin	1808600000	2339200000	0.371142	0.371142
A0A0B4KHX3;O76324	Discs overgrown protein kinase	dco	66649000	86186000	0.37087	0.37087
Q9VQF5		Cwc25	9495300000	12228000000	0.364903	0.364903
O16102	Chromodomain-helicase-DNA-binding protein 3	Chd3	54166000	69728000	0.364351	0.364351
Q86BS3		Chro	120140000	154640000	0.364197	0.364197
A0A0B4KI43;Q9VB55;A0A0B4KHZ0;A8JRE3;A0A0B4K7W6		woc	30260000	38905000	0.362544	0.362544
Q9VGF9		aurA	170800000	218000000	0.35202	0.35202
P05205	Heterochromatin protein 1	Su(var)205	249480000	318260000	0.351282	0.351282
Q9VC54			1565300000	1991600000	0.347489	0.347489
Q7KN75		Dp1	85043000	107970000	0.344366	0.344366
Q7KM15	Transcription factor BTF3	bic	243200000	308330000	0.342332	0.342332
A1Z9S6;A1Z9S5		Su(var)2-HP2	186900000	236900000	0.342012	0.342012
Q9W1I6		ytr	52976000000	67129000000	0.341597	0.341597
Q9VKI8			82470000	104460000	0.341009	0.341009
Q9V9Z9	Probable rRNA-processing protein EBP2 homolog	CG1542	30845000	39062000	0.340729	0.340729
A0A0B4K6U6;Q08473-3;Q08473-2;Q08473	RNA-binding protein squid	sqd	150130000	189700000	0.337507	0.337507
Q7JV23;A1Z784;A8DY67		ACC	704970000	889680000	0.335725	0.335725
M9PBX0;P42003	Mothers against decapentaplegic homolog;Protein mothers against dpp	Mad	38479000	48547000	0.335311	0.335311
Q9VCD4;Q4V5H0			1130400000	1425000000	0.334129	0.334129
Q9VL77			75346000	94979000	0.334078	0.334078
Q9VYK0;M9PGZ8		Smr	212600000	266460000	0.325777	0.325777
M9PFV9;P20232	Transcription elongation factor S-II	TfIIS	324300000	406310000	0.325252	0.325252
Q9V9Z8			143850000	179790000	0.321748	0.321748
Q9W584;X2JDV3		mei-38	73490000	91765000	0.320396	0.320396
Q9VLT7		RpL36A	8371000000	10452000000	0.320307	0.320307
Q9VBZ5;A8JRA4;Q8IMU5		CG6422-RB	175400000	218550000	0.317315	0.317315
Q9VXK5	Putative rRNA methyltransferase		6807900000	8465300000	0.314351	0.314351
A1Z968		NAT1	619710000	768750000	0.310921	0.310921
P35875-3;P35875;P35875-2	Poly [ADP-ribose] polymerase	Parp	70254000	87050000	0.309264	0.309264
Q7JRJ9;A0A0B4LFQ2		Incenp	105850000	131120000	0.308866	0.308866
Q9W3M7			94442000	116940000	0.308268	0.308268
Q9VFV9		Droj2	397230000	491720000	0.307862	0.307862
P54622	Single-stranded DNA-binding protein, mitochondrial	mtSSB	103800000	128400000	0.306839	0.306839
Q9V9W3;Q9V9W2		RpL6	4591000000	5656000000	0.300974	0.300974
Q9W1V3	rRNA 2-O-methyltransferase fibrillarin	Fib	1809500000	2226200000	0.298992	0.298992
E4NKG1;Q9I7D3	Caprin homolog	Capr	234380000	287490000	0.294662	0.294662
A0A0B4KHJ7;Q9Y0I1	NuA4 complex subunit EAF3 homolog	MRG15	402430000	493350000	0.293874	0.293874
Q8SXM8;Q9W327	Lysine--tRNA ligase	Aats-lys	68642000	83771000	0.287359	0.287359
Q9VAA9			40886000	49868000	0.286507	0.286507
Q8SX89		kuk	107000000	130360000	0.28489	0.28489
Q9VU65;M9PCD6	POC1 centriolar protein homolog	Poc1	115010000	139940000	0.283049	0.283049
A0A0B4K7Y7;Q9VAW5;A0A0B4K6K9;Q9VAW5-1	La-related protein 1	larp	435720000	527600000	0.276043	0.276043
B7Z0I8			119620000	144470000	0.272311	0.272311
Q0KI97			41609000	50069000	0.267022	0.267022
M9PG50;Q9VP22	Cyclin-dependent kinase 12	Cdk12	241520000	289850000	0.263164	0.263164
Q7KV90;M9PBJ7;Q7KV89;Q7KV88;Q9W002;M9PH19		msn	138610000	166300000	0.262757	0.262757
C9QP42;Q02748	Eukaryotic initiation factor 4A	eIF-4a	280010000	335780000	0.262038	0.262038
P15357;Q9W418;A4V1F9;P0CG69;R9PY16	Ubiquitin-40S ribosomal protein S27a;Ubiquitin;40S ribosomal protein S27a;Polyubiquitin;Ubiquitin	RpS27A;Ubi-p5E;Ubi-p63E	1489000000	1784000000	0.260772	0.260772
E1JHR5;P15007-2;P15007	Enolase	Eno	53817000	64454000	0.260208	0.260208
A4V3G8;Q7KRY6	Nucleosomal histone kinase 1	ball	1037200000	1240300000	0.257995	0.257995
Q9VH64			50123000	59728000	0.252935	0.252935
Q7KMJ6		nito	161980000	192420000	0.248443	0.248443
P15348	DNA topoisomerase 2	Top2	210450000	249320000	0.244521	0.244521
Q9VAF3			37010000	43759000	0.241665	0.241665
P02255;Q4ABE3;Q4ABD8	Histone H1	His1;His1:CG33801;His1:CG33807	118640000000	140010000000	0.238939	0.238939
Q9VLX2			297390000	350650000	0.237676	0.237676
P54397	39 kDa FK506-binding nuclear protein	FK506-bp1	2894600000	3412300000	0.23738	0.23738
A1ZAK7;A1ZAK8;A1ZAK9		Psi	113840000	134070000	0.235979	0.235979
Q9VUB8		endos	555270000	653910000	0.235903	0.235903
A0A0B4KFB8;A0A0B4LGR1;Q9VI14;Q6NN86		CG15187	506610000	592480000	0.225891	0.225891
Q9VM69		nop5	59119000	69132000	0.225732	0.225732
M9PH59;Q9VXX8	Ribosomal protein L37;Probable 60S ribosomal protein L37-A	RpL37a	29392000000	34301000000	0.222827	0.222827
Q9VTK9;M9PI17;Q8IQF8;M9PF61			103000000	120130000	0.221952	0.221952
Q9W1H5		DCP1	50017000	58271000	0.22036	0.22036
Q8SWR8;A0A0B4LH64;Q8SWR8-2;Q8SWR8-3	Ataxin-2 homolog	Atx2	269750000	313200000	0.215461	0.215461
A1Z987;B3DN53		Cap-G	54874000	63688000	0.214899	0.214899
P55828	40S ribosomal protein S20	RpS20	420750000	487550000	0.212587	0.212587
Q27237;A0A0B4K7M9;D3DN23;Q7KVH7;Q27237-2	Protein tumorous imaginal discs, mitochondrial	l(2)tid;l(2)tid-RA	77368000	89482000	0.209861	0.209861
Q9VRM6		l(3)psg2	313950000	363030000	0.209554	0.209554
C7LA75;P11147	Heat shock 70 kDa protein cognate 4	Hsc70-4-RA;Hsc70-4	1792100000	2070300000	0.208189	0.208189
Q9W0A8		RpL23A	21633000000	24982000000	0.207655	0.207655
Q9VZI1;M9PE30	Transgelin	Chd64	217600000	250810000	0.204916	0.204916
P13060	Elongation factor 2	EF2	1709200000	1965700000	0.201722	0.201722
M9PC89;P17133	U1 small nuclear ribonucleoprotein 70 kDa	snRNP-U1-70K	3416400000	3919200000	0.198082	0.198082
A0A0B4JDC3;Q9VGU5	Tetratricopeptide repeat protein 14 homolog	CG6621	282610000	322370000	0.189905	0.189905
A0A0B4LEV3;Q7JWR9	Zinc finger CCCH domain-containing protein 15 homolog	CG8635	74376000	84754000	0.188444	0.188444
Q9I7K0-5;Q9I7K0-4;Q9I7K0-6;Q9I7K0-2;Q9I7K0	Microtubule-associated protein Jupiter	Jupiter	447170000	507340000	0.18213	0.18213
A0A0B4LHK4;A0A0B4KHZ8;A0A0B4KHR8;A0A0B4K725;Q9VCA8	Ankyrin repeat and KH domain-containing protein mask	mask	146220000	165310000	0.177033	0.177033
X2JEM4;Q9W334	40S ribosomal protein S28	RpS28b	121970000	137230000	0.17007	0.17007
Q9VHC7;A0A0B4K6Z1		rump	175830000	197750000	0.169496	0.169496
Q9VRP2			205300000	228990000	0.157551	0.157551
Q9VLS0			73251000	81505000	0.15404	0.15404
E1JJ68;C7LAE4;P19109-3;P19109-4;P19109-2;P19109	ATP-dependent RNA helicase p62	Rm62;Rm62-RE	2894400000	3218200000	0.15299	0.15299
O62602		lic	94754000	105000000	0.148131	0.148131
Q9VCY1			664690000	736260000	0.147534	0.147534
Q9V3T8		SC35	103130000	114160000	0.146593	0.146593
M9PFM5;M9PFS6;P25439-2;P25439	ATP-dependent helicase brm	brm	76588000	84697000	0.145193	0.145193
Q9V4C8-5;Q9V4C8-6;Q9V4C8	Host cell factor;HCF N-terminal chain;HCF C-terminal chain	Hcf	205950000	227550000	0.143889	0.143889
P48159	60S ribosomal protein L23	RpL23	111110000	122680000	0.142911	0.142911
A0A0B4KH25;P08985	Histone H2A;Histone H2A.v	His2Av	1387800000	1528200000	0.139034	0.139034
Q9VJ87	Pre-mRNA-splicing factor CWC22 homolog	ncm	2652500000	2919800000	0.138517	0.138517
M9PFF0;P41126	60S ribosomal protein L13	RpL13	212240000	233160000	0.135624	0.135624
A1Z9L3		pea	1453400000	1593700000	0.132948	0.132948
Q9V468;Q9V468-2	Zinc finger matrin-type protein CG9776	CG9776	8364800000	9163800000	0.131615	0.131615
Q9I7P8;Q9VPB3;Q8IPU3			61163000	66957000	0.130576	0.130576
Q9W2N6			117220000	128160000	0.128727	0.128727
Q9VQ40			202830000	221510000	0.127101	0.127101
D1Z3A1;Q9VZS5	60S ribosomal protein L28	RpL28	58047000	63242000	0.123661	0.123661
Q9VNE2	Protein krasavietz	kra	100230000	108970000	0.120617	0.120617
Q9VG78;A0A0B4K6G3		pps	144580000	157030000	0.119172	0.119172
X2J6D4;P84029	Cytochrome c-2	Cyt-c-p	34232000	37055000	0.114323	0.114323
A0A0B4LI25;P20480	Kinesin-like protein;Protein claret segregational	ncd	516290000	558000000	0.112083	0.112083
M9PCC1;O18640;M9PB67	Guanine nucleotide-binding protein subunit beta-like protein	Rack1	134960000	145850000	0.111954	0.111954
C6TP87;P08736	Elongation factor 1-alpha;Elongation factor 1-alpha 1	Ef1alpha48D-RA;Ef1alpha48D	59036000000	63646000000	0.108475	0.108475
Q9VHK3;A0A0B4K6Y7;Q8INQ0;Q9VHK4;B7Z0U1;Q9VHK1;Q8MQQ3;A8JQV7		pyd	222210000	239470000	0.107921	0.107921
Q7K7A9	Flap endonuclease 1	Fen1	113890000	122460000	0.10467	0.10467
Q9V3V3	Protein-tyrosine-phosphatase	Pez	140840000	151280000	0.103164	0.103164
Q9V426		vig	56946000	61043000	0.100231	0.100231
A0A0B4KI71;Q8IMF5;P23226-2;P23226-3;P23226	205 kDa microtubule-associated protein	Map205	5078700000	5442900000	0.0999163	0.0999163
Q9V3E7		Ref1	1666700000	1772000000	0.0883842	0.0883842
Q9VEG6	Chorion peroxidase	Pxt	163320000	173310000	0.0856534	0.0856534
A8DZ29;O61380		eIF4G	938470000	995240000	0.0847338	0.0847338
Q9VQ76;M9PE28;E2QCS8		tho2	65298000	69108000	0.0818139	0.0818139
A4V0N4;Q27331	V-type proton ATPase catalytic subunit A isoform 2	Vha68-2	202520000	214210000	0.0809614	0.0809614
A0A0C4DHG5;P26686-3;P26686-2;P26686-5;P26686;P26686-4;P26686-6	Serine-arginine protein 55	B52	643420000	678510000	0.0766093	0.0766093
F2FB68;Q9VZI0;Q9I7T2;Q8IRC0;M9PEK8;M9PBN6;Q8IRB9;M9PE93;M9PHB1;A8JNK1;Q8IRC1		ens	756430000	796730000	0.0748843	0.0748843
Q9W5Q1			199360000	209880000	0.0741887	0.0741887
Q9VNI3	UPF0609 protein CG1218	CG1218	66521000	69982000	0.073174	0.073174
E1JIR3;P23573	Cell division control protein 2 cognate	Cdk2;cdc2c	25761000	27040000	0.0699066	0.0699066
B7Z0E2;M9ND61;Q9VSK3		Unr	52786000	55388000	0.0694181	0.0694181
Q8MT06	Guanine nucleotide-binding protein-like 3 homolog	Ns1	6378200000	6682400000	0.067217	0.067217
X2JB25;P02844	Vitellogenin-2	Yp2	13868000000	14453000000	0.0596092	0.0596092
Q95RQ8;Q9W1N1		pita	129720000	134900000	0.0564894	0.0564894
Q9VEB3	Ribosome production factor 2 homolog	CG7993	116670000	121290000	0.056027	0.056027
Q8INM3-2;Q8INM3;Q9VGZ8	Protein slender lobes;Slender lobes-like protein	sle;CG12592	1723700000	1781900000	0.0479077	0.0479077
A0A126GUS7;Q9NFU0-2;A0A0B4K618;Q9NFU0-3;Q9NFU0;A0A0B4KFN9;B3LF78;Q9NFU0-4	Fragile X mental retardation syndrome-related protein 1	Fmr1	535550000	548870000	0.0354432	0.0354432
Q9VB74	UPF0396 protein CG6066	CG6066	38934000000	39884000000	0.0347795	0.0347795
M9PE74;Q9W2U7		nocte	2922800000	2982700000	0.0292678	0.0292678
Q9VB10			126130000	128590000	0.027867	0.027867
B7YZQ1;Q9W179;Q8MLP1;Q59E61;A4UZU8		slik	59368000	60518000	0.0276788	0.0276788
Q9VU43		SRm160	6490300000	6605400000	0.0253608	0.0253608
Q9VCP0-2;Q9VCP0	Transcription elongation factor B polypeptide 3	EloA	107820000	109380000	0.0207242	0.0207242
A0A0B4JCW4;A0A126GUR6;Q9VHJ8;Q95U38	Succinyl-CoA ligase subunit beta	skap	101960000	102810000	0.0119773	0.0119773
A0A0B4KGP8;Q24208;P45975	Eukaryotic translation initiation factor 2 subunit 3;Histone-lysine N-methyltransferase Su(var)3-9	eIF-2gamma;Su(var)3-9	45368000	45522000	0.00488888	0.00488888
P54362;M9PJM7;M9PHJ5	AP-3 complex subunit delta	g	234400000	234590000	0.00116895	0.00116895
A1ZBT6;Q960E4			177490000	176990000	-0.00406989	-0.00406989
P12297;M9MS02;P12297-3	Protein suppressor of white apricot	su(w[a])	1865100000	1854400000	-0.00830051	-0.00830051
Q9VNG4;Q7KTT0		Xe7	56081000	55713000	-0.00949807	-0.00949807
Q9VDL2;Q86BR8		TFAM	145260000	144230000	-0.0102662	-0.0102662
Q9VAN7		Pglym78	86052000	85063000	-0.016677	-0.016677
Q9V597	60S ribosomal protein L31	RpL31	379030000	374280000	-0.0181941	-0.0181941
O97102	Small ubiquitin-related modifier	smt3	416820000	410450000	-0.022218	-0.022218
E1JH57;Q7K3L1	Guanylate kinase-associated protein mars	mars	516600000	505240000	-0.0320788	-0.0320788
A0A0B4LG52;Q9W237	40S ribosomal protein S16	RpS16	164640000	160690000	-0.0350347	-0.0350347
Q9VZ60			87823000	85386000	-0.0405993	-0.0405993
M9PBL3;P02828	Heat shock protein 83	Hsp83	274370000	262090000	-0.0660604	-0.0660604
Q95TK5			80917000	77048000	-0.0706853	-0.0706853
Q9W3Z5			397230000	378230000	-0.0707108	-0.0707108
M9PHK2;Q0KHQ5;Q8IQW6;Q0KHQ5-2		Tao	401080000	380850000	-0.0746671	-0.0746671
A0A126GUM8;A0A0B4K6T1;A0A0B4K7U5;E1JH02;Q86S05-3;Q86S05-2;A0A0B4KFC5;Q86S05;D0Z768	Protein lingerer	lig;lig-RA	282870000	268420000	-0.075647	-0.075647
A0A0B4K7G4;P13469	DNA-binding protein modulo	mod	294320000	279010000	-0.0770688	-0.0770688
Q9VD58			210910000	199110000	-0.0830618	-0.0830618
Q9VC48	Methionine aminopeptidase 1		117670000	110970000	-0.0845768	-0.0845768
O62619-2;O62619	Pyruvate kinase	PyK	507380000	478450000	-0.0846985	-0.0846985
Q9W363		mxc	55616000	52303000	-0.0886063	-0.0886063
A0A0B4K680;Q9VFK6	Histone-lysine N-methyltransferase pr-set7	pr-set7	26764000	25164000	-0.0889325	-0.0889325
P06606	Tubulin alpha-4 chain	alphaTub67C	310670000	291500000	-0.0918871	-0.0918871
A0A0B4KG78;B7YZK4;A0A0B4JCT7;B7YZK5;Q7K1Q6;B7YZK6;A0A0B4KFV2		Jabba	76644000	71903000	-0.0921209	-0.0921209
O76912		crm	37824000	35353000	-0.0974693	-0.0974693
M9PDG3;M9PD57;P40798-2;P40798	Protein shuttle craft	stc	110650000	102620000	-0.108692	-0.108692
P25007	Peptidyl-prolyl cis-trans isomerase	Cyp1	843140000	781830000	-0.108917	-0.108917
Q9VWF8			253710000	234430000	-0.114023	-0.114023
E1JIK0;P48810;P48810-2	Heterogeneous nuclear ribonucleoprotein 87F	Hrb87F	158950000	146270000	-0.119939	-0.119939
Q9VUQ5;Q9VUQ5-2	Protein argonaute-2	AGO2	685530000	629950000	-0.121982	-0.121982
Q8SWS7		vito	737590000	677170000	-0.123301	-0.123301
Q8MZI3;Q7KU78			272270000	248110000	-0.134058	-0.134058
X2JDP6;M9MRG2;Q8T079	Putative oxidoreductase GLYR1 homolog	CG4747	25436000	23167000	-0.134801	-0.134801
F3YDH0;P29844	Heat shock 70 kDa protein cognate 3	Hsc70-3	84681000	77075000	-0.135775	-0.135775
Q8T3Z4			99487000	90025000	-0.144182	-0.144182
O18332		Rab1	24048000	21445000	-0.165276	-0.165276
M9NDA6;Q8I7C3;Q8I7C3-2;M9NFH3	LIM and SH3 domain protein Lasp	Lasp	347760000	309880000	-0.166382	-0.166382
M9PCE0;Q01604	Phosphoglycerate kinase	Pgk	84313000	75009000	-0.168691	-0.168691
Q8MLV1-2;Q8MLV1	Lamin-B receptor	LBR	334970000	297200000	-0.172598	-0.172598
Q7KVX5;Q9W4N8		Vap-33A	72957000	64660000	-0.174173	-0.174173
A0A0B4JD48;Q95029-2;Q95029	Cathepsin L;Cathepsin L heavy chain;Cathepsin L light chain	Cp1	127820000	113020000	-0.177535	-0.177535
M9MRW0;M9PEI6;Q8IQ71		dikar	1250400000	1105100000	-0.178213	-0.178213
M9PF14;M9PF20;M9PFF9;M9PFG3;Q9VTZ0;M9PI44;M9PFB2;M9PCB7		tral	2189100000	1933500000	-0.179123	-0.179123
M9PI58;Q9VUE5		stwl	65386000	57678000	-0.180961	-0.180961
Q9W4X7	Eukaryotic translation initiation factor 3 subunit G-1	eIF3-S4-1	107850000	94857000	-0.1852	-0.1852
E1JHV7;M9PBG5;M9PE12;E1JHV6;M9PDH1;Q9W0T1-4;Q9W0T1-3;Q9W0T1-2;Q9W0T1	Nucleosome-remodeling factor subunit NURF301	E(bx)	146860000	128690000	-0.190542	-0.190542
Q9VKD3	Probable cysteine desulfurase, mitochondrial	CG12264	129150000	112880000	-0.194258	-0.194258
Q9VDS6	Surfeit locus protein 6 homolog	Surf6	9370700000	8160000000	-0.199588	-0.199588
E1JJN9;Q9VYD1	Histone-lysine N-methyltransferase;Probable histone-lysine N-methyltransferase CG1716	Set2	140050000	121940000	-0.199771	-0.199771
Q9VUC1;M9MSL3		Hsc70Cb	63927000	55001000	-0.216968	-0.216968
A1Z6H4;Q7K1T1		vlc	118750000	101270000	-0.229721	-0.229721
P35600	Replication factor C subunit 1	Gnf1	98275000	83755000	-0.230649	-0.230649
M9NF18;Q9VYW5;M9NED4			310170000	263330000	-0.236187	-0.236187
P92177-4;P92177-1;P92177-2;P92177	14-3-3 protein epsilon	14-3-3epsilon	603460000	511780000	-0.237734	-0.237734
A1Z7K6		CG8243-RA	81003000	68648000	-0.238758	-0.238758
E1JGM9;Q963E6;Q6NPA6;Q9V8V8;A1ZBL5;A1ZBL7;Q7YU80;Q963E5;E1JGN0;A1ZBL9		par-1	225790000	191300000	-0.239145	-0.239145
Q9VGI8	Bloom syndrome protein homolog	Blm	122960000	103830000	-0.243966	-0.243966
Q9VIV2;M9PDF2		swm	249840000	210340000	-0.248281	-0.248281
Q3YMU0	Protein disulfide-isomerase	ERp60	662080000	556290000	-0.251168	-0.251168
A4V4J0;M9PJN9;E1JJA5;A4V4I8;X2JE15;E1JJA4;M9PHQ0;P27619-2;P27619	Dynamin	shi	34617000	28783000	-0.266264	-0.266264
Q0E8J0		MEP-1	273920000	227220000	-0.269665	-0.269665
Q7JUM5;E1JH39;A1Z8Q7;A5YTR9		MCPH1	38128000	31577000	-0.271977	-0.271977
Q9VUA0	G patch domain-containing protein 1 homolog	CG8833	17748000000	14664000000	-0.275378	-0.275378
P50887	60S ribosomal protein L22	RpL22	6559800000	5388200000	-0.283848	-0.283848
M9PJC7;P13709;M9PE02;E1JJJ8;M9PGM8;P13709-2	Homeotic protein female sterile	fs(1)h	101150000	82913000	-0.286826	-0.286826
A8JV07			122230000	99992000	-0.289714	-0.289714
Q32KD2	Histone-lysine N-methyltransferase eggless	egg	103620000	84699000	-0.290886	-0.290886
Q9VGL0			310980000	253610000	-0.29421	-0.29421
A4UZZ4;Q9XTL9	Alpha-1,4 glucan phosphorylase;Glycogen phosphorylase	GlyP	56819000	46162000	-0.299668	-0.299668
Q6NQY9			34177000	27734000	-0.30137	-0.30137
X2JDU0;P50882	60S ribosomal protein L9	RpL9	50684000	41106000	-0.302181	-0.302181
Q9VHI1		hyx	357740000	287550000	-0.315099	-0.315099
A0A0B4LFL2;A1ZAX1	Eukaryotic translation initiation factor 3 subunit C	eIF3-S8	84084000	67056000	-0.326465	-0.326465
X2J5P0;Q9VKH9	Kinesin-like protein	cana	37740000	30016000	-0.330363	-0.330363
Q9VWV6		Tsf1	53697000	41964000	-0.355689	-0.355689
Q9VAC1			74096000	57583000	-0.363753	-0.363753
P29613;P29613-1	Triosephosphate isomerase	Tpi	81880000	62737000	-0.384195	-0.384195
Q9VT61			494040000	373050000	-0.405259	-0.405259
A0A0B4KI24;Q27415-2;Q27415	Nucleoplasmin-like protein	Nlp	52277000	39464000	-0.405639	-0.405639
Q8IMV6		Saf-B	1002400000	753790000	-0.411224	-0.411224
C0MJA0;Q05783	High mobility group protein D	HmgD	572940000	430260000	-0.413175	-0.413175
Q9W3W1;A8JV09;D6W4T8	Coronin	pod1	59394000	44490000	-0.416836	-0.416836
Q9VCE3;Q8IMX4		Rox8	24725000	18494000	-0.418913	-0.418913
A8JV18;Q9VXE6	Nuclear pore complex protein Nup153	Nup153	87996000	65121000	-0.434315	-0.434315
Q9VV75		UQCR-C2	228090000	168720000	-0.434972	-0.434972
A0A0B4K6B8;A0A0B4K7A6;Q86B87-21;Q86B87-19;Q86B87-20;Q86B87-18;Q86B87-17;Q86B87-16;Q86B87-29;Q86B87-28;Q86B87-15;Q86B87-27;Q86B87-23;Q86B87-14;Q86B87-13;Q86B87-31;Q86B87-12;Q86B87-11;Q86B87-10;Q86B87-24;Q86B87-22;Q86B87-25;Q86B87-9;Q86B87-8;Q86B87-7;Q86B87-30;Q86B87-6;Q86B87-5;Q86B87-4;Q86B87-3;Q86B87-2;Q86B87;Q86B87-26	Modifier of mdg4	mod(mdg4)	84662000	62273000	-0.443108	-0.443108
Q9U3V9	Protein xmas-2	xmas-2	172410000	125940000	-0.453107	-0.453107
P23128;P23128-2	Putative ATP-dependent RNA helicase me31b	me31B	425590000	310500000	-0.454871	-0.454871
Q0E8X8			66074000	47938000	-0.462913	-0.462913
Q9VP57		pzg	1451800000	1047700000	-0.470617	-0.470617
X2JG10;X2JFQ1;Q9VWN4			117540000	84819000	-0.470692	-0.470692
X2JEU3;Q9VZ00		CG1737-RA	1026200000	740140000	-0.471442	-0.471442
Q9VBN5	60S ribosomal protein L27	RpL27	106220000	75750000	-0.487738	-0.487738
A1Z6I7		BubR1	61861000	44045000	-0.490052	-0.490052
A0A0B4KFZ9;P84040	Histone H4	His4r;His4	478750000	339530000	-0.495733	-0.495733
P46863;Q7KVC2	Bipolar kinesin KRP-130;Kinesin-like protein	Klp61F;CG32318-RA	44031000	31044000	-0.504205	-0.504205
B7Z098;Q9VNX8	Eukaryotic translation initiation factor 2A	CG7414	125160000	87498000	-0.516452	-0.516452
Q9VDE9		RhoGAP93B	92171000	63949000	-0.527391	-0.527391
Q24478	Centrosome-associated zinc finger protein CP190	Cp190	371930000	256520000	-0.53596	-0.53596
M9PFZ1;Q7KTV5;M9MSM4;Q9VNX6		Nopp140	110830000	76231000	-0.539899	-0.539899
X2JC31;P29742	Clathrin heavy chain	Chc	77641000	53110000	-0.547835	-0.547835
Q7KMH9		wde	173440000	117750000	-0.55871	-0.55871
P52304	Serine/threonine-protein kinase polo	polo	326030000	220750000	-0.562591	-0.562591
M9NE89;P08928	Lamin Dm0	Lam	855180000	577590000	-0.566182	-0.566182
Q9VXQ5		Tcp-1zeta	313460000	210510000	-0.574393	-0.574393
A0A0B4KHD9;A0A0B4KHS5;Q9VC90;A0A0B4KI02;Q8IGI0			150170000	100620000	-0.57768	-0.57768
Q9VK58		Pih1D1	621830000	414890000	-0.583791	-0.583791
Q02427-1;Q02427	RNA-binding protein 1	Rbp1	262760000	174290000	-0.592256	-0.592256
Q9VN21		lost	1211300000	802130000	-0.594648	-0.594648
A8E6M1;A1ZBB4;E1JGL8			530870000	349350000	-0.603685	-0.603685
Q9W3R9;X2JE07		CG1677-RA	56373000	36695000	-0.619421	-0.619421
Q6NP69		gfzf	53656000	34362000	-0.642925	-0.642925
Q0E965;A0A0B4KF69;A1ZA05		SRPK	360400000	229740000	-0.649597	-0.649597
P06605;P06603;P06604	Tubulin alpha-3 chain;Tubulin alpha-1 chain;Tubulin alpha-2 chain	alphaTub84D;alphaTub84B;alphaTub85E	975910000	614740000	-0.666772	-0.666772
X2JFR1;Q04047;Q8IR16;Q04047-2	Protein no-on-transient A	nonA	377070000	235330000	-0.680147	-0.680147
M9MRQ9;Q94522	Succinyl-CoA ligase [ADP/GDP-forming] subunit alpha, mitochondrial	Scsalpha	215110000	133410000	-0.689208	-0.689208
P14318	Muscle-specific protein 20	Mp20	93406000	57115000	-0.709646	-0.709646
Q9VUH8		Tdrd3	135420000	82671000	-0.711988	-0.711988
Q9NBD7	CLIP-associating protein	chb	246540000	147690000	-0.73925	-0.73925
E2QD65;P39018	40S ribosomal protein S19a	RpS19a	1033500000	612810000	-0.754027	-0.754027
Q9VI56			1085700000	641320000	-0.759509	-0.759509
Q9VN25-2;Q9VN25	Eukaryotic translation initiation factor 3 subunit A	eIF3-S10	240710000	140650000	-0.775187	-0.775187
Q9VWG1;M9NHC5;Q8IQW5		HspB8	181520000	105310000	-0.785486	-0.785486
M9NFR5;Q95RE4		yps	378540000	214520000	-0.819334	-0.819334
Q9VEB1		Mdh2	275780000	155960000	-0.822342	-0.822342
Q24492	Replication protein A 70 kDa DNA-binding subunit	RpA-70	81472000	45929000	-0.826899	-0.826899
Q9V4P1-2;Q9V4P1;Q8T0J3	Actin-binding protein anillin	scra	275310000	153760000	-0.840377	-0.840377
Q8IMB8;Q1RKY9;Q8IMB9;L0MLJ3;Q9V4C1;H9XVM8;H9XVM9			97478000	54293000	-0.84431	-0.84431
Q0KHZ6			132980000	72730000	-0.870587	-0.870587
Q8SYQ8			284050000	153770000	-0.885371	-0.885371
Q9VK59			4397000000	2358400000	-0.898711	-0.898711
Q9W392			394760000	209350000	-0.915059	-0.915059
P20240	Otefin	Ote	1412300000	741440000	-0.929645	-0.929645
Q7K2G1	Proteasomal ubiquitin receptor ADRM1 homolog	Rpn13	179350000	93336000	-0.942272	-0.942272
X2JGG6;P02517	Heat shock protein 26	Hsp26	2412900000	1250200000	-0.948609	-0.948609
Q9VBU7;A0A0B4K7J2		Nup358	714920000	367730000	-0.959135	-0.959135
X2JC82;P02518	Heat shock protein 27	Hsp27	933270000	478750000	-0.963022	-0.963022
A0A0B4KI59;Q9VAC9			90574000	46367000	-0.965999	-0.965999
Q9VBE0		TwdlB	1801900000	901170000	-0.999648	-0.999648
Q9VSM6;Q9VSM7		S-Lap1;S-Lap2	137120000	68304000	-1.0054	-1.0054
Q9VMB9		COX5B	228030000	111030000	-1.03827	-1.03827
C0P8M9		Skadu	955950000	461970000	-1.04914	-1.04914
B8A421;Q9VCH5		Nup98-RA;Nup98-96	175190000	84606000	-1.05009	-1.05009
M9PJN8;P07487	Glyceraldehyde-3-phosphate dehydrogenase;Glyceraldehyde-3-phosphate dehydrogenase 2	Gapdh2	856020000	408850000	-1.06607	-1.06607
Q95R35		S-Lap4	69780000	33245000	-1.06968	-1.06968
Q9VV38;Q0E8E2			416400000	197900000	-1.0732	-1.0732
X2JB48;Q26365-2;Q26365	ADP,ATP carrier protein	sesB	100090000	47266000	-1.08242	-1.08242
P00334	Alcohol dehydrogenase	Adh	389930000	182210000	-1.09761	-1.09761
Q7KN97;Q0E9E2	Pyruvate carboxylase	PCB	1034300000	477620000	-1.11472	-1.11472
Q9VPX7;Q9VPX6	Adenylyl cyclase-associated protein	capt	125970000	57495000	-1.13157	-1.13157
Q94523	Succinate dehydrogenase [ubiquinone] flavoprotein subunit, mitochondrial	SdhA	33286000	15125000	-1.13798	-1.13798
A1ZBL0;Q24560	Tubulin beta-1 chain	betaTub56D	2154700000	961660000	-1.16389	-1.16389
X2JH42;L0MQ04;Q05825	ATP synthase subunit beta;ATP synthase subunit beta, mitochondrial	ATPsynbeta;ATPsyn-beta	626530000	273010000	-1.19843	-1.19843
X2JFG0;P05990	CAD protein;Glutamine-dependent carbamoyl-phosphate synthase;Aspartate carbamoyltransferase;Dihydroorotase	r	108140000	46738000	-1.21023	-1.21023
Q9W1H3		Upf3	204800000	86226000	-1.24802	-1.24802
P48148	Ras-like GTP-binding protein Rho1	Rho1	38529000	16039000	-1.26436	-1.26436
Q7K2S9		loopin-1	376570000	154280000	-1.28737	-1.28737
Q7YU05;Q9W4H6;Q7KVX1	Pyruvate dehydrogenase E1 component subunit alpha	l(1)G0334	95043000	38785000	-1.29308	-1.29308
Q9VNN7		Osi15	2443300000	996230000	-1.29428	-1.29428
P35381	ATP synthase subunit alpha, mitochondrial	blw	2092600000	849780000	-1.30014	-1.30014
Q9VVC5;Q8IQQ0;A8JNU6		Nc73EF	112360000	45334000	-1.30946	-1.30946
Q9VGX3-3	Protein anoxia up-regulated	fau	467350000	187960000	-1.31408	-1.31408
M9PD75;Q94920	Voltage-dependent anion-selective channel	porin	494860000	195800000	-1.33764	-1.33764
P07182	Chorion protein S36	Cp36	139820000	54651000	-1.35525	-1.35525
Q9VNZ1			360470000	137220000	-1.39339	-1.39339
A0A0C4DHE7;Q8IMY1;P54385-2;P54385	Glutamate dehydrogenase;Glutamate dehydrogenase, mitochondrial	Gdh	209190000	75425000	-1.4717	-1.4717
Q9VNN6		Osi14	571700000	206040000	-1.47233	-1.47233
A4V4Q6;P36188-9;P36188-7;P36188-5;P36188-3;M9PJQ5;M9NH88;M9NFC0;P36188-8;P36188-6;P36188-4;P36188-2;P36188	Troponin I	wupA	114530000	41134000	-1.47732	-1.47732
Q9VVZ5			712590000	253940000	-1.48858	-1.48858
Q8I0N3;Q9VBD9		TwdlL	3205400000	1113100000	-1.52592	-1.52592
Q960M4		Prx5	40902000	14161000	-1.53025	-1.53025
O77134		ATPsynE	163790000	54292000	-1.59304	-1.59304
Q9W1H8		Thiolase	252130000	82255000	-1.61599	-1.61599
A0A0B4KEH0;P29310;P29310-3;P29310-2	14-3-3 protein zeta	14-3-3zeta	952650000	309410000	-1.62243	-1.62243
Q9VU68;Q9VU68-2	Actin-interacting protein 1	flr	73002000	23407000	-1.641	-1.641
A0A0B4LHL7;Q24251	ATP synthase subunit d, mitochondrial	ATPsyn-d	209100000	66982000	-1.64235	-1.64235
A1Z7G2		CG14752-RA	394360000	124850000	-1.65932	-1.65932
Q500X4		S-Lap7	126130000	39291000	-1.68264	-1.68264
Q8IGY1;P06754-1;P06754;P06754-3;P49455-2;P49455;Q6NN28;A0A0B4KG06;P06754-5;A0A0B4K6Y8	Tropomyosin-1, isoforms 9A/A/B;Tropomyosin-1, isoforms 33/34	Tm1	411000000	127010000	-1.6942	-1.6942
Q8IPB1;Q9V3I1		dUTPase	149170000	45676000	-1.70745	-1.70745
A0A0B4KER6;A0A0B4KEW3;A0A0B4LGL0;A0A126GUN6;A1ZA47;G3JX27;A1ZA47-4;A1ZA47-5;A1ZA47-3;G3JX29	PDZ and LIM domain protein Zasp	Zasp52	556370000	165280000	-1.75113	-1.75113
Q03427;A0A0B4KFY9	Lamin-C	LamC	396430000	114730000	-1.78882	-1.78882
E1JJF7;P07183	Chorion protein S38	Cp38	159280000	46057000	-1.79007	-1.79007
M9PFZ6;P02574	Actin, larval muscle	Act79B	666830000	186310000	-1.83961	-1.83961
Q9VIE8		Acon	471490000	130320000	-1.85517	-1.85517
A1Z8Q0		TwdlBeta	1859400000	493340000	-1.91418	-1.91418
Q9V3C0	ATP-dependent RNA helicase abstrakt	abs	138740000	36284000	-1.93498	-1.93498
Q70VI1;Q9VFC7;A0A0B4KG65;Q95U15;C1C553		Mf	856320000	223700000	-1.93658	-1.93658
Q9VV29;Q9VV30			954950000	243630000	-1.97073	-1.97073
Q9VBD2		TwdlD	1848400000	470770000	-1.97318	-1.97318
Q8SZK9		Clect27	224180000	56658000	-1.98431	-1.98431
A4V2J1;Q24400	Muscle LIM protein Mlp84B	Mlp84B	517650000	126390000	-2.03409	-2.03409
Q9VNZ2			177390000	42810000	-2.0509	-2.0509
Q8IR01			4717500000	1120300000	-2.07414	-2.07414
X2JCP8;P10987;P02572	Actin-5C;Actin-42A	Act5C;Act42A	18226000000	4316200000	-2.07816	-2.07816
A1A6X5;A8JNH4		CG34267-RA;CG34268-RA	179330000	38635000	-2.21464	-2.21464
Q9VZR8		CG14960-RA	261810000	54594000	-2.26171	-2.26171
A1ZBD8			428540000	87752000	-2.28793	-2.28793
O97064		Ccp84Ag	40426000000	7997700000	-2.33763	-2.33763
Q9VGA3			1756000000	336690000	-2.3828	-2.3828
Q9V3Z9		BG:DS00180.3	3585700000	663790000	-2.43346	-2.43346
Q8SZM2			8710300000	1543500000	-2.49652	-2.49652
Q9VBD5		TwdlN	15032000000	2657700000	-2.49979	-2.49979
Q9VTR6		prc	3476200000	611890000	-2.50617	-2.50617
Q9VVZ4			4817200000	809260000	-2.57352	-2.57352
P07185	Chorion protein S15	Cp15	78230000	13121000	-2.57584	-2.57584
Q9VV23			1214800000	202220000	-2.58672	-2.58672
A0A0B4LID0;Q9VE45		Muc91C	537790000	89257000	-2.59101	-2.59101
Q9VZF9		Cpr64Ad	42294000000	6951200000	-2.60512	-2.60512
Q9VNM3		Osi2	415950000	66615000	-2.64249	-2.64249
O97059		Ccp84Ab	717860000	114640000	-2.64659	-2.64659
Q6NMX2			961800000	151070000	-2.67052	-2.67052
A1ZAJ7			169860000	25823000	-2.71762	-2.71762
Q8IR57			4508300000	681590000	-2.72561	-2.72561
Q9VMZ5		TwdlF	1849400000	266660000	-2.79398	-2.79398
Q9VZG1		Cpr64Ab	355300000	47661000	-2.89816	-2.89816
Q9VYT7			8975400000	1202600000	-2.89982	-2.89982
A1ZA23		CG8192-RA	185610000	24376000	-2.92874	-2.92874
X2JD89;Q7KQP6;L0MN91;D1YSG0;L0MPZ1		bt	1697000000	214080000	-2.98676	-2.98676
Q9VNY6			541040000	67823000	-2.99589	-2.99589
Q9VJ80			510760000	63978000	-2.997	-2.997
L0MPS3;Q9V496	Apolipophorins;Apolipophorin-2;Apolipophorin-1	Rfabg	867410000	107400000	-3.01372	-3.01372
Q9VC50;Q8IMV7;A0A0B4LHL1		CG13627-RB	9869600000	1186600000	-3.05616	-3.05616
Q9W2X5			5451500000	649660000	-3.0689	-3.0689
Q8IPD5		Cpr31A	773640000	86096000	-3.16764	-3.16764
Q8SWU6			5841000000	635090000	-3.20118	-3.20118
Q9VNM9		Osi9	186280000	19922000	-3.22504	-3.22504
Q8IH13		TwdlW	273340000	28926000	-3.24026	-3.24026
Q9VD35			961550000	96062000	-3.32332	-3.32332
P22700-2;A0A0B4LGB7;P22700	Calcium-transporting ATPase sarcoplasmic/endoplasmic reticulum type;Calcium-transporting ATPase	Ca-P60A	3972000000	364120000	-3.44738	-3.44738
Q9VBE2		TwdlM	4700900000	418820000	-3.48853	-3.48853
O97061		Ccp84Ad	3087500000	267720000	-3.52764	-3.52764
M9MS06;M9PGA7;P18091-4;P18091-3;P18091;F0JAG6;P18091-2;P18091-5	Alpha-actinin, sarcomeric	Actn	313310000	25888000	-3.59724	-3.59724
Q9VNQ5			4205400000	335520000	-3.64777	-3.64777
A4V1N8;P35415	Paramyosin, long form	Prm	655190000	51571000	-3.66728	-3.66728
Q9W077		Cpr62Bc	1328000000	104390000	-3.6692	-3.6692
Q8IQU7;Q8IQU6		825-Oak	19743000000	1521700000	-3.69759	-3.69759
O97062		Ccp84Ae	8552900000	615840000	-3.79579	-3.79579
Q9VV31			1457900000	103530000	-3.81577	-3.81577
A8JNP1;P48610;A8JNP2;P48610-4;P48610-3;P48610-2	Arginine kinase	Argk	674330000	47351000	-3.83199	-3.83199
A0A0B4KHJ9;P09491-2;P09491	Tropomyosin-2	Tm2	840340000	54969000	-3.93428	-3.93428
Q9W2X1		Ipod	1521100000	96739000	-3.97487	-3.97487
Q7K2W6		PPO1	467110000	29245000	-3.9975	-3.9975
P05661-22;P05661-17;P05661-3;P05661-21;M9NEP1		Mhc	40163000000	2458600000	-4.02996	-4.02996
Q9VSN3		Cpr66D	381280000	21355000	-4.15821	-4.15821
Q8IRV8;Q9W4Y4;M9NE56;X2JCE8;Q8MPN3;M9NFS1;E1JJC0;M9NDL5;M9NES6;Q9W4Y3;M9NGK3;X2JDK9;M9NDM1;M9NFR6;M9NET2;M9NGL3;X2JE09;A0A023GRW4;Q8IRV9;M9NE61;X2JAC7;Q8IRV7		trol	3869600000	213610000	-4.17913	-4.17913
Q8SWS3			18169000000	971330000	-4.22537	-4.22537
Q8INW9;M9PDP3;Q9VIX7		fon	1727000000	91103000	-4.24463	-4.24463
Q8IQQ1			2596300000	131350000	-4.30497	-4.30497
Q9VVZ6;Q9VVZ7		CG18294	16101000000	772390000	-4.38168	-4.38168
Q9VMV5		vkg	3800300000	167640000	-4.50267	-4.50267
Q9I7U4-3	Titin	sls	826770000	34731000	-4.57319	-4.57319
Q9VV18			3850500000	125300000	-4.94159	-4.94159
P05661-4			697280000	18414000	-5.24286	-5.24286
