# Supplementary material for: Multi-level and lineage-specific interactomes of the Hox transcription factor Ubx contribute to its functional specificity
Source: Nat Commun. 2020 Mar 13;11:1388. doi: 10.1038/s41467-020-15223-x (PMC7069958; doi:10.1038/s41467-020-15223-x)
Supplement: Supplementary file 24 — Supplementary Data 21 [file 41467_2020_15223_MOESM24_ESM.xlsx]

## Sheet: Log2 LFQ WTGFP_R2
Majority protein IDs	Protein names	Gene names	LFQ intensity GFP_R2	LFQ intensity WT_R2	log2 (LFQ-WT/GFP) formula	log2 (LFQ-WT/GFP) only value
A0A0B4JCR2;A1Z8H7		Cpr47Ef	77797000	0	#NUM!	#NUM!
A0A0B4JCU8;Q9V8M5	3-hydroxyisobutyrate dehydrogenase;Probable 3-hydroxyisobutyrate dehydrogenase, mitochondrial	CG15093	0	29422000	#DIV/0!	∞
A0A0B4KGB3;A4V310;B7Z0L2;A0A0B4JCY6;Q7KSF4;A0A0B4KHN1;A0A0B4KGT8;Q9VEN1-2;Q9VEN1	Filamin-A	cher	0	0	#DIV/0!	#DIV/0!
A1Z7T2;A0A0B4K6U3;A0A0B4K727;A0A0B4LF03;A0A0B4LEI8;E1JH15;A0A0B4JD07;A1Z7T1;A1Z7T3;A0A0B4LFX2;A8DY76;A1Z7T0;A1Z7T0-2;A1Z7T4;A0A0B4LEY5	Serine/threonine-protein kinase N	Pkn	0	137030000	#DIV/0!	∞
A0A0B4JD39;P17789	Protein tramtrack, beta isoform	ttk	0	16365000	#DIV/0!	∞
A0A0B4JD95;Q59E58;A0A0B4JD57;Q99323-2;Q99323-4;Q59E59;A0A0B4K7Q4;Q99323-1;Q99323	Myosin heavy chain, non-muscle	zip	0	0	#DIV/0!	#DIV/0!
A0A0B4JDA0;Q9VF03		mor	0	0	#DIV/0!	#DIV/0!
A0A0B4LGR2;A0A0B4JDA1;Q9VN58;A0A0B4LHQ4;A0A0B4JD62;A0A0B4JDB5;A0A0B4LGQ5;A0A0B4JCW5;A0A0B4JCV6		ctrip	0	25138000	#DIV/0!	∞
E1JIM1;A0A0B4K6Z4;A0A0B4K6I8;Q0KI68;E1JIM0;A4V2Z1;A0A0B4K690;A0A0B4K663;E2QD16		nsl1	0	0	#DIV/0!	#DIV/0!
Q8IHB0;Q86BR9;Q86NK8;A0A0B4K7C4;A0A0B4K697;A0A0B4KHL4;Q8INB6;Q59DW8;Q4AB31		gish	0	56831000	#DIV/0!	∞
Q8INK7;Q9VGQ2;A0A0B4K6E6			0	33166000	#DIV/0!	∞
E1JJ45;Q7KES3;Q8IMF8;A0A0B4LHY1;Q8WR53;Q7KRS7;A8JRI1;Q95UI6;A0A0B4K6P4;A0A0B4K6W9		heph	0	37234000	#DIV/0!	∞
A0A0B4K6P6;P47947	Troponin C, isoform 1	TpnC41C	45183000	0	#NUM!	#NUM!
A0A0B4K843;A0A0B4KF38;A0A0B4K7V8;A1Z7V1;A0A0B4K6V0;A8DY79;A0A0B4K7K9		brp	0	0	#DIV/0!	#DIV/0!
A0A0B4K6W1;P08970	Protein suppressor of hairy wing	su(Hw)	0	3672000	#DIV/0!	∞
E8NH71;A0A0B4K6X7;A1Z8J0	CWF19-like protein 1 homolog	CG7741-RB;CG7741	0	0	#DIV/0!	#DIV/0!
A0A0B4K6Y4;A0A0B4KGS7;A0A0B4K7D1;A0A126GV12;Q86B79	RING finger protein unkempt	unk	0	0	#DIV/0!	#DIV/0!
Q0E9B2;A1Z904;A1Z906;E2QCB7;A1Z907;A0A0B4K6Z2;A8DYB7	Dystrobrevin	Dyb	0	0	#DIV/0!	#DIV/0!
A0A0B4K726;Q960E8	General transcription factor IIH subunit 1	Tfb1	0	3279600	#DIV/0!	∞
A0A0B4K849;A0A0B4K7A5;A8DYJ2;Q02645-4;Q02645-2;Q02645;Q02645-3	Protein hu-li tai shao	hts	24097000	0	#NUM!	#NUM!
A0A0B4K7T7;A1ZAN6;A1ZAN7;A0A0B4LFF8		RhoGEF2	0	0	#DIV/0!	#DIV/0!
A0A0B4K7U3;Q9V333	Probable lysine-specific demethylase 4A	Kdm4A	0	5581900	#DIV/0!	∞
A0A0B4K7Z5;Q7KLV9;Q7KLV9-2	26S proteasome non-ATPase regulatory subunit 11	Rpn6	0	3603300	#DIV/0!	∞
A0A0B4KED0;Q9W5N2	60S ribosomal protein L38	RpL38	0	97712000	#DIV/0!	∞
A1Z6Z3;A0A0B4KEE1;Q7JR61;A0A0B4KEL0;A0A0B4KF99;A4UZ69;A1Z6Z4;A0A0C4FEI5;A0A0C4DHC8	Aldehyde dehydrogenase	Aldh-III	0	16798000	#DIV/0!	∞
A1Z9L2;A1Z9L0;A0A0B4KFX4;Q8T076;A0A0B4KEP1;A0A0B4LFC1;A0A0B4KFM5;A0A0B4KF25		Rcd1	0	36429000	#DIV/0!	∞
Q7K014;A0A0B4KEP6			0	0	#DIV/0!	#DIV/0!
A0A0B4KFR7;A0A0B4KEW6;Q7KLE5		Amph	0	0	#DIV/0!	#DIV/0!
Q0E993;A0A0B4KF06		Aats-val	0	462180000	#DIV/0!	∞
A0A0B4KF46		Uba1	0	32673000	#DIV/0!	∞
A8DY98;Q8T0M2;Q0E9C6;A0A0B4KFA3;A8DY97		CG7701;CG30015-RB	17005000	0	#NUM!	#NUM!
A0A0B4KFE9;A1Z8P9	Nucleoprotein TPR	Mtor	0	0	#DIV/0!	#DIV/0!
A0A0B4KFJ2;O15945	Aryl hydrocarbon receptor nuclear translocator homolog	tgo	0	77012000	#DIV/0!	∞
A0A0B4KFJ8;A0A0B4LFA2;A1Z995		Kdm4B;seq	0	16154000	#DIV/0!	∞
A0A0B4KFT0;Q94514	Cytochrome c oxidase subunit 5A, mitochondrial	CoVa	46567000	0	#NUM!	#NUM!
A0A0B4KFU5;Q9V853	E3 ubiquitin-protein ligase Smurf1	lack	0	67966000	#DIV/0!	∞
A0A0B4KG41;Q9VES1	ARL-6-interacting protein 1 homolog	CG10326	0	51386000	#DIV/0!	∞
A0A0B4KGB8;Q9W244		px	0	7723900	#DIV/0!	∞
A0A0B4KGF3;Q9U6L5	Ejaculatory bulb-specific protein 1	Peb	19557000	0	#NUM!	#NUM!
Q32KD3;Q7KSW1;Q494I1;A0A0B4KGS8;Q9VHW9;A0A0B4KGF6			0	0	#DIV/0!	#DIV/0!
E1JIR4;A0A0B4KGG8;P13607-3;P13607-7;P13607-6;P13607-2;P13607-4;P13607-5;P13607	Sodium/potassium-transporting ATPase subunit alpha	Atpalpha	79684000	0	#NUM!	#NUM!
A0A0B4KGK3;Q95RA8	MOB kinase activator-like 1	mats	0	7058200	#DIV/0!	∞
A0A0B4KH73;A0A0B4KHX6;A8JR84;A0A0B4KGL8;Q86B80			0	0	#DIV/0!	#DIV/0!
A0A0B4KGR5;Q8T045	O-glucosyltransferase rumi	rumi	0	0	#DIV/0!	#DIV/0!
Q9VA83;A0A0B4KHF0	Ferritin	Fer2LCH	0	0	#DIV/0!	#DIV/0!
A0A0B4KHG5;A0A0B4KI35;A0A0B4KHK5;A0A0B4KHX5;P12024	Chaoptin	chp	35138000	0	#NUM!	#NUM!
Q7KSH7;A0A0B4KHK4;Q8SXB0		AdamTS-A	0	0	#DIV/0!	#DIV/0!
A0A0B4KHL2;Q8I0G5-3;Q8I0G5-2;Q8I0G5	Coatomer subunit gamma	gammaCOP;gammaCop	0	0	#DIV/0!	#DIV/0!
A0A0B4KHP8;E1JIU3;A0A0B4KHY5;H0RNC3;Q9VCP1-2;Q9VCP1	Uncharacterized protein CG4449	CG4449-RA;CG4449	25394000	0	#NUM!	#NUM!
A0A0B4KHT9;Q9I7I0	G2/mitotic-specific cyclin-B3	CycB3	0	78874000	#DIV/0!	∞
E1JIT0;B3DNL7;A0A0B4KHV5;O01367;O01367-2;O01367-3	Protein held out wings	how	0	59463000	#DIV/0!	∞
A0A0B4LEQ0;Q8MT58			0	19561000	#DIV/0!	∞
A1Z7J7;A1Z7J6;A0A0B4LEY1;A0A0B4LEZ1		Sec31	0	33440000	#DIV/0!	∞
A0A0B4LEY6;Q94518	Nascent polypeptide-associated complex subunit alpha	Nacalpha	0	223700000	#DIV/0!	∞
A1Z9M4;A0A0B4LF29;Q7KHK4;A0A126GUP1;A8DYD3;A1Z9M3;B7YZE6;A0A0B4LFC7;A8DYD2;A8DYD1		cg	0	155360000	#DIV/0!	∞
A0A0B4LF47;E1JH68;A0A0B4LFE6;A1Z9W4		Inr-a	0	0	#DIV/0!	#DIV/0!
A0A0B4LFA6;Q7K2G1-2	Proteasomal ubiquitin receptor ADRM1 homolog	Rpn13	0	31805000	#DIV/0!	∞
A0A0B4LFD2;P29845	Heat shock 70 kDa protein cognate 5	Hsc70-5	0	0	#DIV/0!	#DIV/0!
A0A0B4LFX0;Q8T4F7-2;Q8T4F7-3;Q8T4F7-1;Q8T4F7	Protein enabled	ena	0	55443000	#DIV/0!	∞
A0A0B4LFX4;A0A0B4LG23;Q9V8R9;Q9V8R9-2;Q9V8R9-4	Protein 4.1 homolog	cora	118560000	0	#NUM!	#NUM!
A0A0B4LFY0;P42286	Protein three rows	thr	0	0	#DIV/0!	#DIV/0!
A0A0B4LG05;P25823	Maternal protein tudor	tud	121240000	0	#NUM!	#NUM!
A0A0B4LG47;Q24141	Shugoshin	mei-S332	0	0	#DIV/0!	#DIV/0!
A0A0B4LGE3;A0A0B4LGC9;A0A0B4LHF2;A0A0B4LGI5;Q59E65;A8DYP0		Unc-89	205410000	0	#NUM!	#NUM!
A0A0B4LGF8;P53777;B7YZP9	Muscle LIM protein 1	Mlp60A	607270000	0	#NUM!	#NUM!
A0A0B4LGI9;H0RNI8;Q8MMC4-2;Q8MMC4	Protein CDV3 homolog	CG3760-RB;CG3760	0	107450000	#DIV/0!	∞
A0A0B4LGN1;P29993-2;P29993	Inositol 1,4,5-trisphosphate receptor	Itp-r83A	0	34192000	#DIV/0!	∞
A0A0B4LGR6;P41046	Centrosomal and chromosomal factor	corto	0	24324000	#DIV/0!	∞
Q8INN5;A0A126GUR5;Q8INN7;Q9VH92;A0A0B4LGY0;Q8INN6;A0A0B4LGZ0;Q9VH91;E1JIH1;A0A0B4LI11;A0A0B4LGY1;E1JIH2;E1JIH3		Unc-115b;Unc-115a	33239000	0	#NUM!	#NUM!
A0A0B4LGZ5;P46222	60S ribosomal protein L11	RpL11	0	109550000	#DIV/0!	∞
A0A0B4LGZ7;Q9VGX3;B9EQU5	Protein anoxia up-regulated	fau;fau-RA	109060000	0	#NUM!	#NUM!
Q9W2J5;A0A0B4LH29			22188000	0	#NUM!	#NUM!
Q8SX98;E1JGR9;Q0E8Y8;Q7KVL6;A0A0B4LH48;E1JGR7;A8DYL3		Vrp1	0	25585000	#DIV/0!	∞
A0A0B4LH50;P10981;P83967	Actin-87E;Actin, indirect flight muscle	Act87E;Act88F	0	0	#DIV/0!	#DIV/0!
A0A0B4LH72;Q9VF08	Mitochondrial import inner membrane translocase subunit Tim16	blp	0	0	#DIV/0!	#DIV/0!
A0A0B4LHF7;Q9VD51	Probable ATP-dependent RNA helicase pitchoune	pit	0	0	#DIV/0!	#DIV/0!
A0A0B4LHS1;P06742;P06742-2	Myosin light chain alkali	Mlc1	89249000	0	#NUM!	#NUM!
A0A0B4LHS9;Q94547-2;Q94547	Regulator of gene activity	Rga	0	20787000	#DIV/0!	∞
A0A0B4LJ12;A0A0B4LHX6;P08879	Nucleoside diphosphate kinase	awd	0	92993000	#DIV/0!	∞
A0A0C4DHG4;Q7K2K2		CG10265-RB	0	73535000	#DIV/0!	∞
A0A0S0WNT6;Q9VNS0;Q9VNS0-2	Protein maelstrom	mael	0	0	#DIV/0!	#DIV/0!
A0A126GUU7;Q9VEX9	Histone deacetylase complex subunit SAP18	Bin1	0	54743000	#DIV/0!	∞
A0T1Z5;B7Z0J2;A0T1Z4;Q9VFU8		yrt	0	0	#DIV/0!	#DIV/0!
A1A708-2;A1A708	Uncharacterized protein CG4951	CG4951	0	114970000	#DIV/0!	∞
A1Z6E8			0	0	#DIV/0!	#DIV/0!
A1Z6H7		Gp210	0	13538000	#DIV/0!	∞
A1Z6M6		Dpit47	0	26831000	#DIV/0!	∞
A1Z6S6		vimar	0	0	#DIV/0!	#DIV/0!
A1Z713		Vps13	0	10050000	#DIV/0!	∞
Q7K2P3;A1Z7Z4			61894000	0	#NUM!	#NUM!
A1Z8U0		Prp8	0	66131000	#DIV/0!	∞
A1Z992		AGBE	0	0	#DIV/0!	#DIV/0!
A1Z9E3	Elongation factor Tu	EfTuM	64203000	0	#NUM!	#NUM!
A1Z9H7			0	53307000	#DIV/0!	∞
A1Z9I5		tum	0	0	#DIV/0!	#DIV/0!
A1Z9J3;E1JH64;A1Z9J2;A0A0B4K869;E1JH65;A0A0B4K788;A0A0B4K867;B7YZG2;B7YZG3;A1Z9I8;A1Z9I9;B7YZG5;A1Z9J1;A1Z9J0;B7YZG4;E1JH62;A0A0B4K7P8;A0A0B4K7Y9;B7YZG6;E1JH63;A0A0B4K718		shot	158370000	0	#NUM!	#NUM!
A1Z9M5			52055000	0	#NUM!	#NUM!
A1ZA92	Polynucleotide 5-hydroxyl-kinase NOL9	CG8414	0	0	#DIV/0!	#DIV/0!
A1ZAB5;A0A0B4KEX0	Protein clueless	clu	0	214850000	#DIV/0!	∞
A1ZAP0			0	0	#DIV/0!	#DIV/0!
A1ZB32			50084000	0	#NUM!	#NUM!
A1ZBJ2			27184000	0	#NUM!	#NUM!
A1ZBU5		GNBP-like3	0	0	#DIV/0!	#DIV/0!
D3DMK7;O61267-2;A4V0X0		lok	0	0	#DIV/0!	#DIV/0!
A4V166;A4V164;H5V8B9;Q9W0V1-3;Q9W0V1-2;Q9W0V1-1;Q9W0V1	3-phosphoinositide-dependent protein kinase 1	Pdk1	0	16307000	#DIV/0!	∞
A4V3G9;A4V3H1;Q02926-2;Q02926	Ribonucleoprotein RB97D	Rb97D	0	0	#DIV/0!	#DIV/0!
A4V402;P49071	MAP kinase-activated protein kinase 2	MAPk-Ak2	0	138320000	#DIV/0!	∞
A4V449;Q94511	NADH-ubiquinone oxidoreductase 75 kDa subunit, mitochondrial	ND-75;ND75	72802000	0	#NUM!	#NUM!
Q0E924;A8DYI7;A8DYI6		Phb2	0	0	#DIV/0!	#DIV/0!
Q9VJI6;X2JED0;A8DZ09;M9PG25;M9PBC6			0	2103000	#DIV/0!	∞
A8JNI2			0	0	#DIV/0!	#DIV/0!
M9PBM2;M9PE05;A8JNJ9;M9PH77;Q8MSX1-2;Q8MSX1;Q8MSX1-3	Protein encore	enc	0	85172000	#DIV/0!	∞
M9PCU1;M9PI83;M9PFX0;M9PFI5;X2JGR4;A8JNU2;M9PFI8;M9PCT8;M9PFS1;P00522	Non-specific protein-tyrosine kinase;Tyrosine-protein kinase Abl	Abl	0	64369000	#DIV/0!	∞
Q9VH84;A8JQW3		Pnn	0	30545000	#DIV/0!	∞
A8JQZ0;A8JQY9		CG31342-RB	60984000	0	#NUM!	#NUM!
A8JRB8;A8JRC1;Q8MT18		CG5028-RC	84488000	0	#NUM!	#NUM!
A8JUQ9;Q9NHV9-2;Q9NHV9	Protein vav	Vav	0	0	#DIV/0!	#DIV/0!
A8JUS8			0	42715000	#DIV/0!	∞
M9NGR9;Q9W433;M9NDQ0;A8JUY8;M9PGH9		Ca-alpha1T	0	0	#DIV/0!	#DIV/0!
X2JIN0;M9MSA5;X2JDY1;A8JV00;M9PGT0;M9PDW8;M9PH75;X2JEC4;A8JUZ9;M9MS17;M9PH82;A8JUZ8;M9PJ82;E2QD99;M9PDW3;M9PJ79;A8JV02			319040000	0	#NUM!	#NUM!
B7YZH7;G2J5Z0		CG8446-RD;CG8446-RE	0	22656000	#DIV/0!	∞
M9PFS7;B7YZV6;Q9VK33;Q9VK33-2	Polycomb protein Sfmbt	Sfmbt	0	0	#DIV/0!	#DIV/0!
E1JI11;M9PFP3;M9PI76;B7Z060;P47825;A4V201;P47825-2	Transcription initiation factor TFIID subunit 4	Taf4	0	0	#DIV/0!	#DIV/0!
G4LTX2;B7Z073	SOSS complex subunit C homolog	CG42374-RA;CG42374	0	12983000	#DIV/0!	∞
Q960W9;B7Z0B0;B7Z0B1		sowah	0	0	#DIV/0!	#DIV/0!
M9PEB0;B7Z0B5;Q8SXX8			453140000	0	#NUM!	#NUM!
F2FBA6;B7Z0Z0;Q24537-3;Q24537-2;Q24537	High mobility group protein DSP1	Dsp1	0	26926000	#DIV/0!	∞
B7Z101			0	4858900	#DIV/0!	∞
B9EQV5;M9NH07;P19351-12;P19351-5;P19351-4	Troponin T, skeletal muscle	up	95840000	0	#NUM!	#NUM!
M9NG50;M9PHG2;C7LAH9;P46150-5;P46150-2;P46150;P46150-3;P46150-4	Moesin/ezrin/radixin homolog 1	Moe	0	0	#DIV/0!	#DIV/0!
D2NUK9;Q9U3Z7	NHP2-like protein 1 homolog	hoip	0	47527000	#DIV/0!	∞
Q9VIX3;Q8INW7;D3DMM0;Q9VIX2;Q2PDT4		Pax	69604000	0	#NUM!	#NUM!
M9PD08;Q9VK85		Elf	0	0	#DIV/0!	#DIV/0!
E1JHK0;M9PG37;Q7KT48;E1JHJ9;Q9VJE5-3;Q9VJE5-2;Q9VJE5;Q0E8Q1;B7YZW7;B7YZW8	Restin homolog	CLIP-190	0	15413000	#DIV/0!	∞
E1JHT0;E1JHS9;M9PCI8;Q967D7-5;Q967D7-4;Q967D7-2;Q967D7;A0A0S0WIF3;A0A0S0WJJ4	Protein turtle	tutl	0	0	#DIV/0!	#DIV/0!
Q9VMV9;E1JHT6	Reticulon-like protein	Rtnl1	65856000	0	#NUM!	#NUM!
Q7KUB5;E1JI74;Q86BH5;Q9VSN0		Zasp66	0	0	#DIV/0!	#DIV/0!
E1JI93;Q8IQB8;Q9VSU2		Tequila	72399000	0	#NUM!	#NUM!
E1JIJ5;P31409	V-type proton ATPase subunit B	Vha55	52898000	0	#NUM!	#NUM!
E1JIJ9;P20193	Protein suppressor of variegation 3-7	Su(var)3-7	0	9780700	#DIV/0!	∞
E8NH59;E1JIP3		WRNexo-RB;WRNexo	152550000	0	#NUM!	#NUM!
E1JJD6;Q9W4M7		tyf	31797000	0	#NUM!	#NUM!
Q9VZ69;Q8IR99;E1JJM0;Q0KHU2;M9NF14		Imp	0	0	#DIV/0!	#DIV/0!
E1JJM8;E1JJM7;Q8IR79-3;Q8IR79-2;Q8IR79	LIM domain kinase 1	LIMK1	0	0	#DIV/0!	#DIV/0!
E1JJM9;P48149	40S ribosomal protein S15Aa	RpS15Aa	0	0	#DIV/0!	#DIV/0!
X2JG40;E1JJQ4;E1JJQ3;Q8IQW7;Q9XYP7-2;Q9XYP7	Gamma-tubulin complex component 2 homolog	Grip84	0	24241000	#DIV/0!	∞
E1JJS2;M9NFH4;Q9VRA6;X2JEI9		RhoGAP19D	0	0	#DIV/0!	#DIV/0!
E2QC61;Q7K480	Probable RNA methyltransferase bin3	bin3	0	0	#DIV/0!	#DIV/0!
M9PDN2;E2QD73;H8F4P8;P12252-7;Q8IRU4;P12252-3;P12252-8;P12252-9;Q9W4S9-2;Q9W4S9;P12252-4;P12252-5;P12252;Q9W4T4	cAMP-specific 3,5-cyclic phosphodiesterase;cAMP-specific 3,5-cyclic phosphodiesterase, isoform F;cAMP-specific 3,5-cyclic phosphodiesterase, isoforms N/G;cAMP-specific 3,5-cyclic phosphodiesterase, isoform I	dnc	16436000	0	#NUM!	#NUM!
F0JAG2;Q9VUY6;Q86BI3		Zn72D	0	79295000	#DIV/0!	∞
G7H806;Q95RI7		CG17454-RA	0	0	#DIV/0!	#DIV/0!
H0RNK7;Q9W261	RNA polymerase-associated protein Rtf1	Rtf1-RA;Rtf1	0	136890000	#DIV/0!	∞
Q8IM86;H9XVP2;L0MPR2;X2J9E1;Q8IM87;Q9V483		unc-13	0	0	#DIV/0!	#DIV/0!
L7ED64;L7EEF9;Q8MQI6	Transcription elongation factor 1 homolog	CG40228	0	0	#DIV/0!	#DIV/0!
M9MRF2;Q9VMU4	60S ribosomal protein L37a	RpL37A	0	0	#DIV/0!	#DIV/0!
M9PH39;Q9W321;M9MS40		nej	0	34893000	#DIV/0!	∞
Q9VYD8;M9MS48		Rbp1-like	0	0	#DIV/0!	#DIV/0!
M9MSE8;X2JFL7;X2JKZ0;X2JE83;Q8IQZ6;M9MSB6;X2JCD6;Q8T498-2;Q8T498	Probable Ras GTPase-activating protein	CG42684	0	26843000	#DIV/0!	∞
M9MSI3;Q9V3G8		BG:DS00180.2	0	0	#DIV/0!	#DIV/0!
M9MSK3;X2JCI2;P00528	Non-specific protein-tyrosine kinase;Tyrosine-protein kinase Src64B	Src64B	0	3962700	#DIV/0!	∞
M9NCS8;P33438	Glutactin	Glt	96127000	0	#NUM!	#NUM!
M9PEB2;M9ND16;Q7KU24	Chromodomain-helicase-DNA-binding protein 1	Chd1	0	0	#DIV/0!	#DIV/0!
M9ND95;E1JHJ4		Mhc	0	0	#DIV/0!	#DIV/0!
Q8IQA6;M9PES2;Q9VSK5;Q7KUA8;Q86BH2;M9NDL9;M9NE54;M9PHT1		Gug	0	208310000	#DIV/0!	∞
M9NDW1;M9PGJ0;M9PDH5;M9PBG6;Q9W0S9	Disco-interacting protein 2	DIP2	0	0	#DIV/0!	#DIV/0!
M9NDW5;Q9VY64			0	85218000	#DIV/0!	∞
M9NH51;M9NDZ4;M9NF89;Q24562	Splicing factor U2AF 50 kDa subunit	U2af50	0	0	#DIV/0!	#DIV/0!
M9NE01;Q27889	Serine/threonine-protein phosphatase;Serine/threonine-protein phosphatase 2B catalytic subunit 2	Pp2B-14D	0	88284000	#DIV/0!	∞
M9NE25;Q9W5E0-2;Q9W5E0	Histone-lysine N-methyltransferase Suv4-20	Hmt4-20	0	0	#DIV/0!	#DIV/0!
M9NE68;P02516	Heat shock protein 23	Hsp23	0	0	#DIV/0!	#DIV/0!
M9NEY9;M9NEA7;M9NG31;P18170;P18169;P18171	Defective chorion-1 protein, FC106 isoform;Defective chorion-1 protein, FC106 isoform;FC106 S80;FC106 S60;Defective chorion-1 protein, FC125 isoform;Defective chorion-1 protein, FC177 isoform	2001-12-01	0	0	#DIV/0!	#DIV/0!
M9NFE1;M9NEP8;Q9VWH5			0	21990000	#DIV/0!	∞
M9NF33;Q9VSH4	Cleavage and polyadenylation specificity factor subunit CG7185	CG7185	0	0	#DIV/0!	#DIV/0!
Q9VVA4;M9NFH8			70004000	0	#NUM!	#NUM!
M9NGG5;Q9W596	Microtubule-associated protein futsch;Futsch heavy chain;Futsch light chain LC(f)	futsch	0	0	#DIV/0!	#DIV/0!
Q59E11;M9PAZ4;Q9VPV8		IA-2	0	8032400	#DIV/0!	∞
M9PB85			0	0	#DIV/0!	#DIV/0!
M9PB86;P23645	Neurogenic protein big brain	bib	0	12108000	#DIV/0!	∞
M9PBG8;Q9W0S2		RhoGEF3	59598000	0	#NUM!	#NUM!
M9PDQ0;M9PBI5;M9PGV6;P13395	Spectrin alpha chain	alpha-Spec	8107900	0	#NUM!	#NUM!
M9PBI9;M9PDZ9;M9PDS3;M9PBJ0;M9PGY4;M9PDZ6;M9PEA0;Q9I7U4-4;Q9I7U4;Q9I7U4-5;M9PDS8;M9PEA5;M9NDX0;Q9I7U4-2;M9PEA9;M9PGZ0	Titin	sls	18837000	0	#NUM!	#NUM!
Q0E8J3;M9PBJ1;Q0E8J4;Q0E8J5		zormin	185980000	0	#NUM!	#NUM!
M9PE73;M9PEC8;M9PBQ0;M9PEN4;M9PHG8;M9PBQ3;P37276-2;P37276	Dynein heavy chain, cytoplasmic	Dhc64C	0	22207000	#DIV/0!	∞
M9PEJ8;M9PBW9;Q9VSL8;M9NDM3		rhea	0	19564000	#DIV/0!	∞
M9PC90;Q27268	ATP-dependent RNA helicase WM6	Hel25E	0	0	#DIV/0!	#DIV/0!
Q9VQ94;M9PC99		Sec24CD	0	2129000	#DIV/0!	∞
M9PCA1;P11449	Vitelline membrane protein Vm26Aa	Vm26Aa	0	115290000	#DIV/0!	∞
Q7KTK9;M9PCA2;M9PCU4;M9PCG1;Q9VM14	Acetyltransferase component of pyruvate dehydrogenase complex		0	15640000	#DIV/0!	∞
M9PI47;M9PCC4;Q9XZ09;Q8IQH9;Q8IQI0		Sap130	0	41598000	#DIV/0!	∞
M9PCE2;Q9VLL9		Peritrophin-15b	0	0	#DIV/0!	#DIV/0!
M9PCQ8;Q9XTN2	Insulin receptor substrate 1	chico	0	0	#DIV/0!	#DIV/0!
M9PCV9;Q9VVI9	Charged multivesicular body protein 5	Vps60;CG6259	0	15831000	#DIV/0!	∞
M9PFL9;M9PD87;M9PCX3;Q9VKI0	Kinesin-like protein	cmet	0	0	#DIV/0!	#DIV/0!
P32748	Dihydroorotate dehydrogenase (quinone), mitochondrial	Dhod	0	0	#DIV/0!	#DIV/0!
M9PD16;Q9NK54-2;Q9NK54	Protein chiffon	chif	0	67903000	#DIV/0!	∞
M9PD18;P48602	V-type proton ATPase catalytic subunit A isoform 1	Vha68-1	11417000	0	#NUM!	#NUM!
M9PD43;Q9V412	UPF0428 protein CG16865	CG16865	0	41523000	#DIV/0!	∞
Q95RR1;M9PD88		Atox1	13897000	0	#NUM!	#NUM!
M9PDN9;P42271	Tubulin gamma chain;Tubulin gamma-2 chain	gammaTub37C	0	32787000	#DIV/0!	∞
M9PDQ2;Q9W4Q4;B7Z120;Q8IRT7;Q1RL19;M9PIZ6;Q8IRT8;B7Z126		tlk	0	166560000	#DIV/0!	∞
M9PDR2;Q9W0Q1		hipk	0	0	#DIV/0!	#DIV/0!
Q9VZ27;M9PEA2		CG18292-RA	92300000	0	#NUM!	#NUM!
Q7KU82;M9PEE1;P91638;Q9VS62		smid	20475000	0	#NUM!	#NUM!
X2JJV1;M9PEF9;Q23977;M9PH06;Q23977-3	Dual specificity mitogen-activated protein kinase kinase hemipterous	hep	0	46520000	#DIV/0!	∞
M9PEN1;Q9VSY4-2;Q9VSY4	Alpha-tubulin N-acetyltransferase;Alpha-tubulin N-acetyltransferase 1	CG3967	51862000	0	#NUM!	#NUM!
Q960V1;Q0E8G1;M9PET3;M9PF79		simj	112060000	0	#NUM!	#NUM!
M9PEX7;Q9VT05			0	0	#DIV/0!	#DIV/0!
R9PY73;Q9VX88;M9PEY4;M9PHX3;M9PHE3			0	0	#DIV/0!	#DIV/0!
M9PF16;Q00963;M9PHG4	Spectrin beta chain	beta-Spec	0	0	#DIV/0!	#DIV/0!
Q9VTR8;M9PF73			0	100560000	#DIV/0!	∞
Q9VV82;M9PFR8;M9PFW8;Q9I7R5			0	0	#DIV/0!	#DIV/0!
M9PFS8;Q9VVA0	Cold shock domain-containing protein CG9705	CG9705	0	268280000	#DIV/0!	∞
M9PG09;Q9VNS3			161570000	0	#NUM!	#NUM!
M9PG40;Q8SYG3			0	78181000	#DIV/0!	∞
M9PG62;P25161	Probable 26S proteasome non-ATPase regulatory subunit 3	Rpn3	0	0	#DIV/0!	#DIV/0!
Q7K0D1;M9PH63		CG42240-RA	0	28626000	#DIV/0!	∞
M9PJQ3;M9PHG0;M9PHY4;M9PHV3;Q9VX32-2;Q9VX32	Rho GTPase-activating protein 190	RhoGAPp190	35224000	0	#NUM!	#NUM!
Q8SWR0;M9PJR1			0	0	#DIV/0!	#DIV/0!
O01382	Caspase;Caspase subunit p21;Caspase subunit p12	Ice	0	0	#DIV/0!	#DIV/0!
O16043		Df31	0	0	#DIV/0!	#DIV/0!
O17432		Cdk9	0	65519000	#DIV/0!	∞
O46034;Q9VSK2		Cbl	0	31180000	#DIV/0!	∞
X2JAB9;O46037	Vinculin	Vinc	84221000	0	#NUM!	#NUM!
O61345	Protein penguin	pen	0	0	#DIV/0!	#DIV/0!
O61613	Glycylpeptide N-tetradecanoyltransferase	Nmt	0	0	#DIV/0!	#DIV/0!
O61722		PRL-1	0	12698000	#DIV/0!	∞
O76861		EG:100G10.1	0	61716000	#DIV/0!	∞
O76904		fs(1)N	0	0	#DIV/0!	#DIV/0!
O76922	Protein aubergine	aub	0	0	#DIV/0!	#DIV/0!
O96299		Sodh-2	0	0	#DIV/0!	#DIV/0!
X2JEB4;O96651	DNA topoisomerase;DNA topoisomerase 3-beta	Top3beta	0	0	#DIV/0!	#DIV/0!
O96880		TfIIEalpha	0	0	#DIV/0!	#DIV/0!
O97060		Ccp84Ac	154690000	0	#NUM!	#NUM!
O97125;Q9VG58;Q9BIS2;Q9BIR7;Q8INI8;P82910;P02825;P11146	Heat shock protein 68;Major heat shock 70 kDa protein Bbb;Major heat shock 70 kDa protein Bb;Major heat shock 70 kDa protein Bc;Major heat shock 70 kDa protein Ba;Major heat shock 70 kDa protein Aa;Major heat shock 70 kDa protein Ab;Heat shock 70 kDa protein cognate 2	Hsp68;Hsp70Bbb;Hsp70Bb;Hsp70Bc;Hsp70Ba;Hsp70Aa;Hsp70Ab;Hsc70-2	0	0	#DIV/0!	#DIV/0!
P52034-3;P52034;A0A0B4KFI7;A0A0B4K7L1;P52034-2	ATP-dependent 6-phosphofructokinase	Pfk	0	0	#DIV/0!	#DIV/0!
O97454		l(1)10Bb	0	0	#DIV/0!	#DIV/0!
P04052	DNA-directed RNA polymerase II subunit RPB1	RpII215	0	0	#DIV/0!	#DIV/0!
P05661-11			0	0	#DIV/0!	#DIV/0!
P05661-2			0	10583000	#DIV/0!	∞
P05661-26;P05661-25;P05661-24			0	116180000	#DIV/0!	∞
P06002	Opsin Rh1	ninaE	94065000	0	#NUM!	#NUM!
P07186	Chorion protein S19	Cp19	0	0	#DIV/0!	#DIV/0!
P10676;M9PCU0;P10676-2	Neither inactivation nor afterpotential protein C	ninaC	145210000	0	#NUM!	#NUM!
X2J8F5;P11996	Larval serum protein 1 beta chain	Lsp1beta	0	0	#DIV/0!	#DIV/0!
P12982	Serine/threonine-protein phosphatase alpha-2 isoform	Pp1-87B	0	5093500	#DIV/0!	∞
P13468	DNA-binding protein K10	fs(1)K10	0	26181000	#DIV/0!	∞
P13677	Protein kinase C, eye isozyme	inaC	0	0	#DIV/0!	#DIV/0!
X2JAW6;P15215	Laminin subunit gamma-1	LanB2	0	0	#DIV/0!	#DIV/0!
P17336	Catalase	Cat	22870000	0	#NUM!	#NUM!
X2JJG8;X2JDA5;P20478	Glutamine synthetase;Glutamine synthetase 2 cytoplasmic	Gs2	213420000	0	#NUM!	#NUM!
P23625	G protein alpha q subunit	Galphaq	42370000	0	#NUM!	#NUM!
P26017	Polycomb group protein Pc	Pc	0	0	#DIV/0!	#DIV/0!
P29843	Heat shock 70 kDa protein cognate 1	Hsc70-1	0	0	#DIV/0!	#DIV/0!
P83949-2;P83949;P83949-3;P83949-4;P83949-5;P83949-6	Homeotic protein ultrabithorax	Ubx	0	1959600000	#DIV/0!	∞
X2JC80;P38979-2	40S ribosomal protein SA	sta	0	34447000	#DIV/0!	∞
P40304	Proteasome subunit beta type-1	Prosbeta6	0	0	#DIV/0!	#DIV/0!
P40796	La protein homolog	La	0	51575000	#DIV/0!	∞
X2JFR6;P41374	Eukaryotic translation initiation factor 2 subunit 1	eIF-2alpha	0	107920000	#DIV/0!	∞
P41375	Eukaryotic translation initiation factor 2 subunit 2	eIF-2beta	0	6364200	#DIV/0!	∞
P42283;A0A0B4KEI4;P42284-1;P42284-3;Q867Z4-3;P42284;Q867Z4-2;Q867Z4-5;Q9V5M3-5;Q9V5M3-4;Q9V5M6-3;Q7KQZ4-4;Q9V5M6-5;Q9V5M3-2;Q7KQZ4-2;Q9V5M6-4;Q7KQZ4-3;Q9V5M6-2;Q9V5M3-3;Q7KQZ4;Q9V5M3;Q9V5M6;Q867Z4	Longitudinals lacking protein, isoform G;Longitudinals lacking protein, isoforms H/M/V;Longitudinals lacking protein, isoforms F/I/K/T;Longitudinals lacking protein, isoforms N/O/W/X/Y;Longitudinals lacking protein, isoforms J/P/Q/S/Z;Longitudinals lacking protein, isoforms A/B/D/L	lola;pre-lola-G	0	32579000	#DIV/0!	∞
P48591	Ribonucleoside-diphosphate reductase large subunit	RnrL	0	0	#DIV/0!	#DIV/0!
P48609	Cyclin-dependent kinase 5 homolog	Cdk5	52181000	0	#NUM!	#NUM!
P49847;M9PG32	Transcription initiation factor TFIID subunit 6	Taf6	0	29788000	#DIV/0!	∞
Q541C3;P52485	Ubiquitin-conjugating enzyme E2-24 kDa	Ubc2;UbcD2	0	201870000	#DIV/0!	∞
X2JGP4;P54399;P54399-2	Protein disulfide-isomerase	Pdi	37968000	0	#NUM!	#NUM!
P55841	60S ribosomal protein L14	RpL14	0	0	#DIV/0!	#DIV/0!
P61857	Tubulin beta-2 chain	betaTub85D	0	28094000	#DIV/0!	∞
P82804	Partner of Y14 and mago	wibg	0	0	#DIV/0!	#DIV/0!
P82890	Low molecular weight phosphotyrosine protein phosphatase 1	primo-1	45643000	0	#NUM!	#NUM!
Q7KMI3		BcDNA.LD23371	0	27155000	#DIV/0!	∞
Q4AB57;P84051	Histone H2A	His2A:CG33859;His2A	0	23243000	#DIV/0!	∞
P91938-4;P91938-2;P91938-3;P91938	Thioredoxin reductase 1, mitochondrial	Trxr-1	0	0	#DIV/0!	#DIV/0!
Q02308-2;Q02308	Protein hairless	H	0	37813000	#DIV/0!	∞
Q05344	FACT complex subunit Ssrp1	Ssrp	0	12598000	#DIV/0!	∞
Q05913	General transcription factor IIF subunit 1	TfIIFalpha	0	37928000	#DIV/0!	∞
Q09103-3;A0A023GPM5;M9MSN3;X2JE67;X2JEJ9;M9MS31;M9PH20;M9PHG3;Q09103-2;Q09103	Eye-specific diacylglycerol kinase;Diacylglycerol kinase	rdgA	422040000	0	#NUM!	#NUM!
Q0E8X7			0	0	#DIV/0!	#DIV/0!
Q0E980			49981000	0	#NUM!	#NUM!
Q0E9A1;A1Z942;A1Z943;E1JH47;Q7JQK6;A0A0B4LGA3;Q961I1;A0A0B4LF95;A1Z944;Q1RL13		nemy	0	0	#DIV/0!	#DIV/0!
Q0KIE7		Ank	9973000	0	#NUM!	#NUM!
Q23972;Q23972-2	Protein Smaug	smg	0	242980000	#DIV/0!	∞
Q23973	Protein matrimony	mtrm	0	26943000	#DIV/0!	∞
Q24113		nonA-l	24975000	0	#NUM!	#NUM!
X2JKU5;Q24186;Q9VFE4;A0A0B4K683	40S ribosomal protein S5a;40S ribosomal protein S5b	RpS5a;RpS5b	0	111780000	#DIV/0!	∞
Q24318-2;Q24318;A0A0B4KEQ0	Transcription factor Dp	Dp	0	13979000	#DIV/0!	∞
Q24319	Dolichyl-diphosphooligosaccharide--protein glycosyltransferase 48 kDa subunit	Ost48	0	11276000	#DIV/0!	∞
X2J9V3;Q24423	Zinc finger protein Noc	noc	0	11023000	#DIV/0!	∞
Q8SYR3;Q24491	RNA-binding protein Rsf1	Rsf1	0	63619000	#DIV/0!	∞
Q24572	Probable histone-binding protein Caf1	Caf1	0	51276000	#DIV/0!	∞
Q26416	Adult cuticle protein 1	Acp1	0	0	#DIV/0!	#DIV/0!
Q59E30;Q95RI5;M9PFH6;M9PFW1;Q59E29;Q86BI4	Failed axon connections	fax	0	242790000	#DIV/0!	∞
Q5U126			429670000	0	#NUM!	#NUM!
Q86BP9;X2J8K5			12376000	0	#NUM!	#NUM!
Q709R6-2;Q709R6		bocks	0	0	#DIV/0!	#DIV/0!
Q76NQ0	Dolichyl-diphosphooligosaccharide--protein glycosyltransferase subunit 1		0	0	#DIV/0!	#DIV/0!
Q7JNE1		prod	50947000	0	#NUM!	#NUM!
Q7JRA5			128850000	0	#NUM!	#NUM!
Q7JRC0			0	56160000	#DIV/0!	∞
Q7JUW8			97925000	0	#NUM!	#NUM!
Q7JVH0			0	103020000	#DIV/0!	∞
Q7JVH6			0	0	#DIV/0!	#DIV/0!
Q7JVL3		Prp38	0	0	#DIV/0!	#DIV/0!
Q7JVP4		Br140	0	53222000	#DIV/0!	∞
Q7JVY2		dup	0	104340000	#DIV/0!	∞
Q7JWQ7		Swim	102590000	0	#NUM!	#NUM!
Q7JXZ2		Eip55E	0	64205000	#DIV/0!	∞
Q7JY89			0	0	#DIV/0!	#DIV/0!
Q7JZN0		Sec61beta	0	0	#DIV/0!	#DIV/0!
Q7JZZ3			0	5331000	#DIV/0!	∞
Q7K0B6		GstT1	51411000	0	#NUM!	#NUM!
Q8SXK2			0	0	#DIV/0!	#DIV/0!
Q7K0W4		CG6564	119280000	0	#NUM!	#NUM!
Q7K0X3			0	0	#DIV/0!	#DIV/0!
Q7K159		mip40	0	25014000	#DIV/0!	∞
Q7K2U6			0	0	#DIV/0!	#DIV/0!
Q7K3D8		DMAP1	0	45692000	#DIV/0!	∞
Q7K3Z3		p47	83923000	0	#NUM!	#NUM!
Q7K4I5	UBX domain-containing protein 7	CG8892-RB	0	0	#DIV/0!	#DIV/0!
Q7K5J8		Cpr57A	0	0	#DIV/0!	#DIV/0!
Q7K5K9		S-Lap8	0	17205000	#DIV/0!	∞
Q7K5M0		scaf	95254000	0	#NUM!	#NUM!
Q7KK96	Structural maintenance of chromosomes protein	SMC2	0	0	#DIV/0!	#DIV/0!
Q7KLX3		Tapdelta	0	0	#DIV/0!	#DIV/0!
Q7KML2	Probable peroxisomal acyl-coenzyme A oxidase 1	CG5009	0	82345000	#DIV/0!	∞
Q7KMQ0		Rpt1	0	16184000	#DIV/0!	∞
Q7KSM5		Aos1	0	39653000	#DIV/0!	∞
Q9VM57;Q7KTL4;Q7KTL5		sip2	0	0	#DIV/0!	#DIV/0!
Q7KUA4		Uba2	0	0	#DIV/0!	#DIV/0!
Q7KVI9;Q9W1Q4			0	18840000	#DIV/0!	∞
Q7KVJ1			0	0	#DIV/0!	#DIV/0!
Q7KW39-2;Q7KW39	Probable methylmalonate-semialdehyde dehydrogenase [acylating], mitochondrial	CG17896	77517000	0	#NUM!	#NUM!
Q7PLI0		p120ctn	41369000	0	#NUM!	#NUM!
Q7PLI7	Serine/threonine-protein kinase CG17528	CG17528	0	0	#DIV/0!	#DIV/0!
Q7PLS8	Integrator complex subunit 3 homolog	IntS3	0	8754400	#DIV/0!	∞
Q7YZH1	PHD finger protein rhinoceros	rno	0	0	#DIV/0!	#DIV/0!
X2JKW3;Q86B47-2;Q86B47	Probable ATP-dependent RNA helicase CG8611	CG8611	0	0	#DIV/0!	#DIV/0!
Q9VGG3;Q86B99		CG14732	0	0	#DIV/0!	#DIV/0!
Q9VUZ2;Q86BP6		elg1	0	25296000	#DIV/0!	∞
Q86BY9	Protein rigor mortis	rig	0	0	#DIV/0!	#DIV/0!
Q8I0S9;Q9V9T5			0	0	#DIV/0!	#DIV/0!
Q8IH00	Nucleolar protein 6	Mat89Ba	0	0	#DIV/0!	#DIV/0!
Q8IMI7;Q9VA91	40S ribosomal protein S7	RpS7	0	494010000	#DIV/0!	∞
Q8IMP6-2;Q8IMP6	Protein SPT2 homolog	CG5815	0	4762100	#DIV/0!	∞
Q8IMW8		BEST:GH24664	0	0	#DIV/0!	#DIV/0!
Q9VFH2;Q8INF6		Hexim	0	0	#DIV/0!	#DIV/0!
Q8INK2;Q9VGM2;Q8INK3		fabp	0	0	#DIV/0!	#DIV/0!
Q8IP68			0	40933000	#DIV/0!	∞
Q8IP94;Q9VKB0		Aats-thr	0	51483000	#DIV/0!	∞
Q95SJ2;Q9VM81;Q8IPJ1			0	0	#DIV/0!	#DIV/0!
Q8IPP8;Q9VNF3			0	44208000	#DIV/0!	∞
Q9VQ61;Q8IPY3	Aspartate aminotransferase	Got2	0	18367000	#DIV/0!	∞
Q8IPZ3			0	12674000	#DIV/0!	∞
Q8IQ85;Q9VS45		RhoGEF4	0	0	#DIV/0!	#DIV/0!
Q8IQT4			157060000	0	#NUM!	#NUM!
Q8IR10		TwdlY	0	29428000	#DIV/0!	∞
Q8IR41;Q9VXX6			0	0	#DIV/0!	#DIV/0!
Q8IR93;Q9VZ20		Dlic	0	63137000	#DIV/0!	∞
Q8IRB1			251740000	0	#NUM!	#NUM!
Q8IRB2		CG32249-RA	102840000	0	#NUM!	#NUM!
Q8IRB3			0	0	#DIV/0!	#DIV/0!
Q8IRB5	Claspin homolog	CG32251	0	0	#DIV/0!	#DIV/0!
Q8ML70	Immune-induced peptides;Immune-induced peptide 10;Immune-induced peptide 12;Immune-induced peptide 13;Immune-induced peptide 24	IM10	0	154320000	#DIV/0!	∞
Q8MSI2		Scp1	163580000	0	#NUM!	#NUM!
Q9VAX7;Q8MST5		betaTub97EF	0	0	#DIV/0!	#DIV/0!
Q8MSW0		Aats-ile	0	33524000	#DIV/0!	∞
Q8MZ06		Cpr65Eb	42130000	0	#NUM!	#NUM!
Q8ST83	Polycomb protein PHO	pho	0	0	#DIV/0!	#DIV/0!
Q8SX76		pch2	0	0	#DIV/0!	#DIV/0!
Q8SXU3			0	49233000	#DIV/0!	∞
Q8SZ15			0	99650000	#DIV/0!	∞
Q8SZ23			50858000	0	#NUM!	#NUM!
Q8T3Y1			0	25104000	#DIV/0!	∞
Q8T9H0;Q9VIJ3		CG9328-RA	0	41618000	#DIV/0!	∞
Q94546	Another transcription unit protein	Atu	0	0	#DIV/0!	#DIV/0!
Q95RB2		Cpr49Ae	447800000	0	#NUM!	#NUM!
Q960E9			0	0	#DIV/0!	#DIV/0!
Q9VIF0	Nucleolar complex protein 2 homolog	CG9246	0	0	#DIV/0!	#DIV/0!
Q961R8;Q9VUK8		Aats-gly	0	0	#DIV/0!	#DIV/0!
Q961S1;Q9W4A9		RhoGAP5A	0	0	#DIV/0!	#DIV/0!
Q9VRZ1;Q967S0	Amidophosphoribosyltransferase	Prat2	0	0	#DIV/0!	#DIV/0!
Q9I7J0			0	0	#DIV/0!	#DIV/0!
Q9VIT3		msb1l	0	0	#DIV/0!	#DIV/0!
Q9I7T7-2;Q9I7T7	La-related protein CG11505	CG11505	0	19589000	#DIV/0!	∞
Q9NDJ2-2	Helicase domino	dom	0	9288300	#DIV/0!	∞
Q9TVP3-3;Q9TVP3-2;Q9TVP3	J domain-containing protein	jdp	10028000	0	#NUM!	#NUM!
Q9U915	Adenylate kinase	Adk2	196270000	0	#NUM!	#NUM!
Q9V3B6	Protein CWC15 homolog	c12.1	0	80327000	#DIV/0!	∞
Q9V3C4		Gem3	30878000	0	#NUM!	#NUM!
Q9V3C6		EG:BACR42I17.10	59595000	0	#NUM!	#NUM!
Q9V3E9		spag	0	153690000	#DIV/0!	∞
Q9V3J4		Sec13	0	20789000	#DIV/0!	∞
X2J8Y6;Q9V3R1	Accessory gland protein Acp36DE	Acp36DE	0	0	#DIV/0!	#DIV/0!
Q9V3Z4		Rpn5	0	43805000	#DIV/0!	∞
Q9V405		Rpt3	0	0	#DIV/0!	#DIV/0!
Q9V406		crp	0	4641000	#DIV/0!	∞
Q9V434		Aats-asn	0	0	#DIV/0!	#DIV/0!
Q9V436		Rpn12	41473000	0	#NUM!	#NUM!
Q9V438		CaBP1	0	80019000	#DIV/0!	∞
X2J4W8;Q9V447	Krueppel homolog 2	Kr-h2	0	0	#DIV/0!	#DIV/0!
Q9V4N3	Cytochrome b5	Cyt-b5	0	46522000	#DIV/0!	∞
Q9V4Z9	Protein lines	lin	0	0	#DIV/0!	#DIV/0!
Q9V521	Phenoloxidase 2	PPO2	74275000	0	#NUM!	#NUM!
Q9V9M7		RpL21	0	0	#DIV/0!	#DIV/0!
Q9V9Q4			0	83665000	#DIV/0!	∞
Q9V9R2		Cul2	0	21718000	#DIV/0!	∞
Q9V9S8;Q9V9S8-2;Q9V9S8-3	Ferrochelatase, mitochondrial	FeCh	0	45920000	#DIV/0!	∞
Q9V9U0			0	0	#DIV/0!	#DIV/0!
Q9V9U3;Q8I0J1;Q8IMG1			87067000	0	#NUM!	#NUM!
Q9VA18		l(3)03670	108360000	0	#NUM!	#NUM!
Q9VA32		Cpr100A	0	4957200	#DIV/0!	∞
Q9VAM5		Brd8	0	0	#DIV/0!	#DIV/0!
Q9VAQ7	Pre-mRNA-splicing factor Slu7	Slu7	53085000	0	#NUM!	#NUM!
Q9VAW8;Q24404		Mst98Ca;Mst98Cb	0	24441000	#DIV/0!	∞
Q9VAY2		Gp93	0	51283000	#DIV/0!	∞
Q9VB05		ALiX	0	17423000	#DIV/0!	∞
Q9VKP5			0	0	#DIV/0!	#DIV/0!
Q9VB81		Cpr97Eb	14823000	0	#NUM!	#NUM!
Q9VB83			22013000	0	#NUM!	#NUM!
Q9VBD0		Tb	65557000	0	#NUM!	#NUM!
Q9VBD6		TwdlJ	60283000	0	#NUM!	#NUM!
Q9VBD8		TwdlO	245770000	0	#NUM!	#NUM!
Q9VBE1		TwdlP	0	0	#DIV/0!	#DIV/0!
Q9VBE6			0	0	#DIV/0!	#DIV/0!
Q9VBH8		RpL34a	0	0	#DIV/0!	#DIV/0!
Q9VBI2	UMP-CMP kinase	Dak1	0	0	#DIV/0!	#DIV/0!
Q9VBI3		Vps2	0	0	#DIV/0!	#DIV/0!
Q9VBK9			0	99321000	#DIV/0!	∞
Q9VBU2		RIOK2	0	15517000	#DIV/0!	∞
Q9VC24			0	0	#DIV/0!	#DIV/0!
Q9VC36		polybromo	0	0	#DIV/0!	#DIV/0!
Q9VL96	Pescadillo homolog	CG4364	0	0	#DIV/0!	#DIV/0!
Q9VC93		Dis3	0	32066000	#DIV/0!	∞
Q9VCC6			0	25410000	#DIV/0!	∞
Q9VCL4			0	0	#DIV/0!	#DIV/0!
Q9VCU5	Mitochondrial ribosome-associated GTPase 1	CG17141	0	0	#DIV/0!	#DIV/0!
Q9VD01		Pebp1	0	0	#DIV/0!	#DIV/0!
Q9VD14			98300000	0	#NUM!	#NUM!
Q9VD48			0	79448000	#DIV/0!	∞
Q9VDQ3			0	28307000	#DIV/0!	∞
Q9VE85		Nup43	0	0	#DIV/0!	#DIV/0!
Q9VEA1		eIF-1A	35194000	0	#NUM!	#NUM!
Q9VEB6			8247100	0	#NUM!	#NUM!
Q9VEJ9			0	0	#DIV/0!	#DIV/0!
Q9VND2		Snm1	0	0	#DIV/0!	#DIV/0!
Q9VEN3		GckIII	0	0	#DIV/0!	#DIV/0!
Q9VEV3			0	0	#DIV/0!	#DIV/0!
Q9VF26	Probable ATP-dependent RNA helicase spindle-E	spn-E	0	0	#DIV/0!	#DIV/0!
Q9VF56			0	25664000	#DIV/0!	∞
Q9VF87	Cytoplasmic FMR1-interacting protein	Sra-1	0	12741000	#DIV/0!	∞
Q9VFE6	RRP15-like protein	CG3817	0	0	#DIV/0!	#DIV/0!
Q9VFF0		UQCR-C1	140660000	0	#NUM!	#NUM!
Q9VG06		CG17327-RA	0	64921000	#DIV/0!	∞
Q9VGA4		MBD-R2	0	46683000	#DIV/0!	∞
Q9VGH5		glo	0	0	#DIV/0!	#DIV/0!
Q9VH00			0	0	#DIV/0!	#DIV/0!
Q9VHI7			9731300	0	#NUM!	#NUM!
Q9VHK6		IscU	0	10667000	#DIV/0!	∞
Q9VHL2		Tcp-1eta	34590000	0	#NUM!	#NUM!
Q9VHP9;A0A0B4LGX0		Cenp-C	0	0	#DIV/0!	#DIV/0!
Q9VI10	Probable small nuclear ribonucleoprotein Sm D2	SmD2	0	0	#DIV/0!	#DIV/0!
Q9VID9			0	8218600	#DIV/0!	∞
Q9VIQ5			0	31450000	#DIV/0!	∞
Q9VIQ8		COX4	61552000	0	#NUM!	#NUM!
Q9VUL6			0	0	#DIV/0!	#DIV/0!
Q9VIV8			0	0	#DIV/0!	#DIV/0!
Q9VIZ3		l(2)37Cb	0	0	#DIV/0!	#DIV/0!
Q9VJ19		RpL30	0	14072000	#DIV/0!	∞
X2J6U8;Q9VJ35		ssp3	0	52341000	#DIV/0!	∞
Q9VJ75			13518000	0	#NUM!	#NUM!
Q9VJC7	Elongation factor Ts, mitochondrial	CG6412	0	0	#DIV/0!	#DIV/0!
Q9VJD4		Sgt	0	7181300	#DIV/0!	∞
X2JKF2;Q9VXT5	CWF19-like protein 2 homolog	CG9213	0	0	#DIV/0!	#DIV/0!
Q9VJH2		mdy	0	0	#DIV/0!	#DIV/0!
Q9VJJ0	Proteasome subunit beta type	Prosbeta4	0	0	#DIV/0!	#DIV/0!
Q9VJJ1			0	42768000	#DIV/0!	∞
Q9VJQ6		dyn-p25	0	65365000	#DIV/0!	∞
Q9VK60			0	11137000	#DIV/0!	∞
Q9VK89	Probable tRNA (guanine(26)-N(2))-dimethyltransferase	CG6388	0	31571000	#DIV/0!	∞
Q9VK96			0	0	#DIV/0!	#DIV/0!
Q9VKE2		Cry	502510000	0	#NUM!	#NUM!
X2J7U0;Q9VKM1	Piwi-like protein;Protein piwi	piwi	0	55080000	#DIV/0!	∞
Q9VKQ2			173050000	0	#NUM!	#NUM!
Q9VKS2			68191000	0	#NUM!	#NUM!
Q9VKX2	Malate dehydrogenase	Mdh1	0	6617600	#DIV/0!	∞
Q9VL01		CG5390-RA	16457000	0	#NUM!	#NUM!
Q9VL68			0	31049000	#DIV/0!	∞
Q9W020	Nucleolar MIF4G domain-containing protein 1 homolog	CG9004	0	0	#DIV/0!	#DIV/0!
Q9VLC5		Aldh	0	0	#DIV/0!	#DIV/0!
Q9VLK1			0	0	#DIV/0!	#DIV/0!
Q9VLS9	Beta-lactamase-like protein 2 homolog	CG12375	0	0	#DIV/0!	#DIV/0!
Q9VLX9			0	0	#DIV/0!	#DIV/0!
Q9VLY1			376870000	0	#NUM!	#NUM!
Q9VM07			106600000	0	#NUM!	#NUM!
Q9VM17	SOSS complex subunit B homolog	CG5181	0	52963000	#DIV/0!	∞
Q9VM36			0	38974000	#DIV/0!	∞
Q9VMG7		Muc26B	84523000	0	#NUM!	#NUM!
Q9VMM7		CG11030-RA	0	0	#DIV/0!	#DIV/0!
Q9VMS1		cype	25873000	0	#NUM!	#NUM!
Q9VMZ6		TwdlG	0	0	#DIV/0!	#DIV/0!
Q9VMZ8		TwdlV	0	0	#DIV/0!	#DIV/0!
Q9VNA3			0	0	#DIV/0!	#DIV/0!
Q9VND7			0	0	#DIV/0!	#DIV/0!
Q9VNE9	60S ribosomal protein L13a	RpL13A	0	40504000	#DIV/0!	∞
Q9VNN3			0	0	#DIV/0!	#DIV/0!
Q9VNP0		Osi18	26810000	0	#NUM!	#NUM!
Q9VNP6			0	0	#DIV/0!	#DIV/0!
Q9VNW6			196140000	0	#NUM!	#NUM!
Q9VNY3			0	28042000	#DIV/0!	∞
Q9VP05;H8F4P0;M9PII7	Mediator of RNA polymerase II transcription subunit 1	MED1	0	78828000	#DIV/0!	∞
Q9VPE2		ND-39	0	0	#DIV/0!	#DIV/0!
Q9VPL0			0	35545000	#DIV/0!	∞
Q9VPQ2			0	0	#DIV/0!	#DIV/0!
Q9VPU1;Q8IPW2		dock	0	0	#DIV/0!	#DIV/0!
Q9VQH5		Cpr23B	0	0	#DIV/0!	#DIV/0!
Q9VQK7			0	0	#DIV/0!	#DIV/0!
Q9VQL1			0	0	#DIV/0!	#DIV/0!
Q9VQL7;B7Z001			215770000	0	#NUM!	#NUM!
Q9VQR5			19433000	0	#NUM!	#NUM!
Q9VQY7			0	0	#DIV/0!	#DIV/0!
Q9VRJ4			0	0	#DIV/0!	#DIV/0!
Q9VRL0		Cyt-c1	85596000	0	#NUM!	#NUM!
Q9VRP5-7;Q9VRP5	Ubiquitin carboxyl-terminal hydrolase 36	scny	0	9702400	#DIV/0!	∞
Q9VRY4		velo	51427000	0	#NUM!	#NUM!
Q9VS55		CTCF	0	21694000	#DIV/0!	∞
Q9VS75			98304000	0	#NUM!	#NUM!
Q9VS76		CG8541-RA	171300000	0	#NUM!	#NUM!
Q9VS81			0	0	#DIV/0!	#DIV/0!
Q9VSA9			0	22235000	#DIV/0!	∞
Q9VSC5			0	0	#DIV/0!	#DIV/0!
Q9VSD6		msk	0	0	#DIV/0!	#DIV/0!
Q9VSH7		Cpr66Cb	364170000	0	#NUM!	#NUM!
Q9VSS2	Signal recognition particle subunit SRP68	Srp68	0	98412000	#DIV/0!	∞
Q9VSU6		Dhpr	37106000	0	#NUM!	#NUM!
Q9VSW4		CG4447-RA	0	182750000	#DIV/0!	∞
Q9VSW5;M9PF35	Kinesin-like protein	Klp67A	0	56016000	#DIV/0!	∞
Q9W3Y0	Zinc finger protein 593 homolog	CG3224	0	0	#DIV/0!	#DIV/0!
Q9VT41		defl	0	0	#DIV/0!	#DIV/0!
Q9VTB0			0	134100000	#DIV/0!	∞
Q9VTE6			0	0	#DIV/0!	#DIV/0!
Q9VTW1;Q9VTW0;X2JB05;X2JGL7			0	0	#DIV/0!	#DIV/0!
Q9VTY6	Ubiquitin-conjugating enzyme E2 C	vih	0	0	#DIV/0!	#DIV/0!
Q9VTZ7			0	0	#DIV/0!	#DIV/0!
Q9VU02	Probable small nuclear ribonucleoprotein Sm D1	SmD1	0	2141700	#DIV/0!	∞
Q9VU35;Q9VFN5			0	59770000	#DIV/0!	∞
Q9VU88		Liprin-beta	0	34999000	#DIV/0!	∞
Q9VUA5		ssp2	0	19154000	#DIV/0!	∞
Q9VUM1		Prp31	0	0	#DIV/0!	#DIV/0!
Q9VUQ9		dop	0	14519000	#DIV/0!	∞
Q9VUV9	Putative U5 small nuclear ribonucleoprotein 200 kDa helicase	l(3)72Ab	0	0	#DIV/0!	#DIV/0!
Q9VUY4			0	1275800000	#DIV/0!	∞
Q9VUZ0	Translocon-associated protein subunit beta	SsRbeta	0	0	#DIV/0!	#DIV/0!
Q9VUZ8		PDCD-5	0	0	#DIV/0!	#DIV/0!
Q9VV19		CG13046-RB	90166000	0	#NUM!	#NUM!
Q9VV20			26074000	0	#NUM!	#NUM!
Q9VV46		Cpr72Ec	109860000	0	#NUM!	#NUM!
Q9VV79		spd-2	0	0	#DIV/0!	#DIV/0!
Q9VVB7		Lmpt	60305000	0	#NUM!	#NUM!
Q9VVC1			32750000	0	#NUM!	#NUM!
Q9VVK8			0	0	#DIV/0!	#DIV/0!
Q9VVN4	ATR-interacting protein mus304	mus304	0	0	#DIV/0!	#DIV/0!
Q9VVS5		Nufip	0	0	#DIV/0!	#DIV/0!
Q9VVU1		CG3902-RA	12326000	0	#NUM!	#NUM!
Q9VW51	RNA polymerase II elongation factor Ell	Ell	0	21165000	#DIV/0!	∞
Q9VW54		Rpn1	7794300	0	#NUM!	#NUM!
Q9VW68			0	68101000	#DIV/0!	∞
Q9VWH4;Q9VWH4-2	Probable isocitrate dehydrogenase [NAD] subunit alpha, mitochondrial	l(1)G0156	37004000	0	#NUM!	#NUM!
Q9VWI6		kek5	0	22161000	#DIV/0!	∞
Q9VWK5		Ulp1	0	0	#DIV/0!	#DIV/0!
Q9VWP1		Usp39	0	75785000	#DIV/0!	∞
X2JFX0;Q9VX25	Ubiquitin-conjugating enzyme E2 S	CG8188	0	87480000	#DIV/0!	∞
Q9VX38			0	0	#DIV/0!	#DIV/0!
Q9VX59		f	0	0	#DIV/0!	#DIV/0!
Q9VX62		CG8675-RA	0	53866000	#DIV/0!	∞
Q9VX77			0	0	#DIV/0!	#DIV/0!
Q9VX94			52164000	0	#NUM!	#NUM!
Q9VXF9		rngo	137550000	0	#NUM!	#NUM!
Q9VXK6	Eukaryotic translation initiation factor 5	eIF5	0	0	#DIV/0!	#DIV/0!
Q9VY00		CG9503-RA	0	0	#DIV/0!	#DIV/0!
Q9VY08		CG9518-RA	0	0	#DIV/0!	#DIV/0!
Q9VY31			691070000	0	#NUM!	#NUM!
Q9VY44		mRNA-cap	0	0	#DIV/0!	#DIV/0!
Q9VY58			57253000	0	#NUM!	#NUM!
Q9VY62			0	914050000	#DIV/0!	∞
Q9VY92			0	0	#DIV/0!	#DIV/0!
Q9VY97		mus101	0	60672000	#DIV/0!	∞
Q9VYI6		CG4410	0	17635000	#DIV/0!	∞
Q9VYM5		Cpr11A	0	0	#DIV/0!	#DIV/0!
Q9VYM9			146840000	0	#NUM!	#NUM!
X2JBC1;Q9VYS3	Regulator of nonsense transcripts 1 homolog	Upf1	0	78236000	#DIV/0!	∞
Q9VZ30			0	0	#DIV/0!	#DIV/0!
Q9VZ59;X2JEE5			0	19967000	#DIV/0!	∞
Q9VZC0			135580000	0	#NUM!	#NUM!
Q9VZE4			0	24545000	#DIV/0!	∞
Q9VZF2			0	0	#DIV/0!	#DIV/0!
Q9VZF4	F-box/WD repeat-containing protein 7	ago	73097000	0	#NUM!	#NUM!
Q9VZF5	Kinesin-like protein	pav	0	137520000	#DIV/0!	∞
Q9VZI2		Ack	0	0	#DIV/0!	#DIV/0!
Q9VZJ2			27134000	0	#NUM!	#NUM!
Q9VZL3		Sc2	0	16942000	#DIV/0!	∞
Q9VZQ7			0	0	#DIV/0!	#DIV/0!
Q9VZS3	Protein translation factor SUI1 homolog	CG17737	0	0	#DIV/0!	#DIV/0!
Q9VZU0		CG12032	0	24582000	#DIV/0!	∞
Q9W029		yellow-g	0	12881000	#DIV/0!	∞
Q9W0B6			0	7308800	#DIV/0!	∞
Q9W0B8	Coatomer subunit alpha	alphaCOP	0	0	#DIV/0!	#DIV/0!
Q9W0G1-2;Q9W0G1	Tyrosine-protein phosphatase non-receptor type 61F	Ptp61F	0	20151000	#DIV/0!	∞
Q9W0L7;M9PDK3		Usp10	96787000	0	#NUM!	#NUM!
Q9W0P4			0	19180000	#DIV/0!	∞
Q9W0R3	Tyrosine-protein phosphatase	Ptpmeg	0	0	#DIV/0!	#DIV/0!
Q9W0S5		miple1	127750000	0	#NUM!	#NUM!
Q9W1B9		RpL12	0	0	#DIV/0!	#DIV/0!
Q9W1L2			11680000	0	#NUM!	#NUM!
Q9W1R5	Protein virilizer	vir	46493000	0	#NUM!	#NUM!
Q9W227	Peptidyl-prolyl cis-trans isomerase		0	20296000	#DIV/0!	∞
Q9W260		wrapper	0	0	#DIV/0!	#DIV/0!
Q9W2F1			0	0	#DIV/0!	#DIV/0!
Q9W2P4		CG15650-RA	0	0	#DIV/0!	#DIV/0!
Q9W384		dalao	0	10296000	#DIV/0!	∞
Q9W394			0	0	#DIV/0!	#DIV/0!
Q9W3G1			93658000	0	#NUM!	#NUM!
Q9W3N9			0	0	#DIV/0!	#DIV/0!
Q9W3X8			0	0	#DIV/0!	#DIV/0!
Q9W3Y3			0	170400000	#DIV/0!	∞
Q9W401;Q9W401-2	Probable citrate synthase, mitochondrial	kdn	0	0	#DIV/0!	#DIV/0!
Q9W414		Rpt4	0	0	#DIV/0!	#DIV/0!
Q9W485		IntS6	0	15557000	#DIV/0!	∞
Q9W4H8		Pp2C1	0	0	#DIV/0!	#DIV/0!
Q9W4J4			0	87573000	#DIV/0!	∞
Q9W4U8			0	0	#DIV/0!	#DIV/0!
Q9W4W7		EG:100G10.6	0	27163000	#DIV/0!	∞
X2JAA8;Q9W517;Q9W517-2	Protein wings apart-like	wapl	0	20299000	#DIV/0!	∞
Q9W542		mip130	68220000	0	#NUM!	#NUM!
Q9W585		Rab27	0	265790000	#DIV/0!	∞
X2JA43;Q9W590	Large subunit GTPase 1 homolog	Ns3	0	0	#DIV/0!	#DIV/0!
Q9W5W9		Phf7	0	33827000	#DIV/0!	∞
Q9XZ15		Osi6	30843000	0	#NUM!	#NUM!
Q9XZ34		Rif1	0	0	#DIV/0!	#DIV/0!
Q9Y0Z1		BcDNA.LD23876	43721000	0	#NUM!	#NUM!
P15619	Serendipity locus protein H-1	wdn	68023000	0	#NUM!	#NUM!
P17704	40S ribosomal protein S17	RpS17	65192000	0	#NUM!	#NUM!
M9PBM1;Q94535	Splicing factor U2af 38 kDa subunit	U2af38	38125000	0	#NUM!	#NUM!
E2QD64;Q7K4H4	Bifunctional lysine-specific demethylase and histidyl-hydroxylase NO66	CG2982	89992000	0	#NUM!	#NUM!
A0A0B4LH25;Q9W2K4;A8DYK5			0	0	#DIV/0!	#DIV/0!
Q9VTP4	60S ribosomal protein L10a-2	RpL10Ab	0	49319000	#DIV/0!	∞
P22769	Proteasome subunit alpha type-7-1	Prosalpha4	93882000	0	#NUM!	#NUM!
C6SUW3;P55935;Q95RG1	40S ribosomal protein S9	RpS9	20111000	0	#NUM!	#NUM!
Q9V460-2;Q9V460	Transcription elongation factor SPT5	Spt5	39102000	0	#NUM!	#NUM!
A0A0B4KGY9;A0A0B4K6K8;Q9VBQ1;A0A0B4KHV4;Q8IMS8		msi	0	68113000	#DIV/0!	∞
A4V3W2;A4V3W1;Q0KHW6;A8JUV9;M9PGC4;M9PGV7;P18431-4;P18431;P18431-3;P18431-1;Q7KVY5;C0PUX5	Protein kinase shaggy	sgg	0	0	#DIV/0!	#DIV/0!
A0A023GQA5;P24156	Protein l(2)37Cc	l(2)37Cc	84744000	0	#NUM!	#NUM!
P34739	Transcription termination factor 2	lds	0	0	#DIV/0!	#DIV/0!
X2J950;Q03334	40S ribosomal protein S13	RpS13	0	129700000	#DIV/0!	∞
Q9W2X6		ATPsyndelta	39772000	0	#NUM!	#NUM!
M9PDA6;Q9VIK9	Methyltransferase-like protein 13	CG2614	0	0	#DIV/0!	#DIV/0!
Q9VJZ1		CG9302-RA	0	0	#DIV/0!	#DIV/0!
A0A0B4KI43;Q9VB55;A0A0B4KHZ0;A8JRE3;A0A0B4K7W6		woc	0	56456000	#DIV/0!	∞
M9PBX0;P42003	Mothers against decapentaplegic homolog;Protein mothers against dpp	Mad	0	39174000	#DIV/0!	∞
P35875-3;P35875;P35875-2	Poly [ADP-ribose] polymerase	Parp	90244000	0	#NUM!	#NUM!
Q9VH64			0	232130000	#DIV/0!	∞
M9PFM5;M9PFS6;P25439-2;P25439	ATP-dependent helicase brm	brm	0	242400000	#DIV/0!	∞
Q9VNE2	Protein krasavietz	kra	53480000	0	#NUM!	#NUM!
Q9VB10			0	238530000	#DIV/0!	∞
B7YZQ1;Q9W179;Q8MLP1;Q59E61;A4UZU8		slik	66353000	0	#NUM!	#NUM!
M9PDG3;M9PD57;P40798-2;P40798	Protein shuttle craft	stc	0	53773000	#DIV/0!	∞
E1JIK0;P48810;P48810-2	Heterogeneous nuclear ribonucleoprotein 87F	Hrb87F	0	445760000	#DIV/0!	∞
Q7KVX5;Q9W4N8		Vap-33A	20188000	0	#NUM!	#NUM!
A8JV07			157150000	0	#NUM!	#NUM!
X2J5P0;Q9VKH9	Kinesin-like protein	cana	258790000	0	#NUM!	#NUM!
Q9VCE3;Q8IMX4		Rox8	0	66654000	#DIV/0!	∞
Q9VBN5	60S ribosomal protein L27	RpL27	0	44919000	#DIV/0!	∞
B7Z098;Q9VNX8	Eukaryotic translation initiation factor 2A	CG7414	0	250840000	#DIV/0!	∞
A0A0B4KHD9;A0A0B4KHS5;Q9VC90;A0A0B4KI02;Q8IGI0			0	143090000	#DIV/0!	∞
Q9W3R9;X2JE07		CG1677-RA	39948000	0	#NUM!	#NUM!
Q6NP69		gfzf	0	0	#DIV/0!	#DIV/0!
P14318	Muscle-specific protein 20	Mp20	114910000	0	#NUM!	#NUM!
Q9VWG1;M9NHC5;Q8IQW5		HspB8	267930000	0	#NUM!	#NUM!
Q8IMB8;Q1RKY9;Q8IMB9;L0MLJ3;Q9V4C1;H9XVM8;H9XVM9			0	0	#DIV/0!	#DIV/0!
Q0KHZ6			0	216420000	#DIV/0!	∞
P00334	Alcohol dehydrogenase	Adh	413970000	0	#NUM!	#NUM!
Q94523	Succinate dehydrogenase [ubiquinone] flavoprotein subunit, mitochondrial	SdhA	19089000	0	#NUM!	#NUM!
Q7YU05;Q9W4H6;Q7KVX1	Pyruvate dehydrogenase E1 component subunit alpha	l(1)G0334	90591000	0	#NUM!	#NUM!
Q9VVC5;Q8IQQ0;A8JNU6		Nc73EF	245530000	0	#NUM!	#NUM!
P07182	Chorion protein S36	Cp36	0	67860000	#DIV/0!	∞
A4V4Q6;P36188-9;P36188-7;P36188-5;P36188-3;M9PJQ5;M9NH88;M9NFC0;P36188-8;P36188-6;P36188-4;P36188-2;P36188	Troponin I	wupA	126470000	0	#NUM!	#NUM!
Q9VVZ5			710190000	0	#NUM!	#NUM!
Q960M4		Prx5	74439000	0	#NUM!	#NUM!
Q9VU68;Q9VU68-2	Actin-interacting protein 1	flr	91925000	0	#NUM!	#NUM!
Q8IGY1;P06754-1;P06754;P06754-3;P49455-2;P49455;Q6NN28;A0A0B4KG06;P06754-5;A0A0B4K6Y8	Tropomyosin-1, isoforms 9A/A/B;Tropomyosin-1, isoforms 33/34	Tm1	534710000	0	#NUM!	#NUM!
E1JJF7;P07183	Chorion protein S38	Cp38	0	0	#DIV/0!	#DIV/0!
Q9VNZ2			44986000	0	#NUM!	#NUM!
Q9VZR8		CG14960-RA	418130000	0	#NUM!	#NUM!
P07185	Chorion protein S15	Cp15	0	0	#DIV/0!	#DIV/0!
A1ZAJ7			27579000	0	#NUM!	#NUM!
Q7K5N4	Ubiquitin carboxyl-terminal hydrolase calypso	calypso	146280000	0	#NUM!	#NUM!
Q2PDP6		CG12877-RC	0	99271000	#DIV/0!	∞
Q9VUB5		upSET	0	75992000	#DIV/0!	∞
Q9W3K3			0	0	#DIV/0!	#DIV/0!
Q9VM69		nop5	59266000	0	#NUM!	#NUM!
Q6NQY9			0	30384000	#DIV/0!	∞
B7Z0D7;Q9VSE1			0	0	#DIV/0!	#DIV/0!
M9NEV0;Q9VMJ7	Lysine-specific demethylase lid	lid	0	0	#DIV/0!	#DIV/0!
Q9W3W6			34843000	0	#NUM!	#NUM!
A0A0B4LG45;A1ZBW6			58764000	0	#NUM!	#NUM!
Q9VLS0			60384000	0	#NUM!	#NUM!
Q9V4D4		bip2	53206000	0	#NUM!	#NUM!
Q9VEN2		cal1	0	0	#DIV/0!	#DIV/0!
Q9VC60			0	194290000	#DIV/0!	∞
Q9W3C1;X2JD07	Polycomb protein l(1)G0020	l(1)G0020	0	0	#DIV/0!	#DIV/0!
Q9W1H3		Upf3	0	92534000	#DIV/0!	∞
Q9VQK5			0	32580000	#DIV/0!	∞
Q9I7R7			0	0	#DIV/0!	#DIV/0!
A0A0B4K6S1;A0A0B4K6F4;Q8SZN9;E0R905;Q7KSP5		l(3)neo38;l(3)neo38-RA	0	45503000	#DIV/0!	∞
A0A0B4KHX2;Q3LHL9;Q3LHL9-3	Protein winged eye	wge	0	0	#DIV/0!	#DIV/0!
Q9VVC9			0	0	#DIV/0!	#DIV/0!
Q9VZ02			0	0	#DIV/0!	#DIV/0!
Q9VYW4			0	0	#DIV/0!	#DIV/0!
Q6NR22			0	0	#DIV/0!	#DIV/0!
E1JGV6;O44081;A0A0B4K8B2;O44081-2	H/ACA ribonucleoprotein complex subunit 4	Nop60B	67914000	0	#NUM!	#NUM!
Q8SWS3			7359800000	0	#NUM!	#NUM!
Q9VV18			3776900000	0	#NUM!	#NUM!
Q9VYY7;Q960N6;M9PHL2		HP5	69545000	0	#NUM!	#NUM!
Q8SY39		CG6994	80717000	0	#NUM!	#NUM!
Q9VUS0			135110000	0	#NUM!	#NUM!
A8Y560;O17445	Ribosomal protein L15;60S ribosomal protein L15	RpL15	0	372350000	#DIV/0!	∞
Q9VJZ7	Ribosomal RNA processing protein 1 homolog	Nnp-1	63584000	0	#NUM!	#NUM!
E1JHR5;P15007-2;P15007	Enolase	Eno	45027000	0	#NUM!	#NUM!
Q9VKR2		CG17118	31397000	0	#NUM!	#NUM!
Q9VGI8	Bloom syndrome protein homolog	Blm	91602000	0	#NUM!	#NUM!
Q9VVI1			0	70881000	#DIV/0!	∞
X2JEW2;Q9VYA7	RRP12-like protein	CG2691	218220000	0	#NUM!	#NUM!
Q9VHB0			0	38611000	#DIV/0!	∞
Q9VL75		Bka	0	0	#DIV/0!	#DIV/0!
Q9V9Z9	Probable rRNA-processing protein EBP2 homolog	CG1542	24458000	0	#NUM!	#NUM!
C0P8M9		Skadu	476820000	0	#NUM!	#NUM!
Q9W229	40S ribosomal protein S24	RpS24	333300000	0	#NUM!	#NUM!
Q8T6B9	Poly(U)-binding-splicing factor half pint	pUf68	117360000	0	#NUM!	#NUM!
A4V4J0;M9PJN9;E1JJA5;A4V4I8;X2JE15;E1JJA4;M9PHQ0;P27619-2;P27619	Dynamin	shi	28759000	250230000	3.12117	3.12117
Q9W0S7		Tudor-SN	1088700000	8782000000	3.01194	3.01194
Q02427-1;Q02427	RNA-binding protein 1	Rbp1	18248000	130250000	2.83547	2.83547
Q8IRS7;O97428		cib	24251000	170700000	2.81535	2.81535
O46079		EG:39E1.2	33114000	185240000	2.48388	2.48388
Q9VRL1		Uev1A	111390000	550150000	2.30421	2.30421
Q9VDL2;Q86BR8		TFAM	78854000	383940000	2.28363	2.28363
P55830;P55830-2	40S ribosomal protein S3a	RpS3A	278190000	1287600000	2.21054	2.21054
M9PBZ9;P48598-2;P48598	Eukaryotic translation initiation factor 4E	eIF-4E	91000000	413870000	2.18524	2.18524
A0A0B4KGU4;Q9VHP0	ATP-dependent RNA helicase bel	bel	551980000	2477300000	2.16608	2.16608
Q9VZI1;M9PE30	Transgelin	Chd64	90821000	391420000	2.10762	2.10762
Q7KM15	Transcription factor BTF3	bic	97146000	395060000	2.02385	2.02385
Q9GU68	Eukaryotic translation initiation factor 5A	eIF-5A	60765000	244240000	2.00699	2.00699
Q9VPN5		Hop	316420000	1261400000	1.99511	1.99511
M9NEQ9;Q9VWG3	40S ribosomal protein S10b	RpS10b	994330000	3872100000	1.96132	1.96132
E2QD65;P39018	40S ribosomal protein S19a	RpS19a	1702600000	6542900000	1.94219	1.94219
Q9V426		vig	98382000	369830000	1.9104	1.9104
E2QCP0;P84249;P02299	Histone H3;Histone H3.3	His3.3A;His3	980030000	3566600000	1.86365	1.86365
G3M3A2;Q06559	40S ribosomal protein S3	RpS3	413220000	1489900000	1.85023	1.85023
P48588	40S ribosomal protein S25	RpS25	87799000	315700000	1.84628	1.84628
A4V4A5;Q9VZ23	GTP-binding nuclear protein Ran	Ran;ran	374600000	1343100000	1.84214	1.84214
Q9VXF8;Q7KUX7;Q8IR13;X2JC79		Rbp2	773470000	2766800000	1.8388	1.8388
Q9VN25-2;Q9VN25	Eukaryotic translation initiation factor 3 subunit A	eIF3-S10	196030000	697560000	1.83124	1.83124
Q7JZW2;A1ZAH8		RpS15	489070000	1708600000	1.8047	1.8047
P52304	Serine/threonine-protein kinase polo	polo	115400000	401630000	1.79922	1.79922
P32234	GTP-binding protein 128up	128up	74216000	258130000	1.7983	1.7983
Q9V3T8		SC35	50121000	173010000	1.78737	1.78737
Q9VK69	T-complex protein 1 subunit delta		269710000	920630000	1.77121	1.77121
A4V391;P12613	T-complex protein 1 subunit alpha	T-cp1	71340000	240070000	1.75067	1.75067
P17917	Proliferating cell nuclear antigen	PCNA	30154000	99879000	1.72783	1.72783
Q9VAI4			78043000	250710000	1.68368	1.68368
Q960D3;Q9VBX3		vig2	331070000	1063300000	1.68334	1.68334
Q9VEP6	Adenylosuccinate lyase	AdSL	37021000	117840000	1.67041	1.67041
X2JAI4;Q9XYU1	DNA helicase;DNA replication licensing factor Mcm3	Mcm3	100790000	313180000	1.63564	1.63564
E1JJ68;C7LAE4;P19109-3;P19109-4;P19109-2;P19109	ATP-dependent RNA helicase p62	Rm62;Rm62-RE	956810000	2968600000	1.63348	1.63348
Q7K3M5		Dhx15	44162000	136450000	1.62749	1.62749
Q9V597	60S ribosomal protein L31	RpL31	265620000	819440000	1.62527	1.62527
Q9VAW1;Q9VAW2		Moca-cyp	597800000	1842900000	1.62424	1.62424
O62602		lic	79287000	241960000	1.60961	1.60961
P55828	40S ribosomal protein S20	RpS20	438280000	1330400000	1.60194	1.60194
C0MJA0;Q05783	High mobility group protein D	HmgD	597790000	1793500000	1.58507	1.58507
E2QD63;Q86DS1;C4NYP8	Hsc70-interacting protein 2;Hsc70-interacting protein 1	HIP-R;HIP	88534000	262200000	1.56636	1.56636
Q9VB22		pins	60067000	175990000	1.55085	1.55085
P25007	Peptidyl-prolyl cis-trans isomerase	Cyp1	660360000	1854600000	1.48978	1.48978
X2J5E8;Q9VL78	FK506-binding protein 59	FKBP59	94967000	266180000	1.4869	1.4869
A0A126GUT1;Q9VGS2	Translationally-controlled tumor protein homolog	Tctp	52206000	145540000	1.47913	1.47913
A1ZAK7;A1ZAK8;A1ZAK9		Psi	130110000	353430000	1.44169	1.44169
P13496	Dynactin subunit 1	Gl	80884000	218800000	1.43569	1.43569
X2JG50;Q9VWE6	Protein ELYS homolog	CG14215	40050000	105680000	1.39983	1.39983
A0A0B4K6U6;Q08473-3;Q08473-2;Q08473	RNA-binding protein squid	sqd	107980000	284720000	1.39878	1.39878
Q9XZ29	Kinesin-like protein	Klp3A	37119000	97805000	1.39775	1.39775
A4UZZ4;Q9XTL9	Alpha-1,4 glucan phosphorylase;Glycogen phosphorylase	GlyP	39941000	104760000	1.39115	1.39115
X2JDU0;P50882	60S ribosomal protein L9	RpL9	53107000	139010000	1.38821	1.38821
Q9VBU4			115880000	300220000	1.37339	1.37339
P25171	Regulator of chromosome condensation	Rcc1	170790000	442310000	1.37283	1.37283
Q9VXW2			86717000	221540000	1.35318	1.35318
Q7KN62;A0A0B4LFZ4;Q7KN62-3;Q7KN62-2	Transitional endoplasmic reticulum ATPase TER94	TER94	122350000	312560000	1.35312	1.35312
P20439-3;P20439-2;P20439	G2/mitotic-specific cyclin-B	CycB	219610000	556870000	1.3424	1.3424
M9NG39;P41073-3;P41073	Zinc finger protein on ecdysone puffs	Pep	533920000	1351100000	1.33944	1.33944
Q9VZ62		feo	63254000	159110000	1.3308	1.3308
Q7KN75		Dp1	81271000	203350000	1.32315	1.32315
Q9VC48	Methionine aminopeptidase 1		93980000	234170000	1.31713	1.31713
A1ZBE9			28051000	69716000	1.31344	1.31344
P35600	Replication factor C subunit 1	Gnf1	73779000	183210000	1.31222	1.31222
Q9VQZ8			53453000	132670000	1.3115	1.3115
Q9VJ12		Acn	51055000	126160000	1.30513	1.30513
M9MRQ9;Q94522	Succinyl-CoA ligase [ADP/GDP-forming] subunit alpha, mitochondrial	Scsalpha	147080000	360520000	1.29348	1.29348
Q7KV90;M9PBJ7;Q7KV89;Q7KV88;Q9W002;M9PH19		msn	157940000	384530000	1.28372	1.28372
X2JEX8;P06607	Vitellogenin-3	Yp3	6649100000	16149000000	1.28021	1.28021
A0A0B4LGC0;A0A0B4LF88;Q9V6K1-2;Q9V6K1	Tripeptidyl-peptidase 2	TppII	54893000	132440000	1.27064	1.27064
P52295	Importin subunit alpha	Pen	409550000	972600000	1.24781	1.24781
Q24368	Chromatin-remodeling complex ATPase chain Iswi	Iswi	86631000	205580000	1.24674	1.24674
Q9W3M7			86891000	205500000	1.24186	1.24186
Q7KMJ6		nito	59102000	138450000	1.22809	1.22809
O97102	Small ubiquitin-related modifier	smt3	527460000	1219900000	1.20963	1.20963
X2J6D4;P84029	Cytochrome c-2	Cyt-c-p	43097000	99130000	1.20173	1.20173
Q9VFV9		Droj2	249710000	574330000	1.20163	1.20163
Q9VC45	Protein abnormal spindle	asp	58781000	133520000	1.18363	1.18363
Q9XZS3	Translation machinery-associated protein 7 homolog	CG13364	45341000	102680000	1.17927	1.17927
Q9VDK7	Signal recognition particle subunit SRP72	Srp72	41254000	92611000	1.16665	1.16665
Q9W1V3	rRNA 2-O-methyltransferase fibrillarin	Fib	1882300000	4224900000	1.16642	1.16642
M9MRC9;P41092	60S ribosomal protein L27a	RpL27A	203110000	455650000	1.16566	1.16566
Q8IRG6;Q8IRG6-2	FACT complex subunit spt16	dre4	402240000	900260000	1.16229	1.16229
Q9V3W7		SF2	136150000	302900000	1.15364	1.15364
M9PBL3;P02828	Heat shock protein 83	Hsp83	240180000	533550000	1.15151	1.15151
P15348	DNA topoisomerase 2	Top2	201510000	446450000	1.14765	1.14765
Q9W1H8		Thiolase	143170000	316840000	1.14603	1.14603
A0A0B4KGP8;Q24208;P45975	Eukaryotic translation initiation factor 2 subunit 3;Histone-lysine N-methyltransferase Su(var)3-9	eIF-2gamma;Su(var)3-9	35802000	78596000	1.13442	1.13442
Q9VL91		zf30C	55737000	121340000	1.12235	1.12235
A4V0N4;Q27331	V-type proton ATPase catalytic subunit A isoform 2	Vha68-2	202590000	437920000	1.1121	1.1121
Q9VCD4;Q4V5H0			1510300000	3235900000	1.09933	1.09933
Q7K3J0			181340000	387700000	1.09624	1.09624
X2JFW6;Q9VX35			217050000	459470000	1.08194	1.08194
M9PJC7;P13709;M9PE02;E1JJJ8;M9PGM8;P13709-2	Homeotic protein female sterile	fs(1)h	107980000	228440000	1.08105	1.08105
Q9VYK0;M9PGZ8		Smr	276160000	577110000	1.06334	1.06334
Q9V3U6		26-29-p	33168000	68841000	1.05348	1.05348
X2JCX8;P14130	40S ribosomal protein S14	RpS14b;RpS14a	2556500000	5296900000	1.05098	1.05098
M9PCE0;Q01604	Phosphoglycerate kinase	Pgk	180910000	374570000	1.04996	1.04996
R9Q794;Q9W5R8	60S ribosomal protein L5	RpL5	90978000	188070000	1.04768	1.04768
Q9VFF2		CG33332-RA	107110000	221340000	1.04717	1.04717
Q9VL70		yip2	119400000	245720000	1.04121	1.04121
Q27294;M9PH94	RNA-binding protein cabeza	caz	1146600000	2357600000	1.03996	1.03996
A0A0B4KG78;B7YZK4;A0A0B4JCT7;B7YZK5;Q7K1Q6;B7YZK6;A0A0B4KFV2		Jabba	90575000	185970000	1.03789	1.03789
Q9VK58		Pih1D1	864160000	1761100000	1.02711	1.02711
Q7JRH5			95304000	193380000	1.02083	1.02083
X2JD55;P02843	Vitellogenin-1	Yp1	18294000000	36702000000	1.00449	1.00449
A0A126GUS7;Q9NFU0-2;A0A0B4K618;Q9NFU0-3;Q9NFU0;A0A0B4KFN9;B3LF78;Q9NFU0-4	Fragile X mental retardation syndrome-related protein 1	Fmr1	1085800000	2167800000	0.997473	0.997473
Q24154	60S ribosomal protein L29	RpL29	347250000	691250000	0.993233	0.993233
A0A0B4K7G4;P13469	DNA-binding protein modulo	mod	352430000	700860000	0.99179	0.99179
A0A126GUM8;A0A0B4K6T1;A0A0B4K7U5;E1JH02;Q86S05-3;Q86S05-2;A0A0B4KFC5;Q86S05;D0Z768	Protein lingerer	lig;lig-RA	377850000	747940000	0.985109	0.985109
Q9NHD5	Probable N-acetyltransferase san	san	83642000	165470000	0.98427	0.98427
Q9VFT4		rin	3173500000	6275600000	0.983679	0.983679
E1JGN7;A1ZBW1;A1ZBW0;A1ZBW4;A1ZBW3		bl	193450000	382120000	0.982065	0.982065
Q9VXU3			192650000	379020000	0.976292	0.976292
A0A0B4LG52;Q9W237	40S ribosomal protein S16	RpS16	124110000	244130000	0.97603	0.97603
Q9VD66		fit	92456000	181550000	0.973528	0.973528
A0A0B4LFT7;P13002-2;P13002-1;P13002-3;P13002;A0A0B4K7F6;P13002-5;P13002-4;P13002-8	Protein grainyhead	grh	30863000	60600000	0.973439	0.973439
Q9W0S4;M9PE21;M9PDI0		miple2	150980000	296030000	0.971386	0.971386
Q9VKI8			121960000	238730000	0.968972	0.968972
A0A0B4LEV3;Q7JWR9	Zinc finger CCCH domain-containing protein 15 homolog	CG8635	86237000	167750000	0.959934	0.959934
Q9VXW4;Q9VXW3		CG9123-RA	93102000	180550000	0.955514	0.955514
Q9VXE5	Serine/threonine-protein kinase PAK mbt	mbt	82660000	160120000	0.953892	0.953892
P06606	Tubulin alpha-4 chain	alphaTub67C	660690000	1269400000	0.942101	0.942101
Q9VRP2			272920000	522150000	0.935986	0.935986
P45594	Cofilin/actin-depolymerizing factor homolog	tsr	177070000	337530000	0.930696	0.930696
O62619-2;O62619	Pyruvate kinase	PyK	430990000	815040000	0.919216	0.919216
X2JF59;Q9V3P0	Peroxiredoxin 1	Jafrac1	73922000	139770000	0.918979	0.918979
O18404	3-hydroxyacyl-CoA dehydrogenase type-2	scu	590560000	1113300000	0.914687	0.914687
Q9VHC7;A0A0B4K6Z1		rump	259290000	488030000	0.912403	0.912403
A4V3J6;A4V3J5;P07909-3;P07909-4;P07909-2;P07909	Heterogeneous nuclear ribonucleoprotein A1	Hrb98DE	248780000	466150000	0.905924	0.905924
A0A0B4JCW4;A0A126GUR6;Q9VHJ8;Q95U38	Succinyl-CoA ligase subunit beta	skap	201690000	377420000	0.904031	0.904031
P41093	60S ribosomal protein L18a	RpL18A	135780000	252710000	0.896212	0.896212
A0A0B4KH85;Q9VEW2	Putative SERF-like protein	CG17931	115820000	214650000	0.890102	0.890102
Q7JR58			554410000	1020700000	0.880534	0.880534
Q9VWF8			345550000	635210000	0.878339	0.878339
Q9VXR5			284620000	521690000	0.874156	0.874156
X2JGM9;P41042	40S ribosomal protein S4	RpS4	260030000	476150000	0.872738	0.872738
A0A0B4KFZ9;P84040	Histone H4	His4r;His4	579340000	1053800000	0.863119	0.863119
Q3YMU0	Protein disulfide-isomerase	ERp60	1123100000	2039800000	0.860941	0.860941
P02283	Histone H2B	His2B	2830600000	5139700000	0.860576	0.860576
Q0E9B6	40S ribosomal protein S11	RpS11	1116200000	2014300000	0.851683	0.851683
Q9VEB1		Mdh2	379900000	676060000	0.831532	0.831532
Q9VJ86		bsf	37796000	67022000	0.826401	0.826401
A4V2K7;P22058	Chromosomal protein D1	D1	1944300000	3424400000	0.8166	0.8166
A0A0B4K6B8;A0A0B4K7A6;Q86B87-21;Q86B87-19;Q86B87-20;Q86B87-18;Q86B87-17;Q86B87-16;Q86B87-29;Q86B87-28;Q86B87-15;Q86B87-27;Q86B87-23;Q86B87-14;Q86B87-13;Q86B87-31;Q86B87-12;Q86B87-11;Q86B87-10;Q86B87-24;Q86B87-22;Q86B87-25;Q86B87-9;Q86B87-8;Q86B87-7;Q86B87-30;Q86B87-6;Q86B87-5;Q86B87-4;Q86B87-3;Q86B87-2;Q86B87;Q86B87-26	Modifier of mdg4	mod(mdg4)	96689000	170240000	0.816146	0.816146
Q9V3Y5		BcDNA.LD23634	208400000	365830000	0.811818	0.811818
Q9VUC1;M9MSL3		Hsc70Cb	53758000	93445000	0.797638	0.797638
Q9VT75		vnc	155110000	269450000	0.796726	0.796726
A8DZ29;O61380		eIF4G	1279900000	2223200000	0.796607	0.796607
O16810	Origin recognition complex subunit 1	Orc1	80033000	137700000	0.782862	0.782862
A1Z968		NAT1	723850000	1242400000	0.779367	0.779367
Q7K2G1	Proteasomal ubiquitin receptor ADRM1 homolog	Rpn13	172760000	294790000	0.770918	0.770918
Q53ZT0;Q24133	DnaJ protein homolog 1	DnaJ-1	62704000	106910000	0.769767	0.769767
M9MRW2;Q8IQM3;Q9VUR5;Q9VUR6;B7Z058		RhoGAP71E	45804000	77536000	0.759393	0.759393
Q95RQ8;Q9W1N1		pita	130590000	220000000	0.752459	0.752459
A1Z987;B3DN53		Cap-G	61537000	103350000	0.748012	0.748012
Q9VX98	Density-regulated protein homolog	DENR	244650000	409340000	0.74258	0.74258
P13060	Elongation factor 2	EF2	2100800000	3507500000	0.739504	0.739504
Q9VB04;Q7KRX5;A0A0B4KH64		btz	61939000	103210000	0.736663	0.736663
A0A0B4K7Y7;Q9VAW5;A0A0B4K6K9;Q9VAW5-1	La-related protein 1	larp	351270000	579540000	0.722328	0.722328
Q9VKD3	Probable cysteine desulfurase, mitochondrial	CG12264	116120000	189680000	0.707951	0.707951
X2JFR1;Q04047;Q8IR16;Q04047-2	Protein no-on-transient A	nonA	722920000	1179300000	0.706023	0.706023
Q95RB1			330080000	535140000	0.697101	0.697101
P23572	Cyclin-dependent kinase 1	cdc2	81534000	132030000	0.695392	0.695392
M9PIA6;E1JI46;Q59E34;O97159	Chromodomain-helicase-DNA-binding protein Mi-2 homolog	Mi-2	347170000	561670000	0.69408	0.69408
M9PIM0;O61231	60S ribosomal protein L10	RpL10	2362800000	3802100000	0.686299	0.686299
Q9VK18			87660000	140510000	0.680682	0.680682
P12297;M9MS02;P12297-3	Protein suppressor of white apricot	su(w[a])	1500200000	2396200000	0.675593	0.675593
X2JCS6;P46223	60S ribosomal protein L7a	RpL7A	284930000	453760000	0.671322	0.671322
Q8MZI3;Q7KU78			167500000	265580000	0.664985	0.664985
M9PB84;P31009	40S ribosomal protein S2	RpS2	407540000	645890000	0.664347	0.664347
Q24044		fzy	82713000	129660000	0.648547	0.648547
Q9VT61			1299500000	2035000000	0.647072	0.647072
Q500X4		S-Lap7	52070000	81106000	0.639356	0.639356
A0A0B4LIJ0;P48601	26S protease regulatory subunit 4	Rpt2	51462000	80091000	0.638133	0.638133
P02255;Q4ABE3;Q4ABD8	Histone H1	His1;His1:CG33801;His1:CG33807	173950000000	270100000000	0.634821	0.634821
Q9W499		RpL35	160900000	249820000	0.634725	0.634725
P54622	Single-stranded DNA-binding protein, mitochondrial	mtSSB	129290000	200470000	0.632776	0.632776
Q9W074		HBS1	102400000	158720000	0.632268	0.632268
A0A0B4KH25;P08985	Histone H2A;Histone H2A.v	His2Av	818670000	1263100000	0.625615	0.625615
A0A0B4LGS4;P54611	V-type proton ATPase subunit E	Vha26	121910000	187350000	0.61992	0.61992
A0A0B4JD46;Q8T8R1	CCHC-type zinc finger protein CG3800	CG3800	10343000000	15789000000	0.610265	0.610265
M9PHM6;Q9VS34	60S ribosomal protein L18	RpL18	219690000	335110000	0.609166	0.609166
Q9VX15			17643000	26835000	0.60502	0.60502
A0A0B4LGB9;A0A0B4LG88;Q9W255		qkr58E-1	157160000	238940000	0.604414	0.604414
E4NKG1;Q9I7D3	Caprin homolog	Capr	414390000	629930000	0.604202	0.604202
M9PC85;Q9V3V0		x16	449320000	679150000	0.595987	0.595987
Q9VL71		Srp54	45039000000	67944000000	0.593171	0.593171
F3YDH0;P29844	Heat shock 70 kDa protein cognate 3	Hsc70-3	141160000	212860000	0.592574	0.592574
Q9VDE5	Protein Peter pan	ppan	140360000	211150000	0.589136	0.589136
B8A421;Q9VCH5		Nup98-RA;Nup98-96	91056000	136890000	0.588191	0.588191
Q9VBU9	40S ribosomal protein S27	RpS27	382440000	574230000	0.586395	0.586395
Q9VRI0		Hlc	48647000	72963000	0.584814	0.584814
Q9VBZ5;A8JRA4;Q8IMU5		CG6422-RB	217380000	324720000	0.578977	0.578977
P50887	60S ribosomal protein L22	RpL22	8755600000	13052000000	0.575993	0.575993
A0A0B4LFF9		Inr-a	145260000	216350000	0.57473	0.57473
A4V303;P48605	T-complex protein 1 subunit gamma	Cctgamma	272850000	406020000	0.573443	0.573443
Q9W392			530090000	787700000	0.571409	0.571409
Q8SXM8;Q9W327	Lysine--tRNA ligase	Aats-lys	61751000	91286000	0.563931	0.563931
Q9W149		CG11414-RA	192750000	283670000	0.557483	0.557483
E1JIR3;P23573	Cell division control protein 2 cognate	Cdk2;cdc2c	41894000	61516000	0.554218	0.554218
Q24492	Replication protein A 70 kDa DNA-binding subunit	RpA-70	78109000	114640000	0.55355	0.55355
O02649;Q9VMN5	60 kDa heat shock protein, mitochondrial;60 kDa heat shock protein homolog 2, mitochondrial	Hsp60;Hsp60C	92398000	135520000	0.552572	0.552572
C7LA75;P11147	Heat shock 70 kDa protein cognate 4	Hsc70-4-RA;Hsc70-4	1626700000	2370200000	0.543061	0.543061
Q95TK5			108360000	156780000	0.532909	0.532909
Q9Y145;X2JAG8;X2JG22;M9PGI7		BcDNA.GH04978	617050000	891190000	0.530346	0.530346
Q9VVT4			203900000	294090000	0.528396	0.528396
Q8SYQ8			260340000	375140000	0.527032	0.527032
Q86BS3		Chro	124080000	178640000	0.525785	0.525785
Q9VV52		RAF2	133890000	192660000	0.525009	0.525009
Q9VG78;A0A0B4K6G3		pps	83800000	120420000	0.523053	0.523053
P05205	Heterochromatin protein 1	Su(var)205	393550000	563730000	0.518457	0.518457
Q9GQR5		stai	89459000	127970000	0.516507	0.516507
Q9VM49		Caper	1138100000	1625400000	0.514167	0.514167
Q9VUB8		endos	631230000	900060000	0.511855	0.511855
Q9VJ14		mib2	62999000	89660000	0.509136	0.509136
A0A0B4LI25;P20480	Kinesin-like protein;Protein claret segregational	ncd	638890000	905180000	0.502637	0.502637
Q9V3G1	60S ribosomal protein L8	RpL8	2094800000	2956300000	0.49698	0.49698
Q9VUH8		Tdrd3	409480000	577810000	0.496802	0.496802
A1ZBT6;Q960E4			167730000	236180000	0.493746	0.493746
M9PFZ1;Q7KTV5;M9MSM4;Q9VNX6		Nopp140	133540000	188020000	0.493614	0.493614
M9PBH8;Q8IRH5-2;Q8IRH5	Zinc finger protein CG2199	CG2199	170400000	239230000	0.489473	0.489473
X2JG10;X2JFQ1;Q9VWN4			40304000	56445000	0.485923	0.485923
M9PEY6;Q9VM71	5-3 exoribonuclease 2 homolog	Rat1	121480000	169890000	0.483882	0.483882
Q9VR99	Cactin	cactin	444030000	619260000	0.479888	0.479888
Q7JRJ9;A0A0B4LFQ2		Incenp	96937000	134990000	0.477733	0.477733
Q9V9W3;Q9V9W2		RpL6	5867800000	8162600000	0.476209	0.476209
E1JHA4;P48809	Heterogeneous nuclear ribonucleoprotein 27C	Hrb27C	766190000	1062400000	0.471553	0.471553
Q9VTK9;M9PI17;Q8IQF8;M9PF61			117420000	162400000	0.467873	0.467873
Q9VES0		CG10324-RA	1861800000	2574700000	0.467706	0.467706
O76912		crm	47071000	64937000	0.464202	0.464202
Q9XZ03;M9PFR6		mbf1	1928800000	2650000000	0.458289	0.458289
Q9XYZ6			117590000	161250000	0.455534	0.455534
A8JV18;Q9VXE6	Nuclear pore complex protein Nup153	Nup153	109840000	150060000	0.450136	0.450136
Q9VBB3		IntS12	65118000	88585000	0.444006	0.444006
Q7PLL3;Q7PLL1;Q8SYL3;L7EEF1		eIF-4B	468330000	636370000	0.44234	0.44234
Q9W2N6			107590000	146190000	0.442301	0.442301
M9PCC1;O18640;M9PB67	Guanine nucleotide-binding protein subunit beta-like protein	Rack1	128510000	173760000	0.435215	0.435215
P27864;B7YZZ9	Recombination repair protein 1	Rrp1	2325200000	3129600000	0.428623	0.428623
M9PFN1;Q9V3K3	RuvB-like helicase 2	rept	117480000	157840000	0.426048	0.426048
Q8MLV1-2;Q8MLV1	Lamin-B receptor	LBR	370050000	496840000	0.425061	0.425061
Q9VU65;M9PCD6	POC1 centriolar protein homolog	Poc1	159880000	214250000	0.422306	0.422306
Q9VHE5		RpL34b	1606600000	2149400000	0.419923	0.419923
Q9NG98	DNA topoisomerase 3-alpha	Top3alpha	98318000	131300000	0.417339	0.417339
Q9VL63	UPF0430 protein CG31712	CG31712	2274000000	3032900000	0.415466	0.415466
Q8MLW2;A0A0B4LFX8;Q9NDJ2	Helicase domino	dom	28050000	37337000	0.412605	0.412605
A4V3G8;Q7KRY6	Nucleosomal histone kinase 1	ball	1537800000	2046300000	0.41215	0.41215
A0A0C4DHG5;P26686-3;P26686-2;P26686-5;P26686;P26686-4;P26686-6	Serine-arginine protein 55	B52	521600000	692120000	0.408078	0.408078
Q9VZE6	Ribosome biogenesis protein BRX1 homolog	CG11583	16997000	22523000	0.406119	0.406119
Q9VN39			2912900000	3831000000	0.395265	0.395265
Q9VKD8;Q95TU2			4739300000	6220200000	0.392287	0.392287
Q7K533			53916000	70543000	0.387789	0.387789
Q9W1A9	Histone acetyltransferase	enok	82059000	106280000	0.373137	0.373137
Q9VNG4;Q7KTT0		Xe7	41677000	53848000	0.369641	0.369641
Q9VSM6;Q9VSM7		S-Lap1;S-Lap2	86362000	111530000	0.368963	0.368963
O16797	60S ribosomal protein L3	RpL3	1540800000	1982400000	0.363568	0.363568
P48375	12 kDa FK506-binding protein	FK506-bp2	275130000	353670000	0.36229	0.36229
B7Z0I8			198630000	254700000	0.358715	0.358715
Q9VSM9		Cdc6	471950000	604090000	0.356129	0.356129
Q7JV23;A1Z784;A8DY67		ACC	538500000	687210000	0.351805	0.351805
C9QP42;Q02748	Eukaryotic initiation factor 4A	eIF-4a	219280000	278880000	0.34687	0.34687
Q9VUA0	G patch domain-containing protein 1 homolog	CG8833	21602000000	27210000000	0.332972	0.332972
A0A0B4LHK4;A0A0B4KHZ8;A0A0B4KHR8;A0A0B4K725;Q9VCA8	Ankyrin repeat and KH domain-containing protein mask	mask	195030000	245500000	0.332027	0.332027
A0A0B4JDC3;Q9VGU5	Tetratricopeptide repeat protein 14 homolog	CG6621	450370000	565420000	0.328212	0.328212
X2JC31;P29742	Clathrin heavy chain	Chc	63815000	80066000	0.327294	0.327294
M9PBZ3;M9PBJ8;M9NCM6;M9PDR5;Q8SX83-4;Q8SX83-2;Q8SX83-3;Q8SX83	Protein split ends	spen	69287000	86731000	0.323963	0.323963
Q9W584;X2JDV3		mei-38	102870000	128100000	0.316448	0.316448
P54353	Putative peptidyl-prolyl cis-trans isomerase dodo	dod	230530000	286860000	0.315392	0.315392
P48159	60S ribosomal protein L23	RpL23	147330000	182930000	0.31224	0.31224
Q9VIV2;M9PDF2		swm	215460000	267030000	0.309582	0.309582
P46863;Q7KVC2	Bipolar kinesin KRP-130;Kinesin-like protein	Klp61F;CG32318-RA	69030000	85467000	0.308144	0.308144
Q9W1H5		DCP1	52071000	64318000	0.304742	0.304742
Q7KU01;Q9VPU9		PNUTS	199610000	246370000	0.303643	0.303643
Q7K7A9	Flap endonuclease 1	Fen1	71508000	88231000	0.303181	0.303181
M9MSC9;M9MSA2;Q9VY77	LIM domain-containing protein jub	jub	58128000	71719000	0.303122	0.303122
M9PH59;Q9VXX8	Ribosomal protein L37;Probable 60S ribosomal protein L37-A	RpL37a	18649000000	22879000000	0.294926	0.294926
A0A0B4LIF3;A0A0B4KGH5;Q86NP2	Negative elongation factor A	Nelf-A	172210000	211230000	0.294646	0.294646
A0A0B4LFL2;A1ZAX1	Eukaryotic translation initiation factor 3 subunit C	eIF3-S8	78422000	95909000	0.290408	0.290408
Q9VXK5	Putative rRNA methyltransferase		7936600000	9701600000	0.289702	0.289702
Q9V429-2	Thioredoxin-2	Trx-2	82102000	100230000	0.287825	0.287825
M9PGQ6;P39736	Puff-specific protein Bx42	Bx42	159840000	194890000	0.286032	0.286032
Q9VEH0;Q960Y8		alt	123650000	150550000	0.28398	0.28398
Q9XZ21		snama	30092000000	36519000000	0.279267	0.279267
C6TP87;P08736	Elongation factor 1-alpha;Elongation factor 1-alpha 1	Ef1alpha48D-RA;Ef1alpha48D	68445000000	82974000000	0.277714	0.277714
Q9VVU4			1754100000	2124800000	0.276596	0.276596
Q9V3H9		Nab2	988790000	1197500000	0.27629	0.27629
Q9VI82	Nucleolar complex protein 3 homolog	CG1234	275820000	330860000	0.262494	0.262494
Q8IMV6		Saf-B	1702800000	2031900000	0.25492	0.25492
Q9VH89	Protein dalmatian	dmt	27554000	32767000	0.249982	0.249982
X2JDP6;M9MRG2;Q8T079	Putative oxidoreductase GLYR1 homolog	CG4747	28970000	34387000	0.247304	0.247304
Q0E8J0		MEP-1	259510000	306800000	0.241508	0.241508
Q27237;A0A0B4K7M9;D3DN23;Q7KVH7;Q27237-2	Protein tumorous imaginal discs, mitochondrial	l(2)tid;l(2)tid-RA	90176000	106560000	0.240851	0.240851
Q9W4X7	Eukaryotic translation initiation factor 3 subunit G-1	eIF3-S4-1	209860000	247820000	0.239865	0.239865
Q9VGP9		KP78a	67334000	79431000	0.238367	0.238367
X2JGG6;P02517	Heat shock protein 26	Hsp26	2198800000	2587200000	0.234675	0.234675
A1Z7G2		CG14752-RA	342140000	400100000	0.225774	0.225774
O16102	Chromodomain-helicase-DNA-binding protein 3	Chd3	37197000	43477000	0.225066	0.225066
A0A0B4LEV2;Q26454	DNA replication licensing factor MCM4	dpa	69197000	80204000	0.212965	0.212965
X2JEM4;Q9W334	40S ribosomal protein S28	RpS28b	121190000	139970000	0.207847	0.207847
X2JIQ5;Q9W3W8	60S ribosomal protein L17	RpL17	486740000	560770000	0.204258	0.204258
A1ZBV0			360390000	414920000	0.203274	0.203274
Q8SX89		kuk	129900000	148310000	0.191214	0.191214
Q8SWR8;A0A0B4LH64;Q8SWR8-2;Q8SWR8-3	Ataxin-2 homolog	Atx2	551440000	628100000	0.18779	0.18779
A0A0B4K680;Q9VFK6	Histone-lysine N-methyltransferase pr-set7	pr-set7	25949000	29319000	0.176157	0.176157
Q9VEJ1;A0A0B4KG60;A0A0B4KGU8		SF1	3440200000	3885400000	0.175571	0.175571
Q7JYK1;P18101	Ubiquitin-60S ribosomal protein L40;Ubiquitin;60S ribosomal protein L40	RpL40	182040000	205510000	0.174953	0.174953
M9PGG0;M9PG88;M9PIL3;Q9VNS2;A8JNX0		ArfGAP3	155150000	174520000	0.169729	0.169729
M9PF14;M9PF20;M9PFF9;M9PFG3;Q9VTZ0;M9PI44;M9PFB2;M9PCB7		tral	2053500000	2307400000	0.168183	0.168183
B7Z0Z1;Q9VXG1-3;Q9VXG1	Zinc finger protein hangover	hang	83773000	94087000	0.16751	0.16751
A1Z6I7		BubR1	76335000	85533000	0.164136	0.164136
Q9VVU2		RpL26	458480000	513390000	0.163196	0.163196
Q9W335		l(1)G0320	16654000	18581000	0.157959	0.157959
Q9VYE9		CG1622-RA	3259000000	3633100000	0.156772	0.156772
A0A0B4KI24;Q27415-2;Q27415	Nucleoplasmin-like protein	Nlp	66227000	73303000	0.146453	0.146453
E1JH57;Q7K3L1	Guanylate kinase-associated protein mars	mars	752440000	832750000	0.146307	0.146307
A0A0B4KI71;Q8IMF5;P23226-2;P23226-3;P23226	205 kDa microtubule-associated protein	Map205	9694900000	10724000000	0.145545	0.145545
Q961C3;Q9VH75;E1JIH4			325630000	358100000	0.137129	0.137129
Q9I7K0-5;Q9I7K0-4;Q9I7K0-6;Q9I7K0-2;Q9I7K0	Microtubule-associated protein Jupiter	Jupiter	1636100000	1793300000	0.132356	0.132356
Q32KD2	Histone-lysine N-methyltransferase eggless	egg	110310000	120350000	0.125673	0.125673
Q94901	RNA-binding protein lark	lark	256110000	279370000	0.125414	0.125414
F2FB68;Q9VZI0;Q9I7T2;Q8IRC0;M9PEK8;M9PBN6;Q8IRB9;M9PE93;M9PHB1;A8JNK1;Q8IRC1		ens	2237700000	2434100000	0.121372	0.121372
X2JFG0;P05990	CAD protein;Glutamine-dependent carbamoyl-phosphate synthase;Aspartate carbamoyltransferase;Dihydroorotase	r	44706000	48609000	0.120755	0.120755
Q8T3Z4			66003000	71463000	0.114665	0.114665
Q9W3D1		Caf1-180	106400000	115140000	0.113891	0.113891
Q0E8X6;Q9W1Q8		eIF2B-delta	43919000	47399000	0.110011	0.110011
E1JGM9;Q963E6;Q6NPA6;Q9V8V8;A1ZBL5;A1ZBL7;Q7YU80;Q963E5;E1JGN0;A1ZBL9		par-1	525200000	562650000	0.0993708	0.0993708
M9NE89;P08928	Lamin Dm0	Lam	667150000	713680000	0.0972662	0.0972662
L0MLQ9;Q8IH18		4E-T	188140000	201190000	0.096752	0.096752
Q8MSC4		BigH1	8196800000	8749900000	0.0942057	0.0942057
Q9VIE8		Acon	660240000	704730000	0.0940801	0.0940801
Q9VHC8			31822000	33630000	0.0797243	0.0797243
Q9I7P8;Q9VPB3;Q8IPU3			113080000	119350000	0.0778548	0.0778548
Q0KI97			64979000	68553000	0.0772463	0.0772463
A0A0B4KFF0;P25822-2;P25822;A0A0B4KFX7;A0A0B4K612;P25822-3	Maternal protein pumilio	pum	47464000	50072000	0.0771704	0.0771704
O18332		Rab1	21354000	22487000	0.0745849	0.0745849
Q9VEG6	Chorion peroxidase	Pxt	238960000	251140000	0.0717227	0.0717227
Q9VL89	Methionine aminopeptidase 2	und	62828000	65884000	0.0685205	0.0685205
A1Z6H4;Q7K1T1		vlc	197610000	206940000	0.0665566	0.0665566
Q9VPL6;M9NEL3;M9NDB7;Q9VPL9;M9NCY5;B7Z002		kis	79601000	83336000	0.0661533	0.0661533
Q9VZC8			414880000	434170000	0.0655659	0.0655659
Q9VDH8		RpS30	115650000	120620000	0.0607039	0.0607039
Q9VQ76;M9PE28;E2QCS8		tho2	85248000	88799000	0.0588774	0.0588774
Q9W526		EG:67A9.2	1050100000	1091500000	0.0557854	0.0557854
Q9VHC0		RnpS1	71870000	74540000	0.0526251	0.0526251
Q9VWV8	Nitric oxide synthase-interacting protein homolog	CG6179	291310000	300710000	0.0458176	0.0458176
Q9VSA3	Probable medium-chain specific acyl-CoA dehydrogenase, mitochondrial	CG12262	183590000	189460000	0.0454058	0.0454058
Q7YZ99;Q9W0B0			56961000000	58748000000	0.0445653	0.0445653
Q9VEP9			89735000	92518000	0.0440633	0.0440633
Q8SY33-2;Q8SY33-3;Q8SY33	Protein Gawky	gw	269310000	274450000	0.0272755	0.0272755
M9NDX3;Q494M1;P30189;Q8IR39;X2JKD2	DNA topoisomerase 1	Top1	621520000	633030000	0.0264731	0.0264731
X2JB25;P02844	Vitellogenin-2	Yp2	24385000000	24825000000	0.0257997	0.0257997
Q9VLX2			340010000	344220000	0.0177537	0.0177537
A0A0B4JD48;Q95029-2;Q95029	Cathepsin L;Cathepsin L heavy chain;Cathepsin L light chain	Cp1	282370000	284310000	0.00987802	0.00987802
Q7KW02;X2JDX3;O46048		east	561900000	564340000	0.00625121	0.00625121
D0Z760;P35820	Polycomb group protein Psc	Psc-RA;Psc	131020000	131570000	0.00604352	0.00604352
Q9VW15	Histone-lysine N-methyltransferase ash1	ash1	293450000	294130000	0.00333923	0.00333923
Q9W445	Malignant T-cell-amplified sequence 1 homolog	MCTS1	118880000	119100000	0.00266739	0.00266739
E1JJN9;Q9VYD1	Histone-lysine N-methyltransferase;Probable histone-lysine N-methyltransferase CG1716	Set2	113810000	113760000	-0.000633957	-0.000633957
Q9VZ60			152960000	151180000	-0.0168871	-0.0168871
X2JC35;P49630	60S ribosomal protein L36	RpL36	23105000	22832000	-0.0171478	-0.0171478
P92177-4;P92177-1;P92177-2;P92177	14-3-3 protein epsilon	14-3-3epsilon	777230000	767040000	-0.0190398	-0.0190398
Q9V4C8-5;Q9V4C8-6;Q9V4C8	Host cell factor;HCF N-terminal chain;HCF C-terminal chain	Hcf	288810000	284980000	-0.01926	-0.01926
A0A0C4DHE7;Q8IMY1;P54385-2;P54385	Glutamate dehydrogenase;Glutamate dehydrogenase, mitochondrial	Gdh	93091000	91744000	-0.0210279	-0.0210279
Q9VN31		Fip1	402700000	396750000	-0.0214752	-0.0214752
Q9VDE9		RhoGAP93B	63119000	62128000	-0.0228307	-0.0228307
O16130	60S ribosomal protein L39	RpL39	9491600000	9309600000	-0.0279321	-0.0279321
Q9W363		mxc	67983000	66664000	-0.0282661	-0.0282661
Q9XZ22			670170000	656500000	-0.0297321	-0.0297321
Q9VJ87	Pre-mRNA-splicing factor CWC22 homolog	ncm	1599900000	1566300000	-0.0306212	-0.0306212
Q9VNB9		RpL35A	705400000	689810000	-0.0322425	-0.0322425
Q7JQN4		Rs1	1160500000	1131600000	-0.0363824	-0.0363824
Q9VWQ6;Q9VWQ3		CG18259-RA	76678000	74643000	-0.0388057	-0.0388057
Q9VHK3;A0A0B4K6Y7;Q8INQ0;Q9VHK4;B7Z0U1;Q9VHK1;Q8MQQ3;A8JQV7		pyd	300170000	292070000	-0.0394656	-0.0394656
Q9XZ57;Q7JZD3		Eb1	415500000	404170000	-0.0398862	-0.0398862
F6JQA6;O77277	Torsin-like protein	Torsin	25969000	25219000	-0.0422794	-0.0422794
Q7K2B0	Ribosomal RNA-processing protein 8	CG7137	92349000	88828000	-0.0560818	-0.0560818
Q9V3V3	Protein-tyrosine-phosphatase	Pez	315280000	302110000	-0.0615597	-0.0615597
Q95R35		S-Lap4	59766000	57015000	-0.0679835	-0.0679835
Q9VAA9			62429000	59419000	-0.071292	-0.071292
Q9W1I6		ytr	45717000000	43442000000	-0.0736402	-0.0736402
Q7KSU6;Q9VHN7			505660000	477540000	-0.0825461	-0.0825461
A0A0B4KH09;A0A0B4K6L6;A0A0B4LHP1;A0A0B4JD02;A0A0B4JDF1;P16371-2;P16371	Protein groucho	gro	405900000	382390000	-0.0860795	-0.0860795
E1JH59;A1Z9E2;A1Z9E2-2	Protein lin-54 homolog	mip120	363530000	342430000	-0.0862653	-0.0862653
Q9V3C0	ATP-dependent RNA helicase abstrakt	abs	56674000	53323000	-0.0879291	-0.0879291
Q9VNI3	UPF0609 protein CG1218	CG1218	151540000	142570000	-0.0880282	-0.0880282
Q24478	Centrosome-associated zinc finger protein CP190	Cp190	452890000	425370000	-0.0904424	-0.0904424
A1Z9S6;A1Z9S5		Su(var)2-HP2	291670000	273910000	-0.0906351	-0.0906351
Q9VAF3			39821000	37354000	-0.0922667	-0.0922667
Q9VWS2	Nucleoporin NUP53		148800000	139310000	-0.0950757	-0.0950757
M9PI89;M9PFT9;O96433-2;O96433	Cyclin-T	CycT	50281000	46889000	-0.100764	-0.100764
Q7K0D8		Nup50	82767000	77012000	-0.103972	-0.103972
N0D8I3;Q9W420	Transcription elongation factor SPT6	Spt6	58275000	53915000	-0.11219	-0.11219
Q9VTE2	Protein suppressor of underreplication	SuUR	244900000	226290000	-0.11402	-0.11402
Q9VJ74			1644000000	1514400000	-0.118464	-0.118464
P21914	Succinate dehydrogenase [ubiquinone] iron-sulfur subunit, mitochondrial	SdhB	65907000	60706000	-0.118593	-0.118593
M9PE74;Q9W2U7		nocte	4928500000	4519300000	-0.125049	-0.125049
Q9VWV6		Tsf1	80015000	73216000	-0.128112	-0.128112
Q9W5Q1			416260000	378860000	-0.13582	-0.13582
M9PEA6;O76927-2;O76927	40S ribosomal protein S21	RpS21	45933000	41706000	-0.139276	-0.139276
Q9VBU7;A0A0B4K7J2		Nup358	804930000	727420000	-0.146075	-0.146075
P15357;Q9W418;A4V1F9;P0CG69;R9PY16	Ubiquitin-40S ribosomal protein S27a;Ubiquitin;40S ribosomal protein S27a;Polyubiquitin;Ubiquitin	RpS27A;Ubi-p5E;Ubi-p63E	1756900000	1576900000	-0.155941	-0.155941
Q9VDS6	Surfeit locus protein 6 homolog	Surf6	8936800000	8003100000	-0.159199	-0.159199
P21187	Polyadenylate-binding protein	pAbp	3019600000	2699800000	-0.161505	-0.161505
X2JB48;Q26365-2;Q26365	ADP,ATP carrier protein	sesB	76758000	68471000	-0.164824	-0.164824
P29327	40S ribosomal protein S6	RpS6	23209000000	20672000000	-0.167006	-0.167006
Q9VQF5		Cwc25	4848900000	4302900000	-0.172348	-0.172348
A0A0S0WNN6;Q9TVM2	Exportin-1	emb	142620000	125600000	-0.18334	-0.18334
Q8INM3-2;Q8INM3;Q9VGZ8	Protein slender lobes;Slender lobes-like protein	sle;CG12592	2426200000	2128100000	-0.189133	-0.189133
O76994		Ip259	422670000	370140000	-0.191461	-0.191461
Q9W0A8		RpL23A	34323000000	30021000000	-0.193204	-0.193204
X2JC82;P02518	Heat shock protein 27	Hsp27	609510000	530190000	-0.20114	-0.20114
A8E6M1;A1ZBB4;E1JGL8			852920000	741460000	-0.202042	-0.202042
Q9VV38;Q0E8E2			199370000	172810000	-0.206262	-0.206262
Q7K1H5			1604900000	1390100000	-0.207295	-0.207295
A0A0B4KFB8;A0A0B4LGR1;Q9VI14;Q6NN86		CG15187	331930000	287140000	-0.209125	-0.209125
Q9VGF9		aurA	311250000	267760000	-0.217133	-0.217133
A0A0B4K6N1;Q8MLY8	40S ribosomal protein S8	RpS8	40446000000	34429000000	-0.232373	-0.232373
M9PHL0;M9PHZ0;M9PI16;Q9VWF2	Supporter of activation of yellow protein	e(y)3	180200000	152350000	-0.24221	-0.24221
Q9W423		schlank	36965000	31247000	-0.242442	-0.242442
A0A0B4K891;Q7K581			289420000	243830000	-0.247289	-0.247289
Q9VNZ1			155070000	130460000	-0.249312	-0.249312
Q9W3C2	Uncharacterized protein CG1785	CG1785	245350000	205210000	-0.25774	-0.25774
P23128;P23128-2	Putative ATP-dependent RNA helicase me31b	me31B	311080000	259650000	-0.260717	-0.260717
P36241	60S ribosomal protein L19	RpL19	1991300000	1659800000	-0.262701	-0.262701
Q9VVL7	Dihydrolipoyl dehydrogenase		324270000	269960000	-0.26445	-0.26445
B7YZQ7;A0A0B4K7G9		Nurf-38	232730000	193750000	-0.264461	-0.264461
X2J5G6;P32100	60S ribosomal protein L7	RpL7	718270000	597570000	-0.265419	-0.265419
Q9VPX7;Q9VPX6	Adenylyl cyclase-associated protein	capt	316290000	262520000	-0.268821	-0.268821
Q9VK59			9099700000	7548100000	-0.269705	-0.269705
Q7KKI0;A1Z8U4		Cct5	183710000	152120000	-0.27222	-0.27222
B7Z0E2;M9ND61;Q9VSK3		Unr	104290000	86007000	-0.278075	-0.278075
M9PGG8			122370000	100570000	-0.28305	-0.28305
Q9V4P1-2;Q9V4P1;Q8T0J3	Actin-binding protein anillin	scra	625700000	514130000	-0.283338	-0.283338
Q9VP57		pzg	2240000000	1838900000	-0.284656	-0.284656
Q8IPB9;M9PCL9;Q9VKX1;M9PFI0;M9MRH8;M9PB92		Cnot4	92151000	75649000	-0.284679	-0.284679
Q9VV75		UQCR-C2	219300000	179760000	-0.286834	-0.286834
M9PFF0;P41126	60S ribosomal protein L13	RpL13	162220000	132680000	-0.290001	-0.290001
Q9V468;Q9V468-2	Zinc finger matrin-type protein CG9776	CG9776	6172700000	5019800000	-0.298272	-0.298272
Q9VCP0-2;Q9VCP0	Transcription elongation factor B polypeptide 3	EloA	82811000	67188000	-0.301619	-0.301619
X2JEU3;Q9VZ00		CG1737-RA	2395300000	1942800000	-0.302069	-0.302069
Q8SWS7		vito	1090800000	883210000	-0.304558	-0.304558
Q9VXQ5		Tcp-1zeta	646940000	518160000	-0.320234	-0.320234
Q9VT00		Jarid2	98359000	78725000	-0.321235	-0.321235
Q9VC94			19923000	15943000	-0.321512	-0.321512
Q9VT38			61333000	48848000	-0.328364	-0.328364
Q9V9Z8			79903000	63588000	-0.329495	-0.329495
Q9VRM6		l(3)psg2	374040000	297150000	-0.332001	-0.332001
A0A0B4KI59;Q9VAC9			122490000	97221000	-0.333324	-0.333324
Q9VJG2			112400000	89108000	-0.335015	-0.335015
Q9VB74	UPF0396 protein CG6066	CG6066	18395000000	14526000000	-0.340676	-0.340676
M9PG50;Q9VP22	Cyclin-dependent kinase 12	Cdk12	315330000	248160000	-0.345592	-0.345592
Q9VC08		Mink	111040000	87132000	-0.349805	-0.349805
Q8MLS2		Rpi	96386000	75313000	-0.355925	-0.355925
Q9VU43		SRm160	1601800000	1248400000	-0.359614	-0.359614
A4V4A1;Q960Z0	Kinesin-like protein;Kinesin-like protein Klp10A	Klp10A	156300000	121400000	-0.364549	-0.364549
Q9VGL0			517880000	401960000	-0.365566	-0.365566
Q8IH13		TwdlW	57297000	44252000	-0.372717	-0.372717
P54397	39 kDa FK506-binding nuclear protein	FK506-bp1	2507100000	1933900000	-0.374506	-0.374506
Q9W124			69365000	53321000	-0.379504	-0.379504
Q7K180		Map60	163760000	124730000	-0.392775	-0.392775
Q8MT06	Guanine nucleotide-binding protein-like 3 homolog	Ns1	5747100000	4355700000	-0.39993	-0.39993
Q9VEZ3;E1JIM4;A0A0B4K664;A0A0B4K700		msps	396090000	299660000	-0.402502	-0.402502
Q9VAN7		Pglym78	94886000	71384000	-0.410594	-0.410594
Q9VLT7		RpL36A	13899000000	10455000000	-0.410788	-0.410788
P29613;P29613-1	Triosephosphate isomerase	Tpi	112700000	84325000	-0.418455	-0.418455
A0A0B4LEU5;Q961B8;A1Z8R2		ADD1	141810000	106050000	-0.419215	-0.419215
P48592	Ribonucleoside-diphosphate reductase subunit M2	RnrS	55896000	41601000	-0.426127	-0.426127
M9PID3;M9PG82;M9PG20;Q9VPB0		HIPP1	148150000	109810000	-0.432049	-0.432049
A0A0B4LFU9;Q9XZ31		ana2	47060000	34648000	-0.441729	-0.441729
A0A0B4JD11;Q9NJH0	Elongation factor 1-gamma	Ef1gamma	208870000	153520000	-0.444179	-0.444179
M9NDA6;Q8I7C3;Q8I7C3-2;M9NFH3	LIM and SH3 domain protein Lasp	Lasp	696120000	505400000	-0.46191	-0.46191
H0RNN8;Q9VLK2	Ribosomal L1 domain-containing protein CG13096	CG13096-RA;CG13096	1929500000	1373600000	-0.490265	-0.490265
M9PJN8;P07487	Glyceraldehyde-3-phosphate dehydrogenase;Glyceraldehyde-3-phosphate dehydrogenase 2	Gapdh2	918440000	651090000	-0.496328	-0.496328
A1ZBL0;Q24560	Tubulin beta-1 chain	betaTub56D	2577300000	1823300000	-0.499309	-0.499309
Q9VNE0			289740000	203770000	-0.507817	-0.507817
Q9V3E7		Ref1	3497200000	2453000000	-0.511653	-0.511653
M9NFR5;Q95RE4		yps	568530000	398700000	-0.511933	-0.511933
Q9VUQ5;Q9VUQ5-2	Protein argonaute-2	AGO2	2429100000	1702900000	-0.512428	-0.512428
Q9VQ40			253810000	177770000	-0.513737	-0.513737
E1JHV7;M9PBG5;M9PE12;E1JHV6;M9PDH1;Q9W0T1-4;Q9W0T1-3;Q9W0T1-2;Q9W0T1	Nucleosome-remodeling factor subunit NURF301	E(bx)	188130000	129420000	-0.539669	-0.539669
A0A0B4KHJ7;Q9Y0I1	NuA4 complex subunit EAF3 homolog	MRG15	651660000	446130000	-0.546655	-0.546655
Q9VN21		lost	1278000000	872790000	-0.550181	-0.550181
A1A6X5;A8JNH4		CG34267-RA;CG34268-RA	85191000	57869000	-0.55791	-0.55791
A0A0B4K6U2;E1JIJ7;Q8INH9;A0A0B4K6G6;Q9VG05			178050000	120650000	-0.561455	-0.561455
A0A0B4LFD9;Q8T3U2	40S ribosomal protein S23	RpS23	727670000	489890000	-0.570826	-0.570826
Q9VAC1			85318000	57406000	-0.571649	-0.571649
Q9VIV0;M9PBE1			139620000	93923000	-0.571955	-0.571955
M9MRW0;M9PEI6;Q8IQ71		dikar	448650000	299140000	-0.58477	-0.58477
L0MPS3;Q9V496	Apolipophorins;Apolipophorin-2;Apolipophorin-1	Rfabg	372580000	246940000	-0.59339	-0.59339
A1ZBD8			296230000	194590000	-0.60628	-0.60628
M9PC89;P17133	U1 small nuclear ribonucleoprotein 70 kDa	snRNP-U1-70K	3333300000	2183700000	-0.610176	-0.610176
Q7K2S9		loopin-1	240750000	157540000	-0.611818	-0.611818
Q9VI56			3806800000	2472000000	-0.6229	-0.6229
Q9VC54			907560000	588230000	-0.625613	-0.625613
Q9VD58			611670000	394520000	-0.632655	-0.632655
Q8T0L3		Uba1	82045000	52807000	-0.635686	-0.635686
B7Z0R6;Q0KI03;A4V3J9;P49762-3;P49762-2;A8JRF7;A0A0B4K6R9;A0A0B4K7Z3;Q8IML9;Q86B72;A0A0C4DHG9;Q86B73;P49762	Serine/threonine-protein kinase Doa	Doa	540540000	342390000	-0.658761	-0.658761
Q9VF92;A0A0B4KG69		ear	291150000	184270000	-0.659941	-0.659941
Q9VY06		CG9514-RA	94853000	59722000	-0.667431	-0.667431
Q8IN02		Dph5	366750000	229510000	-0.67624	-0.67624
M9NF18;Q9VYW5;M9NED4			374700000	233630000	-0.68151	-0.68151
Q9VNN6		Osi14	477050000	295370000	-0.691617	-0.691617
Q961D9	Protein BCL9 homolog	lgs	215890000	130880000	-0.722052	-0.722052
M9PFV9;P20232	Transcription elongation factor S-II	TfIIS	635150000	376850000	-0.753107	-0.753107
Q9VEB3	Ribosome production factor 2 homolog	CG7993	223030000	131930000	-0.757465	-0.757465
A1Z9L3		pea	1087800000	641810000	-0.761195	-0.761195
M9PD75;Q94920	Voltage-dependent anion-selective channel	porin	488740000	286900000	-0.768519	-0.768519
A1Z909		CG8545-RA	48033000	28005000	-0.778341	-0.778341
P61851;M9PF91	Superoxide dismutase [Cu-Zn]	Sod	95045000	54956000	-0.790334	-0.790334
Q9W3Z5			550180000	317090000	-0.795011	-0.795011
Q9VB52		l(3)mbt	86123000	49620000	-0.795477	-0.795477
X2JE06;Q9VJY6	60S ribosomal protein L24	RpL24	810600000	465500000	-0.800209	-0.800209
Q0E965;A0A0B4KF69;A1ZA05		SRPK	273480000	157040000	-0.800303	-0.800303
Q7KQM6-2;Q7KQM6	PERQ amino acid-rich with GYF domain-containing protein CG11148	CG11148	262550000	150040000	-0.807245	-0.807245
Q9VL77			187300000	106520000	-0.814227	-0.814227
M9PHK2;Q0KHQ5;Q8IQW6;Q0KHQ5-2		Tao	322520000	181910000	-0.826164	-0.826164
Q9VCY1			748710000	421900000	-0.827506	-0.827506
P35381	ATP synthase subunit alpha, mitochondrial	blw	2109500000	1181800000	-0.835915	-0.835915
A1Z7K6		CG8243-RA	190150000	106060000	-0.842257	-0.842257
Q9W3W1;A8JV09;D6W4T8	Coronin	pod1	147420000	80504000	-0.8728	-0.8728
Q8SZK9		Clect27	90105000	49123000	-0.875208	-0.875208
M9PG47;P13008	40S ribosomal protein S26	RpS26	4389600000	2371000000	-0.888594	-0.888594
Q9VWP5;R9PY26			87606000	47170000	-0.89316	-0.89316
Q0E8X8			84090000	45220000	-0.894973	-0.894973
P09180	60S ribosomal protein L4	RpL4	901340000	479660000	-0.910059	-0.910059
X2JH42;L0MQ04;Q05825	ATP synthase subunit beta;ATP synthase subunit beta, mitochondrial	ATPsynbeta;ATPsyn-beta	483460000	256890000	-0.912246	-0.912246
P41094	40S ribosomal protein S18	RpS18	17481000	9156300	-0.932951	-0.932951
Q9W061;A2VEF9;Q95RC8		mu2	191320000	99373000	-0.945062	-0.945062
Q9VV23			654420000	338760000	-0.949953	-0.949953
D1Z3A1;Q9VZS5	60S ribosomal protein L28	RpL28	257820000	132960000	-0.955372	-0.955372
Q7JUM5;E1JH39;A1Z8Q7;A5YTR9		MCPH1	47436000	24365000	-0.961172	-0.961172
Q9VZF9		Cpr64Ad	41369000000	20999000000	-0.978229	-0.978229
Q9U3V9	Protein xmas-2	xmas-2	52910000	26801000	-0.981254	-0.981254
Q0E8P1;Q9VIX6			290640000	146960000	-0.98381	-0.98381
B7Z0B9;Q86NR7;Q9VRM2;B7Z0B7;B7Z0B8			104360000	52405000	-0.993792	-0.993792
P48148	Ras-like GTP-binding protein Rho1	Rho1	35912000	17758000	-1.016	-1.016
Q8IPB1;Q9V3I1		dUTPase	172270000	84695000	-1.02432	-1.02432
Q8IR57			2182900000	1067800000	-1.0316	-1.0316
Q9VBD5		TwdlN	6696300000	3251900000	-1.04208	-1.04208
Q9VHI1		hyx	675320000	322560000	-1.066	-1.066
Q9VTR6		prc	4743300000	2249100000	-1.07654	-1.07654
Q7KMH9		wde	306390000	143330000	-1.09603	-1.09603
Q7KN97;Q0E9E2	Pyruvate carboxylase	PCB	1132700000	529250000	-1.09774	-1.09774
P20240	Otefin	Ote	2892300000	1306600000	-1.1464	-1.1464
Q6NMX2			575710000	259880000	-1.1475	-1.1475
A1Z8Q0		TwdlBeta	1040100000	467720000	-1.15301	-1.15301
Q95RL2;Q5U156;A0A0B4KER0		row	64894000	27813000	-1.22233	-1.22233
O97059		Ccp84Ab	811390000	345160000	-1.23313	-1.23313
Q9NBD7	CLIP-associating protein	chb	722970000	303520000	-1.25214	-1.25214
Q9VC50;Q8IMV7;A0A0B4LHL1		CG13627-RB	5306800000	2223800000	-1.25482	-1.25482
A0A0B4LHL7;Q24251	ATP synthase subunit d, mitochondrial	ATPsyn-d	385280000	160810000	-1.26055	-1.26055
Q9VMB9		COX5B	299250000	123750000	-1.27392	-1.27392
Q9VSW7			396440000	162070000	-1.29049	-1.29049
M9PI58;Q9VUE5		stwl	154130000	62943000	-1.29203	-1.29203
P54362;M9PJM7;M9PHJ5	AP-3 complex subunit delta	g	300110000	120910000	-1.31156	-1.31156
A0A0B4LFE1;Q7K5M2			94747000	36845000	-1.36261	-1.36261
Q9VIE6	Protein MCM10 homolog	Mcm10	47865000	18468000	-1.37394	-1.37394
A0A0B4LID0;Q9VE45		Muc91C	478110000	183040000	-1.38518	-1.38518
Q9VC18			154500000	58479000	-1.40162	-1.40162
P18432	Myosin regulatory light chain 2	Mlc2	581810000	219390000	-1.40705	-1.40705
Q8IQQ1			2249300000	835160000	-1.42935	-1.42935
Q03427;A0A0B4KFY9	Lamin-C	LamC	409680000	149180000	-1.45744	-1.45744
Q9VNM3		Osi2	423550000	151180000	-1.48626	-1.48626
Q9VQZ5		CG15432-RA	233100000	82829000	-1.49274	-1.49274
Q9VVZ6;Q9VVZ7		CG18294	13504000000	4556400000	-1.56742	-1.56742
A0A0B4KEH0;P29310;P29310-3;P29310-2	14-3-3 protein zeta	14-3-3zeta	2884000000	972940000	-1.56765	-1.56765
X2JCP8;P10987;P02572	Actin-5C;Actin-42A	Act5C;Act42A	21367000000	6956100000	-1.61903	-1.61903
Q9VNM9		Osi9	291750000	94834000	-1.62126	-1.62126
Q9VYT7			4817900000	1561200000	-1.62575	-1.62575
Q9VJ80			348960000	110090000	-1.66438	-1.66438
Q9VMZ5		TwdlF	988060000	311140000	-1.66703	-1.66703
O77134		ATPsynE	184820000	57687000	-1.6798	-1.6798
Q7K2W6		PPO1	259010000	80756000	-1.68137	-1.68137
Q9VBD2		TwdlD	1176200000	363630000	-1.69359	-1.69359
A0A0B4KER6;A0A0B4KEW3;A0A0B4LGL0;A0A126GUN6;A1ZA47;G3JX27;A1ZA47-4;A1ZA47-5;A1ZA47-3;G3JX29	PDZ and LIM domain protein Zasp	Zasp52	662960000	201650000	-1.71707	-1.71707
M9MRF0			1279000000	379610000	-1.75243	-1.75243
Q9VNN7		Osi15	3405500000	961920000	-1.82388	-1.82388
Q9W2X5			1397600000	393600000	-1.82815	-1.82815
Q9VGA3			1571000000	431370000	-1.86469	-1.86469
Q8SZM2			7041600000	1922100000	-1.87322	-1.87322
Q9V3Z9		BG:DS00180.3	1224200000	326930000	-1.90479	-1.90479
Q95TZ7;Q8IQB4;Q9VSN2;Q058U1;E1JI73;Q86BH6;E1JI76		Zasp66	380310000	89860000	-2.08142	-2.08142
P06605;P06603;P06604	Tubulin alpha-3 chain;Tubulin alpha-1 chain;Tubulin alpha-2 chain	alphaTub84D;alphaTub84B;alphaTub85E	720280000	163500000	-2.13927	-2.13927
P53501	Actin-57B	Act57B	356870000	78529000	-2.1841	-2.1841
Q9VZG1		Cpr64Ab	317890000	69657000	-2.19019	-2.19019
Q8I937			48118000	10217000	-2.23561	-2.23561
Q29QW0			439440000	90590000	-2.27824	-2.27824
Q9VSB8			552050000	112530000	-2.29449	-2.29449
Q9VV29;Q9VV30			3204400000	648690000	-2.30445	-2.30445
Q8IPD5		Cpr31A	928870000	186530000	-2.31607	-2.31607
A0A0B4KHX3;O76324	Discs overgrown protein kinase	dco	212750000	36976000	-2.5245	-2.5245
Q8INW9;M9PDP3;Q9VIX7		fon	1393000000	241440000	-2.52846	-2.52846
Q8SWU6			3893100000	671950000	-2.53449	-2.53449
Q70VI1;Q9VFC7;A0A0B4KG65;Q95U15;C1C553		Mf	2508000000	409920000	-2.61312	-2.61312
Q9W2X1		Ipod	719470000	111750000	-2.68666	-2.68666
O97061		Ccp84Ad	5379100000	831500000	-2.69358	-2.69358
Q8IR01			3517900000	509100000	-2.78869	-2.78869
M9PFZ6;P02574	Actin, larval muscle	Act79B	1353500000	183480000	-2.883	-2.883
A4V2J1;Q24400	Muscle LIM protein Mlp84B	Mlp84B	935430000	124170000	-2.91331	-2.91331
A1ZA23		CG8192-RA	159980000	20692000	-2.95075	-2.95075
Q9VGX3-3	Protein anoxia up-regulated	fau	1920800000	238670000	-3.00862	-3.00862
Q9VWU6;Q9VWU8		CG32548-RB;CG6306	846780000	101900000	-3.05483	-3.05483
Q9VNY6			791300000	93477000	-3.08154	-3.08154
O97062		Ccp84Ae	11556000000	1360100000	-3.08686	-3.08686
Q9W077		Cpr62Bc	2770600000	307770000	-3.17027	-3.17027
O97064		Ccp84Ag	84883000000	9327400000	-3.18593	-3.18593
Q8IRV3;Q8IRV2;M9PGW5;Q9W4V1		EG:100G7.6	178360000	18536000	-3.26639	-3.26639
A4V1N9;P35416	Paramyosin, short form	Prm	343870000	35360000	-3.28167	-3.28167
P22700-2;A0A0B4LGB7;P22700	Calcium-transporting ATPase sarcoplasmic/endoplasmic reticulum type;Calcium-transporting ATPase	Ca-P60A	4993500000	505980000	-3.3029	-3.3029
P05661-22;P05661-17;P05661-3;P05661-21;M9NEP1		Mhc	40297000000	3652200000	-3.46383	-3.46383
Q8IQU7;Q8IQU6		825-Oak	23608000000	2108500000	-3.48499	-3.48499
X2JD89;Q7KQP6;L0MN91;D1YSG0;L0MPZ1		bt	3356500000	273770000	-3.61592	-3.61592
Q9VBE0		TwdlB	3238900000	223700000	-3.85587	-3.85587
P08120	Collagen alpha-1(IV) chain	Cg25C	500730000	33138000	-3.91747	-3.91747
Q9VSY0		Cpr67B	2043500000	130060000	-3.97379	-3.97379
P05661-4			1033900000	58137000	-4.1525	-4.1525
A4V1N8;P35415	Paramyosin, long form	Prm	2650200000	147960000	-4.16282	-4.16282
Q9VMV5		vkg	2398500000	130210000	-4.20322	-4.20322
M9MS06;M9PGA7;P18091-4;P18091-3;P18091;F0JAG6;P18091-2;P18091-5	Alpha-actinin, sarcomeric	Actn	864880000	42213000	-4.35674	-4.35674
Q9VD35			1388600000	67380000	-4.36517	-4.36517
Q8IRV8;Q9W4Y4;M9NE56;X2JCE8;Q8MPN3;M9NFS1;E1JJC0;M9NDL5;M9NES6;Q9W4Y3;M9NGK3;X2JDK9;M9NDM1;M9NFR6;M9NET2;M9NGL3;X2JE09;A0A023GRW4;Q8IRV9;M9NE61;X2JAC7;Q8IRV7		trol	2405900000	111800000	-4.42758	-4.42758
Q9VV31			2065000000	86142000	-4.58328	-4.58328
Q9VBE2		TwdlM	3276200000	129530000	-4.66067	-4.66067
Q9I7U4-3	Titin	sls	1441900000	54272000	-4.73162	-4.73162
A0A0B4KHJ9;P09491-2;P09491	Tropomyosin-2	Tm2	3006800000	93244000	-5.01107	-5.01107
Q9VNQ5			7988300000	196770000	-5.34331	-5.34331
A8JNP1;P48610;A8JNP2;P48610-4;P48610-3;P48610-2	Arginine kinase	Argk	2029900000	31819000	-5.99538	-5.99538
Q8I0N3;Q9VBD9		TwdlL	4743100000	43769000	-6.75978	-6.75978
Q9VSN3		Cpr66D	1367300000	10334000	-7.04779	-7.04779
Q9VVZ4			7289900000	18549000	-8.61841	-8.61841
