# Supplementary material for: Multi-level and lineage-specific interactomes of the Hox transcription factor Ubx contribute to its functional specificity
Source: Nat Commun. 2020 Mar 13;11:1388. doi: 10.1038/s41467-020-15223-x (PMC7069958; doi:10.1038/s41467-020-15223-x)
Supplement: Supplementary file 25 — Supplementary Data 22 [file 41467_2020_15223_MOESM25_ESM.xlsx]

## Sheet: Log2 LFQ WTGFP_R3
Majority protein IDs	Protein names	Gene names	LFQ intensity GFP_R3	LFQ intensity WT_R3	log2 (LFQ-WT/GFP) formula	log2 (LFQ-WT/GFP) only value
A0A0B4JCR2;A1Z8H7		Cpr47Ef	0	0	#DIV/0!	#DIV/0!
A0A0B4JCU8;Q9V8M5	3-hydroxyisobutyrate dehydrogenase;Probable 3-hydroxyisobutyrate dehydrogenase, mitochondrial	CG15093	0	0	#DIV/0!	#DIV/0!
A0A0B4KGB3;A4V310;B7Z0L2;A0A0B4JCY6;Q7KSF4;A0A0B4KHN1;A0A0B4KGT8;Q9VEN1-2;Q9VEN1	Filamin-A	cher	0	0	#DIV/0!	#DIV/0!
A1Z7T2;A0A0B4K6U3;A0A0B4K727;A0A0B4LF03;A0A0B4LEI8;E1JH15;A0A0B4JD07;A1Z7T1;A1Z7T3;A0A0B4LFX2;A8DY76;A1Z7T0;A1Z7T0-2;A1Z7T4;A0A0B4LEY5	Serine/threonine-protein kinase N	Pkn	0	0	#DIV/0!	#DIV/0!
A0A0B4JD39;P17789	Protein tramtrack, beta isoform	ttk	0	0	#DIV/0!	#DIV/0!
A0A0B4JD95;Q59E58;A0A0B4JD57;Q99323-2;Q99323-4;Q59E59;A0A0B4K7Q4;Q99323-1;Q99323	Myosin heavy chain, non-muscle	zip	0	0	#DIV/0!	#DIV/0!
A0A0B4JDA0;Q9VF03		mor	0	46757000	#DIV/0!	∞
A0A0B4LGR2;A0A0B4JDA1;Q9VN58;A0A0B4LHQ4;A0A0B4JD62;A0A0B4JDB5;A0A0B4LGQ5;A0A0B4JCW5;A0A0B4JCV6		ctrip	0	0	#DIV/0!	#DIV/0!
E1JIM1;A0A0B4K6Z4;A0A0B4K6I8;Q0KI68;E1JIM0;A4V2Z1;A0A0B4K690;A0A0B4K663;E2QD16		nsl1	0	0	#DIV/0!	#DIV/0!
Q8IHB0;Q86BR9;Q86NK8;A0A0B4K7C4;A0A0B4K697;A0A0B4KHL4;Q8INB6;Q59DW8;Q4AB31		gish	0	0	#DIV/0!	#DIV/0!
Q8INK7;Q9VGQ2;A0A0B4K6E6			0	0	#DIV/0!	#DIV/0!
E1JJ45;Q7KES3;Q8IMF8;A0A0B4LHY1;Q8WR53;Q7KRS7;A8JRI1;Q95UI6;A0A0B4K6P4;A0A0B4K6W9		heph	0	0	#DIV/0!	#DIV/0!
A0A0B4K6P6;P47947	Troponin C, isoform 1	TpnC41C	0	0	#DIV/0!	#DIV/0!
A0A0B4K843;A0A0B4KF38;A0A0B4K7V8;A1Z7V1;A0A0B4K6V0;A8DY79;A0A0B4K7K9		brp	25899000	0	#NUM!	#NUM!
A0A0B4K6W1;P08970	Protein suppressor of hairy wing	su(Hw)	0	0	#DIV/0!	#DIV/0!
E8NH71;A0A0B4K6X7;A1Z8J0	CWF19-like protein 1 homolog	CG7741-RB;CG7741	0	0	#DIV/0!	#DIV/0!
A0A0B4K6Y4;A0A0B4KGS7;A0A0B4K7D1;A0A126GV12;Q86B79	RING finger protein unkempt	unk	0	0	#DIV/0!	#DIV/0!
Q0E9B2;A1Z904;A1Z906;E2QCB7;A1Z907;A0A0B4K6Z2;A8DYB7	Dystrobrevin	Dyb	0	0	#DIV/0!	#DIV/0!
A0A0B4K726;Q960E8	General transcription factor IIH subunit 1	Tfb1	0	0	#DIV/0!	#DIV/0!
A0A0B4K849;A0A0B4K7A5;A8DYJ2;Q02645-4;Q02645-2;Q02645;Q02645-3	Protein hu-li tai shao	hts	0	0	#DIV/0!	#DIV/0!
A0A0B4K7T7;A1ZAN6;A1ZAN7;A0A0B4LFF8		RhoGEF2	0	0	#DIV/0!	#DIV/0!
A0A0B4K7U3;Q9V333	Probable lysine-specific demethylase 4A	Kdm4A	0	0	#DIV/0!	#DIV/0!
A0A0B4K7Z5;Q7KLV9;Q7KLV9-2	26S proteasome non-ATPase regulatory subunit 11	Rpn6	0	0	#DIV/0!	#DIV/0!
A0A0B4KED0;Q9W5N2	60S ribosomal protein L38	RpL38	0	0	#DIV/0!	#DIV/0!
A1Z6Z3;A0A0B4KEE1;Q7JR61;A0A0B4KEL0;A0A0B4KF99;A4UZ69;A1Z6Z4;A0A0C4FEI5;A0A0C4DHC8	Aldehyde dehydrogenase	Aldh-III	0	0	#DIV/0!	#DIV/0!
A1Z9L2;A1Z9L0;A0A0B4KFX4;Q8T076;A0A0B4KEP1;A0A0B4LFC1;A0A0B4KFM5;A0A0B4KF25		Rcd1	0	0	#DIV/0!	#DIV/0!
Q7K014;A0A0B4KEP6			0	0	#DIV/0!	#DIV/0!
A0A0B4KFR7;A0A0B4KEW6;Q7KLE5		Amph	0	0	#DIV/0!	#DIV/0!
Q0E993;A0A0B4KF06		Aats-val	0	0	#DIV/0!	#DIV/0!
A0A0B4KF46		Uba1	0	0	#DIV/0!	#DIV/0!
A8DY98;Q8T0M2;Q0E9C6;A0A0B4KFA3;A8DY97		CG7701;CG30015-RB	0	0	#DIV/0!	#DIV/0!
A0A0B4KFE9;A1Z8P9	Nucleoprotein TPR	Mtor	28894000	0	#NUM!	#NUM!
A0A0B4KFJ2;O15945	Aryl hydrocarbon receptor nuclear translocator homolog	tgo	0	0	#DIV/0!	#DIV/0!
A0A0B4KFJ8;A0A0B4LFA2;A1Z995		Kdm4B;seq	0	0	#DIV/0!	#DIV/0!
A0A0B4KFT0;Q94514	Cytochrome c oxidase subunit 5A, mitochondrial	CoVa	0	0	#DIV/0!	#DIV/0!
A0A0B4KFU5;Q9V853	E3 ubiquitin-protein ligase Smurf1	lack	0	0	#DIV/0!	#DIV/0!
A0A0B4KG41;Q9VES1	ARL-6-interacting protein 1 homolog	CG10326	0	0	#DIV/0!	#DIV/0!
A0A0B4KGB8;Q9W244		px	0	0	#DIV/0!	#DIV/0!
A0A0B4KGF3;Q9U6L5	Ejaculatory bulb-specific protein 1	Peb	0	0	#DIV/0!	#DIV/0!
Q32KD3;Q7KSW1;Q494I1;A0A0B4KGS8;Q9VHW9;A0A0B4KGF6			0	15515000	#DIV/0!	∞
E1JIR4;A0A0B4KGG8;P13607-3;P13607-7;P13607-6;P13607-2;P13607-4;P13607-5;P13607	Sodium/potassium-transporting ATPase subunit alpha	Atpalpha	0	0	#DIV/0!	#DIV/0!
A0A0B4KGK3;Q95RA8	MOB kinase activator-like 1	mats	0	0	#DIV/0!	#DIV/0!
A0A0B4KH73;A0A0B4KHX6;A8JR84;A0A0B4KGL8;Q86B80			0	0	#DIV/0!	#DIV/0!
A0A0B4KGR5;Q8T045	O-glucosyltransferase rumi	rumi	0	0	#DIV/0!	#DIV/0!
Q9VA83;A0A0B4KHF0	Ferritin	Fer2LCH	0	0	#DIV/0!	#DIV/0!
A0A0B4KHG5;A0A0B4KI35;A0A0B4KHK5;A0A0B4KHX5;P12024	Chaoptin	chp	0	0	#DIV/0!	#DIV/0!
Q7KSH7;A0A0B4KHK4;Q8SXB0		AdamTS-A	0	0	#DIV/0!	#DIV/0!
A0A0B4KHL2;Q8I0G5-3;Q8I0G5-2;Q8I0G5	Coatomer subunit gamma	gammaCOP;gammaCop	0	0	#DIV/0!	#DIV/0!
A0A0B4KHP8;E1JIU3;A0A0B4KHY5;H0RNC3;Q9VCP1-2;Q9VCP1	Uncharacterized protein CG4449	CG4449-RA;CG4449	0	0	#DIV/0!	#DIV/0!
A0A0B4KHT9;Q9I7I0	G2/mitotic-specific cyclin-B3	CycB3	0	0	#DIV/0!	#DIV/0!
E1JIT0;B3DNL7;A0A0B4KHV5;O01367;O01367-2;O01367-3	Protein held out wings	how	0	0	#DIV/0!	#DIV/0!
A0A0B4LEQ0;Q8MT58			0	0	#DIV/0!	#DIV/0!
A1Z7J7;A1Z7J6;A0A0B4LEY1;A0A0B4LEZ1		Sec31	0	0	#DIV/0!	#DIV/0!
A0A0B4LEY6;Q94518	Nascent polypeptide-associated complex subunit alpha	Nacalpha	33349000	0	#NUM!	#NUM!
A1Z9M4;A0A0B4LF29;Q7KHK4;A0A126GUP1;A8DYD3;A1Z9M3;B7YZE6;A0A0B4LFC7;A8DYD2;A8DYD1		cg	0	0	#DIV/0!	#DIV/0!
A0A0B4LF47;E1JH68;A0A0B4LFE6;A1Z9W4		Inr-a	0	8800900	#DIV/0!	∞
A0A0B4LFA6;Q7K2G1-2	Proteasomal ubiquitin receptor ADRM1 homolog	Rpn13	0	0	#DIV/0!	#DIV/0!
A0A0B4LFD2;P29845	Heat shock 70 kDa protein cognate 5	Hsc70-5	0	0	#DIV/0!	#DIV/0!
A0A0B4LFX0;Q8T4F7-2;Q8T4F7-3;Q8T4F7-1;Q8T4F7	Protein enabled	ena	0	0	#DIV/0!	#DIV/0!
A0A0B4LFX4;A0A0B4LG23;Q9V8R9;Q9V8R9-2;Q9V8R9-4	Protein 4.1 homolog	cora	0	0	#DIV/0!	#DIV/0!
A0A0B4LFY0;P42286	Protein three rows	thr	0	17268000	#DIV/0!	∞
A0A0B4LG05;P25823	Maternal protein tudor	tud	0	0	#DIV/0!	#DIV/0!
A0A0B4LG47;Q24141	Shugoshin	mei-S332	0	13369000	#DIV/0!	∞
A0A0B4LGE3;A0A0B4LGC9;A0A0B4LHF2;A0A0B4LGI5;Q59E65;A8DYP0		Unc-89	0	0	#DIV/0!	#DIV/0!
A0A0B4LGF8;P53777;B7YZP9	Muscle LIM protein 1	Mlp60A	28156000	0	#NUM!	#NUM!
A0A0B4LGI9;H0RNI8;Q8MMC4-2;Q8MMC4	Protein CDV3 homolog	CG3760-RB;CG3760	0	0	#DIV/0!	#DIV/0!
A0A0B4LGN1;P29993-2;P29993	Inositol 1,4,5-trisphosphate receptor	Itp-r83A	0	0	#DIV/0!	#DIV/0!
A0A0B4LGR6;P41046	Centrosomal and chromosomal factor	corto	0	0	#DIV/0!	#DIV/0!
Q8INN5;A0A126GUR5;Q8INN7;Q9VH92;A0A0B4LGY0;Q8INN6;A0A0B4LGZ0;Q9VH91;E1JIH1;A0A0B4LI11;A0A0B4LGY1;E1JIH2;E1JIH3		Unc-115b;Unc-115a	0	0	#DIV/0!	#DIV/0!
A0A0B4LGZ5;P46222	60S ribosomal protein L11	RpL11	0	0	#DIV/0!	#DIV/0!
A0A0B4LGZ7;Q9VGX3;B9EQU5	Protein anoxia up-regulated	fau;fau-RA	0	0	#DIV/0!	#DIV/0!
Q9W2J5;A0A0B4LH29			0	0	#DIV/0!	#DIV/0!
Q8SX98;E1JGR9;Q0E8Y8;Q7KVL6;A0A0B4LH48;E1JGR7;A8DYL3		Vrp1	0	0	#DIV/0!	#DIV/0!
A0A0B4LH50;P10981;P83967	Actin-87E;Actin, indirect flight muscle	Act87E;Act88F	0	0	#DIV/0!	#DIV/0!
A0A0B4LH72;Q9VF08	Mitochondrial import inner membrane translocase subunit Tim16	blp	0	0	#DIV/0!	#DIV/0!
A0A0B4LHF7;Q9VD51	Probable ATP-dependent RNA helicase pitchoune	pit	0	12507000	#DIV/0!	∞
A0A0B4LHS1;P06742;P06742-2	Myosin light chain alkali	Mlc1	0	0	#DIV/0!	#DIV/0!
A0A0B4LHS9;Q94547-2;Q94547	Regulator of gene activity	Rga	0	0	#DIV/0!	#DIV/0!
A0A0B4LJ12;A0A0B4LHX6;P08879	Nucleoside diphosphate kinase	awd	0	0	#DIV/0!	#DIV/0!
A0A0C4DHG4;Q7K2K2		CG10265-RB	0	0	#DIV/0!	#DIV/0!
A0A0S0WNT6;Q9VNS0;Q9VNS0-2	Protein maelstrom	mael	0	0	#DIV/0!	#DIV/0!
A0A126GUU7;Q9VEX9	Histone deacetylase complex subunit SAP18	Bin1	0	0	#DIV/0!	#DIV/0!
A0T1Z5;B7Z0J2;A0T1Z4;Q9VFU8		yrt	0	16383000	#DIV/0!	∞
A1A708-2;A1A708	Uncharacterized protein CG4951	CG4951	0	0	#DIV/0!	#DIV/0!
A1Z6E8			0	0	#DIV/0!	#DIV/0!
A1Z6H7		Gp210	0	0	#DIV/0!	#DIV/0!
A1Z6M6		Dpit47	0	0	#DIV/0!	#DIV/0!
A1Z6S6		vimar	0	0	#DIV/0!	#DIV/0!
A1Z713		Vps13	0	0	#DIV/0!	#DIV/0!
Q7K2P3;A1Z7Z4			0	0	#DIV/0!	#DIV/0!
A1Z8U0		Prp8	0	0	#DIV/0!	#DIV/0!
A1Z992		AGBE	0	0	#DIV/0!	#DIV/0!
A1Z9E3	Elongation factor Tu	EfTuM	0	0	#DIV/0!	#DIV/0!
A1Z9H7			172310000	0	#NUM!	#NUM!
A1Z9I5		tum	0	0	#DIV/0!	#DIV/0!
A1Z9J3;E1JH64;A1Z9J2;A0A0B4K869;E1JH65;A0A0B4K788;A0A0B4K867;B7YZG2;B7YZG3;A1Z9I8;A1Z9I9;B7YZG5;A1Z9J1;A1Z9J0;B7YZG4;E1JH62;A0A0B4K7P8;A0A0B4K7Y9;B7YZG6;E1JH63;A0A0B4K718		shot	0	0	#DIV/0!	#DIV/0!
A1Z9M5			0	0	#DIV/0!	#DIV/0!
A1ZA92	Polynucleotide 5-hydroxyl-kinase NOL9	CG8414	39260000	0	#NUM!	#NUM!
A1ZAB5;A0A0B4KEX0	Protein clueless	clu	0	0	#DIV/0!	#DIV/0!
A1ZAP0			0	0	#DIV/0!	#DIV/0!
A1ZB32			0	0	#DIV/0!	#DIV/0!
A1ZBJ2			0	0	#DIV/0!	#DIV/0!
A1ZBU5		GNBP-like3	0	0	#DIV/0!	#DIV/0!
D3DMK7;O61267-2;A4V0X0		lok	0	0	#DIV/0!	#DIV/0!
A4V166;A4V164;H5V8B9;Q9W0V1-3;Q9W0V1-2;Q9W0V1-1;Q9W0V1	3-phosphoinositide-dependent protein kinase 1	Pdk1	0	0	#DIV/0!	#DIV/0!
A4V3G9;A4V3H1;Q02926-2;Q02926	Ribonucleoprotein RB97D	Rb97D	0	0	#DIV/0!	#DIV/0!
A4V402;P49071	MAP kinase-activated protein kinase 2	MAPk-Ak2	0	0	#DIV/0!	#DIV/0!
A4V449;Q94511	NADH-ubiquinone oxidoreductase 75 kDa subunit, mitochondrial	ND-75;ND75	0	0	#DIV/0!	#DIV/0!
Q0E924;A8DYI7;A8DYI6		Phb2	0	0	#DIV/0!	#DIV/0!
Q9VJI6;X2JED0;A8DZ09;M9PG25;M9PBC6			0	0	#DIV/0!	#DIV/0!
A8JNI2			0	98079000	#DIV/0!	∞
M9PBM2;M9PE05;A8JNJ9;M9PH77;Q8MSX1-2;Q8MSX1;Q8MSX1-3	Protein encore	enc	0	0	#DIV/0!	#DIV/0!
M9PCU1;M9PI83;M9PFX0;M9PFI5;X2JGR4;A8JNU2;M9PFI8;M9PCT8;M9PFS1;P00522	Non-specific protein-tyrosine kinase;Tyrosine-protein kinase Abl	Abl	0	0	#DIV/0!	#DIV/0!
Q9VH84;A8JQW3		Pnn	0	0	#DIV/0!	#DIV/0!
A8JQZ0;A8JQY9		CG31342-RB	0	0	#DIV/0!	#DIV/0!
A8JRB8;A8JRC1;Q8MT18		CG5028-RC	0	0	#DIV/0!	#DIV/0!
A8JUQ9;Q9NHV9-2;Q9NHV9	Protein vav	Vav	0	0	#DIV/0!	#DIV/0!
A8JUS8			0	0	#DIV/0!	#DIV/0!
M9NGR9;Q9W433;M9NDQ0;A8JUY8;M9PGH9		Ca-alpha1T	0	0	#DIV/0!	#DIV/0!
X2JIN0;M9MSA5;X2JDY1;A8JV00;M9PGT0;M9PDW8;M9PH75;X2JEC4;A8JUZ9;M9MS17;M9PH82;A8JUZ8;M9PJ82;E2QD99;M9PDW3;M9PJ79;A8JV02			0	0	#DIV/0!	#DIV/0!
B7YZH7;G2J5Z0		CG8446-RD;CG8446-RE	0	0	#DIV/0!	#DIV/0!
M9PFS7;B7YZV6;Q9VK33;Q9VK33-2	Polycomb protein Sfmbt	Sfmbt	0	0	#DIV/0!	#DIV/0!
E1JI11;M9PFP3;M9PI76;B7Z060;P47825;A4V201;P47825-2	Transcription initiation factor TFIID subunit 4	Taf4	0	0	#DIV/0!	#DIV/0!
G4LTX2;B7Z073	SOSS complex subunit C homolog	CG42374-RA;CG42374	0	0	#DIV/0!	#DIV/0!
Q960W9;B7Z0B0;B7Z0B1		sowah	0	0	#DIV/0!	#DIV/0!
M9PEB0;B7Z0B5;Q8SXX8			0	0	#DIV/0!	#DIV/0!
F2FBA6;B7Z0Z0;Q24537-3;Q24537-2;Q24537	High mobility group protein DSP1	Dsp1	0	0	#DIV/0!	#DIV/0!
B7Z101			0	0	#DIV/0!	#DIV/0!
B9EQV5;M9NH07;P19351-12;P19351-5;P19351-4	Troponin T, skeletal muscle	up	0	20603000	#DIV/0!	∞
M9NG50;M9PHG2;C7LAH9;P46150-5;P46150-2;P46150;P46150-3;P46150-4	Moesin/ezrin/radixin homolog 1	Moe	0	0	#DIV/0!	#DIV/0!
D2NUK9;Q9U3Z7	NHP2-like protein 1 homolog	hoip	0	0	#DIV/0!	#DIV/0!
Q9VIX3;Q8INW7;D3DMM0;Q9VIX2;Q2PDT4		Pax	0	0	#DIV/0!	#DIV/0!
M9PD08;Q9VK85		Elf	0	0	#DIV/0!	#DIV/0!
E1JHK0;M9PG37;Q7KT48;E1JHJ9;Q9VJE5-3;Q9VJE5-2;Q9VJE5;Q0E8Q1;B7YZW7;B7YZW8	Restin homolog	CLIP-190	0	0	#DIV/0!	#DIV/0!
E1JHT0;E1JHS9;M9PCI8;Q967D7-5;Q967D7-4;Q967D7-2;Q967D7;A0A0S0WIF3;A0A0S0WJJ4	Protein turtle	tutl	0	0	#DIV/0!	#DIV/0!
Q9VMV9;E1JHT6	Reticulon-like protein	Rtnl1	0	0	#DIV/0!	#DIV/0!
Q7KUB5;E1JI74;Q86BH5;Q9VSN0		Zasp66	0	0	#DIV/0!	#DIV/0!
E1JI93;Q8IQB8;Q9VSU2		Tequila	0	0	#DIV/0!	#DIV/0!
E1JIJ5;P31409	V-type proton ATPase subunit B	Vha55	0	0	#DIV/0!	#DIV/0!
E1JIJ9;P20193	Protein suppressor of variegation 3-7	Su(var)3-7	0	0	#DIV/0!	#DIV/0!
E8NH59;E1JIP3		WRNexo-RB;WRNexo	0	0	#DIV/0!	#DIV/0!
E1JJD6;Q9W4M7		tyf	0	0	#DIV/0!	#DIV/0!
Q9VZ69;Q8IR99;E1JJM0;Q0KHU2;M9NF14		Imp	0	0	#DIV/0!	#DIV/0!
E1JJM8;E1JJM7;Q8IR79-3;Q8IR79-2;Q8IR79	LIM domain kinase 1	LIMK1	0	0	#DIV/0!	#DIV/0!
E1JJM9;P48149	40S ribosomal protein S15Aa	RpS15Aa	0	0	#DIV/0!	#DIV/0!
X2JG40;E1JJQ4;E1JJQ3;Q8IQW7;Q9XYP7-2;Q9XYP7	Gamma-tubulin complex component 2 homolog	Grip84	0	0	#DIV/0!	#DIV/0!
E1JJS2;M9NFH4;Q9VRA6;X2JEI9		RhoGAP19D	0	0	#DIV/0!	#DIV/0!
E2QC61;Q7K480	Probable RNA methyltransferase bin3	bin3	39690000	0	#NUM!	#NUM!
M9PDN2;E2QD73;H8F4P8;P12252-7;Q8IRU4;P12252-3;P12252-8;P12252-9;Q9W4S9-2;Q9W4S9;P12252-4;P12252-5;P12252;Q9W4T4	cAMP-specific 3,5-cyclic phosphodiesterase;cAMP-specific 3,5-cyclic phosphodiesterase, isoform F;cAMP-specific 3,5-cyclic phosphodiesterase, isoforms N/G;cAMP-specific 3,5-cyclic phosphodiesterase, isoform I	dnc	0	0	#DIV/0!	#DIV/0!
F0JAG2;Q9VUY6;Q86BI3		Zn72D	0	0	#DIV/0!	#DIV/0!
G7H806;Q95RI7		CG17454-RA	0	11928000	#DIV/0!	∞
H0RNK7;Q9W261	RNA polymerase-associated protein Rtf1	Rtf1-RA;Rtf1	0	0	#DIV/0!	#DIV/0!
Q8IM86;H9XVP2;L0MPR2;X2J9E1;Q8IM87;Q9V483		unc-13	0	0	#DIV/0!	#DIV/0!
L7ED64;L7EEF9;Q8MQI6	Transcription elongation factor 1 homolog	CG40228	0	19119000	#DIV/0!	∞
M9MRF2;Q9VMU4	60S ribosomal protein L37a	RpL37A	0	0	#DIV/0!	#DIV/0!
M9PH39;Q9W321;M9MS40		nej	0	0	#DIV/0!	#DIV/0!
Q9VYD8;M9MS48		Rbp1-like	0	0	#DIV/0!	#DIV/0!
M9MSE8;X2JFL7;X2JKZ0;X2JE83;Q8IQZ6;M9MSB6;X2JCD6;Q8T498-2;Q8T498	Probable Ras GTPase-activating protein	CG42684	0	0	#DIV/0!	#DIV/0!
M9MSI3;Q9V3G8		BG:DS00180.2	0	0	#DIV/0!	#DIV/0!
M9MSK3;X2JCI2;P00528	Non-specific protein-tyrosine kinase;Tyrosine-protein kinase Src64B	Src64B	0	0	#DIV/0!	#DIV/0!
M9NCS8;P33438	Glutactin	Glt	0	0	#DIV/0!	#DIV/0!
M9PEB2;M9ND16;Q7KU24	Chromodomain-helicase-DNA-binding protein 1	Chd1	0	0	#DIV/0!	#DIV/0!
M9ND95;E1JHJ4		Mhc	0	0	#DIV/0!	#DIV/0!
Q8IQA6;M9PES2;Q9VSK5;Q7KUA8;Q86BH2;M9NDL9;M9NE54;M9PHT1		Gug	0	0	#DIV/0!	#DIV/0!
M9NDW1;M9PGJ0;M9PDH5;M9PBG6;Q9W0S9	Disco-interacting protein 2	DIP2	0	0	#DIV/0!	#DIV/0!
M9NDW5;Q9VY64			0	0	#DIV/0!	#DIV/0!
M9NH51;M9NDZ4;M9NF89;Q24562	Splicing factor U2AF 50 kDa subunit	U2af50	0	0	#DIV/0!	#DIV/0!
M9NE01;Q27889	Serine/threonine-protein phosphatase;Serine/threonine-protein phosphatase 2B catalytic subunit 2	Pp2B-14D	0	0	#DIV/0!	#DIV/0!
M9NE25;Q9W5E0-2;Q9W5E0	Histone-lysine N-methyltransferase Suv4-20	Hmt4-20	0	39640000	#DIV/0!	∞
M9NE68;P02516	Heat shock protein 23	Hsp23	0	0	#DIV/0!	#DIV/0!
M9NEY9;M9NEA7;M9NG31;P18170;P18169;P18171	Defective chorion-1 protein, FC106 isoform;Defective chorion-1 protein, FC106 isoform;FC106 S80;FC106 S60;Defective chorion-1 protein, FC125 isoform;Defective chorion-1 protein, FC177 isoform	2001-12-01	0	0	#DIV/0!	#DIV/0!
M9NFE1;M9NEP8;Q9VWH5			0	0	#DIV/0!	#DIV/0!
M9NF33;Q9VSH4	Cleavage and polyadenylation specificity factor subunit CG7185	CG7185	0	0	#DIV/0!	#DIV/0!
Q9VVA4;M9NFH8			0	0	#DIV/0!	#DIV/0!
M9NGG5;Q9W596	Microtubule-associated protein futsch;Futsch heavy chain;Futsch light chain LC(f)	futsch	642160000	0	#NUM!	#NUM!
Q59E11;M9PAZ4;Q9VPV8		IA-2	0	0	#DIV/0!	#DIV/0!
M9PB85			0	44169000	#DIV/0!	∞
M9PB86;P23645	Neurogenic protein big brain	bib	0	0	#DIV/0!	#DIV/0!
M9PBG8;Q9W0S2		RhoGEF3	0	0	#DIV/0!	#DIV/0!
M9PDQ0;M9PBI5;M9PGV6;P13395	Spectrin alpha chain	alpha-Spec	0	0	#DIV/0!	#DIV/0!
M9PBI9;M9PDZ9;M9PDS3;M9PBJ0;M9PGY4;M9PDZ6;M9PEA0;Q9I7U4-4;Q9I7U4;Q9I7U4-5;M9PDS8;M9PEA5;M9NDX0;Q9I7U4-2;M9PEA9;M9PGZ0	Titin	sls	0	0	#DIV/0!	#DIV/0!
Q0E8J3;M9PBJ1;Q0E8J4;Q0E8J5		zormin	0	0	#DIV/0!	#DIV/0!
M9PE73;M9PEC8;M9PBQ0;M9PEN4;M9PHG8;M9PBQ3;P37276-2;P37276	Dynein heavy chain, cytoplasmic	Dhc64C	0	0	#DIV/0!	#DIV/0!
M9PEJ8;M9PBW9;Q9VSL8;M9NDM3		rhea	0	0	#DIV/0!	#DIV/0!
M9PC90;Q27268	ATP-dependent RNA helicase WM6	Hel25E	0	0	#DIV/0!	#DIV/0!
Q9VQ94;M9PC99		Sec24CD	0	0	#DIV/0!	#DIV/0!
M9PCA1;P11449	Vitelline membrane protein Vm26Aa	Vm26Aa	0	0	#DIV/0!	#DIV/0!
Q7KTK9;M9PCA2;M9PCU4;M9PCG1;Q9VM14	Acetyltransferase component of pyruvate dehydrogenase complex		0	0	#DIV/0!	#DIV/0!
M9PI47;M9PCC4;Q9XZ09;Q8IQH9;Q8IQI0		Sap130	0	0	#DIV/0!	#DIV/0!
M9PCE2;Q9VLL9		Peritrophin-15b	0	0	#DIV/0!	#DIV/0!
M9PCQ8;Q9XTN2	Insulin receptor substrate 1	chico	0	0	#DIV/0!	#DIV/0!
M9PCV9;Q9VVI9	Charged multivesicular body protein 5	Vps60;CG6259	0	0	#DIV/0!	#DIV/0!
M9PFL9;M9PD87;M9PCX3;Q9VKI0	Kinesin-like protein	cmet	0	0	#DIV/0!	#DIV/0!
P32748	Dihydroorotate dehydrogenase (quinone), mitochondrial	Dhod	0	0	#DIV/0!	#DIV/0!
M9PD16;Q9NK54-2;Q9NK54	Protein chiffon	chif	0	0	#DIV/0!	#DIV/0!
M9PD18;P48602	V-type proton ATPase catalytic subunit A isoform 1	Vha68-1	0	0	#DIV/0!	#DIV/0!
M9PD43;Q9V412	UPF0428 protein CG16865	CG16865	0	0	#DIV/0!	#DIV/0!
Q95RR1;M9PD88		Atox1	0	0	#DIV/0!	#DIV/0!
M9PDN9;P42271	Tubulin gamma chain;Tubulin gamma-2 chain	gammaTub37C	0	0	#DIV/0!	#DIV/0!
M9PDQ2;Q9W4Q4;B7Z120;Q8IRT7;Q1RL19;M9PIZ6;Q8IRT8;B7Z126		tlk	0	0	#DIV/0!	#DIV/0!
M9PDR2;Q9W0Q1		hipk	0	0	#DIV/0!	#DIV/0!
Q9VZ27;M9PEA2		CG18292-RA	0	0	#DIV/0!	#DIV/0!
Q7KU82;M9PEE1;P91638;Q9VS62		smid	0	0	#DIV/0!	#DIV/0!
X2JJV1;M9PEF9;Q23977;M9PH06;Q23977-3	Dual specificity mitogen-activated protein kinase kinase hemipterous	hep	0	0	#DIV/0!	#DIV/0!
M9PEN1;Q9VSY4-2;Q9VSY4	Alpha-tubulin N-acetyltransferase;Alpha-tubulin N-acetyltransferase 1	CG3967	0	0	#DIV/0!	#DIV/0!
Q960V1;Q0E8G1;M9PET3;M9PF79		simj	0	0	#DIV/0!	#DIV/0!
M9PEX7;Q9VT05			0	71249000	#DIV/0!	∞
R9PY73;Q9VX88;M9PEY4;M9PHX3;M9PHE3			0	5980500	#DIV/0!	∞
M9PF16;Q00963;M9PHG4	Spectrin beta chain	beta-Spec	0	0	#DIV/0!	#DIV/0!
Q9VTR8;M9PF73			0	0	#DIV/0!	#DIV/0!
Q9VV82;M9PFR8;M9PFW8;Q9I7R5			0	0	#DIV/0!	#DIV/0!
M9PFS8;Q9VVA0	Cold shock domain-containing protein CG9705	CG9705	0	0	#DIV/0!	#DIV/0!
M9PG09;Q9VNS3			0	0	#DIV/0!	#DIV/0!
M9PG40;Q8SYG3			0	0	#DIV/0!	#DIV/0!
M9PG62;P25161	Probable 26S proteasome non-ATPase regulatory subunit 3	Rpn3	0	4080100	#DIV/0!	∞
Q7K0D1;M9PH63		CG42240-RA	0	0	#DIV/0!	#DIV/0!
M9PJQ3;M9PHG0;M9PHY4;M9PHV3;Q9VX32-2;Q9VX32	Rho GTPase-activating protein 190	RhoGAPp190	0	62680000	#DIV/0!	∞
Q8SWR0;M9PJR1			0	0	#DIV/0!	#DIV/0!
O01382	Caspase;Caspase subunit p21;Caspase subunit p12	Ice	0	0	#DIV/0!	#DIV/0!
O16043		Df31	0	0	#DIV/0!	#DIV/0!
O17432		Cdk9	0	0	#DIV/0!	#DIV/0!
O46034;Q9VSK2		Cbl	0	0	#DIV/0!	#DIV/0!
X2JAB9;O46037	Vinculin	Vinc	0	0	#DIV/0!	#DIV/0!
O61345	Protein penguin	pen	0	21710000	#DIV/0!	∞
O61613	Glycylpeptide N-tetradecanoyltransferase	Nmt	0	0	#DIV/0!	#DIV/0!
O61722		PRL-1	0	0	#DIV/0!	#DIV/0!
O76861		EG:100G10.1	0	0	#DIV/0!	#DIV/0!
O76904		fs(1)N	0	0	#DIV/0!	#DIV/0!
O76922	Protein aubergine	aub	0	0	#DIV/0!	#DIV/0!
O96299		Sodh-2	0	0	#DIV/0!	#DIV/0!
X2JEB4;O96651	DNA topoisomerase;DNA topoisomerase 3-beta	Top3beta	0	0	#DIV/0!	#DIV/0!
O96880		TfIIEalpha	0	0	#DIV/0!	#DIV/0!
O97060		Ccp84Ac	0	0	#DIV/0!	#DIV/0!
O97125;Q9VG58;Q9BIS2;Q9BIR7;Q8INI8;P82910;P02825;P11146	Heat shock protein 68;Major heat shock 70 kDa protein Bbb;Major heat shock 70 kDa protein Bb;Major heat shock 70 kDa protein Bc;Major heat shock 70 kDa protein Ba;Major heat shock 70 kDa protein Aa;Major heat shock 70 kDa protein Ab;Heat shock 70 kDa protein cognate 2	Hsp68;Hsp70Bbb;Hsp70Bb;Hsp70Bc;Hsp70Ba;Hsp70Aa;Hsp70Ab;Hsc70-2	0	0	#DIV/0!	#DIV/0!
P52034-3;P52034;A0A0B4KFI7;A0A0B4K7L1;P52034-2	ATP-dependent 6-phosphofructokinase	Pfk	0	0	#DIV/0!	#DIV/0!
O97454		l(1)10Bb	0	0	#DIV/0!	#DIV/0!
P04052	DNA-directed RNA polymerase II subunit RPB1	RpII215	0	0	#DIV/0!	#DIV/0!
P05661-11			0	0	#DIV/0!	#DIV/0!
P05661-2			0	0	#DIV/0!	#DIV/0!
P05661-26;P05661-25;P05661-24			0	0	#DIV/0!	#DIV/0!
P06002	Opsin Rh1	ninaE	0	0	#DIV/0!	#DIV/0!
P07186	Chorion protein S19	Cp19	0	0	#DIV/0!	#DIV/0!
P10676;M9PCU0;P10676-2	Neither inactivation nor afterpotential protein C	ninaC	0	0	#DIV/0!	#DIV/0!
X2J8F5;P11996	Larval serum protein 1 beta chain	Lsp1beta	0	0	#DIV/0!	#DIV/0!
P12982	Serine/threonine-protein phosphatase alpha-2 isoform	Pp1-87B	0	0	#DIV/0!	#DIV/0!
P13468	DNA-binding protein K10	fs(1)K10	0	0	#DIV/0!	#DIV/0!
P13677	Protein kinase C, eye isozyme	inaC	0	0	#DIV/0!	#DIV/0!
X2JAW6;P15215	Laminin subunit gamma-1	LanB2	0	0	#DIV/0!	#DIV/0!
P17336	Catalase	Cat	0	0	#DIV/0!	#DIV/0!
X2JJG8;X2JDA5;P20478	Glutamine synthetase;Glutamine synthetase 2 cytoplasmic	Gs2	0	0	#DIV/0!	#DIV/0!
P23625	G protein alpha q subunit	Galphaq	0	0	#DIV/0!	#DIV/0!
P26017	Polycomb group protein Pc	Pc	0	27152000	#DIV/0!	∞
P29843	Heat shock 70 kDa protein cognate 1	Hsc70-1	0	0	#DIV/0!	#DIV/0!
P83949-2;P83949;P83949-3;P83949-4;P83949-5;P83949-6	Homeotic protein ultrabithorax	Ubx	0	292090000	#DIV/0!	∞
X2JC80;P38979-2	40S ribosomal protein SA	sta	0	0	#DIV/0!	#DIV/0!
P40304	Proteasome subunit beta type-1	Prosbeta6	0	0	#DIV/0!	#DIV/0!
P40796	La protein homolog	La	0	0	#DIV/0!	#DIV/0!
X2JFR6;P41374	Eukaryotic translation initiation factor 2 subunit 1	eIF-2alpha	0	0	#DIV/0!	#DIV/0!
P41375	Eukaryotic translation initiation factor 2 subunit 2	eIF-2beta	0	0	#DIV/0!	#DIV/0!
P42283;A0A0B4KEI4;P42284-1;P42284-3;Q867Z4-3;P42284;Q867Z4-2;Q867Z4-5;Q9V5M3-5;Q9V5M3-4;Q9V5M6-3;Q7KQZ4-4;Q9V5M6-5;Q9V5M3-2;Q7KQZ4-2;Q9V5M6-4;Q7KQZ4-3;Q9V5M6-2;Q9V5M3-3;Q7KQZ4;Q9V5M3;Q9V5M6;Q867Z4	Longitudinals lacking protein, isoform G;Longitudinals lacking protein, isoforms H/M/V;Longitudinals lacking protein, isoforms F/I/K/T;Longitudinals lacking protein, isoforms N/O/W/X/Y;Longitudinals lacking protein, isoforms J/P/Q/S/Z;Longitudinals lacking protein, isoforms A/B/D/L	lola;pre-lola-G	0	0	#DIV/0!	#DIV/0!
P48591	Ribonucleoside-diphosphate reductase large subunit	RnrL	0	0	#DIV/0!	#DIV/0!
P48609	Cyclin-dependent kinase 5 homolog	Cdk5	0	0	#DIV/0!	#DIV/0!
P49847;M9PG32	Transcription initiation factor TFIID subunit 6	Taf6	0	0	#DIV/0!	#DIV/0!
Q541C3;P52485	Ubiquitin-conjugating enzyme E2-24 kDa	Ubc2;UbcD2	0	0	#DIV/0!	#DIV/0!
X2JGP4;P54399;P54399-2	Protein disulfide-isomerase	Pdi	0	0	#DIV/0!	#DIV/0!
P55841	60S ribosomal protein L14	RpL14	0	0	#DIV/0!	#DIV/0!
P61857	Tubulin beta-2 chain	betaTub85D	0	0	#DIV/0!	#DIV/0!
P82804	Partner of Y14 and mago	wibg	0	9331700	#DIV/0!	∞
P82890	Low molecular weight phosphotyrosine protein phosphatase 1	primo-1	0	0	#DIV/0!	#DIV/0!
Q7KMI3		BcDNA.LD23371	0	68259000	#DIV/0!	∞
Q4AB57;P84051	Histone H2A	His2A:CG33859;His2A	0	340650000	#DIV/0!	∞
P91938-4;P91938-2;P91938-3;P91938	Thioredoxin reductase 1, mitochondrial	Trxr-1	0	0	#DIV/0!	#DIV/0!
Q02308-2;Q02308	Protein hairless	H	0	0	#DIV/0!	#DIV/0!
Q05344	FACT complex subunit Ssrp1	Ssrp	0	0	#DIV/0!	#DIV/0!
Q05913	General transcription factor IIF subunit 1	TfIIFalpha	0	0	#DIV/0!	#DIV/0!
Q09103-3;A0A023GPM5;M9MSN3;X2JE67;X2JEJ9;M9MS31;M9PH20;M9PHG3;Q09103-2;Q09103	Eye-specific diacylglycerol kinase;Diacylglycerol kinase	rdgA	0	0	#DIV/0!	#DIV/0!
Q0E8X7			0	52870000	#DIV/0!	∞
Q0E980			0	0	#DIV/0!	#DIV/0!
Q0E9A1;A1Z942;A1Z943;E1JH47;Q7JQK6;A0A0B4LGA3;Q961I1;A0A0B4LF95;A1Z944;Q1RL13		nemy	0	0	#DIV/0!	#DIV/0!
Q0KIE7		Ank	0	0	#DIV/0!	#DIV/0!
Q23972;Q23972-2	Protein Smaug	smg	0	0	#DIV/0!	#DIV/0!
Q23973	Protein matrimony	mtrm	0	0	#DIV/0!	#DIV/0!
Q24113		nonA-l	0	0	#DIV/0!	#DIV/0!
X2JKU5;Q24186;Q9VFE4;A0A0B4K683	40S ribosomal protein S5a;40S ribosomal protein S5b	RpS5a;RpS5b	0	0	#DIV/0!	#DIV/0!
Q24318-2;Q24318;A0A0B4KEQ0	Transcription factor Dp	Dp	0	0	#DIV/0!	#DIV/0!
Q24319	Dolichyl-diphosphooligosaccharide--protein glycosyltransferase 48 kDa subunit	Ost48	0	0	#DIV/0!	#DIV/0!
X2J9V3;Q24423	Zinc finger protein Noc	noc	0	0	#DIV/0!	#DIV/0!
Q8SYR3;Q24491	RNA-binding protein Rsf1	Rsf1	0	0	#DIV/0!	#DIV/0!
Q24572	Probable histone-binding protein Caf1	Caf1	0	0	#DIV/0!	#DIV/0!
Q26416	Adult cuticle protein 1	Acp1	0	0	#DIV/0!	#DIV/0!
Q59E30;Q95RI5;M9PFH6;M9PFW1;Q59E29;Q86BI4	Failed axon connections	fax	0	0	#DIV/0!	#DIV/0!
Q5U126			0	0	#DIV/0!	#DIV/0!
Q86BP9;X2J8K5			288630000	0	#NUM!	#NUM!
Q709R6-2;Q709R6		bocks	0	0	#DIV/0!	#DIV/0!
Q76NQ0	Dolichyl-diphosphooligosaccharide--protein glycosyltransferase subunit 1		0	0	#DIV/0!	#DIV/0!
Q7JNE1		prod	0	0	#DIV/0!	#DIV/0!
Q7JRA5			0	0	#DIV/0!	#DIV/0!
Q7JRC0			0	0	#DIV/0!	#DIV/0!
Q7JUW8			0	0	#DIV/0!	#DIV/0!
Q7JVH0			0	0	#DIV/0!	#DIV/0!
Q7JVH6			0	0	#DIV/0!	#DIV/0!
Q7JVL3		Prp38	0	43800000	#DIV/0!	∞
Q7JVP4		Br140	0	0	#DIV/0!	#DIV/0!
Q7JVY2		dup	0	0	#DIV/0!	#DIV/0!
Q7JWQ7		Swim	0	0	#DIV/0!	#DIV/0!
Q7JXZ2		Eip55E	0	0	#DIV/0!	#DIV/0!
Q7JY89			0	0	#DIV/0!	#DIV/0!
Q7JZN0		Sec61beta	0	0	#DIV/0!	#DIV/0!
Q7JZZ3			0	0	#DIV/0!	#DIV/0!
Q7K0B6		GstT1	0	0	#DIV/0!	#DIV/0!
Q8SXK2			0	0	#DIV/0!	#DIV/0!
Q7K0W4		CG6564	0	0	#DIV/0!	#DIV/0!
Q7K0X3			0	0	#DIV/0!	#DIV/0!
Q7K159		mip40	0	0	#DIV/0!	#DIV/0!
Q7K2U6			0	0	#DIV/0!	#DIV/0!
Q7K3D8		DMAP1	0	0	#DIV/0!	#DIV/0!
Q7K3Z3		p47	0	0	#DIV/0!	#DIV/0!
Q7K4I5	UBX domain-containing protein 7	CG8892-RB	0	0	#DIV/0!	#DIV/0!
Q7K5J8		Cpr57A	0	0	#DIV/0!	#DIV/0!
Q7K5K9		S-Lap8	0	0	#DIV/0!	#DIV/0!
Q7K5M0		scaf	0	0	#DIV/0!	#DIV/0!
Q7KK96	Structural maintenance of chromosomes protein	SMC2	0	0	#DIV/0!	#DIV/0!
Q7KLX3		Tapdelta	0	0	#DIV/0!	#DIV/0!
Q7KML2	Probable peroxisomal acyl-coenzyme A oxidase 1	CG5009	0	0	#DIV/0!	#DIV/0!
Q7KMQ0		Rpt1	0	0	#DIV/0!	#DIV/0!
Q7KSM5		Aos1	0	0	#DIV/0!	#DIV/0!
Q9VM57;Q7KTL4;Q7KTL5		sip2	0	0	#DIV/0!	#DIV/0!
Q7KUA4		Uba2	0	3538000	#DIV/0!	∞
Q7KVI9;Q9W1Q4			0	0	#DIV/0!	#DIV/0!
Q7KVJ1			47877000	0	#NUM!	#NUM!
Q7KW39-2;Q7KW39	Probable methylmalonate-semialdehyde dehydrogenase [acylating], mitochondrial	CG17896	0	0	#DIV/0!	#DIV/0!
Q7PLI0		p120ctn	0	0	#DIV/0!	#DIV/0!
Q7PLI7	Serine/threonine-protein kinase CG17528	CG17528	0	0	#DIV/0!	#DIV/0!
Q7PLS8	Integrator complex subunit 3 homolog	IntS3	0	0	#DIV/0!	#DIV/0!
Q7YZH1	PHD finger protein rhinoceros	rno	18157000	0	#NUM!	#NUM!
X2JKW3;Q86B47-2;Q86B47	Probable ATP-dependent RNA helicase CG8611	CG8611	0	27205000	#DIV/0!	∞
Q9VGG3;Q86B99		CG14732	0	9066500	#DIV/0!	∞
Q9VUZ2;Q86BP6		elg1	0	0	#DIV/0!	#DIV/0!
Q86BY9	Protein rigor mortis	rig	0	0	#DIV/0!	#DIV/0!
Q8I0S9;Q9V9T5			0	18242000	#DIV/0!	∞
Q8IH00	Nucleolar protein 6	Mat89Ba	0	55735000	#DIV/0!	∞
Q8IMI7;Q9VA91	40S ribosomal protein S7	RpS7	0	0	#DIV/0!	#DIV/0!
Q8IMP6-2;Q8IMP6	Protein SPT2 homolog	CG5815	0	0	#DIV/0!	#DIV/0!
Q8IMW8		BEST:GH24664	0	0	#DIV/0!	#DIV/0!
Q9VFH2;Q8INF6		Hexim	0	0	#DIV/0!	#DIV/0!
Q8INK2;Q9VGM2;Q8INK3		fabp	0	0	#DIV/0!	#DIV/0!
Q8IP68			0	0	#DIV/0!	#DIV/0!
Q8IP94;Q9VKB0		Aats-thr	0	0	#DIV/0!	#DIV/0!
Q95SJ2;Q9VM81;Q8IPJ1			0	0	#DIV/0!	#DIV/0!
Q8IPP8;Q9VNF3			0	0	#DIV/0!	#DIV/0!
Q9VQ61;Q8IPY3	Aspartate aminotransferase	Got2	0	0	#DIV/0!	#DIV/0!
Q8IPZ3			0	0	#DIV/0!	#DIV/0!
Q8IQ85;Q9VS45		RhoGEF4	0	3535500	#DIV/0!	∞
Q8IQT4			0	0	#DIV/0!	#DIV/0!
Q8IR10		TwdlY	0	0	#DIV/0!	#DIV/0!
Q8IR41;Q9VXX6			0	6123500	#DIV/0!	∞
Q8IR93;Q9VZ20		Dlic	0	0	#DIV/0!	#DIV/0!
Q8IRB1			22920000	0	#NUM!	#NUM!
Q8IRB2		CG32249-RA	0	0	#DIV/0!	#DIV/0!
Q8IRB3			0	0	#DIV/0!	#DIV/0!
Q8IRB5	Claspin homolog	CG32251	0	11920000	#DIV/0!	∞
Q8ML70	Immune-induced peptides;Immune-induced peptide 10;Immune-induced peptide 12;Immune-induced peptide 13;Immune-induced peptide 24	IM10	0	0	#DIV/0!	#DIV/0!
Q8MSI2		Scp1	0	0	#DIV/0!	#DIV/0!
Q9VAX7;Q8MST5		betaTub97EF	0	0	#DIV/0!	#DIV/0!
Q8MSW0		Aats-ile	0	0	#DIV/0!	#DIV/0!
Q8MZ06		Cpr65Eb	0	0	#DIV/0!	#DIV/0!
Q8ST83	Polycomb protein PHO	pho	0	0	#DIV/0!	#DIV/0!
Q8SX76		pch2	0	0	#DIV/0!	#DIV/0!
Q8SXU3			0	0	#DIV/0!	#DIV/0!
Q8SZ15			0	0	#DIV/0!	#DIV/0!
Q8SZ23			0	0	#DIV/0!	#DIV/0!
Q8T3Y1			0	0	#DIV/0!	#DIV/0!
Q8T9H0;Q9VIJ3		CG9328-RA	0	0	#DIV/0!	#DIV/0!
Q94546	Another transcription unit protein	Atu	0	0	#DIV/0!	#DIV/0!
Q95RB2		Cpr49Ae	0	0	#DIV/0!	#DIV/0!
Q960E9			0	231780000	#DIV/0!	∞
Q9VIF0	Nucleolar complex protein 2 homolog	CG9246	0	0	#DIV/0!	#DIV/0!
Q961R8;Q9VUK8		Aats-gly	0	0	#DIV/0!	#DIV/0!
Q961S1;Q9W4A9		RhoGAP5A	0	0	#DIV/0!	#DIV/0!
Q9VRZ1;Q967S0	Amidophosphoribosyltransferase	Prat2	0	0	#DIV/0!	#DIV/0!
Q9I7J0			0	0	#DIV/0!	#DIV/0!
Q9VIT3		msb1l	0	0	#DIV/0!	#DIV/0!
Q9I7T7-2;Q9I7T7	La-related protein CG11505	CG11505	0	0	#DIV/0!	#DIV/0!
Q9NDJ2-2	Helicase domino	dom	0	0	#DIV/0!	#DIV/0!
Q9TVP3-3;Q9TVP3-2;Q9TVP3	J domain-containing protein	jdp	0	0	#DIV/0!	#DIV/0!
Q9U915	Adenylate kinase	Adk2	0	0	#DIV/0!	#DIV/0!
Q9V3B6	Protein CWC15 homolog	c12.1	0	0	#DIV/0!	#DIV/0!
Q9V3C4		Gem3	0	0	#DIV/0!	#DIV/0!
Q9V3C6		EG:BACR42I17.10	0	0	#DIV/0!	#DIV/0!
Q9V3E9		spag	0	0	#DIV/0!	#DIV/0!
Q9V3J4		Sec13	0	0	#DIV/0!	#DIV/0!
X2J8Y6;Q9V3R1	Accessory gland protein Acp36DE	Acp36DE	0	0	#DIV/0!	#DIV/0!
Q9V3Z4		Rpn5	0	0	#DIV/0!	#DIV/0!
Q9V405		Rpt3	0	0	#DIV/0!	#DIV/0!
Q9V406		crp	0	0	#DIV/0!	#DIV/0!
Q9V434		Aats-asn	0	0	#DIV/0!	#DIV/0!
Q9V436		Rpn12	0	0	#DIV/0!	#DIV/0!
Q9V438		CaBP1	0	0	#DIV/0!	#DIV/0!
X2J4W8;Q9V447	Krueppel homolog 2	Kr-h2	0	0	#DIV/0!	#DIV/0!
Q9V4N3	Cytochrome b5	Cyt-b5	0	0	#DIV/0!	#DIV/0!
Q9V4Z9	Protein lines	lin	0	2045600000	#DIV/0!	∞
Q9V521	Phenoloxidase 2	PPO2	0	0	#DIV/0!	#DIV/0!
Q9V9M7		RpL21	0	4087500	#DIV/0!	∞
Q9V9Q4			0	0	#DIV/0!	#DIV/0!
Q9V9R2		Cul2	0	0	#DIV/0!	#DIV/0!
Q9V9S8;Q9V9S8-2;Q9V9S8-3	Ferrochelatase, mitochondrial	FeCh	0	0	#DIV/0!	#DIV/0!
Q9V9U0			0	0	#DIV/0!	#DIV/0!
Q9V9U3;Q8I0J1;Q8IMG1			0	0	#DIV/0!	#DIV/0!
Q9VA18		l(3)03670	0	0	#DIV/0!	#DIV/0!
Q9VA32		Cpr100A	0	0	#DIV/0!	#DIV/0!
Q9VAM5		Brd8	0	106100000	#DIV/0!	∞
Q9VAQ7	Pre-mRNA-splicing factor Slu7	Slu7	0	0	#DIV/0!	#DIV/0!
Q9VAW8;Q24404		Mst98Ca;Mst98Cb	0	0	#DIV/0!	#DIV/0!
Q9VAY2		Gp93	0	0	#DIV/0!	#DIV/0!
Q9VB05		ALiX	0	0	#DIV/0!	#DIV/0!
Q9VKP5			0	0	#DIV/0!	#DIV/0!
Q9VB81		Cpr97Eb	0	0	#DIV/0!	#DIV/0!
Q9VB83			0	0	#DIV/0!	#DIV/0!
Q9VBD0		Tb	0	0	#DIV/0!	#DIV/0!
Q9VBD6		TwdlJ	0	0	#DIV/0!	#DIV/0!
Q9VBD8		TwdlO	0	0	#DIV/0!	#DIV/0!
Q9VBE1		TwdlP	0	0	#DIV/0!	#DIV/0!
Q9VBE6			0	0	#DIV/0!	#DIV/0!
Q9VBH8		RpL34a	0	5917300	#DIV/0!	∞
Q9VBI2	UMP-CMP kinase	Dak1	0	0	#DIV/0!	#DIV/0!
Q9VBI3		Vps2	0	0	#DIV/0!	#DIV/0!
Q9VBK9			0	0	#DIV/0!	#DIV/0!
Q9VBU2		RIOK2	0	0	#DIV/0!	#DIV/0!
Q9VC24			0	0	#DIV/0!	#DIV/0!
Q9VC36		polybromo	0	6917100	#DIV/0!	∞
Q9VL96	Pescadillo homolog	CG4364	0	0	#DIV/0!	#DIV/0!
Q9VC93		Dis3	0	0	#DIV/0!	#DIV/0!
Q9VCC6			0	0	#DIV/0!	#DIV/0!
Q9VCL4			0	179590000	#DIV/0!	∞
Q9VCU5	Mitochondrial ribosome-associated GTPase 1	CG17141	0	4641400	#DIV/0!	∞
Q9VD01		Pebp1	0	0	#DIV/0!	#DIV/0!
Q9VD14			0	0	#DIV/0!	#DIV/0!
Q9VD48			0	0	#DIV/0!	#DIV/0!
Q9VDQ3			0	0	#DIV/0!	#DIV/0!
Q9VE85		Nup43	0	0	#DIV/0!	#DIV/0!
Q9VEA1		eIF-1A	0	26641000	#DIV/0!	∞
Q9VEB6			0	0	#DIV/0!	#DIV/0!
Q9VEJ9			0	0	#DIV/0!	#DIV/0!
Q9VND2		Snm1	0	0	#DIV/0!	#DIV/0!
Q9VEN3		GckIII	0	1201200	#DIV/0!	∞
Q9VEV3			0	36021000	#DIV/0!	∞
Q9VF26	Probable ATP-dependent RNA helicase spindle-E	spn-E	0	0	#DIV/0!	#DIV/0!
Q9VF56			0	0	#DIV/0!	#DIV/0!
Q9VF87	Cytoplasmic FMR1-interacting protein	Sra-1	0	0	#DIV/0!	#DIV/0!
Q9VFE6	RRP15-like protein	CG3817	0	50810000	#DIV/0!	∞
Q9VFF0		UQCR-C1	0	0	#DIV/0!	#DIV/0!
Q9VG06		CG17327-RA	0	0	#DIV/0!	#DIV/0!
Q9VGA4		MBD-R2	0	0	#DIV/0!	#DIV/0!
Q9VGH5		glo	0	0	#DIV/0!	#DIV/0!
Q9VH00			0	63746000	#DIV/0!	∞
Q9VHI7			0	0	#DIV/0!	#DIV/0!
Q9VHK6		IscU	0	0	#DIV/0!	#DIV/0!
Q9VHL2		Tcp-1eta	0	0	#DIV/0!	#DIV/0!
Q9VHP9;A0A0B4LGX0		Cenp-C	0	0	#DIV/0!	#DIV/0!
Q9VI10	Probable small nuclear ribonucleoprotein Sm D2	SmD2	0	8036100	#DIV/0!	∞
Q9VID9			0	0	#DIV/0!	#DIV/0!
Q9VIQ5			0	0	#DIV/0!	#DIV/0!
Q9VIQ8		COX4	0	0	#DIV/0!	#DIV/0!
Q9VUL6			0	0	#DIV/0!	#DIV/0!
Q9VIV8			0	0	#DIV/0!	#DIV/0!
Q9VIZ3		l(2)37Cb	0	82959000	#DIV/0!	∞
Q9VJ19		RpL30	0	0	#DIV/0!	#DIV/0!
X2J6U8;Q9VJ35		ssp3	0	0	#DIV/0!	#DIV/0!
Q9VJ75			0	0	#DIV/0!	#DIV/0!
Q9VJC7	Elongation factor Ts, mitochondrial	CG6412	0	0	#DIV/0!	#DIV/0!
Q9VJD4		Sgt	0	0	#DIV/0!	#DIV/0!
X2JKF2;Q9VXT5	CWF19-like protein 2 homolog	CG9213	0	118720000	#DIV/0!	∞
Q9VJH2		mdy	0	1582900	#DIV/0!	∞
Q9VJJ0	Proteasome subunit beta type	Prosbeta4	0	0	#DIV/0!	#DIV/0!
Q9VJJ1			0	0	#DIV/0!	#DIV/0!
Q9VJQ6		dyn-p25	0	0	#DIV/0!	#DIV/0!
Q9VK60			0	0	#DIV/0!	#DIV/0!
Q9VK89	Probable tRNA (guanine(26)-N(2))-dimethyltransferase	CG6388	0	0	#DIV/0!	#DIV/0!
Q9VK96			0	0	#DIV/0!	#DIV/0!
Q9VKE2		Cry	0	0	#DIV/0!	#DIV/0!
X2J7U0;Q9VKM1	Piwi-like protein;Protein piwi	piwi	0	0	#DIV/0!	#DIV/0!
Q9VKQ2			0	0	#DIV/0!	#DIV/0!
Q9VKS2			0	0	#DIV/0!	#DIV/0!
Q9VKX2	Malate dehydrogenase	Mdh1	0	0	#DIV/0!	#DIV/0!
Q9VL01		CG5390-RA	0	0	#DIV/0!	#DIV/0!
Q9VL68			0	0	#DIV/0!	#DIV/0!
Q9W020	Nucleolar MIF4G domain-containing protein 1 homolog	CG9004	0	0	#DIV/0!	#DIV/0!
Q9VLC5		Aldh	0	0	#DIV/0!	#DIV/0!
Q9VLK1			0	6097500	#DIV/0!	∞
Q9VLS9	Beta-lactamase-like protein 2 homolog	CG12375	0	5411500	#DIV/0!	∞
Q9VLX9			0	0	#DIV/0!	#DIV/0!
Q9VLY1			0	0	#DIV/0!	#DIV/0!
Q9VM07			0	0	#DIV/0!	#DIV/0!
Q9VM17	SOSS complex subunit B homolog	CG5181	0	0	#DIV/0!	#DIV/0!
Q9VM36			0	0	#DIV/0!	#DIV/0!
Q9VMG7		Muc26B	0	0	#DIV/0!	#DIV/0!
Q9VMM7		CG11030-RA	0	18134000	#DIV/0!	∞
Q9VMS1		cype	0	0	#DIV/0!	#DIV/0!
Q9VMZ6		TwdlG	0	0	#DIV/0!	#DIV/0!
Q9VMZ8		TwdlV	0	0	#DIV/0!	#DIV/0!
Q9VNA3			0	14597000	#DIV/0!	∞
Q9VND7			0	0	#DIV/0!	#DIV/0!
Q9VNE9	60S ribosomal protein L13a	RpL13A	0	0	#DIV/0!	#DIV/0!
Q9VNN3			0	0	#DIV/0!	#DIV/0!
Q9VNP0		Osi18	0	0	#DIV/0!	#DIV/0!
Q9VNP6			0	0	#DIV/0!	#DIV/0!
Q9VNW6			0	0	#DIV/0!	#DIV/0!
Q9VNY3			0	0	#DIV/0!	#DIV/0!
Q9VP05;H8F4P0;M9PII7	Mediator of RNA polymerase II transcription subunit 1	MED1	0	0	#DIV/0!	#DIV/0!
Q9VPE2		ND-39	0	0	#DIV/0!	#DIV/0!
Q9VPL0			0	0	#DIV/0!	#DIV/0!
Q9VPQ2			0	52501000	#DIV/0!	∞
Q9VPU1;Q8IPW2		dock	0	0	#DIV/0!	#DIV/0!
Q9VQH5		Cpr23B	0	0	#DIV/0!	#DIV/0!
Q9VQK7			0	12467000	#DIV/0!	∞
Q9VQL1			0	0	#DIV/0!	#DIV/0!
Q9VQL7;B7Z001			0	0	#DIV/0!	#DIV/0!
Q9VQR5			0	0	#DIV/0!	#DIV/0!
Q9VQY7			0	0	#DIV/0!	#DIV/0!
Q9VRJ4			0	49305000	#DIV/0!	∞
Q9VRL0		Cyt-c1	0	0	#DIV/0!	#DIV/0!
Q9VRP5-7;Q9VRP5	Ubiquitin carboxyl-terminal hydrolase 36	scny	0	0	#DIV/0!	#DIV/0!
Q9VRY4		velo	0	0	#DIV/0!	#DIV/0!
Q9VS55		CTCF	0	0	#DIV/0!	#DIV/0!
Q9VS75			0	0	#DIV/0!	#DIV/0!
Q9VS76		CG8541-RA	0	0	#DIV/0!	#DIV/0!
Q9VS81			0	0	#DIV/0!	#DIV/0!
Q9VSA9			0	0	#DIV/0!	#DIV/0!
Q9VSC5			0	0	#DIV/0!	#DIV/0!
Q9VSD6		msk	0	0	#DIV/0!	#DIV/0!
Q9VSH7		Cpr66Cb	0	0	#DIV/0!	#DIV/0!
Q9VSS2	Signal recognition particle subunit SRP68	Srp68	0	0	#DIV/0!	#DIV/0!
Q9VSU6		Dhpr	0	0	#DIV/0!	#DIV/0!
Q9VSW4		CG4447-RA	0	0	#DIV/0!	#DIV/0!
Q9VSW5;M9PF35	Kinesin-like protein	Klp67A	0	0	#DIV/0!	#DIV/0!
Q9W3Y0	Zinc finger protein 593 homolog	CG3224	63729000	0	#NUM!	#NUM!
Q9VT41		defl	0	7344400	#DIV/0!	∞
Q9VTB0			0	0	#DIV/0!	#DIV/0!
Q9VTE6			108370000	0	#NUM!	#NUM!
Q9VTW1;Q9VTW0;X2JB05;X2JGL7			0	0	#DIV/0!	#DIV/0!
Q9VTY6	Ubiquitin-conjugating enzyme E2 C	vih	0	0	#DIV/0!	#DIV/0!
Q9VTZ7			0	20205000	#DIV/0!	∞
Q9VU02	Probable small nuclear ribonucleoprotein Sm D1	SmD1	0	0	#DIV/0!	#DIV/0!
Q9VU35;Q9VFN5			0	0	#DIV/0!	#DIV/0!
Q9VU88		Liprin-beta	0	0	#DIV/0!	#DIV/0!
Q9VUA5		ssp2	0	0	#DIV/0!	#DIV/0!
Q9VUM1		Prp31	0	2574000	#DIV/0!	∞
Q9VUQ9		dop	0	0	#DIV/0!	#DIV/0!
Q9VUV9	Putative U5 small nuclear ribonucleoprotein 200 kDa helicase	l(3)72Ab	0	3277800	#DIV/0!	∞
Q9VUY4			0	0	#DIV/0!	#DIV/0!
Q9VUZ0	Translocon-associated protein subunit beta	SsRbeta	0	0	#DIV/0!	#DIV/0!
Q9VUZ8		PDCD-5	0	0	#DIV/0!	#DIV/0!
Q9VV19		CG13046-RB	0	0	#DIV/0!	#DIV/0!
Q9VV20			0	0	#DIV/0!	#DIV/0!
Q9VV46		Cpr72Ec	0	0	#DIV/0!	#DIV/0!
Q9VV79		spd-2	0	0	#DIV/0!	#DIV/0!
Q9VVB7		Lmpt	0	0	#DIV/0!	#DIV/0!
Q9VVC1			0	0	#DIV/0!	#DIV/0!
Q9VVK8			0	34251000	#DIV/0!	∞
Q9VVN4	ATR-interacting protein mus304	mus304	0	0	#DIV/0!	#DIV/0!
Q9VVS5		Nufip	0	0	#DIV/0!	#DIV/0!
Q9VVU1		CG3902-RA	0	0	#DIV/0!	#DIV/0!
Q9VW51	RNA polymerase II elongation factor Ell	Ell	0	0	#DIV/0!	#DIV/0!
Q9VW54		Rpn1	0	0	#DIV/0!	#DIV/0!
Q9VW68			0	0	#DIV/0!	#DIV/0!
Q9VWH4;Q9VWH4-2	Probable isocitrate dehydrogenase [NAD] subunit alpha, mitochondrial	l(1)G0156	0	0	#DIV/0!	#DIV/0!
Q9VWI6		kek5	0	0	#DIV/0!	#DIV/0!
Q9VWK5		Ulp1	0	0	#DIV/0!	#DIV/0!
Q9VWP1		Usp39	0	0	#DIV/0!	#DIV/0!
X2JFX0;Q9VX25	Ubiquitin-conjugating enzyme E2 S	CG8188	0	0	#DIV/0!	#DIV/0!
Q9VX38			123630000	0	#NUM!	#NUM!
Q9VX59		f	0	286700000	#DIV/0!	∞
Q9VX62		CG8675-RA	0	0	#DIV/0!	#DIV/0!
Q9VX77			0	19731000	#DIV/0!	∞
Q9VX94			41644000	0	#NUM!	#NUM!
Q9VXF9		rngo	0	0	#DIV/0!	#DIV/0!
Q9VXK6	Eukaryotic translation initiation factor 5	eIF5	0	0	#DIV/0!	#DIV/0!
Q9VY00		CG9503-RA	0	0	#DIV/0!	#DIV/0!
Q9VY08		CG9518-RA	0	0	#DIV/0!	#DIV/0!
Q9VY31			0	0	#DIV/0!	#DIV/0!
Q9VY44		mRNA-cap	0	0	#DIV/0!	#DIV/0!
Q9VY58			0	0	#DIV/0!	#DIV/0!
Q9VY62			0	0	#DIV/0!	#DIV/0!
Q9VY92			0	0	#DIV/0!	#DIV/0!
Q9VY97		mus101	0	0	#DIV/0!	#DIV/0!
Q9VYI6		CG4410	0	0	#DIV/0!	#DIV/0!
Q9VYM5		Cpr11A	0	0	#DIV/0!	#DIV/0!
Q9VYM9			0	0	#DIV/0!	#DIV/0!
X2JBC1;Q9VYS3	Regulator of nonsense transcripts 1 homolog	Upf1	0	0	#DIV/0!	#DIV/0!
Q9VZ30			0	0	#DIV/0!	#DIV/0!
Q9VZ59;X2JEE5			0	0	#DIV/0!	#DIV/0!
Q9VZC0			0	0	#DIV/0!	#DIV/0!
Q9VZE4			0	0	#DIV/0!	#DIV/0!
Q9VZF2			0	0	#DIV/0!	#DIV/0!
Q9VZF4	F-box/WD repeat-containing protein 7	ago	0	0	#DIV/0!	#DIV/0!
Q9VZF5	Kinesin-like protein	pav	0	0	#DIV/0!	#DIV/0!
Q9VZI2		Ack	0	0	#DIV/0!	#DIV/0!
Q9VZJ2			0	0	#DIV/0!	#DIV/0!
Q9VZL3		Sc2	0	0	#DIV/0!	#DIV/0!
Q9VZQ7			0	0	#DIV/0!	#DIV/0!
Q9VZS3	Protein translation factor SUI1 homolog	CG17737	0	0	#DIV/0!	#DIV/0!
Q9VZU0		CG12032	0	0	#DIV/0!	#DIV/0!
Q9W029		yellow-g	0	0	#DIV/0!	#DIV/0!
Q9W0B6			0	0	#DIV/0!	#DIV/0!
Q9W0B8	Coatomer subunit alpha	alphaCOP	0	0	#DIV/0!	#DIV/0!
Q9W0G1-2;Q9W0G1	Tyrosine-protein phosphatase non-receptor type 61F	Ptp61F	0	0	#DIV/0!	#DIV/0!
Q9W0L7;M9PDK3		Usp10	0	0	#DIV/0!	#DIV/0!
Q9W0P4			0	0	#DIV/0!	#DIV/0!
Q9W0R3	Tyrosine-protein phosphatase	Ptpmeg	0	18797000	#DIV/0!	∞
Q9W0S5		miple1	451970000	0	#NUM!	#NUM!
Q9W1B9		RpL12	0	0	#DIV/0!	#DIV/0!
Q9W1L2			0	0	#DIV/0!	#DIV/0!
Q9W1R5	Protein virilizer	vir	0	0	#DIV/0!	#DIV/0!
Q9W227	Peptidyl-prolyl cis-trans isomerase		0	0	#DIV/0!	#DIV/0!
Q9W260		wrapper	0	0	#DIV/0!	#DIV/0!
Q9W2F1			0	0	#DIV/0!	#DIV/0!
Q9W2P4		CG15650-RA	0	0	#DIV/0!	#DIV/0!
Q9W384		dalao	0	0	#DIV/0!	#DIV/0!
Q9W394			41964000	0	#NUM!	#NUM!
Q9W3G1			0	0	#DIV/0!	#DIV/0!
Q9W3N9			0	0	#DIV/0!	#DIV/0!
Q9W3X8			0	40228000	#DIV/0!	∞
Q9W3Y3			0	0	#DIV/0!	#DIV/0!
Q9W401;Q9W401-2	Probable citrate synthase, mitochondrial	kdn	8815500	0	#NUM!	#NUM!
Q9W414		Rpt4	0	0	#DIV/0!	#DIV/0!
Q9W485		IntS6	0	0	#DIV/0!	#DIV/0!
Q9W4H8		Pp2C1	0	0	#DIV/0!	#DIV/0!
Q9W4J4			0	0	#DIV/0!	#DIV/0!
Q9W4U8			0	0	#DIV/0!	#DIV/0!
Q9W4W7		EG:100G10.6	0	0	#DIV/0!	#DIV/0!
X2JAA8;Q9W517;Q9W517-2	Protein wings apart-like	wapl	0	0	#DIV/0!	#DIV/0!
Q9W542		mip130	0	0	#DIV/0!	#DIV/0!
Q9W585		Rab27	0	0	#DIV/0!	#DIV/0!
X2JA43;Q9W590	Large subunit GTPase 1 homolog	Ns3	0	0	#DIV/0!	#DIV/0!
Q9W5W9		Phf7	0	0	#DIV/0!	#DIV/0!
Q9XZ15		Osi6	0	0	#DIV/0!	#DIV/0!
Q9XZ34		Rif1	0	0	#DIV/0!	#DIV/0!
Q9Y0Z1		BcDNA.LD23876	0	0	#DIV/0!	#DIV/0!
P15619	Serendipity locus protein H-1	wdn	0	73233000	#DIV/0!	∞
P17704	40S ribosomal protein S17	RpS17	31026000	0	#NUM!	#NUM!
M9PBM1;Q94535	Splicing factor U2af 38 kDa subunit	U2af38	0	0	#DIV/0!	#DIV/0!
E2QD64;Q7K4H4	Bifunctional lysine-specific demethylase and histidyl-hydroxylase NO66	CG2982	141430000	0	#NUM!	#NUM!
A0A0B4LH25;Q9W2K4;A8DYK5			0	0	#DIV/0!	#DIV/0!
Q9VTP4	60S ribosomal protein L10a-2	RpL10Ab	0	0	#DIV/0!	#DIV/0!
P22769	Proteasome subunit alpha type-7-1	Prosalpha4	0	0	#DIV/0!	#DIV/0!
C6SUW3;P55935;Q95RG1	40S ribosomal protein S9	RpS9	0	0	#DIV/0!	#DIV/0!
Q9V460-2;Q9V460	Transcription elongation factor SPT5	Spt5	0	0	#DIV/0!	#DIV/0!
A0A0B4KGY9;A0A0B4K6K8;Q9VBQ1;A0A0B4KHV4;Q8IMS8		msi	0	0	#DIV/0!	#DIV/0!
A4V3W2;A4V3W1;Q0KHW6;A8JUV9;M9PGC4;M9PGV7;P18431-4;P18431;P18431-3;P18431-1;Q7KVY5;C0PUX5	Protein kinase shaggy	sgg	0	0	#DIV/0!	#DIV/0!
A0A023GQA5;P24156	Protein l(2)37Cc	l(2)37Cc	0	0	#DIV/0!	#DIV/0!
P34739	Transcription termination factor 2	lds	0	0	#DIV/0!	#DIV/0!
X2J950;Q03334	40S ribosomal protein S13	RpS13	0	0	#DIV/0!	#DIV/0!
Q9W2X6		ATPsyndelta	0	0	#DIV/0!	#DIV/0!
M9PDA6;Q9VIK9	Methyltransferase-like protein 13	CG2614	0	0	#DIV/0!	#DIV/0!
Q9VJZ1		CG9302-RA	0	80472000	#DIV/0!	∞
A0A0B4KI43;Q9VB55;A0A0B4KHZ0;A8JRE3;A0A0B4K7W6		woc	0	0	#DIV/0!	#DIV/0!
M9PBX0;P42003	Mothers against decapentaplegic homolog;Protein mothers against dpp	Mad	0	0	#DIV/0!	#DIV/0!
P35875-3;P35875;P35875-2	Poly [ADP-ribose] polymerase	Parp	0	0	#DIV/0!	#DIV/0!
Q9VH64			0	0	#DIV/0!	#DIV/0!
M9PFM5;M9PFS6;P25439-2;P25439	ATP-dependent helicase brm	brm	0	0	#DIV/0!	#DIV/0!
Q9VNE2	Protein krasavietz	kra	0	0	#DIV/0!	#DIV/0!
Q9VB10			0	0	#DIV/0!	#DIV/0!
B7YZQ1;Q9W179;Q8MLP1;Q59E61;A4UZU8		slik	0	93825000	#DIV/0!	∞
M9PDG3;M9PD57;P40798-2;P40798	Protein shuttle craft	stc	0	0	#DIV/0!	#DIV/0!
E1JIK0;P48810;P48810-2	Heterogeneous nuclear ribonucleoprotein 87F	Hrb87F	0	0	#DIV/0!	#DIV/0!
Q7KVX5;Q9W4N8		Vap-33A	12175000	0	#NUM!	#NUM!
A8JV07			71715000	0	#NUM!	#NUM!
X2J5P0;Q9VKH9	Kinesin-like protein	cana	0	0	#DIV/0!	#DIV/0!
Q9VCE3;Q8IMX4		Rox8	0	0	#DIV/0!	#DIV/0!
Q9VBN5	60S ribosomal protein L27	RpL27	37373000	0	#NUM!	#NUM!
B7Z098;Q9VNX8	Eukaryotic translation initiation factor 2A	CG7414	0	0	#DIV/0!	#DIV/0!
A0A0B4KHD9;A0A0B4KHS5;Q9VC90;A0A0B4KI02;Q8IGI0			0	0	#DIV/0!	#DIV/0!
Q9W3R9;X2JE07		CG1677-RA	0	0	#DIV/0!	#DIV/0!
Q6NP69		gfzf	0	0	#DIV/0!	#DIV/0!
P14318	Muscle-specific protein 20	Mp20	0	0	#DIV/0!	#DIV/0!
Q9VWG1;M9NHC5;Q8IQW5		HspB8	0	0	#DIV/0!	#DIV/0!
Q8IMB8;Q1RKY9;Q8IMB9;L0MLJ3;Q9V4C1;H9XVM8;H9XVM9			0	0	#DIV/0!	#DIV/0!
Q0KHZ6			0	0	#DIV/0!	#DIV/0!
P00334	Alcohol dehydrogenase	Adh	18548000	0	#NUM!	#NUM!
Q94523	Succinate dehydrogenase [ubiquinone] flavoprotein subunit, mitochondrial	SdhA	0	0	#DIV/0!	#DIV/0!
Q7YU05;Q9W4H6;Q7KVX1	Pyruvate dehydrogenase E1 component subunit alpha	l(1)G0334	0	0	#DIV/0!	#DIV/0!
Q9VVC5;Q8IQQ0;A8JNU6		Nc73EF	0	0	#DIV/0!	#DIV/0!
P07182	Chorion protein S36	Cp36	0	0	#DIV/0!	#DIV/0!
A4V4Q6;P36188-9;P36188-7;P36188-5;P36188-3;M9PJQ5;M9NH88;M9NFC0;P36188-8;P36188-6;P36188-4;P36188-2;P36188	Troponin I	wupA	0	0	#DIV/0!	#DIV/0!
Q9VVZ5			0	0	#DIV/0!	#DIV/0!
Q960M4		Prx5	0	0	#DIV/0!	#DIV/0!
Q9VU68;Q9VU68-2	Actin-interacting protein 1	flr	0	0	#DIV/0!	#DIV/0!
Q8IGY1;P06754-1;P06754;P06754-3;P49455-2;P49455;Q6NN28;A0A0B4KG06;P06754-5;A0A0B4K6Y8	Tropomyosin-1, isoforms 9A/A/B;Tropomyosin-1, isoforms 33/34	Tm1	0	349120000	#DIV/0!	∞
E1JJF7;P07183	Chorion protein S38	Cp38	0	0	#DIV/0!	#DIV/0!
Q9VNZ2			0	0	#DIV/0!	#DIV/0!
Q9VZR8		CG14960-RA	0	0	#DIV/0!	#DIV/0!
P07185	Chorion protein S15	Cp15	0	0	#DIV/0!	#DIV/0!
A1ZAJ7			0	0	#DIV/0!	#DIV/0!
A4V4J0;M9PJN9;E1JJA5;A4V4I8;X2JE15;E1JJA4;M9PHQ0;P27619-2;P27619	Dynamin	shi	0	0	#DIV/0!	#DIV/0!
Q02427-1;Q02427	RNA-binding protein 1	Rbp1	0	80263000	#DIV/0!	∞
O46079		EG:39E1.2	0	0	#DIV/0!	#DIV/0!
Q9VZI1;M9PE30	Transgelin	Chd64	0	0	#DIV/0!	#DIV/0!
Q7KM15	Transcription factor BTF3	bic	0	86135000	#DIV/0!	∞
Q7K5N4	Ubiquitin carboxyl-terminal hydrolase calypso	calypso	175780000	0	#NUM!	#NUM!
Q9VPN5		Hop	0	0	#DIV/0!	#DIV/0!
E2QD65;P39018	40S ribosomal protein S19a	RpS19a	18199000	0	#NUM!	#NUM!
Q9V426		vig	0	0	#DIV/0!	#DIV/0!
Q9VRL1		Uev1A	0	0	#DIV/0!	#DIV/0!
M9PBZ9;P48598-2;P48598	Eukaryotic translation initiation factor 4E	eIF-4E	0	0	#DIV/0!	#DIV/0!
A4V4A5;Q9VZ23	GTP-binding nuclear protein Ran	Ran;ran	0	0	#DIV/0!	#DIV/0!
Q9VXF8;Q7KUX7;Q8IR13;X2JC79		Rbp2	0	351910000	#DIV/0!	∞
Q9GU68	Eukaryotic translation initiation factor 5A	eIF-5A	0	0	#DIV/0!	#DIV/0!
Q9VN25-2;Q9VN25	Eukaryotic translation initiation factor 3 subunit A	eIF3-S10	0	0	#DIV/0!	#DIV/0!
P32234	GTP-binding protein 128up	128up	0	0	#DIV/0!	#DIV/0!
A4V391;P12613	T-complex protein 1 subunit alpha	T-cp1	0	0	#DIV/0!	#DIV/0!
P17917	Proliferating cell nuclear antigen	PCNA	0	0	#DIV/0!	#DIV/0!
Q9VAI4			0	0	#DIV/0!	#DIV/0!
Q7K3M5		Dhx15	0	22622000	#DIV/0!	∞
Q9V597	60S ribosomal protein L31	RpL31	152690000	0	#NUM!	#NUM!
O62602		lic	0	0	#DIV/0!	#DIV/0!
P55828	40S ribosomal protein S20	RpS20	0	237970000	#DIV/0!	∞
Q9VB22		pins	0	0	#DIV/0!	#DIV/0!
P25007	Peptidyl-prolyl cis-trans isomerase	Cyp1	142230000	0	#NUM!	#NUM!
X2J5E8;Q9VL78	FK506-binding protein 59	FKBP59	0	0	#DIV/0!	#DIV/0!
A1ZAK7;A1ZAK8;A1ZAK9		Psi	0	53496000	#DIV/0!	∞
Q9VEP6	Adenylosuccinate lyase	AdSL	0	0	#DIV/0!	#DIV/0!
P13496	Dynactin subunit 1	Gl	0	0	#DIV/0!	#DIV/0!
X2JG50;Q9VWE6	Protein ELYS homolog	CG14215	0	0	#DIV/0!	#DIV/0!
A0A0B4K6U6;Q08473-3;Q08473-2;Q08473	RNA-binding protein squid	sqd	0	0	#DIV/0!	#DIV/0!
Q9XZ29	Kinesin-like protein	Klp3A	0	0	#DIV/0!	#DIV/0!
A4UZZ4;Q9XTL9	Alpha-1,4 glucan phosphorylase;Glycogen phosphorylase	GlyP	0	0	#DIV/0!	#DIV/0!
E2QD63;Q86DS1;C4NYP8	Hsc70-interacting protein 2;Hsc70-interacting protein 1	HIP-R;HIP	0	0	#DIV/0!	#DIV/0!
X2JDU0;P50882	60S ribosomal protein L9	RpL9	0	0	#DIV/0!	#DIV/0!
Q7KN62;A0A0B4LFZ4;Q7KN62-3;Q7KN62-2	Transitional endoplasmic reticulum ATPase TER94	TER94	0	0	#DIV/0!	#DIV/0!
P20439-3;P20439-2;P20439	G2/mitotic-specific cyclin-B	CycB	0	0	#DIV/0!	#DIV/0!
A0A126GUT1;Q9VGS2	Translationally-controlled tumor protein homolog	Tctp	0	0	#DIV/0!	#DIV/0!
Q9VZ62		feo	0	0	#DIV/0!	#DIV/0!
Q7KN75		Dp1	0	0	#DIV/0!	#DIV/0!
Q9VC48	Methionine aminopeptidase 1		0	0	#DIV/0!	#DIV/0!
M9MRQ9;Q94522	Succinyl-CoA ligase [ADP/GDP-forming] subunit alpha, mitochondrial	Scsalpha	0	0	#DIV/0!	#DIV/0!
Q9W3M7			0	0	#DIV/0!	#DIV/0!
Q7KMJ6		nito	0	34972000	#DIV/0!	∞
O97102	Small ubiquitin-related modifier	smt3	0	0	#DIV/0!	#DIV/0!
Q9VBU4			0	0	#DIV/0!	#DIV/0!
X2J6D4;P84029	Cytochrome c-2	Cyt-c-p	0	0	#DIV/0!	#DIV/0!
Q9VFV9		Droj2	0	0	#DIV/0!	#DIV/0!
Q9VC45	Protein abnormal spindle	asp	0	0	#DIV/0!	#DIV/0!
M9PBL3;P02828	Heat shock protein 83	Hsp83	0	0	#DIV/0!	#DIV/0!
Q9W1H8		Thiolase	0	0	#DIV/0!	#DIV/0!
A1ZBE9			0	0	#DIV/0!	#DIV/0!
A0A0B4KGP8;Q24208;P45975	Eukaryotic translation initiation factor 2 subunit 3;Histone-lysine N-methyltransferase Su(var)3-9	eIF-2gamma;Su(var)3-9	0	0	#DIV/0!	#DIV/0!
A0A0B4LGC0;A0A0B4LF88;Q9V6K1-2;Q9V6K1	Tripeptidyl-peptidase 2	TppII	63019000	0	#NUM!	#NUM!
A4V0N4;Q27331	V-type proton ATPase catalytic subunit A isoform 2	Vha68-2	0	0	#DIV/0!	#DIV/0!
Q7K3J0			0	0	#DIV/0!	#DIV/0!
Q9VYK0;M9PGZ8		Smr	0	0	#DIV/0!	#DIV/0!
Q9V3U6		26-29-p	0	0	#DIV/0!	#DIV/0!
M9PCE0;Q01604	Phosphoglycerate kinase	Pgk	0	0	#DIV/0!	#DIV/0!
R9Q794;Q9W5R8	60S ribosomal protein L5	RpL5	0	0	#DIV/0!	#DIV/0!
Q9VL70		yip2	0	0	#DIV/0!	#DIV/0!
A0A0B4KG78;B7YZK4;A0A0B4JCT7;B7YZK5;Q7K1Q6;B7YZK6;A0A0B4KFV2		Jabba	0	0	#DIV/0!	#DIV/0!
Q7JRH5			0	0	#DIV/0!	#DIV/0!
A0A126GUM8;A0A0B4K6T1;A0A0B4K7U5;E1JH02;Q86S05-3;Q86S05-2;A0A0B4KFC5;Q86S05;D0Z768	Protein lingerer	lig;lig-RA	0	54985000	#DIV/0!	∞
Q9NHD5	Probable N-acetyltransferase san	san	0	0	#DIV/0!	#DIV/0!
E1JGN7;A1ZBW1;A1ZBW0;A1ZBW4;A1ZBW3		bl	0	0	#DIV/0!	#DIV/0!
Q9VKI8			0	0	#DIV/0!	#DIV/0!
A0A0B4LEV3;Q7JWR9	Zinc finger CCCH domain-containing protein 15 homolog	CG8635	0	0	#DIV/0!	#DIV/0!
Q9VXE5	Serine/threonine-protein kinase PAK mbt	mbt	76266000	0	#NUM!	#NUM!
P06606	Tubulin alpha-4 chain	alphaTub67C	0	178990000	#DIV/0!	∞
Q9VRP2			0	0	#DIV/0!	#DIV/0!
P45594	Cofilin/actin-depolymerizing factor homolog	tsr	0	0	#DIV/0!	#DIV/0!
O62619-2;O62619	Pyruvate kinase	PyK	0	69239000	#DIV/0!	∞
X2JF59;Q9V3P0	Peroxiredoxin 1	Jafrac1	0	0	#DIV/0!	#DIV/0!
O18404	3-hydroxyacyl-CoA dehydrogenase type-2	scu	0	68453000	#DIV/0!	∞
A4V3J6;A4V3J5;P07909-3;P07909-4;P07909-2;P07909	Heterogeneous nuclear ribonucleoprotein A1	Hrb98DE	125910000	0	#NUM!	#NUM!
A0A0B4JCW4;A0A126GUR6;Q9VHJ8;Q95U38	Succinyl-CoA ligase subunit beta	skap	23509000	0	#NUM!	#NUM!
A0A0B4LFT7;P13002-2;P13002-1;P13002-3;P13002;A0A0B4K7F6;P13002-5;P13002-4;P13002-8	Protein grainyhead	grh	0	0	#DIV/0!	#DIV/0!
A0A0B4KH85;Q9VEW2	Putative SERF-like protein	CG17931	0	0	#DIV/0!	#DIV/0!
Q9VXR5			114440000	0	#NUM!	#NUM!
Q9VEB1		Mdh2	0	0	#DIV/0!	#DIV/0!
Q9VJ86		bsf	0	0	#DIV/0!	#DIV/0!
Q9VUC1;M9MSL3		Hsc70Cb	0	0	#DIV/0!	#DIV/0!
Q9VT75		vnc	0	0	#DIV/0!	#DIV/0!
Q7K2G1	Proteasomal ubiquitin receptor ADRM1 homolog	Rpn13	0	0	#DIV/0!	#DIV/0!
Q9VKD3	Probable cysteine desulfurase, mitochondrial	CG12264	0	0	#DIV/0!	#DIV/0!
X2JFR1;Q04047;Q8IR16;Q04047-2	Protein no-on-transient A	nonA	0	104960000	#DIV/0!	∞
Q95RB1			0	0	#DIV/0!	#DIV/0!
P23572	Cyclin-dependent kinase 1	cdc2	0	0	#DIV/0!	#DIV/0!
Q9VK18			0	0	#DIV/0!	#DIV/0!
Q8MZI3;Q7KU78			0	73527000	#DIV/0!	∞
M9PB84;P31009	40S ribosomal protein S2	RpS2	176860000	0	#NUM!	#NUM!
Q500X4		S-Lap7	0	0	#DIV/0!	#DIV/0!
A0A0B4LIJ0;P48601	26S protease regulatory subunit 4	Rpt2	0	0	#DIV/0!	#DIV/0!
Q9W074		HBS1	53711000	0	#NUM!	#NUM!
Q9VX15			0	0	#DIV/0!	#DIV/0!
E4NKG1;Q9I7D3	Caprin homolog	Capr	76377000	0	#NUM!	#NUM!
F3YDH0;P29844	Heat shock 70 kDa protein cognate 3	Hsc70-3	0	0	#DIV/0!	#DIV/0!
Q9VRI0		Hlc	0	0	#DIV/0!	#DIV/0!
Q53ZT0;Q24133	DnaJ protein homolog 1	DnaJ-1	0	0	#DIV/0!	#DIV/0!
M9MRW2;Q8IQM3;Q9VUR5;Q9VUR6;B7Z058		RhoGAP71E	0	0	#DIV/0!	#DIV/0!
Q9VB04;Q7KRX5;A0A0B4KH64		btz	0	0	#DIV/0!	#DIV/0!
Q9VBZ5;A8JRA4;Q8IMU5		CG6422-RB	0	0	#DIV/0!	#DIV/0!
A4V303;P48605	T-complex protein 1 subunit gamma	Cctgamma	65918000	0	#NUM!	#NUM!
Q9W392			0	0	#DIV/0!	#DIV/0!
Q8SXM8;Q9W327	Lysine--tRNA ligase	Aats-lys	0	0	#DIV/0!	#DIV/0!
Q9W149		CG11414-RA	0	0	#DIV/0!	#DIV/0!
E1JIR3;P23573	Cell division control protein 2 cognate	Cdk2;cdc2c	0	0	#DIV/0!	#DIV/0!
Q24492	Replication protein A 70 kDa DNA-binding subunit	RpA-70	0	0	#DIV/0!	#DIV/0!
O02649;Q9VMN5	60 kDa heat shock protein, mitochondrial;60 kDa heat shock protein homolog 2, mitochondrial	Hsp60;Hsp60C	64375000	0	#NUM!	#NUM!
Q24044		fzy	0	0	#DIV/0!	#DIV/0!
Q95TK5			0	0	#DIV/0!	#DIV/0!
Q8SYQ8			0	0	#DIV/0!	#DIV/0!
Q86BS3		Chro	0	0	#DIV/0!	#DIV/0!
Q9VJ14		mib2	0	0	#DIV/0!	#DIV/0!
Q9VUH8		Tdrd3	57043000	0	#NUM!	#NUM!
A0A0B4LGS4;P54611	V-type proton ATPase subunit E	Vha26	0	0	#DIV/0!	#DIV/0!
M9PEY6;Q9VM71	5-3 exoribonuclease 2 homolog	Rat1	0	0	#DIV/0!	#DIV/0!
A0A0B4LGB9;A0A0B4LG88;Q9W255		qkr58E-1	0	0	#DIV/0!	#DIV/0!
Q7JRJ9;A0A0B4LFQ2		Incenp	72108000	0	#NUM!	#NUM!
Q9VTK9;M9PI17;Q8IQF8;M9PF61			0	0	#DIV/0!	#DIV/0!
O76912		crm	0	0	#DIV/0!	#DIV/0!
A8JV18;Q9VXE6	Nuclear pore complex protein Nup153	Nup153	0	0	#DIV/0!	#DIV/0!
M9PCC1;O18640;M9PB67	Guanine nucleotide-binding protein subunit beta-like protein	Rack1	0	0	#DIV/0!	#DIV/0!
M9PFN1;Q9V3K3	RuvB-like helicase 2	rept	0	0	#DIV/0!	#DIV/0!
Q9VU65;M9PCD6	POC1 centriolar protein homolog	Poc1	0	0	#DIV/0!	#DIV/0!
Q9W1A9	Histone acetyltransferase	enok	0	0	#DIV/0!	#DIV/0!
Q9VSM6;Q9VSM7		S-Lap1;S-Lap2	0	0	#DIV/0!	#DIV/0!
P48375	12 kDa FK506-binding protein	FK506-bp2	0	0	#DIV/0!	#DIV/0!
C9QP42;Q02748	Eukaryotic initiation factor 4A	eIF-4a	0	0	#DIV/0!	#DIV/0!
A0A0B4LHK4;A0A0B4KHZ8;A0A0B4KHR8;A0A0B4K725;Q9VCA8	Ankyrin repeat and KH domain-containing protein mask	mask	175990000	0	#NUM!	#NUM!
X2JC31;P29742	Clathrin heavy chain	Chc	0	0	#DIV/0!	#DIV/0!
Q9W584;X2JDV3		mei-38	0	0	#DIV/0!	#DIV/0!
P46863;Q7KVC2	Bipolar kinesin KRP-130;Kinesin-like protein	Klp61F;CG32318-RA	0	0	#DIV/0!	#DIV/0!
Q9GQR5		stai	0	0	#DIV/0!	#DIV/0!
Q9W1H5		DCP1	0	0	#DIV/0!	#DIV/0!
Q7K7A9	Flap endonuclease 1	Fen1	0	0	#DIV/0!	#DIV/0!
M9MSC9;M9MSA2;Q9VY77	LIM domain-containing protein jub	jub	0	0	#DIV/0!	#DIV/0!
A0A0B4LIF3;A0A0B4KGH5;Q86NP2	Negative elongation factor A	Nelf-A	0	0	#DIV/0!	#DIV/0!
A0A0B4LFL2;A1ZAX1	Eukaryotic translation initiation factor 3 subunit C	eIF3-S8	0	0	#DIV/0!	#DIV/0!
Q0E8J0		MEP-1	0	0	#DIV/0!	#DIV/0!
Q27237;A0A0B4K7M9;D3DN23;Q7KVH7;Q27237-2	Protein tumorous imaginal discs, mitochondrial	l(2)tid;l(2)tid-RA	0	0	#DIV/0!	#DIV/0!
Q9W4X7	Eukaryotic translation initiation factor 3 subunit G-1	eIF3-S4-1	0	0	#DIV/0!	#DIV/0!
A1Z7G2		CG14752-RA	42461000	0	#NUM!	#NUM!
Q9VBB3		IntS12	0	0	#DIV/0!	#DIV/0!
O16102	Chromodomain-helicase-DNA-binding protein 3	Chd3	0	0	#DIV/0!	#DIV/0!
A0A0B4LEV2;Q26454	DNA replication licensing factor MCM4	dpa	0	0	#DIV/0!	#DIV/0!
X2JEM4;Q9W334	40S ribosomal protein S28	RpS28b	0	0	#DIV/0!	#DIV/0!
Q8SWR8;A0A0B4LH64;Q8SWR8-2;Q8SWR8-3	Ataxin-2 homolog	Atx2	0	0	#DIV/0!	#DIV/0!
Q8MLW2;A0A0B4LFX8;Q9NDJ2	Helicase domino	dom	0	0	#DIV/0!	#DIV/0!
Q7K533			0	0	#DIV/0!	#DIV/0!
M9PGG0;M9PG88;M9PIL3;Q9VNS2;A8JNX0		ArfGAP3	55493000	0	#NUM!	#NUM!
A1Z6I7		BubR1	0	0	#DIV/0!	#DIV/0!
A0A0B4KI24;Q27415-2;Q27415	Nucleoplasmin-like protein	Nlp	0	0	#DIV/0!	#DIV/0!
Q961C3;Q9VH75;E1JIH4			201360000	0	#NUM!	#NUM!
Q32KD2	Histone-lysine N-methyltransferase eggless	egg	0	0	#DIV/0!	#DIV/0!
Q94901	RNA-binding protein lark	lark	0	0	#DIV/0!	#DIV/0!
X2JFG0;P05990	CAD protein;Glutamine-dependent carbamoyl-phosphate synthase;Aspartate carbamoyltransferase;Dihydroorotase	r	0	0	#DIV/0!	#DIV/0!
Q8T3Z4			66509000	0	#NUM!	#NUM!
P54353	Putative peptidyl-prolyl cis-trans isomerase dodo	dod	0	0	#DIV/0!	#DIV/0!
Q0E8X6;Q9W1Q8		eIF2B-delta	0	12833000	#DIV/0!	∞
E1JGM9;Q963E6;Q6NPA6;Q9V8V8;A1ZBL5;A1ZBL7;Q7YU80;Q963E5;E1JGN0;A1ZBL9		par-1	0	86447000	#DIV/0!	∞
L0MLQ9;Q8IH18		4E-T	0	74403000	#DIV/0!	∞
Q9VIE8		Acon	0	0	#DIV/0!	#DIV/0!
Q9VHC8			0	0	#DIV/0!	#DIV/0!
Q9I7P8;Q9VPB3;Q8IPU3			0	0	#DIV/0!	#DIV/0!
Q9V429-2	Thioredoxin-2	Trx-2	0	0	#DIV/0!	#DIV/0!
M9PGQ6;P39736	Puff-specific protein Bx42	Bx42	0	0	#DIV/0!	#DIV/0!
Q9VEH0;Q960Y8		alt	0	129480000	#DIV/0!	∞
Q0KI97			0	0	#DIV/0!	#DIV/0!
A0A0B4KFF0;P25822-2;P25822;A0A0B4KFX7;A0A0B4K612;P25822-3	Maternal protein pumilio	pum	0	0	#DIV/0!	#DIV/0!
O18332		Rab1	0	0	#DIV/0!	#DIV/0!
Q9VEG6	Chorion peroxidase	Pxt	0	0	#DIV/0!	#DIV/0!
Q9VGP9		KP78a	0	0	#DIV/0!	#DIV/0!
A1Z6H4;Q7K1T1		vlc	0	0	#DIV/0!	#DIV/0!
Q9VPL6;M9NEL3;M9NDB7;Q9VPL9;M9NCY5;B7Z002		kis	0	0	#DIV/0!	#DIV/0!
Q8SY33-2;Q8SY33-3;Q8SY33	Protein Gawky	gw	0	0	#DIV/0!	#DIV/0!
A0A0B4JD48;Q95029-2;Q95029	Cathepsin L;Cathepsin L heavy chain;Cathepsin L light chain	Cp1	0	0	#DIV/0!	#DIV/0!
X2JC35;P49630	60S ribosomal protein L36	RpL36	0	0	#DIV/0!	#DIV/0!
P92177-4;P92177-1;P92177-2;P92177	14-3-3 protein epsilon	14-3-3epsilon	0	0	#DIV/0!	#DIV/0!
B7Z0Z1;Q9VXG1-3;Q9VXG1	Zinc finger protein hangover	hang	0	0	#DIV/0!	#DIV/0!
Q9V4C8-5;Q9V4C8-6;Q9V4C8	Host cell factor;HCF N-terminal chain;HCF C-terminal chain	Hcf	79368000	0	#NUM!	#NUM!
Q9W335		l(1)G0320	10713000	0	#NUM!	#NUM!
A0A0C4DHE7;Q8IMY1;P54385-2;P54385	Glutamate dehydrogenase;Glutamate dehydrogenase, mitochondrial	Gdh	0	0	#DIV/0!	#DIV/0!
Q9VDE9		RhoGAP93B	0	0	#DIV/0!	#DIV/0!
Q9XZ57;Q7JZD3		Eb1	0	168290000	#DIV/0!	∞
Q9V3V3	Protein-tyrosine-phosphatase	Pez	0	272140000	#DIV/0!	∞
Q95R35		S-Lap4	0	0	#DIV/0!	#DIV/0!
Q9VAA9			53088000	0	#NUM!	#NUM!
Q7KSU6;Q9VHN7			0	0	#DIV/0!	#DIV/0!
Q9VNI3	UPF0609 protein CG1218	CG1218	0	13587000	#DIV/0!	∞
Q9VWS2	Nucleoporin NUP53		0	0	#DIV/0!	#DIV/0!
Q9VWV6		Tsf1	0	0	#DIV/0!	#DIV/0!
M9PEA6;O76927-2;O76927	40S ribosomal protein S21	RpS21	0	0	#DIV/0!	#DIV/0!
Q9VV38;Q0E8E2			0	0	#DIV/0!	#DIV/0!
Q9VGF9		aurA	0	0	#DIV/0!	#DIV/0!
A0A0B4K891;Q7K581			0	0	#DIV/0!	#DIV/0!
P23128;P23128-2	Putative ATP-dependent RNA helicase me31b	me31B	0	0	#DIV/0!	#DIV/0!
Q9VPX7;Q9VPX6	Adenylyl cyclase-associated protein	capt	0	0	#DIV/0!	#DIV/0!
Q9VL89	Methionine aminopeptidase 2	und	0	0	#DIV/0!	#DIV/0!
Q7KKI0;A1Z8U4		Cct5	0	0	#DIV/0!	#DIV/0!
B7Z0E2;M9ND61;Q9VSK3		Unr	0	0	#DIV/0!	#DIV/0!
Q9VWV8	Nitric oxide synthase-interacting protein homolog	CG6179	0	0	#DIV/0!	#DIV/0!
Q9VSA3	Probable medium-chain specific acyl-CoA dehydrogenase, mitochondrial	CG12262	0	0	#DIV/0!	#DIV/0!
Q9VEP9			0	0	#DIV/0!	#DIV/0!
Q9V4P1-2;Q9V4P1;Q8T0J3	Actin-binding protein anillin	scra	0	0	#DIV/0!	#DIV/0!
Q9VV75		UQCR-C2	0	0	#DIV/0!	#DIV/0!
Q9W445	Malignant T-cell-amplified sequence 1 homolog	MCTS1	0	0	#DIV/0!	#DIV/0!
Q9VXQ5		Tcp-1zeta	0	0	#DIV/0!	#DIV/0!
A0A0B4KI59;Q9VAC9			0	0	#DIV/0!	#DIV/0!
Q9VGL0			102850000	0	#NUM!	#NUM!
Q8IH13		TwdlW	0	0	#DIV/0!	#DIV/0!
Q9VEZ3;E1JIM4;A0A0B4K664;A0A0B4K700		msps	0	0	#DIV/0!	#DIV/0!
P29613;P29613-1	Triosephosphate isomerase	Tpi	0	0	#DIV/0!	#DIV/0!
Q9VWQ6;Q9VWQ3		CG18259-RA	0	0	#DIV/0!	#DIV/0!
A0A0B4JD11;Q9NJH0	Elongation factor 1-gamma	Ef1gamma	34753000	0	#NUM!	#NUM!
F6JQA6;O77277	Torsin-like protein	Torsin	0	0	#DIV/0!	#DIV/0!
M9NDA6;Q8I7C3;Q8I7C3-2;M9NFH3	LIM and SH3 domain protein Lasp	Lasp	0	0	#DIV/0!	#DIV/0!
M9PJN8;P07487	Glyceraldehyde-3-phosphate dehydrogenase;Glyceraldehyde-3-phosphate dehydrogenase 2	Gapdh2	0	97732000	#DIV/0!	∞
E1JHV7;M9PBG5;M9PE12;E1JHV6;M9PDH1;Q9W0T1-4;Q9W0T1-3;Q9W0T1-2;Q9W0T1	Nucleosome-remodeling factor subunit NURF301	E(bx)	0	0	#DIV/0!	#DIV/0!
A1A6X5;A8JNH4		CG34267-RA;CG34268-RA	0	0	#DIV/0!	#DIV/0!
A0A0B4KH09;A0A0B4K6L6;A0A0B4LHP1;A0A0B4JD02;A0A0B4JDF1;P16371-2;P16371	Protein groucho	gro	62101000	0	#NUM!	#NUM!
Q9VAC1			0	0	#DIV/0!	#DIV/0!
Q9VIV0;M9PBE1			0	0	#DIV/0!	#DIV/0!
L0MPS3;Q9V496	Apolipophorins;Apolipophorin-2;Apolipophorin-1	Rfabg	68648000	0	#NUM!	#NUM!
Q7K0D8		Nup50	0	0	#DIV/0!	#DIV/0!
N0D8I3;Q9W420	Transcription elongation factor SPT6	Spt6	0	0	#DIV/0!	#DIV/0!
P21914	Succinate dehydrogenase [ubiquinone] iron-sulfur subunit, mitochondrial	SdhB	0	0	#DIV/0!	#DIV/0!
A1ZBD8			0	0	#DIV/0!	#DIV/0!
Q7K2S9		loopin-1	0	0	#DIV/0!	#DIV/0!
Q9VD58			0	0	#DIV/0!	#DIV/0!
A0A0S0WNN6;Q9TVM2	Exportin-1	emb	0	0	#DIV/0!	#DIV/0!
Q961D9	Protein BCL9 homolog	lgs	0	0	#DIV/0!	#DIV/0!
M9PFV9;P20232	Transcription elongation factor S-II	TfIIS	51390000	0	#NUM!	#NUM!
Q9W423		schlank	0	0	#DIV/0!	#DIV/0!
M9PD75;Q94920	Voltage-dependent anion-selective channel	porin	0	0	#DIV/0!	#DIV/0!
Q9VL77			0	0	#DIV/0!	#DIV/0!
A1Z7K6		CG8243-RA	0	0	#DIV/0!	#DIV/0!
Q9VVL7	Dihydrolipoyl dehydrogenase		0	0	#DIV/0!	#DIV/0!
B7YZQ7;A0A0B4K7G9		Nurf-38	0	0	#DIV/0!	#DIV/0!
Q9W3W1;A8JV09;D6W4T8	Coronin	pod1	0	0	#DIV/0!	#DIV/0!
Q8SZK9		Clect27	0	0	#DIV/0!	#DIV/0!
Q9VWP5;R9PY26			0	47443000	#DIV/0!	∞
M9PGG8			0	0	#DIV/0!	#DIV/0!
Q0E8X8			23250000	0	#NUM!	#NUM!
Q8IPB9;M9PCL9;Q9VKX1;M9PFI0;M9MRH8;M9PB92		Cnot4	0	0	#DIV/0!	#DIV/0!
P41094	40S ribosomal protein S18	RpS18	0	0	#DIV/0!	#DIV/0!
Q9VV23			0	0	#DIV/0!	#DIV/0!
D1Z3A1;Q9VZS5	60S ribosomal protein L28	RpL28	0	0	#DIV/0!	#DIV/0!
Q8MLS2		Rpi	0	0	#DIV/0!	#DIV/0!
Q7JUM5;E1JH39;A1Z8Q7;A5YTR9		MCPH1	0	0	#DIV/0!	#DIV/0!
P48148	Ras-like GTP-binding protein Rho1	Rho1	0	0	#DIV/0!	#DIV/0!
Q7K180		Map60	75053000	0	#NUM!	#NUM!
Q8IPB1;Q9V3I1		dUTPase	0	0	#DIV/0!	#DIV/0!
Q8IR57			136790000	0	#NUM!	#NUM!
Q9VHI1		hyx	0	66670000	#DIV/0!	∞
Q7KMH9		wde	0	0	#DIV/0!	#DIV/0!
P48592	Ribonucleoside-diphosphate reductase subunit M2	RnrS	0	0	#DIV/0!	#DIV/0!
M9PID3;M9PG82;M9PG20;Q9VPB0		HIPP1	0	0	#DIV/0!	#DIV/0!
A0A0B4LFU9;Q9XZ31		ana2	0	0	#DIV/0!	#DIV/0!
Q6NMX2			0	0	#DIV/0!	#DIV/0!
A1Z8Q0		TwdlBeta	0	0	#DIV/0!	#DIV/0!
Q9NBD7	CLIP-associating protein	chb	75215000	0	#NUM!	#NUM!
A0A0B4LHL7;Q24251	ATP synthase subunit d, mitochondrial	ATPsyn-d	0	0	#DIV/0!	#DIV/0!
Q9VMB9		COX5B	0	0	#DIV/0!	#DIV/0!
M9PI58;Q9VUE5		stwl	65333000	0	#NUM!	#NUM!
Q9VIE6	Protein MCM10 homolog	Mcm10	0	0	#DIV/0!	#DIV/0!
A0A0B4LID0;Q9VE45		Muc91C	0	0	#DIV/0!	#DIV/0!
Q9VC18			0	0	#DIV/0!	#DIV/0!
Q8IQQ1			48888000	0	#NUM!	#NUM!
Q9VNM3		Osi2	0	0	#DIV/0!	#DIV/0!
Q8T0L3		Uba1	0	0	#DIV/0!	#DIV/0!
Q9VY06		CG9514-RA	0	0	#DIV/0!	#DIV/0!
Q8IN02		Dph5	0	0	#DIV/0!	#DIV/0!
Q9VNM9		Osi9	0	0	#DIV/0!	#DIV/0!
Q9VJ80			0	0	#DIV/0!	#DIV/0!
Q9VMZ5		TwdlF	47072000	0	#NUM!	#NUM!
O77134		ATPsynE	0	0	#DIV/0!	#DIV/0!
P61851;M9PF91	Superoxide dismutase [Cu-Zn]	Sod	0	0	#DIV/0!	#DIV/0!
Q9VB52		l(3)mbt	0	0	#DIV/0!	#DIV/0!
Q7KQM6-2;Q7KQM6	PERQ amino acid-rich with GYF domain-containing protein CG11148	CG11148	0	0	#DIV/0!	#DIV/0!
Q7K2W6		PPO1	0	0	#DIV/0!	#DIV/0!
Q9VBD2		TwdlD	0	0	#DIV/0!	#DIV/0!
A0A0B4KER6;A0A0B4KEW3;A0A0B4LGL0;A0A126GUN6;A1ZA47;G3JX27;A1ZA47-4;A1ZA47-5;A1ZA47-3;G3JX29	PDZ and LIM domain protein Zasp	Zasp52	49260000	0	#NUM!	#NUM!
Q9VGA3			89789000	0	#NUM!	#NUM!
Q8SZM2			0	0	#DIV/0!	#DIV/0!
Q9V3Z9		BG:DS00180.3	37704000	0	#NUM!	#NUM!
Q9VV29;Q9VV30			0	0	#DIV/0!	#DIV/0!
Q8IPD5		Cpr31A	66165000	0	#NUM!	#NUM!
A0A0B4KHX3;O76324	Discs overgrown protein kinase	dco	54301000	0	#NUM!	#NUM!
Q8INW9;M9PDP3;Q9VIX7		fon	67607000	0	#NUM!	#NUM!
Q8SWU6			134470000	0	#NUM!	#NUM!
Q0E8P1;Q9VIX6			0	0	#DIV/0!	#DIV/0!
B7Z0B9;Q86NR7;Q9VRM2;B7Z0B7;B7Z0B8			0	0	#DIV/0!	#DIV/0!
Q70VI1;Q9VFC7;A0A0B4KG65;Q95U15;C1C553		Mf	154510000	0	#NUM!	#NUM!
Q9W2X1		Ipod	0	0	#DIV/0!	#DIV/0!
A4V2J1;Q24400	Muscle LIM protein Mlp84B	Mlp84B	57064000	0	#NUM!	#NUM!
A1ZA23		CG8192-RA	10791000	0	#NUM!	#NUM!
Q9VGX3-3	Protein anoxia up-regulated	fau	113360000	0	#NUM!	#NUM!
Q9VNY6			0	0	#DIV/0!	#DIV/0!
X2JD89;Q7KQP6;L0MN91;D1YSG0;L0MPZ1		bt	0	0	#DIV/0!	#DIV/0!
Q9VBE0		TwdlB	152760000	0	#NUM!	#NUM!
Q95RL2;Q5U156;A0A0B4KER0		row	0	0	#DIV/0!	#DIV/0!
P05661-4			28731000	0	#NUM!	#NUM!
M9MS06;M9PGA7;P18091-4;P18091-3;P18091;F0JAG6;P18091-2;P18091-5	Alpha-actinin, sarcomeric	Actn	0	0	#DIV/0!	#DIV/0!
Q9VD35			47139000	0	#NUM!	#NUM!
A0A0B4KHJ9;P09491-2;P09491	Tropomyosin-2	Tm2	0	481120000	#DIV/0!	∞
Q9VSW7			123280000	0	#NUM!	#NUM!
Q8I0N3;Q9VBD9		TwdlL	0	0	#DIV/0!	#DIV/0!
A0A0B4LFE1;Q7K5M2			0	0	#DIV/0!	#DIV/0!
Q9VSN3		Cpr66D	0	0	#DIV/0!	#DIV/0!
P18432	Myosin regulatory light chain 2	Mlc2	113650000	0	#NUM!	#NUM!
M9MRF0			0	0	#DIV/0!	#DIV/0!
Q95TZ7;Q8IQB4;Q9VSN2;Q058U1;E1JI73;Q86BH6;E1JI76		Zasp66	0	0	#DIV/0!	#DIV/0!
P53501	Actin-57B	Act57B	0	0	#DIV/0!	#DIV/0!
Q29QW0			0	0	#DIV/0!	#DIV/0!
Q9VSB8			0	0	#DIV/0!	#DIV/0!
Q9VWU6;Q9VWU8		CG32548-RB;CG6306	0	0	#DIV/0!	#DIV/0!
Q8IRV3;Q8IRV2;M9PGW5;Q9W4V1		EG:100G7.6	0	0	#DIV/0!	#DIV/0!
A4V1N9;P35416	Paramyosin, short form	Prm	36521000	0	#NUM!	#NUM!
P08120	Collagen alpha-1(IV) chain	Cg25C	0	0	#DIV/0!	#DIV/0!
Q9VSY0		Cpr67B	0	0	#DIV/0!	#DIV/0!
Q8IR01			187160000	0	#NUM!	#NUM!
Q9VNN7		Osi15	141030000	0	#NUM!	#NUM!
Q8SWS3			78743000	0	#NUM!	#NUM!
Q9VNQ5			45191000	0	#NUM!	#NUM!
Q9VK69	T-complex protein 1 subunit delta		0	0	#DIV/0!	#DIV/0!
Q9VBE2		TwdlM	35485000	0	#NUM!	#NUM!
P52295	Importin subunit alpha	Pen	0	0	#DIV/0!	#DIV/0!
Q8IRV8;Q9W4Y4;M9NE56;X2JCE8;Q8MPN3;M9NFS1;E1JJC0;M9NDL5;M9NES6;Q9W4Y3;M9NGK3;X2JDK9;M9NDM1;M9NFR6;M9NET2;M9NGL3;X2JE09;A0A023GRW4;Q8IRV9;M9NE61;X2JAC7;Q8IRV7		trol	45870000	0	#NUM!	#NUM!
Q9VSM9		Cdc6	29095000	0	#NUM!	#NUM!
Q7JZW2;A1ZAH8		RpS15	166310000	0	#NUM!	#NUM!
Q9VYT7			522060000	0	#NUM!	#NUM!
A0A0B4LEU5;Q961B8;A1Z8R2		ADD1	0	0	#DIV/0!	#DIV/0!
A4V1N8;P35415	Paramyosin, long form	Prm	23753000	0	#NUM!	#NUM!
O97061		Ccp84Ad	207510000	0	#NUM!	#NUM!
Q9NG98	DNA topoisomerase 3-alpha	Top3alpha	0	0	#DIV/0!	#DIV/0!
X2JAI4;Q9XYU1	DNA helicase;DNA replication licensing factor Mcm3	Mcm3	46377000	0	#NUM!	#NUM!
Q9VV18			55325000	0	#NUM!	#NUM!
Q9W2X5			133060000	0	#NUM!	#NUM!
Q9VTR6		prc	321600000	0	#NUM!	#NUM!
Q9I7U4-3	Titin	sls	23407000	0	#NUM!	#NUM!
Q24478	Centrosome-associated zinc finger protein CP190	Cp190	0	0	#DIV/0!	#DIV/0!
X2JG10;X2JFQ1;Q9VWN4			47965000	0	#NUM!	#NUM!
Q9VHC7;A0A0B4K6Z1		rump	0	0	#DIV/0!	#DIV/0!
Q9U3V9	Protein xmas-2	xmas-2	1269100000	0	#NUM!	#NUM!
Q9VNN6		Osi14	0	0	#DIV/0!	#DIV/0!
Q9VAN7		Pglym78	0	0	#DIV/0!	#DIV/0!
Q9W077		Cpr62Bc	266100000	0	#NUM!	#NUM!
Q9VV31			58611000	0	#NUM!	#NUM!
Q9V3T8		SC35	0	68441000	#DIV/0!	∞
Q9VZ60			0	42745000	#DIV/0!	∞
Q9VT61			0	118800000	#DIV/0!	∞
M9PFZ1;Q7KTV5;M9MSM4;Q9VNX6		Nopp140	59433000	0	#NUM!	#NUM!
P54622	Single-stranded DNA-binding protein, mitochondrial	mtSSB	116940000	0	#NUM!	#NUM!
B8A421;Q9VCH5		Nup98-RA;Nup98-96	0	0	#DIV/0!	#DIV/0!
Q9VXW4;Q9VXW3		CG9123-RA	50142000	0	#NUM!	#NUM!
Q03427;A0A0B4KFY9	Lamin-C	LamC	105850000	0	#NUM!	#NUM!
E1JHR5;P15007-2;P15007	Enolase	Eno	0	0	#DIV/0!	#DIV/0!
Q9VKR2		CG17118	44560000	0	#NUM!	#NUM!
X2JB48;Q26365-2;Q26365	ADP,ATP carrier protein	sesB	0	0	#DIV/0!	#DIV/0!
Q9VL91		zf30C	106350000	0	#NUM!	#NUM!
Q9VGI8	Bloom syndrome protein homolog	Blm	91286000	0	#NUM!	#NUM!
X2JDP6;M9MRG2;Q8T079	Putative oxidoreductase GLYR1 homolog	CG4747	0	0	#DIV/0!	#DIV/0!
O97059		Ccp84Ab	170770000	0	#NUM!	#NUM!
A0A0B4K6B8;A0A0B4K7A6;Q86B87-21;Q86B87-19;Q86B87-20;Q86B87-18;Q86B87-17;Q86B87-16;Q86B87-29;Q86B87-28;Q86B87-15;Q86B87-27;Q86B87-23;Q86B87-14;Q86B87-13;Q86B87-31;Q86B87-12;Q86B87-11;Q86B87-10;Q86B87-24;Q86B87-22;Q86B87-25;Q86B87-9;Q86B87-8;Q86B87-7;Q86B87-30;Q86B87-6;Q86B87-5;Q86B87-4;Q86B87-3;Q86B87-2;Q86B87;Q86B87-26	Modifier of mdg4	mod(mdg4)	0	0	#DIV/0!	#DIV/0!
Q9VZG1		Cpr64Ab	114130000	0	#NUM!	#NUM!
M9PIA6;E1JI46;Q59E34;O97159	Chromodomain-helicase-DNA-binding protein Mi-2 homolog	Mi-2	0	308480000	#DIV/0!	∞
Q9VNZ1			0	0	#DIV/0!	#DIV/0!
M9PFZ6;P02574	Actin, larval muscle	Act79B	79471000	3770400000	5.56815	5.56815
X2JCP8;P10987;P02572	Actin-5C;Actin-42A	Act5C;Act42A	1571600000	11412000000	2.86025	2.86025
M9NG39;P41073-3;P41073	Zinc finger protein on ecdysone puffs	Pep	26062000	97804000	1.90795	1.90795
Q9VFF2		CG33332-RA	342630000	1257000000	1.87526	1.87526
Q2PDP6		CG12877-RC	171500000	589670000	1.7817	1.7817
A0A0B4KEH0;P29310;P29310-3;P29310-2	14-3-3 protein zeta	14-3-3zeta	110680000	360760000	1.70464	1.70464
Q9VUB5		upSET	144410000	454480000	1.65405	1.65405
Q9W3C1;X2JD07	Polycomb protein l(1)G0020	l(1)G0020	30947000	91775000	1.5683	1.5683
P22700-2;A0A0B4LGB7;P22700	Calcium-transporting ATPase sarcoplasmic/endoplasmic reticulum type;Calcium-transporting ATPase	Ca-P60A	314930000	838230000	1.41231	1.41231
Q9W3K3			41721000	110600000	1.40651	1.40651
Q9XYZ6			688750000	1813500000	1.39672	1.39672
X2JH42;L0MQ04;Q05825	ATP synthase subunit beta;ATP synthase subunit beta, mitochondrial	ATPsynbeta;ATPsyn-beta	67606000	173070000	1.35613	1.35613
Q9Y145;X2JAG8;X2JG22;M9PGI7		BcDNA.GH04978	1467900000	3726500000	1.34407	1.34407
Q9V3C0	ATP-dependent RNA helicase abstrakt	abs	38551000	95496000	1.30867	1.30867
A8JNP1;P48610;A8JNP2;P48610-4;P48610-3;P48610-2	Arginine kinase	Argk	13424000	31546000	1.23264	1.23264
Q9W0S7		Tudor-SN	29154000	67005000	1.20057	1.20057
Q9VDL2;Q86BR8		TFAM	75595000	172940000	1.19391	1.19391
A8DZ29;O61380		eIF4G	57969000	128280000	1.14594	1.14594
P09180	60S ribosomal protein L4	RpL4	138650000	304880000	1.13679	1.13679
Q9VAW1;Q9VAW2		Moca-cyp	3976400000	8624600000	1.11699	1.11699
Q9VCD4;Q4V5H0			2517400000	5407300000	1.10297	1.10297
Q8IRG6;Q8IRG6-2	FACT complex subunit spt16	dre4	4055000000	8414000000	1.05309	1.05309
Q9W0S4;M9PE21;M9PDI0		miple2	540290000	1110300000	1.03914	1.03914
Q9VHK3;A0A0B4K6Y7;Q8INQ0;Q9VHK4;B7Z0U1;Q9VHK1;Q8MQQ3;A8JQV7		pyd	254800000	519680000	1.02826	1.02826
O16810	Origin recognition complex subunit 1	Orc1	66594000	131920000	0.986199	0.986199
Q9VYY7;Q960N6;M9PHL2		HP5	346930000	684800000	0.981038	0.981038
Q8MLV1-2;Q8MLV1	Lamin-B receptor	LBR	102740000	198580000	0.950722	0.950722
P06605;P06603;P06604	Tubulin alpha-3 chain;Tubulin alpha-1 chain;Tubulin alpha-2 chain	alphaTub84D;alphaTub84B;alphaTub85E	50312000	94435000	0.908419	0.908419
Q9VC08		Mink	125330000	233860000	0.899913	0.899913
Q9V3W7		SF2	31512000	58020000	0.880649	0.880649
M9PJC7;P13709;M9PE02;E1JJJ8;M9PGM8;P13709-2	Homeotic protein female sterile	fs(1)h	78158000	142750000	0.869025	0.869025
Q9VJ74			7194800000	13070000000	0.861233	0.861233
E1JJ68;C7LAE4;P19109-3;P19109-4;P19109-2;P19109	ATP-dependent RNA helicase p62	Rm62;Rm62-RE	333880000	605320000	0.858368	0.858368
Q9VM69		nop5	120100000	217700000	0.858105	0.858105
A1Z987;B3DN53		Cap-G	91276000	163880000	0.844332	0.844332
A0A0B4KFZ9;P84040	Histone H4	His4r;His4	238220000	425980000	0.838491	0.838491
Q7K1H5			4718100000	8416700000	0.835049	0.835049
X2JD55;P02843	Vitellogenin-1	Yp1	4343500000	7704600000	0.826862	0.826862
X2JB25;P02844	Vitellogenin-2	Yp2	6789900000	11969000000	0.81784	0.81784
A1ZBV0			48377000	83989000	0.795879	0.795879
Q9VXW2			388560000	673950000	0.794504	0.794504
Q9VN31		Fip1	3883600000	6711700000	0.789284	0.789284
Q9VQK5			107270000	184840000	0.78503	0.78503
Q9W1V3	rRNA 2-O-methyltransferase fibrillarin	Fib	371100000	636960000	0.779395	0.779395
Q9VVU2		RpL26	541880000	921050000	0.765306	0.765306
Q6NQY9			29631000	49409000	0.737667	0.737667
X2JEX8;P06607	Vitellogenin-3	Yp3	1449100000	2375300000	0.712953	0.712953
C0MJA0;Q05783	High mobility group protein D	HmgD	58652000	94711000	0.691352	0.691352
Q9VM49		Caper	5890000000	9468000000	0.684792	0.684792
P48588	40S ribosomal protein S25	RpS25	210330000	334980000	0.67142	0.67142
M9PBH8;Q8IRH5-2;Q8IRH5	Zinc finger protein CG2199	CG2199	227950000	359280000	0.656391	0.656391
Q7JV23;A1Z784;A8DY67		ACC	696430000	1097100000	0.655645	0.655645
Q9VW15	Histone-lysine N-methyltransferase ash1	ash1	578760000	894340000	0.627858	0.627858
Q9V3Y5		BcDNA.LD23634	856880000	1312400000	0.615042	0.615042
Q9VES0		CG10324-RA	7618800000	11602000000	0.606738	0.606738
B7Z0D7;Q9VSE1			49156000	73704000	0.584375	0.584375
Q9W363		mxc	120850000	179700000	0.572373	0.572373
A8Y560;O17445	Ribosomal protein L15;60S ribosomal protein L15	RpL15	548130000	810590000	0.564454	0.564454
Q9VF92;A0A0B4KG69		ear	4987700000	7328500000	0.555143	0.555143
Q9XZ21		snama	41593000000	59782000000	0.52337	0.52337
Q9W124			82955000	118440000	0.513756	0.513756
Q9W3D1		Caf1-180	82891000	117840000	0.507542	0.507542
Q9VH89	Protein dalmatian	dmt	47877000	67670000	0.499184	0.499184
M9NEV0;Q9VMJ7	Lysine-specific demethylase lid	lid	90858000	128330000	0.498173	0.498173
M9PHM6;Q9VS34	60S ribosomal protein L18	RpL18	438130000	609320000	0.475841	0.475841
E1JH57;Q7K3L1	Guanylate kinase-associated protein mars	mars	116020000	161090000	0.473493	0.473493
P13060	Elongation factor 2	EF2	127710000	175540000	0.458928	0.458928
Q9W3W6			177180000	241780000	0.448479	0.448479
Q9V3H9		Nab2	2016800000	2749300000	0.446996	0.446996
Q9VDE5	Protein Peter pan	ppan	2148200000	2927100000	0.446344	0.446344
A0A0B4LG45;A1ZBW6			219550000	297750000	0.439552	0.439552
Q9VHB0			117850000	159500000	0.436605	0.436605
Q9VUA0	G patch domain-containing protein 1 homolog	CG8833	14102000000	19040000000	0.433134	0.433134
B7Z0I8			142970000	192740000	0.430944	0.430944
Q24154	60S ribosomal protein L29	RpL29	514700000	686760000	0.416074	0.416074
Q9VL75		Bka	801850000	1065300000	0.409855	0.409855
Q9VLS0			35623000	47152000	0.40451	0.40451
Q9VL71		Srp54	142050000000	186130000000	0.389912	0.389912
Q9V4D4		bip2	104770000	137220000	0.389265	0.389265
C7LA75;P11147	Heat shock 70 kDa protein cognate 4	Hsc70-4-RA;Hsc70-4	111830000	146030000	0.384958	0.384958
M9NE89;P08928	Lamin Dm0	Lam	406360000	527570000	0.376604	0.376604
Q9W3C2	Uncharacterized protein CG1785	CG1785	3584500000	4648000000	0.374838	0.374838
Q9VLX2			505270000	652490000	0.368901	0.368901
D0Z760;P35820	Polycomb group protein Psc	Psc-RA;Psc	96409000	124150000	0.364845	0.364845
Q7KN97;Q0E9E2	Pyruvate carboxylase	PCB	860350000	1104400000	0.360267	0.360267
Q9VC94			306310000	392910000	0.359206	0.359206
P05661-22;P05661-17;P05661-3;P05661-21;M9NEP1		Mhc	1741500000	2213400000	0.345934	0.345934
P25171	Regulator of chromosome condensation	Rcc1	383960000	482800000	0.33047	0.33047
A0A0B4KFB8;A0A0B4LGR1;Q9VI14;Q6NN86		CG15187	1439200000	1801500000	0.323932	0.323932
P36241	60S ribosomal protein L19	RpL19	4039200000	4996800000	0.306935	0.306935
Q24368	Chromatin-remodeling complex ATPase chain Iswi	Iswi	72970000	89370000	0.292487	0.292487
M9NDX3;Q494M1;P30189;Q8IR39;X2JKD2	DNA topoisomerase 1	Top1	2785000000	3385400000	0.281649	0.281649
Q9XZS3	Translation machinery-associated protein 7 homolog	CG13364	26981000	32613000	0.273503	0.273503
X2JFW6;Q9VX35			1186200000	1415400000	0.254863	0.254863
Q9VL63	UPF0430 protein CG31712	CG31712	9929200000	11819000000	0.251359	0.251359
A0A0B4K6U2;E1JIJ7;Q8INH9;A0A0B4K6G6;Q9VG05			537360000	638560000	0.248933	0.248933
Q8MT06	Guanine nucleotide-binding protein-like 3 homolog	Ns1	12740000000	15047000000	0.240111	0.240111
Q9VB74	UPF0396 protein CG6066	CG6066	60218000000	70676000000	0.231026	0.231026
Q9VUS0			121290000	141750000	0.224888	0.224888
Q9I7R7			150010000	175300000	0.224767	0.224767
Q7JR58			107750000	124820000	0.212161	0.212161
Q8SX89		kuk	84209000	97466000	0.210925	0.210925
B7Z0R6;Q0KI03;A4V3J9;P49762-3;P49762-2;A8JRF7;A0A0B4K6R9;A0A0B4K7Z3;Q8IML9;Q86B72;A0A0C4DHG9;Q86B73;P49762	Serine/threonine-protein kinase Doa	Doa	2257900000	2598800000	0.202864	0.202864
P35381	ATP synthase subunit alpha, mitochondrial	blw	84636000	96266000	0.185755	0.185755
Q9VDH8		RpS30	661600000	752040000	0.18485	0.18485
E1JJN9;Q9VYD1	Histone-lysine N-methyltransferase;Probable histone-lysine N-methyltransferase CG1716	Set2	165090000	186700000	0.177469	0.177469
P55830;P55830-2	40S ribosomal protein S3a	RpS3A	562910000	633840000	0.171214	0.171214
Q9VKD8;Q95TU2			15822000000	17811000000	0.170837	0.170837
A0A0B4KHJ7;Q9Y0I1	NuA4 complex subunit EAF3 homolog	MRG15	206210000	231930000	0.169575	0.169575
Q9VVU4			5496000000	6164400000	0.165578	0.165578
Q9VEJ1;A0A0B4KG60;A0A0B4KGU8		SF1	7799300000	8645000000	0.148521	0.148521
P15348	DNA topoisomerase 2	Top2	302420000	333880000	0.142776	0.142776
Q9VNE0			1251500000	1372500000	0.133148	0.133148
O16797	60S ribosomal protein L3	RpL3	9441500000	10334000000	0.130311	0.130311
Q8IRS7;O97428		cib	25237000	27370000	0.117055	0.117055
A1Z9S6;A1Z9S5		Su(var)2-HP2	202060000	215510000	0.0929711	0.0929711
A0A0B4KH25;P08985	Histone H2A;Histone H2A.v	His2Av	2068300000	2205600000	0.0927257	0.0927257
A0A0B4K6S1;A0A0B4K6F4;Q8SZN9;E0R905;Q7KSP5		l(3)neo38;l(3)neo38-RA	50445000	53538000	0.085852	0.085852
Q9VBU9	40S ribosomal protein S27	RpS27	1178900000	1250100000	0.0846022	0.0846022
A0A0B4KI71;Q8IMF5;P23226-2;P23226-3;P23226	205 kDa microtubule-associated protein	Map205	1750300000	1854000000	0.083039	0.083039
X2JIQ5;Q9W3W8	60S ribosomal protein L17	RpL17	2295400000	2428700000	0.0814387	0.0814387
Q9VCP0-2;Q9VCP0	Transcription elongation factor B polypeptide 3	EloA	545580000	573890000	0.0729835	0.0729835
F2FB68;Q9VZI0;Q9I7T2;Q8IRC0;M9PEK8;M9PBN6;Q8IRB9;M9PE93;M9PHB1;A8JNK1;Q8IRC1		ens	122470000	126860000	0.0508089	0.0508089
Q9VEN2		cal1	38004000	39061000	0.0395776	0.0395776
P54397	39 kDa FK506-binding nuclear protein	FK506-bp1	13878000000	14181000000	0.0311596	0.0311596
Q8T6B9	Poly(U)-binding-splicing factor half pint	pUf68	659190000	671830000	0.0274019	0.0274019
G3M3A2;Q06559	40S ribosomal protein S3	RpS3	135780000	136430000	0.00688993	0.00688993
M9NF18;Q9VYW5;M9NED4			130290000	130700000	0.00453278	0.00453278
A0A0B4LFD9;Q8T3U2	40S ribosomal protein S23	RpS23	2976800000	2969900000	-0.00334794	-0.00334794
A1Z9L3		pea	3720500000	3699100000	-0.00832222	-0.00832222
Q9VZE6	Ribosome biogenesis protein BRX1 homolog	CG11583	208870000	207500000	-0.00949396	-0.00949396
M9PC89;P17133	U1 small nuclear ribonucleoprotein 70 kDa	snRNP-U1-70K	8820600000	8699000000	-0.0200272	-0.0200272
A0A0B4JDC3;Q9VGU5	Tetratricopeptide repeat protein 14 homolog	CG6621	357030000	350820000	-0.0253143	-0.0253143
Q9VUB8		endos	136440000	134040000	-0.0256031	-0.0256031
Q9XZ22			71506000	70234000	-0.0258947	-0.0258947
X2JCS6;P46223	60S ribosomal protein L7a	RpL7A	349310000	341430000	-0.0329181	-0.0329181
E2QCP0;P84249;P02299	Histone H3;Histone H3.3	His3.3A;His3	4602500000	4495600000	-0.033904	-0.033904
Q9VU43		SRm160	5205500000	4996800000	-0.0590323	-0.0590323
Q9VQZ5		CG15432-RA	413620000	396100000	-0.0624412	-0.0624412
Q9VC60			243420000	232580000	-0.0657207	-0.0657207
A1ZBL0;Q24560	Tubulin beta-1 chain	betaTub56D	252030000	240340000	-0.0685187	-0.0685187
Q9VXK5	Putative rRNA methyltransferase		19055000000	18119000000	-0.0726663	-0.0726663
Q9VVT4			571450000	537510000	-0.0883357	-0.0883357
P35600	Replication factor C subunit 1	Gnf1	31266000	29348000	-0.0913325	-0.0913325
Q0E9B6	40S ribosomal protein S11	RpS11	6451400000	6038400000	-0.0954459	-0.0954459
Q9VQF5		Cwc25	18997000000	17779000000	-0.0955974	-0.0955974
Q9VD66		fit	135530000	126720000	-0.096968	-0.096968
M9PHK2;Q0KHQ5;Q8IQW6;Q0KHQ5-2		Tao	1486700000	1381500000	-0.105878	-0.105878
Q9VQ76;M9PE28;E2QCS8		tho2	74639000	69299000	-0.107095	-0.107095
M9MRC9;P41092	60S ribosomal protein L27a	RpL27A	955200000	870950000	-0.133213	-0.133213
Q9VTE2	Protein suppressor of underreplication	SuUR	565010000	509720000	-0.148571	-0.148571
A0A0B4LG52;Q9W237	40S ribosomal protein S16	RpS16	111480000	100540000	-0.149015	-0.149015
Q9W499		RpL35	1235200000	1110800000	-0.153146	-0.153146
Q8IMV6		Saf-B	674880000	601670000	-0.165659	-0.165659
Q3YMU0	Protein disulfide-isomerase	ERp60	100310000	89408000	-0.16599	-0.16599
Q9V468;Q9V468-2	Zinc finger matrin-type protein CG9776	CG9776	20451000000	18211000000	-0.167361	-0.167361
C6TP87;P08736	Elongation factor 1-alpha;Elongation factor 1-alpha 1	Ef1alpha48D-RA;Ef1alpha48D	4222000000	3726500000	-0.180105	-0.180105
A0A0B4KHX2;Q3LHL9;Q3LHL9-3	Protein winged eye	wge	74967000	65490000	-0.194981	-0.194981
Q7KU01;Q9VPU9		PNUTS	655940000	562900000	-0.220685	-0.220685
Q9VVC9			193410000	163350000	-0.243696	-0.243696
Q9VT38			370010000	310800000	-0.251578	-0.251578
Q9VN39			5397300000	4468400000	-0.27248	-0.27248
Q9VBU7;A0A0B4K7J2		Nup358	118420000	97896000	-0.274591	-0.274591
Q9VQZ8			325400000	267170000	-0.284456	-0.284456
X2JCX8;P14130	40S ribosomal protein S14	RpS14b;RpS14a	6805800000	5578300000	-0.286939	-0.286939
Q9V3G1	60S ribosomal protein L8	RpL8	1866800000	1524300000	-0.292421	-0.292421
Q7YZ99;Q9W0B0			317010000000	257080000000	-0.302311	-0.302311
M9PFF0;P41126	60S ribosomal protein L13	RpL13	57452000	46405000	-0.308077	-0.308077
H0RNN8;Q9VLK2	Ribosomal L1 domain-containing protein CG13096	CG13096-RA;CG13096	18025000000	14527000000	-0.311262	-0.311262
P27864;B7YZZ9	Recombination repair protein 1	Rrp1	3418400000	2741200000	-0.318514	-0.318514
Q95RQ8;Q9W1N1		pita	28966000	23100000	-0.326468	-0.326468
Q9W229	40S ribosomal protein S24	RpS24	686540000	542350000	-0.34012	-0.34012
A0A0B4LI25;P20480	Kinesin-like protein;Protein claret segregational	ncd	161100000	127000000	-0.343128	-0.343128
A1Z909		CG8545-RA	1490700000	1174100000	-0.344435	-0.344435
O76994		Ip259	4908100000	3864100000	-0.345032	-0.345032
Q9VXU3			323480000	253760000	-0.350212	-0.350212
X2JEW2;Q9VYA7	RRP12-like protein	CG2691	316700000	247330000	-0.35668	-0.35668
A0A0B4KGU4;Q9VHP0	ATP-dependent RNA helicase bel	bel	180760000	140830000	-0.360121	-0.360121
Q9VK58		Pih1D1	487280000	379360000	-0.361183	-0.361183
M9MRW0;M9PEI6;Q8IQ71		dikar	2725900000	2122000000	-0.361308	-0.361308
P05205	Heterochromatin protein 1	Su(var)205	1797400000	1396500000	-0.364096	-0.364096
A0A0B4K6N1;Q8MLY8	40S ribosomal protein S8	RpS8	139100000000	107710000000	-0.36897	-0.36897
Q7JYK1;P18101	Ubiquitin-60S ribosomal protein L40;Ubiquitin;60S ribosomal protein L40	RpL40	638470000	492600000	-0.374202	-0.374202
A4V2K7;P22058	Chromosomal protein D1	D1	886650000	683040000	-0.376395	-0.376395
M9PI89;M9PFT9;O96433-2;O96433	Cyclin-T	CycT	398020000	305080000	-0.383653	-0.383653
X2JEU3;Q9VZ00		CG1737-RA	834310000	638770000	-0.385287	-0.385287
M9NEQ9;Q9VWG3	40S ribosomal protein S10b	RpS10b	230250000	173070000	-0.411845	-0.411845
Q7JQN4		Rs1	6064600000	4550100000	-0.414514	-0.414514
Q9VR99	Cactin	cactin	3186500000	2385500000	-0.417681	-0.417681
Q9VNG4;Q7KTT0		Xe7	186050000	138790000	-0.422787	-0.422787
Q9VV52		RAF2	94471000	69701000	-0.438692	-0.438692
Q9VIV2;M9PDF2		swm	128850000	94867000	-0.441714	-0.441714
A8E6M1;A1ZBB4;E1JGL8			186370000	136940000	-0.444626	-0.444626
Q9VRM6		l(3)psg2	852190000	622850000	-0.45229	-0.45229
Q9VHE5		RpL34b	3331800000	2384600000	-0.482555	-0.482555
Q9VJZ7	Ribosomal RNA processing protein 1 homolog	Nnp-1	367230000	262460000	-0.484586	-0.484586
Q9VYE9		CG1622-RA	10949000000	7803500000	-0.488606	-0.488606
P12297;M9MS02;P12297-3	Protein suppressor of white apricot	su(w[a])	3937200000	2794800000	-0.494425	-0.494425
M9PG50;Q9VP22	Cyclin-dependent kinase 12	Cdk12	830640000	589390000	-0.495001	-0.495001
M9PBZ3;M9PBJ8;M9NCM6;M9PDR5;Q8SX83-4;Q8SX83-2;Q8SX83-3;Q8SX83	Protein split ends	spen	162510000	115040000	-0.498393	-0.498393
X2JC82;P02518	Heat shock protein 27	Hsp27	147560000	103450000	-0.512368	-0.512368
M9PH59;Q9VXX8	Ribosomal protein L37;Probable 60S ribosomal protein L37-A	RpL37a	25280000000	17647000000	-0.518574	-0.518574
Q9V3E7		Ref1	1180700000	822790000	-0.521046	-0.521046
Q9W0A8		RpL23A	81528000000	56108000000	-0.539089	-0.539089
X2JGM9;P41042	40S ribosomal protein S4	RpS4	397700000	272690000	-0.544419	-0.544419
Q9VZ02			310490000	211060000	-0.556894	-0.556894
M9PC85;Q9V3V0		x16	537910000	364810000	-0.56022	-0.56022
Q9W526		EG:67A9.2	2079100000	1393600000	-0.577143	-0.577143
Q9VX98	Density-regulated protein homolog	DENR	220190000	147340000	-0.5796	-0.5796
P29327	40S ribosomal protein S6	RpS6	113280000000	75748000000	-0.580613	-0.580613
Q9VJ87	Pre-mRNA-splicing factor CWC22 homolog	ncm	5072900000	3386500000	-0.583016	-0.583016
P41093	60S ribosomal protein L18a	RpL18A	129740000	86485000	-0.585102	-0.585102
Q7PLL3;Q7PLL1;Q8SYL3;L7EEF1		eIF-4B	143940000	95590000	-0.590536	-0.590536
Q9VQ40			1536300000	1018800000	-0.592589	-0.592589
P54362;M9PJM7;M9PHJ5	AP-3 complex subunit delta	g	1990800000	1308200000	-0.605765	-0.605765
Q9VLT7		RpL36A	14317000000	9364500000	-0.612455	-0.612455
M9PIM0;O61231	60S ribosomal protein L10	RpL10	5294900000	3384100000	-0.645831	-0.645831
A0A0B4K7G4;P13469	DNA-binding protein modulo	mod	350440000	222150000	-0.657633	-0.657633
Q8SY39		CG6994	519280000	323320000	-0.68355	-0.68355
Q9V9W3;Q9V9W2		RpL6	22179000000	13808000000	-0.68369	-0.68369
Q9XZ03;M9PFR6		mbf1	415940000	255970000	-0.700401	-0.700401
M9PHL0;M9PHZ0;M9PI16;Q9VWF2	Supporter of activation of yellow protein	e(y)3	58002000	35509000	-0.707918	-0.707918
Q9VP57		pzg	387370000	231480000	-0.742825	-0.742825
Q9VI82	Nucleolar complex protein 3 homolog	CG1234	2409700000	1434900000	-0.747903	-0.747903
X2JGG6;P02517	Heat shock protein 26	Hsp26	406100000	241430000	-0.75023	-0.75023
A4V3G8;Q7KRY6	Nucleosomal histone kinase 1	ball	2166400000	1286300000	-0.752072	-0.752072
Q9W1I6		ytr	211060000000	124260000000	-0.764291	-0.764291
A1Z968		NAT1	184550000	108600000	-0.764988	-0.764988
Q8SWS7		vito	3020300000	1774600000	-0.767198	-0.767198
A4V4A1;Q960Z0	Kinesin-like protein;Kinesin-like protein Klp10A	Klp10A	79166000	46435000	-0.769668	-0.769668
Q8INM3-2;Q8INM3;Q9VGZ8	Protein slender lobes;Slender lobes-like protein	sle;CG12592	15051000000	8826900000	-0.769881	-0.769881
P15357;Q9W418;A4V1F9;P0CG69;R9PY16	Ubiquitin-40S ribosomal protein S27a;Ubiquitin;40S ribosomal protein S27a;Polyubiquitin;Ubiquitin	RpS27A;Ubi-p5E;Ubi-p63E	4055200000	2371500000	-0.773973	-0.773973
Q0E965;A0A0B4KF69;A1ZA05		SRPK	1606000000	934960000	-0.780495	-0.780495
P21187	Polyadenylate-binding protein	pAbp	248920000	144630000	-0.783315	-0.783315
Q9VAF3			74720000	43141000	-0.792435	-0.792435
Q9VMV5		vkg	99821000	57534000	-0.794929	-0.794929
P02283	Histone H2B	His2B	6159700000	3503300000	-0.814146	-0.814146
Q9VG78;A0A0B4K6G3		pps	180460000	102380000	-0.817745	-0.817745
P48159	60S ribosomal protein L23	RpL23	98506000	55602000	-0.825075	-0.825075
A0A0B4K7Y7;Q9VAW5;A0A0B4K6K9;Q9VAW5-1	La-related protein 1	larp	451050000	253690000	-0.830221	-0.830221
E1JHA4;P48809	Heterogeneous nuclear ribonucleoprotein 27C	Hrb27C	122000000	68469000	-0.833358	-0.833358
Q9V9Z9	Probable rRNA-processing protein EBP2 homolog	CG1542	45568000	25441000	-0.840866	-0.840866
Q7K2B0	Ribosomal RNA-processing protein 8	CG7137	1297700000	723480000	-0.842932	-0.842932
X2JE06;Q9VJY6	60S ribosomal protein L24	RpL24	2137000000	1183800000	-0.852162	-0.852162
A0A0C4DHG5;P26686-3;P26686-2;P26686-5;P26686;P26686-4;P26686-6	Serine-arginine protein 55	B52	421630000	233240000	-0.854162	-0.854162
Q9VFT4		rin	297520000	162900000	-0.869	-0.869
Q9VHC0		RnpS1	220450000	119870000	-0.878981	-0.878981
A0A0B4K680;Q9VFK6	Histone-lysine N-methyltransferase pr-set7	pr-set7	37877000	20594000	-0.879098	-0.879098
Q9VDK7	Signal recognition particle subunit SRP72	Srp72	286220000	153810000	-0.895975	-0.895975
Q9V9Z8			1621000000	871000000	-0.896139	-0.896139
Q9VYW4			200090000	107070000	-0.902095	-0.902095
Q7KW02;X2JDX3;O46048		east	156170000	83252000	-0.907561	-0.907561
M9PG47;P13008	40S ribosomal protein S26	RpS26	15119000000	8055600000	-0.908299	-0.908299
Q9VJG2			1422400000	757370000	-0.909257	-0.909257
Q9I7K0-5;Q9I7K0-4;Q9I7K0-6;Q9I7K0-2;Q9I7K0	Microtubule-associated protein Jupiter	Jupiter	187570000	99625000	-0.912849	-0.912849
P20240	Otefin	Ote	402970000	212760000	-0.921445	-0.921445
X2J5G6;P32100	60S ribosomal protein L7	RpL7	1011600000	532920000	-0.924648	-0.924648
Q6NR22			338860000	178440000	-0.92525	-0.92525
A0A0B4JD46;Q8T8R1	CCHC-type zinc finger protein CG3800	CG3800	1821000000	942540000	-0.950105	-0.950105
P02255;Q4ABE3;Q4ABD8	Histone H1	His1;His1:CG33801;His1:CG33807	143620000000	73742000000	-0.961698	-0.961698
A1ZBT6;Q960E4			167310000	85003000	-0.976938	-0.976938
A0A0B4LFF9		Inr-a	474500000	236980000	-1.00164	-1.00164
Q9VZC8			1978700000	987330000	-1.00295	-1.00295
Q8I937			318250000	158100000	-1.00932	-1.00932
Q9W3Z5			1279500000	633720000	-1.01366	-1.01366
Q960D3;Q9VBX3		vig2	202630000	98011000	-1.04783	-1.04783
M9NFR5;Q95RE4		yps	147950000	70570000	-1.06798	-1.06798
E1JGV6;O44081;A0A0B4K8B2;O44081-2	H/ACA ribonucleoprotein complex subunit 4	Nop60B	749320000	356330000	-1.07237	-1.07237
Q9VDS6	Surfeit locus protein 6 homolog	Surf6	30653000000	14434000000	-1.08656	-1.08656
M9PF14;M9PF20;M9PFF9;M9PFG3;Q9VTZ0;M9PI44;M9PFB2;M9PCB7		tral	170910000	80463000	-1.08684	-1.08684
P52304	Serine/threonine-protein kinase polo	polo	92566000	42961000	-1.10745	-1.10745
Q7KV90;M9PBJ7;Q7KV89;Q7KV88;Q9W002;M9PH19		msn	755550000	344880000	-1.13143	-1.13143
E1JH59;A1Z9E2;A1Z9E2-2	Protein lin-54 homolog	mip120	178260000	81157000	-1.1352	-1.1352
Q8MSC4		BigH1	20168000000	9169200000	-1.1372	-1.1372
M9PE74;Q9W2U7		nocte	242010000	108840000	-1.15286	-1.15286
Q9VCY1			3522000000	1577700000	-1.15857	-1.15857
Q9VT00		Jarid2	250890000	112260000	-1.16021	-1.16021
Q27294;M9PH94	RNA-binding protein cabeza	caz	60164000	26789000	-1.16726	-1.16726
Q9W061;A2VEF9;Q95RC8		mu2	520680000	229380000	-1.18266	-1.18266
Q9VC54			2904100000	1252100000	-1.21374	-1.21374
Q9W1H3		Upf3	641410000	273220000	-1.23118	-1.23118
Q9VEB3	Ribosome production factor 2 homolog	CG7993	589980000	250840000	-1.2339	-1.2339
Q9W2N6			605230000	256180000	-1.24033	-1.24033
Q9VBD5		TwdlN	223100000	92128000	-1.27598	-1.27598
P50887	60S ribosomal protein L22	RpL22	31439000000	12392000000	-1.34315	-1.34315
A0A126GUS7;Q9NFU0-2;A0A0B4K618;Q9NFU0-3;Q9NFU0;A0A0B4KFN9;B3LF78;Q9NFU0-4	Fragile X mental retardation syndrome-related protein 1	Fmr1	50820000	19940000	-1.34973	-1.34973
Q9VI56			385200000	141690000	-1.44287	-1.44287
Q9VK59			1013100000	363240000	-1.47978	-1.47978
Q9VNB9		RpL35A	582460000	203690000	-1.51578	-1.51578
Q9VN21		lost	1035400000	360810000	-1.52088	-1.52088
Q9VWF8			1667600000	529450000	-1.65521	-1.65521
Q9VJ12		Acn	1047400000	247750000	-2.07986	-2.07986
Q9VUQ5;Q9VUQ5-2	Protein argonaute-2	AGO2	246610000	50765000	-2.28033	-2.28033
Q9VVI1			1466400000	288630000	-2.34499	-2.34499
Q9W5Q1			631380000	123710000	-2.35155	-2.35155
O16130	60S ribosomal protein L39	RpL39	12282000000	2178300000	-2.49527	-2.49527
Q9VZF9		Cpr64Ad	3871300000	525950000	-2.87982	-2.87982
Q8IQU7;Q8IQU6		825-Oak	361360000	45620000	-2.9857	-2.9857
Q9VC50;Q8IMV7;A0A0B4LHL1		CG13627-RB	367370000	35036000	-3.39032	-3.39032
O97064		Ccp84Ag	3528700000	307560000	-3.5202	-3.5202
O97062		Ccp84Ae	577140000	47081000	-3.6157	-3.6157
Q9VVZ6;Q9VVZ7		CG18294	1133700000	71340000	-3.99018	-3.99018
C0P8M9		Skadu	2680400000	156000000	-4.10283	-4.10283
Q9VVZ4			170190000	7486600	-4.50669	-4.50669
