# Supplementary material for: Multi-level and lineage-specific interactomes of the Hox transcription factor Ubx contribute to its functional specificity
Source: Nat Commun. 2020 Mar 13;11:1388. doi: 10.1038/s41467-020-15223-x (PMC7069958; doi:10.1038/s41467-020-15223-x)
Supplement: Supplementary file 26 — Supplementary Data 23 [file 41467_2020_15223_MOESM26_ESM.xlsx]

## Sheet: Log2 LFQ WTGFP_R4
Majority protein IDs	Protein names	Gene names	LFQ intensity GFP_R4	LFQ intensity WT_R4	log2 (LFQ-WT/GFP) formula	log2 (LFQ-WT/GFP) only value
Q9XYM5;Q5BIG7;A0A0B4JD03;A0A0B4JCQ7;Q7KNF5;A1Z7P9;A1Z7P7;A0A0B4K6T9;A0A0B4LEH9;A0A0B4JD33;A1Z7Q1;Q8IGK3;A1Z7P8;A1Z7P5		Su(var)2-10	0	2087800	#DIV/0!	∞
A0A0B4LHQ4;A0A0B4JD62;A0A0B4JDB5;A0A0B4LGQ5;A0A0B4JCW5;A0A0B4JCV6;A0A0B4LGR2;A0A0B4JDA1;Q9VN58		ctrip	0	0	#DIV/0!	#DIV/0!
A0A0B4KH09;A0A0B4K6L6;A0A0B4LHP1;A0A0B4JD02;A0A0B4JDF1;P16371-2;P16371	Protein groucho	gro	0	11427000	#DIV/0!	∞
A1Z7T4;A0A0B4LEY5;A1Z7T2;A0A0B4K6U3;A0A0B4K727;A0A0B4LF03;A0A0B4LEI8;E1JH15;A0A0B4JD07;A1Z7T1;A1Z7T3;A0A0B4LFX2;A8DY76;A1Z7T0;A1Z7T0-2	Serine/threonine-protein kinase N	Pkn	0	6527600	#DIV/0!	∞
A0A0B4JD11;Q9NJH0	Elongation factor 1-gamma	Ef1gamma	0	11895000	#DIV/0!	∞
A0A0B4JD39;P17789	Protein tramtrack, beta isoform	ttk	0	5982900	#DIV/0!	∞
Q9I7R7			0	0	#DIV/0!	#DIV/0!
Q8MQQ3;A0A0B4K6C7;Q8INQ0;A8JQV7;Q9VHK4;B7Z0U1;A8JQV8;Q9VHK1;Q9VHK3;A0A0B4K6Y7		pyd	0	12464000	#DIV/0!	∞
A0A0B4K6D2;Q9VH95	Uncharacterized protein CG16817	CG16817	0	4486500	#DIV/0!	∞
A0A0B4K6U2;E1JIJ7;Q8INH9;A0A0B4K6G6;Q9VG05			0	26050000	#DIV/0!	∞
D0Z768;A0A126GUM8;A0A0B4K6T1;A0A0B4K7U5;E1JH02;A0A0B4KFC5;Q86S05-3;Q86S05-2;Q86S05	Protein lingerer	lig-RA;lig	0	30581000	#DIV/0!	∞
A0A0B4K891;Q7K581			0	51312000	#DIV/0!	∞
A0A0B4KFE3;A0A0B4KEM1;A8DYA3		tou	0	2189500	#DIV/0!	∞
A1Z9L2;A1Z9L0;A0A0B4KFX4;Q8T076;A0A0B4KEP1;A0A0B4LFC1;A0A0B4KFM5;A0A0B4KF25		Rcd1	0	0	#DIV/0!	#DIV/0!
Q9VTR2			0	0	#DIV/0!	#DIV/0!
M9NF33;Q9VSH4	Cleavage and polyadenylation specificity factor subunit CG7185	CG7185	0	0	#DIV/0!	#DIV/0!
A0A0B4KFH8	Sodium channel protein	NaCP60E	0	18157000	#DIV/0!	∞
Q9VB04;Q7KRX5;A0A0B4KH64		btz	0	43535000	#DIV/0!	∞
A0A0B4KHP8;E1JIU3;A0A0B4KHY5;H0RNC3;Q9VCP1-2;Q9VCP1	Uncharacterized protein CG4449	CG4449-RA;CG4449	0	10103000	#DIV/0!	∞
Q9W020	Nucleolar MIF4G domain-containing protein 1 homolog	CG9004	0	0	#DIV/0!	#DIV/0!
A0A0B4LF47;A0A0B4LFE6;A1Z9W4;E1JH68		Inr-a	0	2906300	#DIV/0!	∞
A0A0B4LFA6;Q7K2G1;Q7K2G1-2	Proteasomal ubiquitin receptor ADRM1 homolog	Rpn13	0	13263000	#DIV/0!	∞
Q0E993;A0A0B4KF06		Aats-val	0	0	#DIV/0!	#DIV/0!
A0A0B4LFT7;P13002-2;P13002-1;P13002-3;P13002;A0A0B4K7F6;P13002-5;P13002-4;P13002-8	Protein grainyhead	grh	0	22444000	#DIV/0!	∞
A0A0B4LG45;A1ZBW6			0	36195000	#DIV/0!	∞
A0A0B4LG47;Q24141	Shugoshin	mei-S332	0	6951500	#DIV/0!	∞
A0A0B4LGX0;Q9VHP9		Cenp-C	0	30500000	#DIV/0!	∞
A0A0B4LH64;Q8SWR8-2;Q8SWR8-3;Q8SWR8	Ataxin-2 homolog	Atx2	0	0	#DIV/0!	#DIV/0!
A0A0B4LHR3;Q9GQN5	Transcriptional regulator ATRX homolog	XNP	0	13118000	#DIV/0!	∞
A0A126GUU7;Q9VEX9	Histone deacetylase complex subunit SAP18	Bin1	0	4050700	#DIV/0!	∞
A1A708-2;A1A708	Uncharacterized protein CG4951	CG4951	0	16650000	#DIV/0!	∞
A1Z8U0		Prp8	0	45971000	#DIV/0!	∞
A1Z968		NAT1	0	5881100	#DIV/0!	∞
A1Z9E3	Elongation factor Tu	EfTuM	0	4229600	#DIV/0!	∞
A1Z9S5;A1Z9S6		Su(var)2-HP2	0	0	#DIV/0!	#DIV/0!
Q9VV52		RAF2	0	0	#DIV/0!	#DIV/0!
Q8MLP1;Q59E61;A4UZU8;B7YZQ1;Q9W179		slik	0	94202000	#DIV/0!	∞
A4V4A1;Q960Z0	Kinesin-like protein;Kinesin-like protein Klp10A	Klp10A	0	33145000	#DIV/0!	∞
A4V4A5;Q9VZ23	GTP-binding nuclear protein Ran	Ran;ran	0	1530000	#DIV/0!	∞
A8DY64			0	5487600	#DIV/0!	∞
A8JNI2			0	42660000	#DIV/0!	∞
M9PGG0;M9PG88;M9PIL3;Q9VNS2;A8JNX0		ArfGAP3	0	11011000	#DIV/0!	∞
Q9VH84;A8JQW3		Pnn	0	10224000	#DIV/0!	∞
D0Z760;P35820	Polycomb group protein Psc	Psc-RA;Psc	0	7348700	#DIV/0!	∞
Q95U54		Mms19	0	0	#DIV/0!	#DIV/0!
D1Z3A1;Q9VZS5	60S ribosomal protein L28	RpL28	0	3075700	#DIV/0!	∞
E1JHV7;M9PBG5;M9PE12;E1JHV6;M9PDH1;Q9W0T1-4;Q9W0T1-3;Q9W0T1-2;Q9W0T1	Nucleosome-remodeling factor subunit NURF301	E(bx)	0	7398600	#DIV/0!	∞
M9NGR9;Q9W433;M9NDQ0;A8JUY8;M9PGH9		Ca-alpha1T	0	0	#DIV/0!	#DIV/0!
A8JV07			0	0	#DIV/0!	#DIV/0!
E1JHK0;M9PG37;Q7KT48;B7YZW8;E1JHJ9;Q9VJE5-3;Q9VJE5-2;Q9VJE5	Restin homolog	CLIP-190	0	0	#DIV/0!	#DIV/0!
Q9VNP6			0	0	#DIV/0!	#DIV/0!
Q961C3;Q9VH75;E1JIH4			0	41568000	#DIV/0!	∞
E1JIK0;P48810	Heterogeneous nuclear ribonucleoprotein 87F	Hrb87F	0	6736200	#DIV/0!	∞
E1JJN9;Q9VYD1	Histone-lysine N-methyltransferase;Probable histone-lysine N-methyltransferase CG1716	Set2	0	6426200	#DIV/0!	∞
Q9VQ76;M9PE28;E2QCS8		tho2	0	28955000	#DIV/0!	∞
Q9VVC7;E3CTN7		CG3764-RA	0	21477000	#DIV/0!	∞
Q9W1U6	Probable 60S ribosomal protein L37-B	RpL37b	0	0	#DIV/0!	#DIV/0!
F3YDH0;P29844	Heat shock 70 kDa protein cognate 3	Hsc70-3	0	3497200	#DIV/0!	∞
L7ED64;L7EEF9;Q8MQI6	Transcription elongation factor 1 homolog	CG40228	0	67864000	#DIV/0!	∞
M9PBZ3;M9PBJ8;M9NCM6;M9PDR5;Q8SX83-4;Q8SX83-2;Q8SX83-3;Q8SX83	Protein split ends	spen	0	29614000	#DIV/0!	∞
E4NKG1;Q9I7D3	Caprin homolog	Capr	0	0	#DIV/0!	#DIV/0!
Q0E908		Hil	0	0	#DIV/0!	#DIV/0!
M9PCD3;Q9VLQ4;Q8IPG0;M9PCX6;Q7KTI6;M9PB72;M9PCJ4;M9PF71;Q7KTI5;M9NEC3;M9NCS7;M9PB71			0	3974700	#DIV/0!	∞
M9NED4;M9NF18;Q9VYW5			0	3956400	#DIV/0!	∞
M9NEV0;Q9VMJ7	Lysine-specific demethylase lid	lid	0	22467000	#DIV/0!	∞
A1ZBU5		GNBP-like3	0	0	#DIV/0!	#DIV/0!
M9PB85			0	26946000	#DIV/0!	∞
Q8IRC1;F2FB68;Q9VZI0;Q9I7T2;Q8IRC0;M9PEK8;M9PBN6;Q8IRB9;M9PE93;M9PHB1;A8JNK1		ens	0	0	#DIV/0!	#DIV/0!
Q9VDK7	Signal recognition particle subunit SRP72	Srp72	0	0	#DIV/0!	#DIV/0!
M9PBM1;Q94535	Splicing factor U2af 38 kDa subunit	U2af38	0	3363900	#DIV/0!	∞
M9PBZ9;P48598-2;P48598	Eukaryotic translation initiation factor 4E	eIF-4E	0	11979000	#DIV/0!	∞
M9PCI2;Q9V3U2	H/ACA ribonucleoprotein complex subunit 2-like protein	NHP2	0	30546000	#DIV/0!	∞
Q9W0S4;M9PE21;M9PDI0		miple2	0	9031300	#DIV/0!	∞
Q9XZ03;M9PFR6		mbf1	0	50850000	#DIV/0!	∞
M9PGQ6;P39736	Puff-specific protein Bx42	Bx42	0	69420000	#DIV/0!	∞
M9PHL0;M9PHZ0;M9PI16;Q9VWF2	Supporter of activation of yellow protein	e(y)3	0	10557000	#DIV/0!	∞
M9PI05;Q9V3I5	Chromosomal serine/threonine-protein kinase JIL-1	JIL-1	0	13162000	#DIV/0!	∞
M9PI73;Q9VUX2	E3 ubiquitin-protein ligase mind-bomb	mib1	0	174530000	#DIV/0!	∞
O16102	Chromodomain-helicase-DNA-binding protein 3	Chd3	0	7201900	#DIV/0!	∞
Q9VIV2;M9PDF2		swm	0	0	#DIV/0!	#DIV/0!
O16130	60S ribosomal protein L39	RpL39	0	9526000000	#DIV/0!	∞
Q8INW9;M9PDP3;Q9VIX7		fon	0	0	#DIV/0!	#DIV/0!
Q7KW02;X2JDX3;O46048		east	0	63231000	#DIV/0!	∞
O61613	Glycylpeptide N-tetradecanoyltransferase	Nmt	0	12489000	#DIV/0!	∞
O62530		AP-2mu	0	1569400	#DIV/0!	∞
P11596	Female-specific protein transformer	tra	0	3699700	#DIV/0!	∞
P12982	Serine/threonine-protein phosphatase alpha-2 isoform	Pp1-87B	0	1844100	#DIV/0!	∞
P20439-3;P20439-2;P20439	G2/mitotic-specific cyclin-B	CycB	0	9286900	#DIV/0!	∞
P25007	Peptidyl-prolyl cis-trans isomerase	Cyp1	0	27270000	#DIV/0!	∞
P26017	Polycomb group protein Pc	Pc	0	11414000	#DIV/0!	∞
Q1LZ07;P29747	Cyclic AMP response element-binding protein A	CrebA	0	63005000	#DIV/0!	∞
P52304	Serine/threonine-protein kinase polo	polo	0	2502500	#DIV/0!	∞
Q00174	Laminin subunit alpha	LanA	0	16318000	#DIV/0!	∞
O76928		cm	0	0	#DIV/0!	#DIV/0!
A0A0B4LFD2;P29845	Heat shock 70 kDa protein cognate 5	Hsc70-5	0	0	#DIV/0!	#DIV/0!
Q05856	Small nuclear ribonucleoprotein-associated protein B	SmB	0	24097000	#DIV/0!	∞
Q0E8X7			0	149340000	#DIV/0!	∞
Q24154	60S ribosomal protein L29	RpL29	0	40485000	#DIV/0!	∞
Q7K0K1			0	31324000	#DIV/0!	∞
Q7K7A9	Flap endonuclease 1	Fen1	0	79720000	#DIV/0!	∞
Q7KM15	Transcription factor BTF3	bic	0	33091000	#DIV/0!	∞
Q9V4F9	Mediator of RNA polymerase II transcription subunit 26	MED26	0	0	#DIV/0!	#DIV/0!
Q7KMJ6		nito	0	22211000	#DIV/0!	∞
Q7KN61		Fpps	0	2130800	#DIV/0!	∞
Q7KTD2;Q9V3T8		SC35	0	25719000	#DIV/0!	∞
Q7KUT2-2;Q7KUT2	Lon protease homolog, mitochondrial	Lon	0	1352200	#DIV/0!	∞
Q0E8Q7			0	0	#DIV/0!	#DIV/0!
Q7KVX5;Q9W4N8		Vap-33A	0	5297600	#DIV/0!	∞
Q9VAQ7	Pre-mRNA-splicing factor Slu7	Slu7	0	0	#DIV/0!	#DIV/0!
Q8IN02		Dph5	0	386570000	#DIV/0!	∞
Q8IP68			0	6142800	#DIV/0!	∞
Q27350	Protein sine oculis	so	0	0	#DIV/0!	#DIV/0!
Q8IQP3			0	3593500	#DIV/0!	∞
Q9VKP5			0	0	#DIV/0!	#DIV/0!
Q9VNZ2			0	0	#DIV/0!	#DIV/0!
Q7JXU4		Ns2	0	0	#DIV/0!	#DIV/0!
Q95RV3		Lhr	0	3866700	#DIV/0!	∞
Q960D3;Q9VBX3;A0A0S0X2W5;D2A6L8		vig2;FDY	0	7791500	#DIV/0!	∞
Q9I7K0-5;Q9I7K0-4;Q9I7K0-2;Q9I7K0-6;Q9I7K0	Microtubule-associated protein Jupiter	Jupiter	0	8593800	#DIV/0!	∞
Q9V3B6	Protein CWC15 homolog	c12.1	0	4660500	#DIV/0!	∞
Q9V3W7		SF2	0	43532000	#DIV/0!	∞
Q9V4Z9	Protein lines	lin	0	528630000	#DIV/0!	∞
M9MRF0			0	0	#DIV/0!	#DIV/0!
Q9V535	RNA-binding protein 8A	tsu	0	6097600	#DIV/0!	∞
Q9V597	60S ribosomal protein L31	RpL31	0	14529000	#DIV/0!	∞
Q9V9U9		CG11563-RA	0	12785000	#DIV/0!	∞
Q9V9Z8			0	28065000	#DIV/0!	∞
Q9VAA9			0	8235100	#DIV/0!	∞
Q8IQD0;Q9VT35			0	0	#DIV/0!	#DIV/0!
Q9VC08		Mink	0	15040000	#DIV/0!	∞
Q9V3Z9		BG:DS00180.3	0	0	#DIV/0!	#DIV/0!
Q8ML70	Immune-induced peptides;Immune-induced peptide 10;Immune-induced peptide 12;Immune-induced peptide 13;Immune-induced peptide 24	IM10	0	0	#DIV/0!	#DIV/0!
Q8IR01			0	0	#DIV/0!	#DIV/0!
Q8SX89		kuk	0	0	#DIV/0!	#DIV/0!
Q9W4U8			0	0	#DIV/0!	#DIV/0!
Q9VC60			0	47574000	#DIV/0!	∞
X2JG10;X2JFQ1;Q9VWN4			0	0	#DIV/0!	#DIV/0!
Q9VC96		BRWD3	0	29628000	#DIV/0!	∞
Q9VFE6	RRP15-like protein	CG3817	0	19649000	#DIV/0!	∞
A0A0B4JD95;Q59E58;A0A0B4JD57;Q59E59;A0A0B4K7Q4;Q99323-2;Q99323-4;Q99323-1;Q99323	Myosin heavy chain, non-muscle	zip	0	0	#DIV/0!	#DIV/0!
Q9VG06		CG17327-RA	0	12250000	#DIV/0!	∞
Q9VG84	DNA ligase	lig3	0	2199600	#DIV/0!	∞
Q9VGI8	Bloom syndrome protein homolog	Blm	0	57578000	#DIV/0!	∞
Q9V426		vig	0	0	#DIV/0!	#DIV/0!
C1C3E7;G3JX31;G3JX29;G3JX30;G3JX27;G3JX28;A0A0B4KFR8;G3JX32;A0A0B4KER6;A0A0B4KEW3;A0A0B4LGL0;A0A126GUN6;A1ZA47-7;A1ZA47-4;A1ZA47-5;A1ZA47-3;A1ZA47;G3JX25	PDZ and LIM domain protein Zasp	Zasp52	0	0	#DIV/0!	#DIV/0!
Q9VHH8		beag	0	5993200	#DIV/0!	∞
Q9VI56			0	89871000	#DIV/0!	∞
Q9VIF6		CG9253-RA	0	2280600	#DIV/0!	∞
M9MRF2;Q9VMU4	60S ribosomal protein L37a	RpL37A	0	0	#DIV/0!	#DIV/0!
Q9VIT3		msb1l	0	31280000	#DIV/0!	∞
Q9VK58		Pih1D1	0	23506000	#DIV/0!	∞
Q9VL96	Pescadillo homolog	CG4364	0	750800	#DIV/0!	∞
Q9VND7			0	3142400	#DIV/0!	∞
Q9VNE2	Protein krasavietz	kra	0	20339000	#DIV/0!	∞
G3M3A2;Q06559	40S ribosomal protein S3	RpS3	0	0	#DIV/0!	#DIV/0!
Q9VNM9		Osi9	0	23913000	#DIV/0!	∞
Q9VPH4		kin17	0	35671000	#DIV/0!	∞
Q9VQ35		mRpL48	0	15742000	#DIV/0!	∞
Q9VT60;Q7KUD4		iPLA2-VIA	0	0	#DIV/0!	#DIV/0!
Q9VQZ5		CG15432-RA	0	5039700	#DIV/0!	∞
Q9VRJ4			0	33258000	#DIV/0!	∞
Q9VUB8		endos	0	15914000	#DIV/0!	∞
Q9V6A9	Odorant receptor 49a	Or49a	0	0	#DIV/0!	#DIV/0!
Q9VUR2			0	436200	#DIV/0!	∞
X2JDU0;P50882	60S ribosomal protein L9	RpL9	0	0	#DIV/0!	#DIV/0!
Q9VVI2	Enhancer of mRNA-decapping protein 3	Edc3	0	4206700	#DIV/0!	∞
X2J969;Q9VVL6	Mediator of RNA polymerase II transcription subunit 19	MED19	0	36825000	#DIV/0!	∞
Q9VWC6		vfl	0	1381700	#DIV/0!	∞
Q9VWZ7		CG6867-RA	0	46034000	#DIV/0!	∞
Q9VXL5			0	2095800	#DIV/0!	∞
Q8SZ23			0	0	#DIV/0!	#DIV/0!
Q9VKR2		CG17118	0	0	#DIV/0!	#DIV/0!
Q9VZ30			0	7820000	#DIV/0!	∞
Q9VZF5	Kinesin-like protein	pav	0	7929500	#DIV/0!	∞
Q9VZT8			0	52023000	#DIV/0!	∞
Q9W062		Mfap1	0	12656000	#DIV/0!	∞
Q6NR22			0	0	#DIV/0!	#DIV/0!
Q8MSW9		U3-55K	0	0	#DIV/0!	#DIV/0!
Q9W1A9	Histone acetyltransferase	enok	0	4559600	#DIV/0!	∞
Q9W1B9		RpL12	0	1761900	#DIV/0!	∞
Q9W1N8		mi	0	7064100	#DIV/0!	∞
Q9VRI0		Hlc	0	0	#DIV/0!	#DIV/0!
Q9W384		dalao	0	1424300	#DIV/0!	∞
Q7JRA5			0	0	#DIV/0!	#DIV/0!
Q9VTR6		prc	0	0	#DIV/0!	#DIV/0!
P08120	Collagen alpha-1(IV) chain	Cg25C	0	0	#DIV/0!	#DIV/0!
Q9W3D1		Caf1-180	0	6540200	#DIV/0!	∞
Q9W3X8			0	33166000	#DIV/0!	∞
Q9VZ02			0	0	#DIV/0!	#DIV/0!
Q9W4J4			0	10034000	#DIV/0!	∞
H0RNK7;Q9W261	RNA polymerase-associated protein Rtf1	Rtf1-RA;Rtf1	0	0	#DIV/0!	#DIV/0!
X2JH42;L0MQ04;Q8T4C4;Q05825	ATP synthase subunit beta;ATP synthase subunit beta, mitochondrial	ATPsynbeta;ATPsynbetaL;ATPsyn-beta	0	0	#DIV/0!	#DIV/0!
Q9VZ60			0	0	#DIV/0!	#DIV/0!
M9PEB0;B7Z0B5;Q8SXX8			0	0	#DIV/0!	#DIV/0!
O61345	Protein penguin	pen	0	0	#DIV/0!	#DIV/0!
Q9VB95		TwdlC	0	0	#DIV/0!	#DIV/0!
Q7JZZ3			0	0	#DIV/0!	#DIV/0!
Q9W363		mxc	0	0	#DIV/0!	#DIV/0!
Q9W394			0	0	#DIV/0!	#DIV/0!
Q9VGA3			0	0	#DIV/0!	#DIV/0!
Q9VGN9	Probable ribosome biogenesis protein RLP24	RpL24-like	0	0	#DIV/0!	#DIV/0!
E1JJI5;P54367	Casein kinase I isoform alpha	CkIalpha	0	0	#DIV/0!	#DIV/0!
Q9VVZ4			0	0	#DIV/0!	#DIV/0!
Q9XZ15		Osi6	0	0	#DIV/0!	#DIV/0!
Q9VTZ7			0	0	#DIV/0!	#DIV/0!
Q9W273	Alkaline phosphatase		0	0	#DIV/0!	#DIV/0!
E8NHB1;Q24325	Transcription initiation factor TFIID subunit 2	Taf2	0	0	#DIV/0!	#DIV/0!
Q9VZY0		Non2	0	0	#DIV/0!	#DIV/0!
A0A0B4KHS9;P48461	Serine/threonine-protein phosphatase;Serine/threonine-protein phosphatase alpha-1 isoform	Pp1alpha-96A	0	0	#DIV/0!	#DIV/0!
P83949-2;P83949;P83949-3;P83949-4;P83949-5;P83949-6	Homeotic protein ultrabithorax	Ubx	0	2466600000	#DIV/0!	∞
Q9VJI6;X2JED0;A8DZ09;M9PG25;M9PBC6			0	14369000	#DIV/0!	∞
Q27268;M9PC90	ATP-dependent RNA helicase WM6	Hel25E	0	36454000	#DIV/0!	∞
E1JGN7;A1ZBW1;A1ZBW0;A1ZBW4;A1ZBW3		bl	0	29820000	#DIV/0!	∞
M9NFR5;Q95RE4		yps	0	83349000	#DIV/0!	∞
Q9VAF3;Q7JRK6		CG7824-RC	0	106870000	#DIV/0!	∞
Q9VGG3;Q86B99		CG14732	0	69402000	#DIV/0!	∞
Q9VXE5	Serine/threonine-protein kinase PAK mbt	mbt	0	36528000	#DIV/0!	∞
A8DZ29;O61380		eIF4G	0	44462000	#DIV/0!	∞
Q9VN39			9610000000	42674000000	2.15075	2.15075
Q9VLX2			494480000	2079900000	2.07253	2.07253
Q2PDP6		CG12877-RC	108790000	437050000	2.00625	2.00625
A1ZBV0			17157000	54548000	1.66873	1.66873
Q9VDL2;Q86BR8		TFAM	31636000	98380000	1.6368	1.6368
Q9W2H9			8783100	27257000	1.63382	1.63382
E1JJ68;C7LAE4;P19109-3;P19109-4;P19109-2;P19109;A0A0B4K624;A0A0B4K6A3;A0A0B4K6K1;A0A0B4K6T7	ATP-dependent RNA helicase p62	Rm62;Rm62-RE	867890000	2260300000	1.38093	1.38093
P21187	Polyadenylate-binding protein	pAbp	26865000	68345000	1.34711	1.34711
D3PFF6;Q9VPC0	Serine/threonine-protein kinase PITSLRE	Pitslre	44191000	112230000	1.34463	1.34463
Q9VD66		fit	285860000	725720000	1.3441	1.3441
Q9VZF4	F-box/WD repeat-containing protein 7	ago	55858000	137450000	1.29907	1.29907
Q9VUS0			31121000	74374000	1.25691	1.25691
Q9VYE3		CG15747-RA	27706000	65071000	1.23182	1.23182
Q9VWQ6;Q9VWQ3		CG18259-RA	8765500	20532000	1.22797	1.22797
Q7KMI3		BcDNA.LD23371	133040000	309690000	1.21896	1.21896
M9PIA6;E1JI46;Q59E34;O97159	Chromodomain-helicase-DNA-binding protein Mi-2 homolog	Mi-2	230930000	535260000	1.21278	1.21278
M9PFF9;M9PFG3;M9PF14;M9PF20;M9PFB2;M9PCB7;Q9VTZ0;M9PI44		tral	29919000	68823000	1.20183	1.20183
Q9VHB0			55760000	125340000	1.16854	1.16854
P34739	Transcription termination factor 2	lds	62605000	139950000	1.16056	1.16056
Q9VJZ1		CG9302-RA	26806000	58820000	1.13375	1.13375
M9NDM4;Q9V3J8	Protein will die slowly	wds	16456000	35942000	1.12706	1.12706
X2JD55;P02843	Vitellogenin-1	Yp1	5993700000	12727000000	1.08637	1.08637
A4V3G8;Q7KRY6	Nucleosomal histone kinase 1	ball	339470000	713180000	1.07098	1.07098
X2JB25;P02844	Vitellogenin-2	Yp2	8808600000	18386000000	1.06162	1.06162
Q9VZ69;Q8IR99;E1JJM0;Q0KHU2;M9NF14		Imp	8530400	17725000	1.0551	1.0551
E1JHA4;P48809	Heterogeneous nuclear ribonucleoprotein 27C	Hrb27C	37513000	77670000	1.04997	1.04997
Q9VIZ3		l(2)37Cb	21589000	44642000	1.04811	1.04811
Q9VAW1		Moca-cyp	2439200000	4977500000	1.02901	1.02901
A0A0B4KI71;Q8IMF5;P23226-2;P23226-3;P23226	205 kDa microtubule-associated protein	Map205	275520000	562230000	1.029	1.029
Q9VLS0			31280000	62979000	1.00963	1.00963
Q9VFT4		rin	37762000	75255000	0.994852	0.994852
P54362;M9PJM7;M9PHJ5	AP-3 complex subunit delta	g	231040000	458910000	0.990069	0.990069
A0A0B4KFX5;A0A0B4KGG9;A4V2S3;A0A0B4KHB2;A0A0B4KFT4;A0A0B4KGZ7;O46036-2;O46036	C-terminal-binding protein	CtBP	12905000	25630000	0.989903	0.989903
X2JEX8;P06607	Vitellogenin-3	Yp3	3428300000	6750400000	0.97748	0.97748
Q9VYW4			12183000	23839000	0.968454	0.968454
O18373	Selenide, water dikinase	SelD	16674000	32489000	0.962351	0.962351
Q7PLL1;Q8SYL3;L7EEF1;Q7PLL3		eIF-4B	18360000	35659000	0.9577	0.9577
A0A0B4KGU4;Q9VHP0	ATP-dependent RNA helicase bel	bel	315420000	612370000	0.957129	0.957129
A0A0B4K7Y7;Q9VAW5;A0A0B4K6K9;Q9VAW5-1	La-related protein 1	larp	81494000	158160000	0.956619	0.956619
P13060	Elongation factor 2	EF2	49966000	96667000	0.952077	0.952077
Q7K1H5			3060700000	5909300000	0.949126	0.949126
Q9VUA0	G patch domain-containing protein 1 homolog	CG8833	17513000000	32829000000	0.906545	0.906545
Q9V3E7		Ref1	139740000	259260000	0.891655	0.891655
Q8T6B9;A4V193;Q8T6B9-2	Poly(U)-binding-splicing factor half pint	pUf68	1751300000	3246900000	0.890637	0.890637
Q9VHC7		rump	21242000	39133000	0.881466	0.881466
Q9Y145;X2JAG8;X2JG22;M9PGI7		BcDNA.GH04978	1128800000	2051300000	0.861749	0.861749
Q7JR58			46272000	83947000	0.859339	0.859339
Q9XZ21		snama	31116000000	56224000000	0.853529	0.853529
C7LA75;P11147	Heat shock 70 kDa protein cognate 4	Hsc70-4-RA;Hsc70-4	32485000	57795000	0.831171	0.831171
Q9VN31		Fip1	632960000	1115300000	0.817246	0.817246
M9NDX3;Q494M1;P30189;Q8IR39;X2JKD2	DNA topoisomerase 1	Top1	4325500000	7585800000	0.810434	0.810434
P12297	Protein suppressor of white apricot	su(w[a])	6171400000	10760000000	0.802008	0.802008
A0A0B4KHX2;Q3LHL9;Q3LHL9-3	Protein winged eye	wge	70707000	123000000	0.798733	0.798733
Q9VTN7			21933000	38125000	0.797634	0.797634
Q9VEJ1		SF1	9014900000	15583000000	0.78959	0.78959
Q9VN21		lost	126470000	218290000	0.787451	0.787451
M9PE74;Q9W2U7		nocte	25162000	43259000	0.781754	0.781754
Q9W061;A2VEF9;Q95RC8		mu2	294050000	500540000	0.767424	0.767424
Q4AB54;P02255;Q4ABD8;Q4AB94	Histone H1	His1:CG33861;His1;His1:CG33807;His1:CG33834	158900000000	269350000000	0.761363	0.761363
M9MS90;Q9W326		CG42797-RD	187920000	317600000	0.757092	0.757092
Q7JRJ9;A0A0B4LFQ2		Incenp	17670000	29779000	0.752993	0.752993
Q9XYZ6			1693600000	2839200000	0.745391	0.745391
Q8IQ71;M9MRW0;M9PEI6		dikar	95066000	158840000	0.740573	0.740573
E1JIP3;Q9VE86;E8NH59	Werner Syndrome-like exonuclease	WRNexo;WRNexo-RB	27139000	45279000	0.738475	0.738475
Q4ABE3		His1:CG33801	157100000	260630000	0.73032	0.73032
M9PAY6;M9PDS0;Q9VPM7		CG17078-RA	8843600	14532000	0.716528	0.716528
A1Z9L3		pea	1689900000	2748300000	0.701602	0.701602
Q9VKD8;Q95TU2			5301100000	8600400000	0.698112	0.698112
Q8MZI3;Q7KU78			15618000	25011000	0.679353	0.679353
Q9VJ74			2930700000	4631300000	0.660172	0.660172
Q9VM49		Caper	7012200000	11073000000	0.659107	0.659107
Q9V9T4		Acf1	46643000	73647000	0.658966	0.658966
A4V3J9;P49762-2;B7Z0R6;P49762-3;Q0KI03;A0A0B4K7Z3;Q8IML9;A8JRF7;A0A0B4K6R9;Q86B72;A0A0C4DHG9;Q86B73;P49762	Serine/threonine-protein kinase Doa	Doa	5544100000	8726400000	0.654433	0.654433
Q9VUV9	Putative U5 small nuclear ribonucleoprotein 200 kDa helicase	l(3)72Ab	9061000	14238000	0.652004	0.652004
Q9W1H3		Upf3	13834000	21682000	0.648279	0.648279
M9PE02;E1JJJ8;M9PGM8;M9PJC7;P13709-2;P13709	Homeotic protein female sterile	fs(1)h	46125000	71371000	0.629789	0.629789
Q8IQW6;Q0KHQ5-2;M9PHK2;Q0KHQ5		Tao	91712000	141720000	0.627861	0.627861
P45975	Histone-lysine N-methyltransferase Su(var)3-9	Su(var)3-9	21254000	32807000	0.626269	0.626269
M9PFM5;M9PFS6;P25439-2;P25439	ATP-dependent helicase brm	brm	35744000	54982000	0.621258	0.621258
O16810	Origin recognition complex subunit 1	Orc1	24914000	38245000	0.618314	0.618314
A8E6M1;A1ZBB4;E1JGL8			58367000	89511000	0.616912	0.616912
Q9V3C0	ATP-dependent RNA helicase abstrakt	abs	200620000	307550000	0.616356	0.616356
Q9VJ12		Acn	486430000	722720000	0.571205	0.571205
Q9VUB5		upSET	60062000	89189000	0.570413	0.570413
A4V1Y7;Q2PDY2;A4V1Y6;Q2PDY1;M9PFM7;Q08605-2;Q08605-3;Q08605-4;Q08605	Transcription factor GAGA	Trl	15768000	23407000	0.56994	0.56994
P52295	Importin subunit alpha	Pen	24211000	35838000	0.565827	0.565827
Q9VVI1			74365000	107880000	0.536732	0.536732
Q9VQZ8			142380000	205150000	0.526933	0.526933
Q9VXU3			199530000	285380000	0.516279	0.516279
Q8MSC4		BigH1	11709000000	16485000000	0.493536	0.493536
Q9VW15	Histone-lysine N-methyltransferase ash1	ash1	20233000	28141000	0.475963	0.475963
Q24368	Chromatin-remodeling complex ATPase chain Iswi	Iswi	38023000	52749000	0.472271	0.472271
A0A0B4K6S1;A0A0B4K6F4;Q8SZN9;E0R905;Q7KSP5;A0A0B4KGA3		l(3)neo38;l(3)neo38-RA	105590000	145460000	0.462149	0.462149
Q960E9			1584200000	2175500000	0.457593	0.457593
Q9VTE2	Protein suppressor of underreplication	SuUR	185410000	253940000	0.453769	0.453769
Q9VR99	Cactin	cactin	1710800000	2338700000	0.451036	0.451036
Q9VL71		Srp54	286100000000	390530000000	0.448914	0.448914
E2QCP0;P84249;P02299	Histone H3;Histone H3.3	His3.3A;His3	11302000000	15409000000	0.447195	0.447195
Q7YZ99;Q9W0B0			130250000000	176820000000	0.440998	0.440998
Q9VU43		SRm160	6221300000	8430600000	0.438419	0.438419
Q9VT61			375220000	504230000	0.426345	0.426345
Q9VPR5			29899000	39880000	0.415568	0.415568
A0A0B4LFF9		Inr-a	224510000	298490000	0.410903	0.410903
Q4AB57;P84051	Histone H2A	His2A:CG33859;His2A	48179000000	63795000000	0.405039	0.405039
Q9VQK5			201960000	266820000	0.401797	0.401797
P36241	60S ribosomal protein L19	RpL19	41746000	55129000	0.401173	0.401173
Q9VQK7			102000000	134360000	0.397535	0.397535
Q9VJ87	Pre-mRNA-splicing factor CWC22 homolog	ncm	8978900000	11798000000	0.393932	0.393932
Q9W3R9;X2JE07		CG1677-RA	33938000	44251000	0.382809	0.382809
Q9W1N1;Q95RQ8		pita	29712000	38275000	0.365357	0.365357
Q9VHC0		RnpS1	175690000	221910000	0.336943	0.336943
Q9VL63	UPF0430 protein CG31712	CG31712	18676000000	23501000000	0.331537	0.331537
Q5LJZ2	Histone-lysine N-methyltransferase SETD1	Set1	152490000	188100000	0.302785	0.302785
Q9W5Q1			63909000	78207000	0.291279	0.291279
Q9VVT4			345430000	420580000	0.283987	0.283987
Q9W2N6			287180000	349570000	0.283626	0.283626
Q9V3Y5		BcDNA.LD23634	115580000	140640000	0.283115	0.283115
P05205	Heterochromatin protein 1	Su(var)205	651670000	791290000	0.280065	0.280065
Q0E965;A1ZA05;A0A0B4KF69		SRPK	363000000	437290000	0.268621	0.268621
Q9VNE0			1905400000	2280400000	0.259193	0.259193
Q9VC54			2063300000	2462000000	0.254877	0.254877
Q9W526		EG:67A9.2	1579100000	1883400000	0.254237	0.254237
A4V3J6;A4V3J5;P07909-3;P07909-4;P07909-2;P07909	Heterogeneous nuclear ribonucleoprotein A1	Hrb98DE	56825000	67188000	0.241678	0.241678
Q9VES0		CG10324-RA	11348000000	13233000000	0.221702	0.221702
Q9VNG4;Q7KTT0		Xe7	162320000	188820000	0.218171	0.218171
M9NEQ9;Q9VWG3	40S ribosomal protein S10b	RpS10b	21826000	25245000	0.20995	0.20995
Q9VFF2		CG33332-RA	242740000	279580000	0.203849	0.203849
Q8INM3-2;Q8INM3	Protein slender lobes	sle	842410000	961980000	0.191484	0.191484
Q9VH00			50812000	57990000	0.190635	0.190635
Q9VYE9		CG1622-RA	5059800000	5772900000	0.190216	0.190216
A0A0B4KH25;P08985	Histone H2A;Histone H2A.v	His2Av	232920000	262170000	0.170668	0.170668
M9PG47;P13008	40S ribosomal protein S26	RpS26	13718000000	15165000000	0.144675	0.144675
Q9VVU4			1911400000	2095600000	0.132734	0.132734
A0A0B4KFN9;B3LF78;A0A126GUS7;A0A0B4K618;Q9NFU0-3;Q9NFU0-2;Q9NFU0;A0A0B4KGP6;Q9NFU0-4	Fragile X mental retardation syndrome-related protein 1	Fmr1	43940000	47956000	0.126176	0.126176
Q9W0S5		miple1	61008000	66516000	0.124703	0.124703
M9PBH8;Q8IRH5-2;Q8IRH5	Zinc finger protein CG2199	CG2199	176980000	191270000	0.112024	0.112024
M9NE89;P08928	Lamin Dm0	Lam	616720000	651440000	0.0790167	0.0790167
X2JC82;P02518	Heat shock protein 27	Hsp27	24617000	25734000	0.0640208	0.0640208
Q7KU01;Q9VPU9		PNUTS	86694000	90435000	0.0609491	0.0609491
B7Z0I8			81432000	84940000	0.0608483	0.0608483
Q8MLV1-2;Q8MLV1	Lamin-B receptor	LBR	67512000	70341000	0.0592219	0.0592219
P04052	DNA-directed RNA polymerase II subunit RPB1	RpII215	15581000	16147000	0.0514783	0.0514783
A0A0B4KFZ9;P84040	Histone H4	His4r;His4	2829300000	2930800000	0.0508494	0.0508494
A0A0B4LH25;Q9W2K4;A8DYK5			103570000	107040000	0.0475438	0.0475438
M9PH59;Q9VXX8	Ribosomal protein L37;Probable 60S ribosomal protein L37-A	RpL37a	49664000000	51129000000	0.0419413	0.0419413
Q9VRM6		l(3)psg2	686460000	705510000	0.0394909	0.0394909
Q8IH14;O76876		ssx	30879000	31607000	0.0336181	0.0336181
Q9VF92;A0A0B4KG69		ear	125100000	125770000	0.00770605	0.00770605
Q9W4J3			40556000	0	0	0
E2QD64;Q7K4H4	Bifunctional lysine-specific demethylase and histidyl-hydroxylase NO66	CG2982	15130000	0	0	0
Q9W4U4		CG14423-RA	285100000	0	0	0
Q9VTR8;M9PF73			195420000	0	0	0
Q9VMG7		Muc26B	532370000	0	0	0
Q7K5M0		scaf	72131000	0	0	0
Q9VSY0		Cpr67B	154780000	0	0	0
Q9VLL8		Peritrophin-15a	60099000	0	0	0
A1Z8Q0		TwdlBeta	149780000	0	0	0
A0A0B4KFD9			168240000	0	0	0
Q9VL91		zf30C	28080000	0	0	0
Q9VWP5;R9PY26			257030000	0	0	0
Q9VGA4		MBD-R2	46265000	0	0	0
X2JC35;P49630	60S ribosomal protein L36	RpL36	14071000	0	0	0
A0A0B4LHL1;Q9VC50;Q8IMV7		CG13627-RB	18495000	0	0	0
P04359;P04359-2	60S ribosomal protein L32	RpL32	29558000	0	0	0
M9MSM4;Q7KTV5;M9PFZ1;Q9VNX6		Nopp140	19647000	0	0	0
Q8SWS3			40706000	0	0	0
Q8SZM2			24493000	0	0	0
Q9VBE2;Q8I0N3;Q9VBD9;Q9VBE0;Q9VBD5		TwdlM;TwdlL;TwdlB;TwdlN	30958000	0	0	0
O97064		Ccp84Ag	14757000	0	0	0
A0A0B4LFE2;A1Z9Z1;Q7K0W0;A0A0B4LFF7;D3DMX8		CG8079-RB	195470000	0	0	0
Q9VZF9		Cpr64Ad	12049000	0	0	0
Q8IR57			25731000	0	0	0
Q7K0X3			16807000	0	0	0
Q9VVU2		RpL26	86992000	0	0	0
Q9W3W6			33467000	0	0	0
A1ZA92	Polynucleotide 5-hydroxyl-kinase NOL9	CG8414	34966000	0	0	0
Q9VVK8			24906000	0	0	0
A8JV18;Q9VXE6	Nuclear pore complex protein Nup153	Nup153	12199000	0	0	0
Q9VJ19		RpL30	17940000	0	0	0
A0A0B4KHJ7;Q9Y0I1	NuA4 complex subunit EAF3 homolog	MRG15	58821000	0	0	0
A4V1N9;A4V1N8;P35416;P35415	Paramyosin, short form;Paramyosin, long form	Prm	37054000	0	0	0
A1Z830			62595000	0	0	0
X2JCS6;P46223	60S ribosomal protein L7a	RpL7A	137600000	0	0	0
Q9VP57		pzg	82560000	0	0	0
X2JD89;Q7KQP6;L0MN91;D1YSG0;L0MPZ1		bt	19532000	0	0	0
A0A0B4K6W1;P08970	Protein suppressor of hairy wing	su(Hw)	10274000	0	0	0
A0A0B4LFX4;A0A0B4LG23;Q9V8R9-6;Q9V8R9-3;Q9V8R9-2;Q9V8R9-4;Q9V8R9;Q9V8R9-5	Protein 4.1 homolog	cora	29475000	0	0	0
Q8INN5;A0A126GUR5;Q8INN7;Q9VH92;A0A0B4LGY0;Q8INN6;A0A0B4LGZ0;Q9VH91;E1JIH1;A0A0B4LI11;A0A0B4LGY1;E1JIH2;E1JIH3		Unc-115b;Unc-115a	13656000	0	0	0
E1JH59;A1Z9E2-2;A1Z9E2	Protein lin-54 homolog	mip120	113610000	0	0	0
C0MJA0;Q05783	High mobility group protein D	HmgD	12499000	0	0	0
F0JAG2;Q9VUY6;Q86BI3		Zn72D	7621400	0	0	0
M9MRD4;M9PC84;M9MRD1;M9PCM8;M9MRF5;M9MRD6		Msp300	22630000	0	0	0
M9NEK4;M9NGI1;Q9VXG6	Phospholipid-transporting ATPase		7439200	0	0	0
M9PGV3;M9PHA3;Q9W3U8;M9PJA1;M9PGK3		CG4564	25269000	0	0	0
M9PH94;Q27294	RNA-binding protein cabeza	caz	41895000	0	0	0
M9PHZ6;Q9VWW0-2;Q9VWW0-3;Q9VWW0;M9PHW9;Q9VWW0-5;Q9VWW0-4	Cyclic AMP response element-binding protein B	CrebB	113620000	0	0	0
P05661-4;P05661-19			3052200	0	0	0
P17704	40S ribosomal protein S17	RpS17	12902000	0	0	0
P18432	Myosin regulatory light chain 2	Mlc2	29956000	0	0	0
P35600	Replication factor C subunit 1	Gnf1	19936000	0	0	0
P41094	40S ribosomal protein S18	RpS18	4580100	0	0	0
Q24478	Centrosome-associated zinc finger protein CP190	Cp190	59004000	0	0	0
Q59E33		scaf6	16498000	0	0	0
Q7K0D8		Nup50	31752000	0	0	0
Q86BS3		Chro	204550000	0	0	0
Q8SY39		CG6994	8566000	0	0	0
Q9V3M2			632140	0	0	0
Q9VAG5		ca	124820000	0	0	0
Q9VBB3		IntS12	13844000	0	0	0
Q9VCH5;B8A421		Nup98-96;Nup98-RA	47207000	0	0	0
Q9VFV9		Droj2	3529900	0	0	0
Q9VHC8			6093300	0	0	0
Q9VID9			23569000	0	0	0
Q9VLK1			5602600	0	0	0
Q9VT00		Jarid2	48120000	0	0	0
Q9VTE6			51891000	0	0	0
Q9VUH8		Tdrd3	11624000	0	0	0
Q9VUL6			7707000	0	0	0
Q9VWD4	Probable RNA-binding protein CG14230	CG14230	2024400	0	0	0
Q9VWF8			14496000	0	0	0
Q9W0R0		Cdc5	8404500	0	0	0
X2JD07;Q9W3C1	Polycomb protein l(1)G0020	l(1)G0020	19798000	0	0	0
Q9W3K3			11090000	0	0	0
P15357;Q7JYK1;Q9W418;A4V1F9;P18101;P0CG69	Ubiquitin-40S ribosomal protein S27a;Ubiquitin;40S ribosomal protein S27a;Ubiquitin-60S ribosomal protein L40;Ubiquitin;60S ribosomal protein L40;Polyubiquitin;Ubiquitin	RpS27A;RpL40;Ubi-p5E;Ubi-p63E	3423400000	3398700000	-0.0104468	-0.0104468
Q02427-1;Q02427;Q9VYD8;M9MS48	RNA-binding protein 1	Rbp1;Rbp1-like	211080000	209530000	-0.0106331	-0.0106331
A1Z987		Cap-G	168980000	167640000	-0.0114861	-0.0114861
Q9VBU9	40S ribosomal protein S27	RpS27	177370000	175820000	-0.0126628	-0.0126628
Q9VC94			10992000	10868000	-0.0163674	-0.0163674
Q9VQF5		Cwc25	9034400000	8869200000	-0.0266248	-0.0266248
M9PG50;Q9VP22	Cyclin-dependent kinase 12	Cdk12	1311900000	1280800000	-0.0346125	-0.0346125
X2JE06;Q9VJY6	60S ribosomal protein L24	RpL24	1181100000	1132800000	-0.0602379	-0.0602379
X2JGG6;P02517	Heat shock protein 26	Hsp26	20734000	19875000	-0.0610436	-0.0610436
Q9V468;Q9V468-2	Zinc finger matrin-type protein CG9776	CG9776	9557400000	9053200000	-0.0781904	-0.0781904
A4V2K7;P22058	Chromosomal protein D1	D1	1037000000	975420000	-0.0883204	-0.0883204
Q8IRG6;Q8IRG6-2	FACT complex subunit spt16	dre4	5965900000	5580000000	-0.0964747	-0.0964747
Q7K5N4	Ubiquitin carboxyl-terminal hydrolase calypso	calypso	193020000	177660000	-0.119631	-0.119631
P25171	Regulator of chromosome condensation	Rcc1	457080000	417070000	-0.132157	-0.132157
Q9V3H9		Nab2	260810000	237110000	-0.137443	-0.137443
Q9VCD4;Q4V5H0			1492100000	1347600000	-0.146952	-0.146952
Q9VBU7;A0A0B4K7J2		Nup358	16143000	14529000	-0.151973	-0.151973
Q9VDH8		RpS30	10201000000	9128400000	-0.160277	-0.160277
Q9VEH0;Q960Y8		alt	21266000	18757000	-0.18112	-0.18112
A0A0B4JDC3;Q9VGU5	Tetratricopeptide repeat protein 14 homolog	CG6621	566560000	499700000	-0.181167	-0.181167
P29327;Q95TP9	40S ribosomal protein S6	RpS6	7103600000	6256900000	-0.183102	-0.183102
Q9VUQ5;Q9VUQ5-2	Protein argonaute-2	AGO2	201920000	177840000	-0.183204	-0.183204
P55830;P55830-2	40S ribosomal protein S3a	RpS3A	259010000	228060000	-0.183594	-0.183594
P15348	DNA topoisomerase 2	Top2	490120000	431260000	-0.184577	-0.184577
P55841	60S ribosomal protein L14	RpL14	825730000	718730000	-0.20022	-0.20022
Q9VB74	UPF0396 protein CG6066	CG6066	47445000000	41139000000	-0.205749	-0.205749
P02283	Histone H2B	His2B	150160000000	128760000000	-0.221816	-0.221816
Q9W1I6		ytr	74680000000	63289000000	-0.238767	-0.238767
Q9VK59			297420000	249140000	-0.255545	-0.255545
Q9V9W2;Q9V9W3		RpL6	17344000000	14404000000	-0.267967	-0.267967
C6TP87;P08736	Elongation factor 1-alpha;Elongation factor 1-alpha 1	Ef1alpha48D-RA;Ef1alpha48D	325730000	270110000	-0.27013	-0.27013
Q0E9B6;A1Z8U9	40S ribosomal protein S11	RpS11	110200000	91301000	-0.271422	-0.271422
X2J5G6;P32100	60S ribosomal protein L7	RpL7	331290000	271070000	-0.289429	-0.289429
P50887	60S ribosomal protein L22	RpL22	4781500000	3898100000	-0.294692	-0.294692
X2J950;Q03334	40S ribosomal protein S13	RpS13	19526000	15913000	-0.295191	-0.295191
Q960N6;M9PHL2;Q9VYY7		HP5	180550000	146390000	-0.302581	-0.302581
A0A0B4LGB9;A0A0B4LG88;Q9W255		qkr58E-1	8835400	7046000	-0.326491	-0.326491
A0A0B4KFB8;A0A0B4LGR1;Q9VI14		CG15187	737490000	586220000	-0.331181	-0.331181
X2JKF2;Q9VXT5	CWF19-like protein 2 homolog	CG9213	48517000	38279000	-0.341937	-0.341937
Q9VT38			234410000	183920000	-0.349956	-0.349956
Q94546	Another transcription unit protein	Atu	65574000	51407000	-0.351159	-0.351159
X2JCX8;P14130	40S ribosomal protein S14	RpS14b;RpS14a	434130000	338140000	-0.360506	-0.360506
Q9VQ40			1717900000	1327400000	-0.372043	-0.372043
X2JDP6;M9MRG2;Q8T079	Putative oxidoreductase GLYR1 homolog	CG4747	30984000	23892000	-0.374996	-0.374996
Q6NQY9			17061000	13073000	-0.384112	-0.384112
M9NH51;M9NDZ4;M9NF89;Q24562	Splicing factor U2AF 50 kDa subunit	U2af50	41183000	31527000	-0.385461	-0.385461
A0A0B4K7G4;P13469	DNA-binding protein modulo	mod	215830000	164520000	-0.391632	-0.391632
Q8IMM6;A0A0B4KHZ9;Q9VAY4		CG5514-RA	25356000	19312000	-0.39283	-0.39283
P27864;B7YZZ9	Recombination repair protein 1	Rrp1	361820000	275180000	-0.394897	-0.394897
M9NG39;P41073-3;P41073	Zinc finger protein on ecdysone puffs	Pep	43007000	32707000	-0.394972	-0.394972
Q9VDE5	Protein Peter pan	ppan	3444200000	2611500000	-0.39929	-0.39929
A1Z784;Q7JV23;A8DY67		ACC	945360000	712350000	-0.408278	-0.408278
Q8IMV6		Saf-B	257830000	192390000	-0.422386	-0.422386
Q7JQN4		Rs1	9919800000	7401500000	-0.422493	-0.422493
A0A0B4LHF7;Q9VD51	Probable ATP-dependent RNA helicase pitchoune	pit	35997000	26842000	-0.423385	-0.423385
A0A0B4K6N1;Q8MLY8	40S ribosomal protein S8	RpS8	41514000000	30809000000	-0.430246	-0.430246
X2JEU3;Q9VZ00		CG1737-RA	86724000	64360000	-0.430267	-0.430267
Q05344	FACT complex subunit Ssrp1	Ssrp	96451000	71235000	-0.43721	-0.43721
Q9VXK5	Putative rRNA methyltransferase		26767000000	19554000000	-0.452992	-0.452992
Q7KV89;Q7KV88;Q7KV90;M9PBJ7;M9PH19;Q9W002		msn	69364000	50486000	-0.458304	-0.458304
A1ZBT6;Q960E4			35763000	25720000	-0.475577	-0.475577
Q9V4D4		bip2	151740000	106680000	-0.508312	-0.508312
Q7KVQ0	Probable H/ACA ribonucleoprotein complex subunit 1	CG4038	43571000	30563000	-0.511582	-0.511582
M9PC89;P17133	U1 small nuclear ribonucleoprotein 70 kDa	snRNP-U1-70K	6491300000	4536100000	-0.517055	-0.517055
H0RNN8;Q9VLK2	Ribosomal L1 domain-containing protein CG13096	CG13096-RA;CG13096	3119000000	2135000000	-0.546847	-0.546847
Q9V3G1	60S ribosomal protein L8	RpL8	399770000	272420000	-0.553338	-0.553338
Q7K2B0	Ribosomal RNA-processing protein 8	CG7137	102770000	68902000	-0.576801	-0.576801
X2JG50;Q9VWE6	Protein ELYS homolog	CG14215	70251000	47009000	-0.579582	-0.579582
Q9W0A8		RpL23A	21151000000	14143000000	-0.580638	-0.580638
O76994		Ip259	215600000	143750000	-0.584795	-0.584795
M9PB84;P31009	40S ribosomal protein S2	RpS2	25922000	17016000	-0.607285	-0.607285
Q9VL75		Bka	470320000	308200000	-0.609776	-0.609776
Q9W3Z5			1117900000	732020000	-0.610836	-0.610836
Q9W1V3	rRNA 2-O-methyltransferase fibrillarin	Fib	159320000	104090000	-0.614096	-0.614096
X2JFW6;Q9VX35			908600000	578980000	-0.650132	-0.650132
Q9VZC8			509100000	321630000	-0.662547	-0.662547
Q9VG78;A0A0B4K6G3		pps	105170000	66075000	-0.670547	-0.670547
M9PI89;M9PFT9;O96433-2;O96433	Cyclin-T	CycT	32619000	20279000	-0.685726	-0.685726
M9MRC9;P41092	60S ribosomal protein L27a	RpL27A	567620000	350450000	-0.695717	-0.695717
Q9VJG2			221050000	136260000	-0.698011	-0.698011
Q9VEP9			86754000	53246000	-0.704257	-0.704257
Q9VHI1		hyx	26294000	15766000	-0.737917	-0.737917
Q8IMI7;Q9VA91	40S ribosomal protein S7	RpS7	44066000	25844000	-0.769837	-0.769837
Q9VMM7		CG11030-RA	137660000	80409000	-0.775681	-0.775681
X2JFR1;Q8IR16;Q04047-2;Q04047	Protein no-on-transient A	nonA	57623000	33527000	-0.781321	-0.781321
A0A0B4LFD9;Q8T3U2	40S ribosomal protein S23	RpS23	256920000	148950000	-0.786491	-0.786491
Q7YZA2	Uncharacterized protein CG7065	CG7065	153840000	88411000	-0.799133	-0.799133
Q9V9T5;Q8I0S9			105720000	60694000	-0.800623	-0.800623
A1Z909		CG8545-RA	1190100000	682390000	-0.802414	-0.802414
Q9VNB9		RpL35A	562890000	319350000	-0.817715	-0.817715
Q8MT06	Guanine nucleotide-binding protein-like 3 homolog	Ns1	22528000000	12781000000	-0.817719	-0.817719
P48159	60S ribosomal protein L23	RpL23	36090000	20162000	-0.83996	-0.83996
M9PIM0;O61231	60S ribosomal protein L10	RpL10	951710000	525920000	-0.855679	-0.855679
Q8I937			253760000	138090000	-0.877856	-0.877856
Q8SWS7		vito	1580700000	859250000	-0.879414	-0.879414
M9PC85;Q9V3V0		x16	690070000	373790000	-0.884515	-0.884515
M9PFF0;P41126	60S ribosomal protein L13	RpL13	31385000	17000000	-0.88454	-0.88454
Q9U3V9	Protein xmas-2	xmas-2	215850000	116590000	-0.888585	-0.888585
Q9W229	40S ribosomal protein S24	RpS24	1208900000	628610000	-0.943458	-0.943458
A0A0C4DHG5;P26686-3;P26686-2;P26686-5;P26686;P26686-7	Serine-arginine protein 55	B52	1644200000	833550000	-0.980045	-0.980045
Q9VLT7		RpL36A	53210000000	26862000000	-0.986131	-0.986131
Q9V9Z9	Probable rRNA-processing protein EBP2 homolog	CG1542	991200000	494420000	-1.00344	-1.00344
Q9VXW2			63456000	30362000	-1.06349	-1.06349
Q9VI82	Nucleolar complex protein 3 homolog	CG1234	847460000	402830000	-1.07297	-1.07297
E1JGV6;O44081;A0A0B4K8B2;O44081-2	H/ACA ribonucleoprotein complex subunit 4	Nop60B	129230000	61388000	-1.07391	-1.07391
Q9W499		RpL35	45577000	21408000	-1.09016	-1.09016
P54397	39 kDa FK506-binding nuclear protein	FK506-bp1	1991800000	896030000	-1.15245	-1.15245
A0A0B4JD46;Q8T8R1	CCHC-type zinc finger protein CG3800	CG3800	140030000	62685000	-1.15954	-1.15954
Q9W3C2	Uncharacterized protein CG1785	CG1785	53744000	23883000	-1.17012	-1.17012
X2JIQ5;Q9W3W8	60S ribosomal protein L17	RpL17	194900000	86447000	-1.17285	-1.17285
Q9VCP0;Q9VCP0-2	Transcription elongation factor B polypeptide 3	EloA	473410000	208690000	-1.18173	-1.18173
Q9VZE6	Ribosome biogenesis protein BRX1 homolog	CG11583	153320000	67516000	-1.18324	-1.18324
X2JGM9;P41042	40S ribosomal protein S4	RpS4	120510000	52956000	-1.18629	-1.18629
Q9VHE5;Q9VBH8		RpL34b;RpL34a	42840000000	18820000000	-1.18669	-1.18669
Q9VBN5	60S ribosomal protein L27	RpL27	223350000	97793000	-1.1915	-1.1915
Q9VDS6	Surfeit locus protein 6 homolog	Surf6	8469900000	3677500000	-1.20362	-1.20362
Q0E9E2;Q7KN97	Pyruvate carboxylase	PCB	11381000000	4894500000	-1.21739	-1.21739
Q9VTP4	60S ribosomal protein L10a-2	RpL10Ab	25110000	10667000	-1.23511	-1.23511
X2JEW2;Q9VYA7	RRP12-like protein	CG2691	650170000	269980000	-1.26796	-1.26796
Q9VM69		nop5	89878000	35653000	-1.33394	-1.33394
Q95WY3		Nop56	56215000	21978000	-1.3549	-1.3549
Q9VEB3	Ribosome production factor 2 homolog	CG7993	656540000	250380000	-1.39076	-1.39076
Q9VCY1			1552700000	591680000	-1.39189	-1.39189
M9PHM6;Q9VS34	60S ribosomal protein L18	RpL18	1204900000	448550000	-1.42557	-1.42557
O16797	60S ribosomal protein L3	RpL3	561130000	208010000	-1.43168	-1.43168
A8Y560;O17445	Ribosomal protein L15;60S ribosomal protein L15	RpL15	3056700000	1125800000	-1.44102	-1.44102
Q9W124			86381000	29228000	-1.56336	-1.56336
P09180	60S ribosomal protein L4	RpL4	77171000	24926000	-1.63041	-1.63041
P48588	40S ribosomal protein S25	RpS25	197350000	59136000	-1.73865	-1.73865
P20240	Otefin	Ote	895290000	240650000	-1.89542	-1.89542
Q03427;A0A0B4KFY9	Lamin-C	LamC	167450000	37624000	-2.15401	-2.15401
Q9V4C8-5;Q9V4C8;Q9V4C8-6	Host cell factor;HCF N-terminal chain;HCF C-terminal chain	Hcf	117370000	25340000	-2.21158	-2.21158
X2JCP8;P10987;P02572;A0A0B4LH50;P83967;P10981;M9PFZ6;P02574	Actin-5C;Actin-42A;Actin, indirect flight muscle;Actin-87E;Actin, larval muscle	Act5C;Act42A;Act87E;Act88F;Act79B	845340000	174310000	-2.27788	-2.27788
P55828	40S ribosomal protein S20	RpS20	92706000	13108000	-2.82222	-2.82222
Q9W4U6		CG14421-RA	190540000	16162000	-3.55942	-3.55942
M9ND95;P05661-22;P05661-17;P05661-26;P05661-25;P05661-24;E1JHJ5;E1JHJ4;P05661-3;P05661-21;P05661-2;M9NEP1		Mhc	1075400000	14805000	-6.18265	-6.18265
