# Supplementary material for: Multi-level and lineage-specific interactomes of the Hox transcription factor Ubx contribute to its functional specificity
Source: Nat Commun. 2020 Mar 13;11:1388. doi: 10.1038/s41467-020-15223-x (PMC7069958; doi:10.1038/s41467-020-15223-x)
Supplement: Supplementary file 27 — Supplementary Data 24 [file 41467_2020_15223_MOESM27_ESM.xlsx]

## Sheet: Log2 LFQ N51AGFP_R1
Majority protein IDs	Protein names	Gene names	LFQ intensity GFP_R1	LFQ intensity N51A_R1	log2 (LFQ-N51A/GFP) formula	log2 (LFQ-N51A/GFP) only value
A0A0B4JCR2;A1Z8H7		Cpr47Ef	26362000	0	#NUM!	#NUM!
A0A0B4JCU8;Q9V8M5	3-hydroxyisobutyrate dehydrogenase;Probable 3-hydroxyisobutyrate dehydrogenase, mitochondrial	CG15093	0	0	#DIV/0!	#DIV/0!
A0A0B4KGB3;A4V310;B7Z0L2;A0A0B4JCY6;Q7KSF4;A0A0B4KHN1;A0A0B4KGT8;Q9VEN1-2;Q9VEN1	Filamin-A	cher	34310000	0	#NUM!	#NUM!
A1Z7T2;A0A0B4K6U3;A0A0B4K727;A0A0B4LF03;A0A0B4LEI8;E1JH15;A0A0B4JD07;A1Z7T1;A1Z7T3;A0A0B4LFX2;A8DY76;A1Z7T0;A1Z7T0-2;A1Z7T4;A0A0B4LEY5	Serine/threonine-protein kinase N	Pkn	19051000	0	#NUM!	#NUM!
A0A0B4JD39;P17789	Protein tramtrack, beta isoform	ttk	0	0	#DIV/0!	#DIV/0!
A0A0B4JD95;Q59E58;A0A0B4JD57;Q99323-2;Q99323-4;Q59E59;A0A0B4K7Q4;Q99323-1;Q99323	Myosin heavy chain, non-muscle	zip	36896000	0	#NUM!	#NUM!
A0A0B4JDA0;Q9VF03		mor	0	0	#DIV/0!	#DIV/0!
A0A0B4LGR2;A0A0B4JDA1;Q9VN58;A0A0B4LHQ4;A0A0B4JD62;A0A0B4JDB5;A0A0B4LGQ5;A0A0B4JCW5;A0A0B4JCV6		ctrip	0	0	#DIV/0!	#DIV/0!
E1JIM1;A0A0B4K6Z4;A0A0B4K6I8;Q0KI68;E1JIM0;A4V2Z1;A0A0B4K690;A0A0B4K663;E2QD16		nsl1	0	0	#DIV/0!	#DIV/0!
Q8IHB0;Q86BR9;Q86NK8;A0A0B4K7C4;A0A0B4K697;A0A0B4KHL4;Q8INB6;Q59DW8;Q4AB31		gish	0	0	#DIV/0!	#DIV/0!
Q8INK7;Q9VGQ2;A0A0B4K6E6			0	0	#DIV/0!	#DIV/0!
E1JJ45;Q7KES3;Q8IMF8;A0A0B4LHY1;Q8WR53;Q7KRS7;A8JRI1;Q95UI6;A0A0B4K6P4;A0A0B4K6W9		heph	0	0	#DIV/0!	#DIV/0!
A0A0B4K6P6;P47947	Troponin C, isoform 1	TpnC41C	0	0	#DIV/0!	#DIV/0!
A0A0B4K843;A0A0B4KF38;A0A0B4K7V8;A1Z7V1;A0A0B4K6V0;A8DY79;A0A0B4K7K9		brp	0	0	#DIV/0!	#DIV/0!
A0A0B4K6W1;P08970	Protein suppressor of hairy wing	su(Hw)	0	0	#DIV/0!	#DIV/0!
E8NH71;A0A0B4K6X7;A1Z8J0	CWF19-like protein 1 homolog	CG7741-RB;CG7741	0	0	#DIV/0!	#DIV/0!
A0A0B4K6Y4;A0A0B4KGS7;A0A0B4K7D1;A0A126GV12;Q86B79	RING finger protein unkempt	unk	0	20086000	#DIV/0!	∞
Q0E9B2;A1Z904;A1Z906;E2QCB7;A1Z907;A0A0B4K6Z2;A8DYB7	Dystrobrevin	Dyb	93499000	0	#NUM!	#NUM!
A0A0B4K726;Q960E8	General transcription factor IIH subunit 1	Tfb1	0	0	#DIV/0!	#DIV/0!
A0A0B4K849;A0A0B4K7A5;A8DYJ2;Q02645-4;Q02645-2;Q02645;Q02645-3	Protein hu-li tai shao	hts	35415000	0	#NUM!	#NUM!
B7YZQ7;A0A0B4K7G9		Nurf-38	0	0	#DIV/0!	#DIV/0!
A0A0B4K7T7;A1ZAN6;A1ZAN7;A0A0B4LFF8		RhoGEF2	255390000	0	#NUM!	#NUM!
A0A0B4K7U3;Q9V333	Probable lysine-specific demethylase 4A	Kdm4A	0	0	#DIV/0!	#DIV/0!
A0A0B4K7Z5;Q7KLV9;Q7KLV9-2	26S proteasome non-ATPase regulatory subunit 11	Rpn6	0	0	#DIV/0!	#DIV/0!
A0A0B4KED0;Q9W5N2	60S ribosomal protein L38	RpL38	0	0	#DIV/0!	#DIV/0!
A1Z6Z3;A0A0B4KEE1;Q7JR61;A0A0B4KEL0;A0A0B4KF99;A4UZ69;A1Z6Z4;A0A0C4FEI5;A0A0C4DHC8	Aldehyde dehydrogenase	Aldh-III	0	0	#DIV/0!	#DIV/0!
A1Z9L2;A1Z9L0;A0A0B4KFX4;Q8T076;A0A0B4KEP1;A0A0B4LFC1;A0A0B4KFM5;A0A0B4KF25		Rcd1	0	0	#DIV/0!	#DIV/0!
Q7K014;A0A0B4KEP6			0	0	#DIV/0!	#DIV/0!
Q95RL2;Q5U156;A0A0B4KER0		row	0	0	#DIV/0!	#DIV/0!
A0A0B4KFR7;A0A0B4KEW6;Q7KLE5		Amph	0	0	#DIV/0!	#DIV/0!
Q0E993;A0A0B4KF06		Aats-val	0	57257000	#DIV/0!	∞
A0A0B4KF46		Uba1	0	0	#DIV/0!	#DIV/0!
A8DY98;Q8T0M2;Q0E9C6;A0A0B4KFA3;A8DY97		CG7701;CG30015-RB	13297000	0	#NUM!	#NUM!
A0A0B4KFE9;A1Z8P9	Nucleoprotein TPR	Mtor	0	0	#DIV/0!	#DIV/0!
A0A0B4KFJ2;O15945	Aryl hydrocarbon receptor nuclear translocator homolog	tgo	0	0	#DIV/0!	#DIV/0!
A0A0B4KFJ8;A0A0B4LFA2;A1Z995		Kdm4B;seq	0	0	#DIV/0!	#DIV/0!
A0A0B4KFT0;Q94514	Cytochrome c oxidase subunit 5A, mitochondrial	CoVa	22410000	0	#NUM!	#NUM!
A0A0B4KFU5;Q9V853	E3 ubiquitin-protein ligase Smurf1	lack	0	0	#DIV/0!	#DIV/0!
A0A0B4KG41;Q9VES1	ARL-6-interacting protein 1 homolog	CG10326	0	0	#DIV/0!	#DIV/0!
A0A0B4KGB8;Q9W244		px	0	0	#DIV/0!	#DIV/0!
A0A0B4KGF3;Q9U6L5	Ejaculatory bulb-specific protein 1	Peb	0	0	#DIV/0!	#DIV/0!
Q32KD3;Q7KSW1;Q494I1;A0A0B4KGS8;Q9VHW9;A0A0B4KGF6			0	0	#DIV/0!	#DIV/0!
A0A0B4KGK3;Q95RA8	MOB kinase activator-like 1	mats	0	0	#DIV/0!	#DIV/0!
A0A0B4KH73;A0A0B4KHX6;A8JR84;A0A0B4KGL8;Q86B80			0	17615000	#DIV/0!	∞
A0A0B4KGR5;Q8T045	O-glucosyltransferase rumi	rumi	12538000	0	#NUM!	#NUM!
A0A0B4KH85;Q9VEW2	Putative SERF-like protein	CG17931	0	71098000	#DIV/0!	∞
Q9VA83;A0A0B4KHF0	Ferritin	Fer2LCH	61293000	0	#NUM!	#NUM!
A0A0B4KHG5;A0A0B4KI35;A0A0B4KHK5;A0A0B4KHX5;P12024	Chaoptin	chp	0	0	#DIV/0!	#DIV/0!
Q7KSH7;A0A0B4KHK4;Q8SXB0		AdamTS-A	0	0	#DIV/0!	#DIV/0!
A0A0B4KHL2;Q8I0G5-3;Q8I0G5-2;Q8I0G5	Coatomer subunit gamma	gammaCOP;gammaCop	0	0	#DIV/0!	#DIV/0!
A0A0B4KHT9;Q9I7I0	G2/mitotic-specific cyclin-B3	CycB3	0	39601000	#DIV/0!	∞
E1JIT0;B3DNL7;A0A0B4KHV5;O01367;O01367-2;O01367-3	Protein held out wings	how	0	0	#DIV/0!	#DIV/0!
A0A0B4KHX3;O76324	Discs overgrown protein kinase	dco	66649000	0	#NUM!	#NUM!
A0A0B4KI43;Q9VB55;A0A0B4KHZ0;A8JRE3;A0A0B4K7W6		woc	30260000	0	#NUM!	#NUM!
A0A0B4LEQ0;Q8MT58			0	0	#DIV/0!	#DIV/0!
A1Z7J7;A1Z7J6;A0A0B4LEY1;A0A0B4LEZ1		Sec31	0	0	#DIV/0!	#DIV/0!
A0A0B4LEY6;Q94518	Nascent polypeptide-associated complex subunit alpha	Nacalpha	0	0	#DIV/0!	#DIV/0!
A1Z9M4;A0A0B4LF29;Q7KHK4;A0A126GUP1;A8DYD3;A1Z9M3;B7YZE6;A0A0B4LFC7;A8DYD2;A8DYD1		cg	0	29369000	#DIV/0!	∞
A0A0B4LF47;E1JH68;A0A0B4LFE6;A1Z9W4		Inr-a	0	0	#DIV/0!	#DIV/0!
A0A0B4LFA6;Q7K2G1-2	Proteasomal ubiquitin receptor ADRM1 homolog	Rpn13	0	0	#DIV/0!	#DIV/0!
A0A0B4LFD2;P29845	Heat shock 70 kDa protein cognate 5	Hsc70-5	0	75278000	#DIV/0!	∞
A0A0B4LFT7;P13002-2;P13002-1;P13002-3;P13002;A0A0B4K7F6;P13002-5;P13002-4;P13002-8	Protein grainyhead	grh	0	0	#DIV/0!	#DIV/0!
A0A0B4LFU9;Q9XZ31		ana2	0	0	#DIV/0!	#DIV/0!
A0A0B4LFX0;Q8T4F7-2;Q8T4F7-3;Q8T4F7-1;Q8T4F7	Protein enabled	ena	0	0	#DIV/0!	#DIV/0!
A0A0B4LFX4;A0A0B4LG23;Q9V8R9;Q9V8R9-2;Q9V8R9-4	Protein 4.1 homolog	cora	152250000	0	#NUM!	#NUM!
Q8MLW2;A0A0B4LFX8;Q9NDJ2	Helicase domino	dom	0	0	#DIV/0!	#DIV/0!
A0A0B4LFY0;P42286	Protein three rows	thr	0	0	#DIV/0!	#DIV/0!
A0A0B4LG05;P25823	Maternal protein tudor	tud	0	0	#DIV/0!	#DIV/0!
A0A0B4LG47;Q24141	Shugoshin	mei-S332	0	0	#DIV/0!	#DIV/0!
A0A0B4LGE3;A0A0B4LGC9;A0A0B4LHF2;A0A0B4LGI5;Q59E65;A8DYP0		Unc-89	154010000	0	#NUM!	#NUM!
A0A0B4LGI9;H0RNI8;Q8MMC4-2;Q8MMC4	Protein CDV3 homolog	CG3760-RB;CG3760	0	0	#DIV/0!	#DIV/0!
A0A0B4LGN1;P29993-2;P29993	Inositol 1,4,5-trisphosphate receptor	Itp-r83A	0	0	#DIV/0!	#DIV/0!
A0A0B4LGR6;P41046	Centrosomal and chromosomal factor	corto	0	0	#DIV/0!	#DIV/0!
Q8INN5;A0A126GUR5;Q8INN7;Q9VH92;A0A0B4LGY0;Q8INN6;A0A0B4LGZ0;Q9VH91;E1JIH1;A0A0B4LI11;A0A0B4LGY1;E1JIH2;E1JIH3		Unc-115b;Unc-115a	40353000	0	#NUM!	#NUM!
A0A0B4LGZ5;P46222	60S ribosomal protein L11	RpL11	0	0	#DIV/0!	#DIV/0!
Q9W2J5;A0A0B4LH29			0	0	#DIV/0!	#DIV/0!
Q8SX98;E1JGR9;Q0E8Y8;Q7KVL6;A0A0B4LH48;E1JGR7;A8DYL3		Vrp1	0	0	#DIV/0!	#DIV/0!
A0A0B4LH50;P10981;P83967	Actin-87E;Actin, indirect flight muscle	Act87E;Act88F	173510000	0	#NUM!	#NUM!
A0A0B4LH72;Q9VF08	Mitochondrial import inner membrane translocase subunit Tim16	blp	0	0	#DIV/0!	#DIV/0!
A0A0B4LHF7;Q9VD51	Probable ATP-dependent RNA helicase pitchoune	pit	0	0	#DIV/0!	#DIV/0!
A0A0B4LHS9;Q94547-2;Q94547	Regulator of gene activity	Rga	0	0	#DIV/0!	#DIV/0!
A0A0B4LJ12;A0A0B4LHX6;P08879	Nucleoside diphosphate kinase	awd	0	0	#DIV/0!	#DIV/0!
A0A0C4DHG4;Q7K2K2		CG10265-RB	0	0	#DIV/0!	#DIV/0!
A0A0S0WNT6;Q9VNS0;Q9VNS0-2	Protein maelstrom	mael	0	0	#DIV/0!	#DIV/0!
A0A126GUU7;Q9VEX9	Histone deacetylase complex subunit SAP18	Bin1	23254000	0	#NUM!	#NUM!
A0T1Z5;B7Z0J2;A0T1Z4;Q9VFU8		yrt	0	0	#DIV/0!	#DIV/0!
A1A708-2;A1A708	Uncharacterized protein CG4951	CG4951	0	0	#DIV/0!	#DIV/0!
A1Z6E8			0	0	#DIV/0!	#DIV/0!
A1Z6H7		Gp210	0	0	#DIV/0!	#DIV/0!
A1Z6M6		Dpit47	0	0	#DIV/0!	#DIV/0!
A1Z6S6		vimar	0	0	#DIV/0!	#DIV/0!
A1Z713		Vps13	0	0	#DIV/0!	#DIV/0!
Q7K2P3;A1Z7Z4			44498000	0	#NUM!	#NUM!
A1Z8U0		Prp8	0	0	#DIV/0!	#DIV/0!
A1Z992		AGBE	30537000	0	#NUM!	#NUM!
A1Z9E3	Elongation factor Tu	EfTuM	73788000	0	#NUM!	#NUM!
A1Z9H7			0	0	#DIV/0!	#DIV/0!
A1Z9I5		tum	0	0	#DIV/0!	#DIV/0!
A1Z9J3;E1JH64;A1Z9J2;A0A0B4K869;E1JH65;A0A0B4K788;A0A0B4K867;B7YZG2;B7YZG3;A1Z9I8;A1Z9I9;B7YZG5;A1Z9J1;A1Z9J0;B7YZG4;E1JH62;A0A0B4K7P8;A0A0B4K7Y9;B7YZG6;E1JH63;A0A0B4K718		shot	304070000	0	#NUM!	#NUM!
A1Z9M5			58561000	0	#NUM!	#NUM!
A1ZA92	Polynucleotide 5-hydroxyl-kinase NOL9	CG8414	0	0	#DIV/0!	#DIV/0!
A1ZAB5;A0A0B4KEX0	Protein clueless	clu	0	0	#DIV/0!	#DIV/0!
A1ZAP0			0	0	#DIV/0!	#DIV/0!
A1ZBJ2			0	0	#DIV/0!	#DIV/0!
A4UZZ4;Q9XTL9	Alpha-1,4 glucan phosphorylase;Glycogen phosphorylase	GlyP	56819000	0	#NUM!	#NUM!
D3DMK7;O61267-2;A4V0X0		lok	0	0	#DIV/0!	#DIV/0!
A4V166;A4V164;H5V8B9;Q9W0V1-3;Q9W0V1-2;Q9W0V1-1;Q9W0V1	3-phosphoinositide-dependent protein kinase 1	Pdk1	0	0	#DIV/0!	#DIV/0!
A4V3G9;A4V3H1;Q02926-2;Q02926	Ribonucleoprotein RB97D	Rb97D	0	0	#DIV/0!	#DIV/0!
A4V3W2;A4V3W1;Q0KHW6;A8JUV9;M9PGC4;M9PGV7;P18431-4;P18431;P18431-3;P18431-1;Q7KVY5;C0PUX5	Protein kinase shaggy	sgg	23399000	0	#NUM!	#NUM!
A4V402;P49071	MAP kinase-activated protein kinase 2	MAPk-Ak2	0	0	#DIV/0!	#DIV/0!
A4V449;Q94511	NADH-ubiquinone oxidoreductase 75 kDa subunit, mitochondrial	ND-75;ND75	84299000	0	#NUM!	#NUM!
A4V4J0;M9PJN9;E1JJA5;A4V4I8;X2JE15;E1JJA4;M9PHQ0;P27619-2;P27619	Dynamin	shi	34617000	0	#NUM!	#NUM!
Q0E924;A8DYI7;A8DYI6		Phb2	0	67824000	#DIV/0!	∞
Q9VJI6;X2JED0;A8DZ09;M9PG25;M9PBC6			0	0	#DIV/0!	#DIV/0!
A8JNI2			0	0	#DIV/0!	#DIV/0!
M9PBM2;M9PE05;A8JNJ9;M9PH77;Q8MSX1-2;Q8MSX1;Q8MSX1-3	Protein encore	enc	0	0	#DIV/0!	#DIV/0!
M9PCU1;M9PI83;M9PFX0;M9PFI5;X2JGR4;A8JNU2;M9PFI8;M9PCT8;M9PFS1;P00522	Non-specific protein-tyrosine kinase;Tyrosine-protein kinase Abl	Abl	0	0	#DIV/0!	#DIV/0!
Q9VH84;A8JQW3		Pnn	0	0	#DIV/0!	#DIV/0!
A8JQZ0;A8JQY9		CG31342-RB	0	0	#DIV/0!	#DIV/0!
A8JRB8;A8JRC1;Q8MT18		CG5028-RC	0	0	#DIV/0!	#DIV/0!
A8JUQ9;Q9NHV9-2;Q9NHV9	Protein vav	Vav	0	0	#DIV/0!	#DIV/0!
A8JUS8			0	0	#DIV/0!	#DIV/0!
M9NGR9;Q9W433;M9NDQ0;A8JUY8;M9PGH9		Ca-alpha1T	0	0	#DIV/0!	#DIV/0!
B7YZH7;G2J5Z0		CG8446-RD;CG8446-RE	0	0	#DIV/0!	#DIV/0!
M9PFS7;B7YZV6;Q9VK33;Q9VK33-2	Polycomb protein Sfmbt	Sfmbt	0	0	#DIV/0!	#DIV/0!
E1JI11;M9PFP3;M9PI76;B7Z060;P47825;A4V201;P47825-2	Transcription initiation factor TFIID subunit 4	Taf4	0	0	#DIV/0!	#DIV/0!
G4LTX2;B7Z073	SOSS complex subunit C homolog	CG42374-RA;CG42374	0	0	#DIV/0!	#DIV/0!
Q960W9;B7Z0B0;B7Z0B1		sowah	0	0	#DIV/0!	#DIV/0!
F2FBA6;B7Z0Z0;Q24537-3;Q24537-2;Q24537	High mobility group protein DSP1	Dsp1	0	0	#DIV/0!	#DIV/0!
B7Z0Z1;Q9VXG1-3;Q9VXG1	Zinc finger protein hangover	hang	0	26334000	#DIV/0!	∞
B7Z101			0	0	#DIV/0!	#DIV/0!
E2QD63;Q86DS1;C4NYP8	Hsc70-interacting protein 2;Hsc70-interacting protein 1	HIP-R;HIP	0	0	#DIV/0!	#DIV/0!
M9NG50;M9PHG2;C7LAH9;P46150-5;P46150-2;P46150;P46150-3;P46150-4	Moesin/ezrin/radixin homolog 1	Moe	0	0	#DIV/0!	#DIV/0!
D2NUK9;Q9U3Z7	NHP2-like protein 1 homolog	hoip	0	0	#DIV/0!	#DIV/0!
Q9VIX3;Q8INW7;D3DMM0;Q9VIX2;Q2PDT4		Pax	33649000	0	#NUM!	#NUM!
E1JHK0;M9PG37;Q7KT48;E1JHJ9;Q9VJE5-3;Q9VJE5-2;Q9VJE5;Q0E8Q1;B7YZW7;B7YZW8	Restin homolog	CLIP-190	0	0	#DIV/0!	#DIV/0!
E1JHT0;E1JHS9;M9PCI8;Q967D7-5;Q967D7-4;Q967D7-2;Q967D7;A0A0S0WIF3;A0A0S0WJJ4	Protein turtle	tutl	0	0	#DIV/0!	#DIV/0!
Q9VMV9;E1JHT6	Reticulon-like protein	Rtnl1	0	0	#DIV/0!	#DIV/0!
Q7KUB5;E1JI74;Q86BH5;Q9VSN0		Zasp66	0	0	#DIV/0!	#DIV/0!
E1JI93;Q8IQB8;Q9VSU2		Tequila	65213000	0	#NUM!	#NUM!
E1JIJ5;P31409	V-type proton ATPase subunit B	Vha55	47696000	0	#NUM!	#NUM!
E1JIJ9;P20193	Protein suppressor of variegation 3-7	Su(var)3-7	0	0	#DIV/0!	#DIV/0!
E8NH59;E1JIP3		WRNexo-RB;WRNexo	71189000	0	#NUM!	#NUM!
E1JJD6;Q9W4M7		tyf	0	0	#DIV/0!	#DIV/0!
E1JJF7;P07183	Chorion protein S38	Cp38	159280000	0	#NUM!	#NUM!
Q9VZ69;Q8IR99;E1JJM0;Q0KHU2;M9NF14		Imp	0	0	#DIV/0!	#DIV/0!
E1JJM8;E1JJM7;Q8IR79-3;Q8IR79-2;Q8IR79	LIM domain kinase 1	LIMK1	0	1306300	#DIV/0!	∞
E1JJM9;P48149	40S ribosomal protein S15Aa	RpS15Aa	0	67047000	#DIV/0!	∞
X2JG40;E1JJQ4;E1JJQ3;Q8IQW7;Q9XYP7-2;Q9XYP7	Gamma-tubulin complex component 2 homolog	Grip84	0	0	#DIV/0!	#DIV/0!
E1JJS2;M9NFH4;Q9VRA6;X2JEI9		RhoGAP19D	0	0	#DIV/0!	#DIV/0!
E2QC61;Q7K480	Probable RNA methyltransferase bin3	bin3	0	0	#DIV/0!	#DIV/0!
M9PDN2;E2QD73;H8F4P8;P12252-7;Q8IRU4;P12252-3;P12252-8;P12252-9;Q9W4S9-2;Q9W4S9;P12252-4;P12252-5;P12252;Q9W4T4	cAMP-specific 3,5-cyclic phosphodiesterase;cAMP-specific 3,5-cyclic phosphodiesterase, isoform F;cAMP-specific 3,5-cyclic phosphodiesterase, isoforms N/G;cAMP-specific 3,5-cyclic phosphodiesterase, isoform I	dnc	0	0	#DIV/0!	#DIV/0!
F0JAG2;Q9VUY6;Q86BI3		Zn72D	0	0	#DIV/0!	#DIV/0!
F6JQA6;O77277	Torsin-like protein	Torsin	29492000	0	#NUM!	#NUM!
G7H806;Q95RI7		CG17454-RA	0	0	#DIV/0!	#DIV/0!
H0RNK7;Q9W261	RNA polymerase-associated protein Rtf1	Rtf1-RA;Rtf1	0	0	#DIV/0!	#DIV/0!
Q8IM86;H9XVP2;L0MPR2;X2J9E1;Q8IM87;Q9V483		unc-13	0	0	#DIV/0!	#DIV/0!
L7ED64;L7EEF9;Q8MQI6	Transcription elongation factor 1 homolog	CG40228	0	0	#DIV/0!	#DIV/0!
M9MRF2;Q9VMU4	60S ribosomal protein L37a	RpL37A	0	0	#DIV/0!	#DIV/0!
M9PH39;Q9W321;M9MS40		nej	0	0	#DIV/0!	#DIV/0!
Q9VYD8;M9MS48		Rbp1-like	0	0	#DIV/0!	#DIV/0!
M9MSC9;M9MSA2;Q9VY77	LIM domain-containing protein jub	jub	0	0	#DIV/0!	#DIV/0!
M9MSE8;X2JFL7;X2JKZ0;X2JE83;Q8IQZ6;M9MSB6;X2JCD6;Q8T498-2;Q8T498	Probable Ras GTPase-activating protein	CG42684	0	0	#DIV/0!	#DIV/0!
M9MSI3;Q9V3G8		BG:DS00180.2	80652000	0	#NUM!	#NUM!
M9MSK3;X2JCI2;P00528	Non-specific protein-tyrosine kinase;Tyrosine-protein kinase Src64B	Src64B	0	0	#DIV/0!	#DIV/0!
M9NCS8;P33438	Glutactin	Glt	108460000	0	#NUM!	#NUM!
M9PEB2;M9ND16;Q7KU24	Chromodomain-helicase-DNA-binding protein 1	Chd1	0	22625000	#DIV/0!	∞
M9ND95;E1JHJ4		Mhc	0	0	#DIV/0!	#DIV/0!
Q8IQA6;M9PES2;Q9VSK5;Q7KUA8;Q86BH2;M9NDL9;M9NE54;M9PHT1		Gug	0	35421000	#DIV/0!	∞
M9NDW1;M9PGJ0;M9PDH5;M9PBG6;Q9W0S9	Disco-interacting protein 2	DIP2	0	0	#DIV/0!	#DIV/0!
M9NH51;M9NDZ4;M9NF89;Q24562	Splicing factor U2AF 50 kDa subunit	U2af50	0	0	#DIV/0!	#DIV/0!
M9NE01;Q27889	Serine/threonine-protein phosphatase;Serine/threonine-protein phosphatase 2B catalytic subunit 2	Pp2B-14D	0	0	#DIV/0!	#DIV/0!
M9NE25;Q9W5E0-2;Q9W5E0	Histone-lysine N-methyltransferase Suv4-20	Hmt4-20	0	0	#DIV/0!	#DIV/0!
M9NE68;P02516	Heat shock protein 23	Hsp23	28404000	0	#NUM!	#NUM!
M9NEY9;M9NEA7;M9NG31;P18170;P18169;P18171	Defective chorion-1 protein, FC106 isoform;Defective chorion-1 protein, FC106 isoform;FC106 S80;FC106 S60;Defective chorion-1 protein, FC125 isoform;Defective chorion-1 protein, FC177 isoform	2001-12-01	0	0	#DIV/0!	#DIV/0!
M9NFE1;M9NEP8;Q9VWH5			0	0	#DIV/0!	#DIV/0!
M9NF33;Q9VSH4	Cleavage and polyadenylation specificity factor subunit CG7185	CG7185	0	34657000	#DIV/0!	∞
Q9VVA4;M9NFH8			0	0	#DIV/0!	#DIV/0!
M9NGG5;Q9W596	Microtubule-associated protein futsch;Futsch heavy chain;Futsch light chain LC(f)	futsch	0	0	#DIV/0!	#DIV/0!
Q59E11;M9PAZ4;Q9VPV8		IA-2	0	0	#DIV/0!	#DIV/0!
M9PB85			0	0	#DIV/0!	#DIV/0!
M9PB86;P23645	Neurogenic protein big brain	bib	0	0	#DIV/0!	#DIV/0!
M9PBG8;Q9W0S2		RhoGEF3	0	0	#DIV/0!	#DIV/0!
M9PDQ0;M9PBI5;M9PGV6;P13395	Spectrin alpha chain	alpha-Spec	0	0	#DIV/0!	#DIV/0!
M9PBI9;M9PDZ9;M9PDS3;M9PBJ0;M9PGY4;M9PDZ6;M9PEA0;Q9I7U4-4;Q9I7U4;Q9I7U4-5;M9PDS8;M9PEA5;M9NDX0;Q9I7U4-2;M9PEA9;M9PGZ0	Titin	sls	41124000	0	#NUM!	#NUM!
M9PE73;M9PEC8;M9PBQ0;M9PEN4;M9PHG8;M9PBQ3;P37276-2;P37276	Dynein heavy chain, cytoplasmic	Dhc64C	99958000	0	#NUM!	#NUM!
M9PEJ8;M9PBW9;Q9VSL8;M9NDM3		rhea	0	0	#DIV/0!	#DIV/0!
M9PC90;Q27268	ATP-dependent RNA helicase WM6	Hel25E	0	0	#DIV/0!	#DIV/0!
Q9VQ94;M9PC99		Sec24CD	0	0	#DIV/0!	#DIV/0!
M9PCA1;P11449	Vitelline membrane protein Vm26Aa	Vm26Aa	0	0	#DIV/0!	#DIV/0!
Q7KTK9;M9PCA2;M9PCU4;M9PCG1;Q9VM14	Acetyltransferase component of pyruvate dehydrogenase complex		0	0	#DIV/0!	#DIV/0!
M9PI47;M9PCC4;Q9XZ09;Q8IQH9;Q8IQI0		Sap130	0	0	#DIV/0!	#DIV/0!
M9PCE2;Q9VLL9		Peritrophin-15b	0	11725000	#DIV/0!	∞
M9PCQ8;Q9XTN2	Insulin receptor substrate 1	chico	0	0	#DIV/0!	#DIV/0!
M9PCV9;Q9VVI9	Charged multivesicular body protein 5	Vps60;CG6259	0	0	#DIV/0!	#DIV/0!
M9PFL9;M9PD87;M9PCX3;Q9VKI0	Kinesin-like protein	cmet	0	13010000	#DIV/0!	∞
M9PD08;Q9VK85		Elf	0	0	#DIV/0!	#DIV/0!
M9PD16;Q9NK54-2;Q9NK54	Protein chiffon	chif	0	0	#DIV/0!	#DIV/0!
M9PD18;P48602	V-type proton ATPase catalytic subunit A isoform 1	Vha68-1	0	0	#DIV/0!	#DIV/0!
M9PD43;Q9V412	UPF0428 protein CG16865	CG16865	0	0	#DIV/0!	#DIV/0!
Q95RR1;M9PD88		Atox1	0	0	#DIV/0!	#DIV/0!
M9PDA6;Q9VIK9	Methyltransferase-like protein 13	CG2614	87719000	0	#NUM!	#NUM!
M9PDN9;P42271	Tubulin gamma chain;Tubulin gamma-2 chain	gammaTub37C	22459000	0	#NUM!	#NUM!
M9PDQ2;Q9W4Q4;B7Z120;Q8IRT7;Q1RL19;M9PIZ6;Q8IRT8;B7Z126		tlk	0	0	#DIV/0!	#DIV/0!
M9PDR2;Q9W0Q1		hipk	0	0	#DIV/0!	#DIV/0!
Q9VZ27;M9PEA2		CG18292-RA	0	0	#DIV/0!	#DIV/0!
Q7KU82;M9PEE1;P91638;Q9VS62		smid	0	0	#DIV/0!	#DIV/0!
X2JJV1;M9PEF9;Q23977;M9PH06;Q23977-3	Dual specificity mitogen-activated protein kinase kinase hemipterous	hep	0	0	#DIV/0!	#DIV/0!
M9PEN1;Q9VSY4-2;Q9VSY4	Alpha-tubulin N-acetyltransferase;Alpha-tubulin N-acetyltransferase 1	CG3967	0	0	#DIV/0!	#DIV/0!
M9PEX7;Q9VT05			0	0	#DIV/0!	#DIV/0!
R9PY73;Q9VX88;M9PEY4;M9PHX3;M9PHE3			0	0	#DIV/0!	#DIV/0!
M9PF16;Q00963;M9PHG4	Spectrin beta chain	beta-Spec	54657000	0	#NUM!	#NUM!
M9PFM5;M9PFS6;P25439-2;P25439	ATP-dependent helicase brm	brm	76588000	0	#NUM!	#NUM!
M9PFN1;Q9V3K3	RuvB-like helicase 2	rept	0	0	#DIV/0!	#DIV/0!
Q9VV82;M9PFR8;M9PFW8;Q9I7R5			0	0	#DIV/0!	#DIV/0!
M9PFS8;Q9VVA0	Cold shock domain-containing protein CG9705	CG9705	0	0	#DIV/0!	#DIV/0!
M9PG40;Q8SYG3			0	0	#DIV/0!	#DIV/0!
M9PG62;P25161	Probable 26S proteasome non-ATPase regulatory subunit 3	Rpn3	0	0	#DIV/0!	#DIV/0!
Q7K0D1;M9PH63		CG42240-RA	0	0	#DIV/0!	#DIV/0!
M9PJQ3;M9PHG0;M9PHY4;M9PHV3;Q9VX32-2;Q9VX32	Rho GTPase-activating protein 190	RhoGAPp190	52523000	0	#NUM!	#NUM!
M9PI58;Q9VUE5		stwl	65386000	0	#NUM!	#NUM!
Q8SWR0;M9PJR1			0	0	#DIV/0!	#DIV/0!
O01382	Caspase;Caspase subunit p21;Caspase subunit p12	Ice	0	0	#DIV/0!	#DIV/0!
O16043		Df31	0	0	#DIV/0!	#DIV/0!
O17432		Cdk9	0	0	#DIV/0!	#DIV/0!
O18332		Rab1	24048000	0	#NUM!	#NUM!
O46034;Q9VSK2		Cbl	0	0	#DIV/0!	#DIV/0!
O61345	Protein penguin	pen	0	37891000	#DIV/0!	∞
O61613	Glycylpeptide N-tetradecanoyltransferase	Nmt	0	26156000	#DIV/0!	∞
O61722		PRL-1	0	0	#DIV/0!	#DIV/0!
O76861		EG:100G10.1	0	0	#DIV/0!	#DIV/0!
O76904		fs(1)N	0	0	#DIV/0!	#DIV/0!
O76922	Protein aubergine	aub	0	0	#DIV/0!	#DIV/0!
O96299		Sodh-2	74230000	0	#NUM!	#NUM!
X2JEB4;O96651	DNA topoisomerase;DNA topoisomerase 3-beta	Top3beta	0	42502000	#DIV/0!	∞
O96880		TfIIEalpha	0	0	#DIV/0!	#DIV/0!
O97060		Ccp84Ac	100140000	0	#NUM!	#NUM!
O97125;Q9VG58;Q9BIS2;Q9BIR7;Q8INI8;P82910;P02825;P11146	Heat shock protein 68;Major heat shock 70 kDa protein Bbb;Major heat shock 70 kDa protein Bb;Major heat shock 70 kDa protein Bc;Major heat shock 70 kDa protein Ba;Major heat shock 70 kDa protein Aa;Major heat shock 70 kDa protein Ab;Heat shock 70 kDa protein cognate 2	Hsp68;Hsp70Bbb;Hsp70Bb;Hsp70Bc;Hsp70Ba;Hsp70Aa;Hsp70Ab;Hsc70-2	0	28120000	#DIV/0!	∞
O97454		l(1)10Bb	0	0	#DIV/0!	#DIV/0!
P04052	DNA-directed RNA polymerase II subunit RPB1	RpII215	0	0	#DIV/0!	#DIV/0!
P05661-11			133660000	0	#NUM!	#NUM!
P05661-2			0	0	#DIV/0!	#DIV/0!
P05661-26;P05661-25;P05661-24			0	0	#DIV/0!	#DIV/0!
X2JFG0;P05990	CAD protein;Glutamine-dependent carbamoyl-phosphate synthase;Aspartate carbamoyltransferase;Dihydroorotase	r	108140000	0	#NUM!	#NUM!
P06002	Opsin Rh1	ninaE	0	0	#DIV/0!	#DIV/0!
P07185	Chorion protein S15	Cp15	78230000	0	#NUM!	#NUM!
P07186	Chorion protein S19	Cp19	40251000	0	#NUM!	#NUM!
P10676;M9PCU0;P10676-2	Neither inactivation nor afterpotential protein C	ninaC	59756000	0	#NUM!	#NUM!
X2J8F5;P11996	Larval serum protein 1 beta chain	Lsp1beta	8335700	0	#NUM!	#NUM!
P12982	Serine/threonine-protein phosphatase alpha-2 isoform	Pp1-87B	0	0	#DIV/0!	#DIV/0!
P13468	DNA-binding protein K10	fs(1)K10	0	0	#DIV/0!	#DIV/0!
P13496	Dynactin subunit 1	Gl	0	0	#DIV/0!	#DIV/0!
P13677	Protein kinase C, eye isozyme	inaC	0	2431500	#DIV/0!	∞
P14318	Muscle-specific protein 20	Mp20	93406000	0	#NUM!	#NUM!
X2JAW6;P15215	Laminin subunit gamma-1	LanB2	0	1726600000	#DIV/0!	∞
P17336	Catalase	Cat	0	0	#DIV/0!	#DIV/0!
P17917	Proliferating cell nuclear antigen	PCNA	0	0	#DIV/0!	#DIV/0!
X2JJG8;X2JDA5;P20478	Glutamine synthetase;Glutamine synthetase 2 cytoplasmic	Gs2	500880000	0	#NUM!	#NUM!
P21914	Succinate dehydrogenase [ubiquinone] iron-sulfur subunit, mitochondrial	SdhB	51728000	0	#NUM!	#NUM!
P22769	Proteasome subunit alpha type-7-1	Prosalpha4	84533000	0	#NUM!	#NUM!
P23625	G protein alpha q subunit	Galphaq	0	0	#DIV/0!	#DIV/0!
P26017	Polycomb group protein Pc	Pc	0	0	#DIV/0!	#DIV/0!
P29843	Heat shock 70 kDa protein cognate 1	Hsc70-1	0	0	#DIV/0!	#DIV/0!
P32748	Dihydroorotate dehydrogenase (quinone), mitochondrial	Dhod	0	0	#DIV/0!	#DIV/0!
X2JC80;P38979-2	40S ribosomal protein SA	sta	0	0	#DIV/0!	#DIV/0!
P40304	Proteasome subunit beta type-1	Prosbeta6	0	0	#DIV/0!	#DIV/0!
P40796	La protein homolog	La	0	0	#DIV/0!	#DIV/0!
X2JFR6;P41374	Eukaryotic translation initiation factor 2 subunit 1	eIF-2alpha	0	0	#DIV/0!	#DIV/0!
P41375	Eukaryotic translation initiation factor 2 subunit 2	eIF-2beta	0	0	#DIV/0!	#DIV/0!
P42283;A0A0B4KEI4;P42284-1;P42284-3;Q867Z4-3;P42284;Q867Z4-2;Q867Z4-5;Q9V5M3-5;Q9V5M3-4;Q9V5M6-3;Q7KQZ4-4;Q9V5M6-5;Q9V5M3-2;Q7KQZ4-2;Q9V5M6-4;Q7KQZ4-3;Q9V5M6-2;Q9V5M3-3;Q7KQZ4;Q9V5M3;Q9V5M6;Q867Z4	Longitudinals lacking protein, isoform G;Longitudinals lacking protein, isoforms H/M/V;Longitudinals lacking protein, isoforms F/I/K/T;Longitudinals lacking protein, isoforms N/O/W/X/Y;Longitudinals lacking protein, isoforms J/P/Q/S/Z;Longitudinals lacking protein, isoforms A/B/D/L	lola;pre-lola-G	0	0	#DIV/0!	#DIV/0!
P48591	Ribonucleoside-diphosphate reductase large subunit	RnrL	0	0	#DIV/0!	#DIV/0!
P48592	Ribonucleoside-diphosphate reductase subunit M2	RnrS	28773000	0	#NUM!	#NUM!
P48609	Cyclin-dependent kinase 5 homolog	Cdk5	0	0	#DIV/0!	#DIV/0!
P49847;M9PG32	Transcription initiation factor TFIID subunit 6	Taf6	0	0	#DIV/0!	#DIV/0!
P52034-3;P52034;A0A0B4KFI7;A0A0B4K7L1;P52034-2	ATP-dependent 6-phosphofructokinase	Pfk	0	0	#DIV/0!	#DIV/0!
Q541C3;P52485	Ubiquitin-conjugating enzyme E2-24 kDa	Ubc2;UbcD2	0	0	#DIV/0!	#DIV/0!
X2JGP4;P54399;P54399-2	Protein disulfide-isomerase	Pdi	28754000	0	#NUM!	#NUM!
P55841	60S ribosomal protein L14	RpL14	0	0	#DIV/0!	#DIV/0!
P82804	Partner of Y14 and mago	wibg	0	0	#DIV/0!	#DIV/0!
P83949-2;P83949;P83949-3;P83949-4;P83949-5;P83949-6	Homeotic protein ultrabithorax	Ubx	0	197760000	#DIV/0!	∞
Q4AB57;P84051	Histone H2A	His2A:CG33859;His2A	0	0	#DIV/0!	#DIV/0!
P91938-4;P91938-2;P91938-3;P91938	Thioredoxin reductase 1, mitochondrial	Trxr-1	0	0	#DIV/0!	#DIV/0!
Q02308-2;Q02308	Protein hairless	H	0	0	#DIV/0!	#DIV/0!
Q05344	FACT complex subunit Ssrp1	Ssrp	0	0	#DIV/0!	#DIV/0!
Q05913	General transcription factor IIF subunit 1	TfIIFalpha	0	0	#DIV/0!	#DIV/0!
Q09103-3;A0A023GPM5;M9MSN3;X2JE67;X2JEJ9;M9MS31;M9PH20;M9PHG3;Q09103-2;Q09103	Eye-specific diacylglycerol kinase;Diacylglycerol kinase	rdgA	0	0	#DIV/0!	#DIV/0!
Q0E8X6;Q9W1Q8		eIF2B-delta	0	22194000	#DIV/0!	∞
Q0E8X7			0	0	#DIV/0!	#DIV/0!
Q0E980			55904000	0	#NUM!	#NUM!
Q0E9A1;A1Z942;A1Z943;E1JH47;Q7JQK6;A0A0B4LGA3;Q961I1;A0A0B4LF95;A1Z944;Q1RL13		nemy	0	0	#DIV/0!	#DIV/0!
Q0KIE7		Ank	0	0	#DIV/0!	#DIV/0!
Q23972;Q23972-2	Protein Smaug	smg	0	35810000	#DIV/0!	∞
Q23973	Protein matrimony	mtrm	0	0	#DIV/0!	#DIV/0!
Q24113		nonA-l	0	0	#DIV/0!	#DIV/0!
X2JKU5;Q24186;Q9VFE4;A0A0B4K683	40S ribosomal protein S5a;40S ribosomal protein S5b	RpS5a;RpS5b	0	0	#DIV/0!	#DIV/0!
Q24318-2;Q24318;A0A0B4KEQ0	Transcription factor Dp	Dp	0	0	#DIV/0!	#DIV/0!
Q24319	Dolichyl-diphosphooligosaccharide--protein glycosyltransferase 48 kDa subunit	Ost48	0	0	#DIV/0!	#DIV/0!
X2J9V3;Q24423	Zinc finger protein Noc	noc	0	0	#DIV/0!	#DIV/0!
Q8SYR3;Q24491	RNA-binding protein Rsf1	Rsf1	0	68453000	#DIV/0!	∞
Q24492	Replication protein A 70 kDa DNA-binding subunit	RpA-70	81472000	0	#NUM!	#NUM!
Q24572	Probable histone-binding protein Caf1	Caf1	24024000	0	#NUM!	#NUM!
Q26416	Adult cuticle protein 1	Acp1	0	0	#DIV/0!	#DIV/0!
Q59E30;Q95RI5;M9PFH6;M9PFW1;Q59E29;Q86BI4	Failed axon connections	fax	0	0	#DIV/0!	#DIV/0!
Q6NP69		gfzf	53656000	0	#NUM!	#NUM!
Q709R6-2;Q709R6		bocks	0	0	#DIV/0!	#DIV/0!
Q76NQ0	Dolichyl-diphosphooligosaccharide--protein glycosyltransferase subunit 1		0	0	#DIV/0!	#DIV/0!
Q7JNE1		prod	0	0	#DIV/0!	#DIV/0!
Q7JRC0			0	0	#DIV/0!	#DIV/0!
Q7JVH0			0	0	#DIV/0!	#DIV/0!
Q7JVH6			0	0	#DIV/0!	#DIV/0!
Q7JVL3		Prp38	0	0	#DIV/0!	#DIV/0!
Q7JVP4		Br140	0	0	#DIV/0!	#DIV/0!
Q7JVY2		dup	0	0	#DIV/0!	#DIV/0!
Q7JXZ2		Eip55E	0	41544000	#DIV/0!	∞
Q7JY89			0	0	#DIV/0!	#DIV/0!
Q7JZN0		Sec61beta	0	0	#DIV/0!	#DIV/0!
Q7JZZ3			0	0	#DIV/0!	#DIV/0!
Q7K0B6		GstT1	0	0	#DIV/0!	#DIV/0!
Q7K0W4		CG6564	148470000	0	#NUM!	#NUM!
Q7K0X3			0	25858000	#DIV/0!	∞
Q7K159		mip40	0	0	#DIV/0!	#DIV/0!
Q7K180		Map60	76258000	0	#NUM!	#NUM!
Q7K2U6			0	0	#DIV/0!	#DIV/0!
Q7K3D8		DMAP1	0	0	#DIV/0!	#DIV/0!
Q7K3Z3		p47	0	0	#DIV/0!	#DIV/0!
Q7K4I5	UBX domain-containing protein 7	CG8892-RB	0	0	#DIV/0!	#DIV/0!
Q7K533			103640000	0	#NUM!	#NUM!
Q7KK96	Structural maintenance of chromosomes protein	SMC2	0	0	#DIV/0!	#DIV/0!
Q7KKI0;A1Z8U4		Cct5	87540000	0	#NUM!	#NUM!
Q7KLX3		Tapdelta	32895000	0	#NUM!	#NUM!
Q7KMI3		BcDNA.LD23371	0	0	#DIV/0!	#DIV/0!
Q7KML2	Probable peroxisomal acyl-coenzyme A oxidase 1	CG5009	0	0	#DIV/0!	#DIV/0!
Q7KMQ0		Rpt1	0	0	#DIV/0!	#DIV/0!
Q7KQM6-2;Q7KQM6	PERQ amino acid-rich with GYF domain-containing protein CG11148	CG11148	127370000	0	#NUM!	#NUM!
Q7KSM5		Aos1	0	0	#DIV/0!	#DIV/0!
Q9VM57;Q7KTL4;Q7KTL5		sip2	0	0	#DIV/0!	#DIV/0!
Q7KUA4		Uba2	0	0	#DIV/0!	#DIV/0!
Q7KVI9;Q9W1Q4			0	0	#DIV/0!	#DIV/0!
Q7KVJ1			0	0	#DIV/0!	#DIV/0!
Q7KVX5;Q9W4N8		Vap-33A	72957000	0	#NUM!	#NUM!
Q7KW39-2;Q7KW39	Probable methylmalonate-semialdehyde dehydrogenase [acylating], mitochondrial	CG17896	0	0	#DIV/0!	#DIV/0!
Q7PLI0		p120ctn	0	0	#DIV/0!	#DIV/0!
Q7PLI7	Serine/threonine-protein kinase CG17528	CG17528	0	22069000	#DIV/0!	∞
Q7PLS8	Integrator complex subunit 3 homolog	IntS3	0	0	#DIV/0!	#DIV/0!
Q7YZH1	PHD finger protein rhinoceros	rno	0	0	#DIV/0!	#DIV/0!
X2JKW3;Q86B47-2;Q86B47	Probable ATP-dependent RNA helicase CG8611	CG8611	0	0	#DIV/0!	#DIV/0!
Q9VGG3;Q86B99		CG14732	0	53065000	#DIV/0!	∞
Q9VUZ2;Q86BP6		elg1	0	0	#DIV/0!	#DIV/0!
Q86BY9	Protein rigor mortis	rig	0	0	#DIV/0!	#DIV/0!
Q8I0S9;Q9V9T5			0	0	#DIV/0!	#DIV/0!
Q8IH00	Nucleolar protein 6	Mat89Ba	0	0	#DIV/0!	#DIV/0!
Q8IMI7;Q9VA91	40S ribosomal protein S7	RpS7	0	101710000	#DIV/0!	∞
Q8IMP6-2;Q8IMP6	Protein SPT2 homolog	CG5815	0	0	#DIV/0!	#DIV/0!
Q8IMW8		BEST:GH24664	0	40894000	#DIV/0!	∞
Q9VFH2;Q8INF6		Hexim	0	0	#DIV/0!	#DIV/0!
Q8INK2;Q9VGM2;Q8INK3		fabp	0	58524000	#DIV/0!	∞
Q8IP68			0	0	#DIV/0!	#DIV/0!
Q8IP94;Q9VKB0		Aats-thr	0	18430000	#DIV/0!	∞
Q95SJ2;Q9VM81;Q8IPJ1			0	0	#DIV/0!	#DIV/0!
Q8IPP8;Q9VNF3			0	0	#DIV/0!	#DIV/0!
Q9VQ61;Q8IPY3	Aspartate aminotransferase	Got2	0	0	#DIV/0!	#DIV/0!
Q8IPZ3			0	0	#DIV/0!	#DIV/0!
Q8IQ85;Q9VS45		RhoGEF4	0	0	#DIV/0!	#DIV/0!
Q8IQT4			0	0	#DIV/0!	#DIV/0!
Q8IR10		TwdlY	0	0	#DIV/0!	#DIV/0!
Q8IR41;Q9VXX6			0	0	#DIV/0!	#DIV/0!
Q8IR93;Q9VZ20		Dlic	0	0	#DIV/0!	#DIV/0!
Q8IRB2		CG32249-RA	0	0	#DIV/0!	#DIV/0!
Q8IRB3			0	49090000	#DIV/0!	∞
Q8IRB5	Claspin homolog	CG32251	0	0	#DIV/0!	#DIV/0!
Q8ML70	Immune-induced peptides;Immune-induced peptide 10;Immune-induced peptide 12;Immune-induced peptide 13;Immune-induced peptide 24	IM10	0	0	#DIV/0!	#DIV/0!
Q8MSI2		Scp1	0	0	#DIV/0!	#DIV/0!
Q9VAX7;Q8MST5		betaTub97EF	0	14530000	#DIV/0!	∞
Q8MSW0		Aats-ile	0	0	#DIV/0!	#DIV/0!
Q8MZ06		Cpr65Eb	149380000	0	#NUM!	#NUM!
Q8ST83	Polycomb protein PHO	pho	0	0	#DIV/0!	#DIV/0!
Q8SX76		pch2	0	0	#DIV/0!	#DIV/0!
Q8SXK2			0	0	#DIV/0!	#DIV/0!
Q8SXU3			0	0	#DIV/0!	#DIV/0!
Q8SZ15			0	0	#DIV/0!	#DIV/0!
Q8T0L3		Uba1	0	0	#DIV/0!	#DIV/0!
Q8T3Y1			0	0	#DIV/0!	#DIV/0!
Q8T9H0;Q9VIJ3		CG9328-RA	0	0	#DIV/0!	#DIV/0!
Q94523	Succinate dehydrogenase [ubiquinone] flavoprotein subunit, mitochondrial	SdhA	33286000	0	#NUM!	#NUM!
Q94546	Another transcription unit protein	Atu	0	0	#DIV/0!	#DIV/0!
Q95RB2		Cpr49Ae	0	0	#DIV/0!	#DIV/0!
Q960E9			0	0	#DIV/0!	#DIV/0!
Q961D9	Protein BCL9 homolog	lgs	0	79499000	#DIV/0!	∞
Q961R8;Q9VUK8		Aats-gly	0	0	#DIV/0!	#DIV/0!
Q961S1;Q9W4A9		RhoGAP5A	0	0	#DIV/0!	#DIV/0!
Q9VRZ1;Q967S0	Amidophosphoribosyltransferase	Prat2	0	0	#DIV/0!	#DIV/0!
Q9GU68	Eukaryotic translation initiation factor 5A	eIF-5A	0	0	#DIV/0!	#DIV/0!
Q9I7J0			0	0	#DIV/0!	#DIV/0!
Q9I7R7			0	0	#DIV/0!	#DIV/0!
Q9I7T7-2;Q9I7T7	La-related protein CG11505	CG11505	0	0	#DIV/0!	#DIV/0!
Q9NDJ2-2	Helicase domino	dom	0	0	#DIV/0!	#DIV/0!
Q9TVP3-3;Q9TVP3-2;Q9TVP3	J domain-containing protein	jdp	0	0	#DIV/0!	#DIV/0!
Q9U915	Adenylate kinase	Adk2	114590000	0	#NUM!	#NUM!
Q9V3B6	Protein CWC15 homolog	c12.1	0	0	#DIV/0!	#DIV/0!
Q9V3C4		Gem3	0	0	#DIV/0!	#DIV/0!
Q9V3E9		spag	0	0	#DIV/0!	#DIV/0!
Q9V3J4		Sec13	0	0	#DIV/0!	#DIV/0!
X2J8Y6;Q9V3R1	Accessory gland protein Acp36DE	Acp36DE	22244000	0	#NUM!	#NUM!
Q9V3U6		26-29-p	40977000	0	#NUM!	#NUM!
Q9V3Z4		Rpn5	0	0	#DIV/0!	#DIV/0!
Q9V405		Rpt3	0	0	#DIV/0!	#DIV/0!
Q9V406		crp	0	0	#DIV/0!	#DIV/0!
Q9V434		Aats-asn	0	0	#DIV/0!	#DIV/0!
Q9V436		Rpn12	0	64701000	#DIV/0!	∞
Q9V438		CaBP1	0	0	#DIV/0!	#DIV/0!
X2J4W8;Q9V447	Krueppel homolog 2	Kr-h2	61658000	0	#NUM!	#NUM!
Q9V4N3	Cytochrome b5	Cyt-b5	0	0	#DIV/0!	#DIV/0!
Q9V4Z9	Protein lines	lin	0	0	#DIV/0!	#DIV/0!
Q9V521	Phenoloxidase 2	PPO2	198860000	0	#NUM!	#NUM!
Q9V9M7		RpL21	0	0	#DIV/0!	#DIV/0!
Q9V9Q4			0	30538000	#DIV/0!	∞
Q9V9R2		Cul2	0	0	#DIV/0!	#DIV/0!
Q9V9U0			45690000	0	#NUM!	#NUM!
Q9V9U3;Q8I0J1;Q8IMG1			0	0	#DIV/0!	#DIV/0!
Q9VA18		l(3)03670	28538000	0	#NUM!	#NUM!
Q9VA32		Cpr100A	0	0	#DIV/0!	#DIV/0!
Q9VAM5		Brd8	0	0	#DIV/0!	#DIV/0!
Q9VAQ7	Pre-mRNA-splicing factor Slu7	Slu7	0	0	#DIV/0!	#DIV/0!
Q9VAW8;Q24404		Mst98Ca;Mst98Cb	0	0	#DIV/0!	#DIV/0!
Q9VAY2		Gp93	0	0	#DIV/0!	#DIV/0!
Q9VB05		ALiX	0	0	#DIV/0!	#DIV/0!
Q9VB10			126130000	0	#NUM!	#NUM!
Q9VB52		l(3)mbt	0	0	#DIV/0!	#DIV/0!
Q9VB81		Cpr97Eb	0	0	#DIV/0!	#DIV/0!
Q9VBB3		IntS12	0	0	#DIV/0!	#DIV/0!
Q9VBD6		TwdlJ	73434000	0	#NUM!	#NUM!
Q9VBE6			0	0	#DIV/0!	#DIV/0!
Q9VBH8		RpL34a	0	0	#DIV/0!	#DIV/0!
Q9VBI2	UMP-CMP kinase	Dak1	0	0	#DIV/0!	#DIV/0!
Q9VBI3		Vps2	0	0	#DIV/0!	#DIV/0!
Q9VBK9			0	0	#DIV/0!	#DIV/0!
Q9VBU2		RIOK2	0	0	#DIV/0!	#DIV/0!
Q9VBU4			115180000	0	#NUM!	#NUM!
Q9VC18			32335000	0	#NUM!	#NUM!
Q9VC24			0	261230000	#DIV/0!	∞
Q9VC36		polybromo	0	0	#DIV/0!	#DIV/0!
Q9VC93		Dis3	0	0	#DIV/0!	#DIV/0!
Q9VCC6			0	0	#DIV/0!	#DIV/0!
Q9VCL4			0	0	#DIV/0!	#DIV/0!
Q9VCU5	Mitochondrial ribosome-associated GTPase 1	CG17141	0	0	#DIV/0!	#DIV/0!
Q9VD01		Pebp1	0	0	#DIV/0!	#DIV/0!
Q9VD14			72096000	0	#NUM!	#NUM!
Q9VD48			0	0	#DIV/0!	#DIV/0!
Q9VE85		Nup43	0	0	#DIV/0!	#DIV/0!
Q9VEA1		eIF-1A	0	0	#DIV/0!	#DIV/0!
Q9VEB6			0	0	#DIV/0!	#DIV/0!
Q9VEJ9			0	35097000	#DIV/0!	∞
Q9VEN2		cal1	0	0	#DIV/0!	#DIV/0!
Q9VEN3		GckIII	0	0	#DIV/0!	#DIV/0!
Q9VEP6	Adenylosuccinate lyase	AdSL	0	0	#DIV/0!	#DIV/0!
Q9VEV3			0	0	#DIV/0!	#DIV/0!
Q9VF26	Probable ATP-dependent RNA helicase spindle-E	spn-E	0	0	#DIV/0!	#DIV/0!
Q9VF56			0	0	#DIV/0!	#DIV/0!
Q9VF87	Cytoplasmic FMR1-interacting protein	Sra-1	0	0	#DIV/0!	#DIV/0!
Q9VFE6	RRP15-like protein	CG3817	0	0	#DIV/0!	#DIV/0!
Q9VFF0		UQCR-C1	0	57343000	#DIV/0!	∞
Q9VG06		CG17327-RA	0	0	#DIV/0!	#DIV/0!
Q9VGA4		MBD-R2	0	34237000	#DIV/0!	∞
Q9VGH5		glo	0	0	#DIV/0!	#DIV/0!
Q9VH00			0	0	#DIV/0!	#DIV/0!
Q9VH64			50123000	0	#NUM!	#NUM!
Q9VHC8			0	0	#DIV/0!	#DIV/0!
Q9VHI7			0	0	#DIV/0!	#DIV/0!
Q9VHK6		IscU	0	0	#DIV/0!	#DIV/0!
Q9VHL2		Tcp-1eta	27719000	0	#NUM!	#NUM!
Q9VHP9;A0A0B4LGX0		Cenp-C	0	18937000	#DIV/0!	∞
Q9VI10	Probable small nuclear ribonucleoprotein Sm D2	SmD2	0	0	#DIV/0!	#DIV/0!
Q9VID9			0	0	#DIV/0!	#DIV/0!
Q9VIF0	Nucleolar complex protein 2 homolog	CG9246	0	0	#DIV/0!	#DIV/0!
Q9VIQ5			0	0	#DIV/0!	#DIV/0!
Q9VIQ8		COX4	47960000	0	#NUM!	#NUM!
Q9VIT3		msb1l	0	0	#DIV/0!	#DIV/0!
Q9VIV8			0	0	#DIV/0!	#DIV/0!
Q9VIZ3		l(2)37Cb	0	0	#DIV/0!	#DIV/0!
Q9VJ19		RpL30	0	0	#DIV/0!	#DIV/0!
X2J6U8;Q9VJ35		ssp3	0	0	#DIV/0!	#DIV/0!
Q9VJ75			0	0	#DIV/0!	#DIV/0!
Q9VJC7	Elongation factor Ts, mitochondrial	CG6412	0	0	#DIV/0!	#DIV/0!
Q9VJD4		Sgt	0	0	#DIV/0!	#DIV/0!
Q9VJH2		mdy	0	0	#DIV/0!	#DIV/0!
Q9VJJ0	Proteasome subunit beta type	Prosbeta4	0	0	#DIV/0!	#DIV/0!
Q9VJJ1			0	0	#DIV/0!	#DIV/0!
Q9VJQ6		dyn-p25	0	0	#DIV/0!	#DIV/0!
Q9VJZ1		CG9302-RA	58613000	0	#NUM!	#NUM!
Q9VK60			0	0	#DIV/0!	#DIV/0!
Q9VK89	Probable tRNA (guanine(26)-N(2))-dimethyltransferase	CG6388	0	0	#DIV/0!	#DIV/0!
Q9VK96			0	0	#DIV/0!	#DIV/0!
Q9VKE2		Cry	433830000	0	#NUM!	#NUM!
X2J7U0;Q9VKM1	Piwi-like protein;Protein piwi	piwi	0	14773000	#DIV/0!	∞
Q9VKP5			0	0	#DIV/0!	#DIV/0!
Q9VKQ2			106310000	0	#NUM!	#NUM!
Q9VKS2			0	0	#DIV/0!	#DIV/0!
Q9VKX2	Malate dehydrogenase	Mdh1	0	0	#DIV/0!	#DIV/0!
Q9VL01		CG5390-RA	0	0	#DIV/0!	#DIV/0!
Q9VL68			0	0	#DIV/0!	#DIV/0!
Q9VL89	Methionine aminopeptidase 2	und	0	0	#DIV/0!	#DIV/0!
Q9VL96	Pescadillo homolog	CG4364	0	0	#DIV/0!	#DIV/0!
Q9VLC5		Aldh	40340000	0	#NUM!	#NUM!
Q9VLK1			0	0	#DIV/0!	#DIV/0!
Q9VLS9	Beta-lactamase-like protein 2 homolog	CG12375	0	0	#DIV/0!	#DIV/0!
Q9VLX9			0	0	#DIV/0!	#DIV/0!
Q9VLY1			0	0	#DIV/0!	#DIV/0!
Q9VM17	SOSS complex subunit B homolog	CG5181	0	0	#DIV/0!	#DIV/0!
Q9VM36			0	0	#DIV/0!	#DIV/0!
Q9VMM7		CG11030-RA	0	43351000	#DIV/0!	∞
Q9VMS1		cype	0	0	#DIV/0!	#DIV/0!
Q9VMZ8		TwdlV	0	15545000	#DIV/0!	∞
Q9VNA3			0	0	#DIV/0!	#DIV/0!
Q9VND2		Snm1	0	0	#DIV/0!	#DIV/0!
Q9VND7			0	0	#DIV/0!	#DIV/0!
Q9VNE9	60S ribosomal protein L13a	RpL13A	0	0	#DIV/0!	#DIV/0!
Q9VNN3			63632000	0	#NUM!	#NUM!
Q9VNP0		Osi18	19491000	0	#NUM!	#NUM!
Q9VNP6			0	46761000	#DIV/0!	∞
Q9VNW6			286600000	0	#NUM!	#NUM!
Q9VNY3			0	0	#DIV/0!	#DIV/0!
Q9VP05;H8F4P0;M9PII7	Mediator of RNA polymerase II transcription subunit 1	MED1	0	0	#DIV/0!	#DIV/0!
Q9VPE2		ND-39	0	0	#DIV/0!	#DIV/0!
Q9VPL0			0	0	#DIV/0!	#DIV/0!
Q9VPQ2			0	0	#DIV/0!	#DIV/0!
Q9VPU1;Q8IPW2		dock	95358000	0	#NUM!	#NUM!
Q9VQH5		Cpr23B	0	0	#DIV/0!	#DIV/0!
Q9VQK7			0	0	#DIV/0!	#DIV/0!
Q9VQL1			0	0	#DIV/0!	#DIV/0!
Q9VQL7;B7Z001			202050000	0	#NUM!	#NUM!
Q9VQR5			0	0	#DIV/0!	#DIV/0!
Q9VQY7			0	0	#DIV/0!	#DIV/0!
Q9VRI0		Hlc	0	37822000	#DIV/0!	∞
Q9VRJ4			0	0	#DIV/0!	#DIV/0!
Q9VRL0		Cyt-c1	0	0	#DIV/0!	#DIV/0!
Q9VRP5-7;Q9VRP5	Ubiquitin carboxyl-terminal hydrolase 36	scny	0	0	#DIV/0!	#DIV/0!
Q9VRY4		velo	0	0	#DIV/0!	#DIV/0!
Q9VS55		CTCF	0	0	#DIV/0!	#DIV/0!
Q9VS75			264340000	0	#NUM!	#NUM!
Q9VS81			0	0	#DIV/0!	#DIV/0!
Q9VSA3	Probable medium-chain specific acyl-CoA dehydrogenase, mitochondrial	CG12262	91817000	0	#NUM!	#NUM!
Q9VSA9			0	0	#DIV/0!	#DIV/0!
Q9VSB8			0	0	#DIV/0!	#DIV/0!
Q9VSC5			0	0	#DIV/0!	#DIV/0!
Q9VSD6		msk	0	0	#DIV/0!	#DIV/0!
Q9VSS2	Signal recognition particle subunit SRP68	Srp68	0	0	#DIV/0!	#DIV/0!
Q9VSU6		Dhpr	0	0	#DIV/0!	#DIV/0!
Q9VSW4		CG4447-RA	0	47132000	#DIV/0!	∞
Q9VSW5;M9PF35	Kinesin-like protein	Klp67A	0	72214000	#DIV/0!	∞
Q9VSW7			261660000	0	#NUM!	#NUM!
Q9VT41		defl	0	0	#DIV/0!	#DIV/0!
Q9VTB0			0	0	#DIV/0!	#DIV/0!
Q9VTW1;Q9VTW0;X2JB05;X2JGL7			0	0	#DIV/0!	#DIV/0!
Q9VTY6	Ubiquitin-conjugating enzyme E2 C	vih	0	0	#DIV/0!	#DIV/0!
Q9VTZ7			0	0	#DIV/0!	#DIV/0!
Q9VU02	Probable small nuclear ribonucleoprotein Sm D1	SmD1	0	0	#DIV/0!	#DIV/0!
Q9VU88		Liprin-beta	0	0	#DIV/0!	#DIV/0!
Q9VUA5		ssp2	0	0	#DIV/0!	#DIV/0!
Q9VUL6			0	0	#DIV/0!	#DIV/0!
Q9VUM1		Prp31	0	0	#DIV/0!	#DIV/0!
Q9VUQ9		dop	0	0	#DIV/0!	#DIV/0!
Q9VUV9	Putative U5 small nuclear ribonucleoprotein 200 kDa helicase	l(3)72Ab	0	0	#DIV/0!	#DIV/0!
Q9VUY4			0	0	#DIV/0!	#DIV/0!
Q9VUZ0	Translocon-associated protein subunit beta	SsRbeta	0	0	#DIV/0!	#DIV/0!
Q9VUZ8		PDCD-5	0	0	#DIV/0!	#DIV/0!
Q9VV20			0	0	#DIV/0!	#DIV/0!
Q9VV46		Cpr72Ec	0	0	#DIV/0!	#DIV/0!
Q9VV79		spd-2	0	77998000	#DIV/0!	∞
Q9VVB7		Lmpt	0	0	#DIV/0!	#DIV/0!
Q9VVC1			16362000	0	#NUM!	#NUM!
Q9VVK8			0	0	#DIV/0!	#DIV/0!
Q9VVN4	ATR-interacting protein mus304	mus304	0	0	#DIV/0!	#DIV/0!
Q9VVS5		Nufip	0	0	#DIV/0!	#DIV/0!
Q9VVU1		CG3902-RA	0	0	#DIV/0!	#DIV/0!
Q9VW51	RNA polymerase II elongation factor Ell	Ell	0	0	#DIV/0!	#DIV/0!
Q9VW54		Rpn1	0	0	#DIV/0!	#DIV/0!
Q9VW68			0	0	#DIV/0!	#DIV/0!
Q9VWH4;Q9VWH4-2	Probable isocitrate dehydrogenase [NAD] subunit alpha, mitochondrial	l(1)G0156	30880000	0	#NUM!	#NUM!
Q9VWI6		kek5	0	0	#DIV/0!	#DIV/0!
Q9VWK5		Ulp1	0	19535000	#DIV/0!	∞
Q9VWP1		Usp39	0	0	#DIV/0!	#DIV/0!
Q9VWQ6;Q9VWQ3		CG18259-RA	79432000	0	#NUM!	#NUM!
X2JFX0;Q9VX25	Ubiquitin-conjugating enzyme E2 S	CG8188	0	0	#DIV/0!	#DIV/0!
Q9VX38			0	0	#DIV/0!	#DIV/0!
Q9VX59		f	0	0	#DIV/0!	#DIV/0!
Q9VX62		CG8675-RA	0	0	#DIV/0!	#DIV/0!
Q9VX77			0	0	#DIV/0!	#DIV/0!
Q9VXF9		rngo	0	0	#DIV/0!	#DIV/0!
Q9VXK6	Eukaryotic translation initiation factor 5	eIF5	0	50285000	#DIV/0!	∞
X2JKF2;Q9VXT5	CWF19-like protein 2 homolog	CG9213	0	84776000	#DIV/0!	∞
Q9VY44		mRNA-cap	0	0	#DIV/0!	#DIV/0!
Q9VY58			69187000	0	#NUM!	#NUM!
Q9VY62			0	0	#DIV/0!	#DIV/0!
Q9VY92			0	0	#DIV/0!	#DIV/0!
Q9VY97		mus101	0	0	#DIV/0!	#DIV/0!
Q9VYI6		CG4410	0	0	#DIV/0!	#DIV/0!
Q9VYM9			127210000	0	#NUM!	#NUM!
X2JBC1;Q9VYS3	Regulator of nonsense transcripts 1 homolog	Upf1	0	0	#DIV/0!	#DIV/0!
Q9VZ02			0	0	#DIV/0!	#DIV/0!
Q9VZ30			0	0	#DIV/0!	#DIV/0!
Q9VZ59;X2JEE5			0	0	#DIV/0!	#DIV/0!
Q9VZC0			262850000	0	#NUM!	#NUM!
Q9VZE4			0	0	#DIV/0!	#DIV/0!
Q9VZF2			0	31202000	#DIV/0!	∞
Q9VZF4	F-box/WD repeat-containing protein 7	ago	0	0	#DIV/0!	#DIV/0!
Q9VZF5	Kinesin-like protein	pav	0	0	#DIV/0!	#DIV/0!
Q9VZI2		Ack	0	0	#DIV/0!	#DIV/0!
Q9VZJ2			68365000	0	#NUM!	#NUM!
Q9VZL3		Sc2	0	0	#DIV/0!	#DIV/0!
Q9VZQ7			21618000	0	#NUM!	#NUM!
Q9VZS3	Protein translation factor SUI1 homolog	CG17737	0	0	#DIV/0!	#DIV/0!
Q9VZU0		CG12032	0	0	#DIV/0!	#DIV/0!
Q9W020	Nucleolar MIF4G domain-containing protein 1 homolog	CG9004	0	0	#DIV/0!	#DIV/0!
Q9W029		yellow-g	0	0	#DIV/0!	#DIV/0!
Q9W0B6			0	0	#DIV/0!	#DIV/0!
Q9W0B8	Coatomer subunit alpha	alphaCOP	0	0	#DIV/0!	#DIV/0!
Q9W0G1-2;Q9W0G1	Tyrosine-protein phosphatase non-receptor type 61F	Ptp61F	0	0	#DIV/0!	#DIV/0!
Q9W0L7;M9PDK3		Usp10	42629000	0	#NUM!	#NUM!
Q9W0P4			0	0	#DIV/0!	#DIV/0!
Q9W0R3	Tyrosine-protein phosphatase	Ptpmeg	0	0	#DIV/0!	#DIV/0!
Q9W1B9		RpL12	0	0	#DIV/0!	#DIV/0!
Q9W1H5		DCP1	50017000	0	#NUM!	#NUM!
Q9W1L2			0	0	#DIV/0!	#DIV/0!
Q9W227	Peptidyl-prolyl cis-trans isomerase		0	0	#DIV/0!	#DIV/0!
Q9W260		wrapper	0	0	#DIV/0!	#DIV/0!
Q9W2F1			0	0	#DIV/0!	#DIV/0!
Q9W2P4		CG15650-RA	11050000	0	#NUM!	#NUM!
Q9W335		l(1)G0320	27705000	0	#NUM!	#NUM!
Q9W384		dalao	0	0	#DIV/0!	#DIV/0!
Q9W394			0	0	#DIV/0!	#DIV/0!
Q9W3C1;X2JD07	Polycomb protein l(1)G0020	l(1)G0020	0	0	#DIV/0!	#DIV/0!
Q9W3N9			0	0	#DIV/0!	#DIV/0!
Q9W3X8			0	0	#DIV/0!	#DIV/0!
Q9W3Y0	Zinc finger protein 593 homolog	CG3224	53672000	0	#NUM!	#NUM!
Q9W3Y3			0	0	#DIV/0!	#DIV/0!
Q9W401;Q9W401-2	Probable citrate synthase, mitochondrial	kdn	0	0	#DIV/0!	#DIV/0!
Q9W414		Rpt4	0	0	#DIV/0!	#DIV/0!
Q9W423		schlank	25370000	0	#NUM!	#NUM!
Q9W485		IntS6	0	0	#DIV/0!	#DIV/0!
Q9W4H8		Pp2C1	0	0	#DIV/0!	#DIV/0!
Q9W4J4			0	0	#DIV/0!	#DIV/0!
Q9W4U8			0	0	#DIV/0!	#DIV/0!
Q9W4W7		EG:100G10.6	0	0	#DIV/0!	#DIV/0!
X2JAA8;Q9W517;Q9W517-2	Protein wings apart-like	wapl	0	0	#DIV/0!	#DIV/0!
Q9W542		mip130	0	48344000	#DIV/0!	∞
Q9W585		Rab27	0	0	#DIV/0!	#DIV/0!
X2JA43;Q9W590	Large subunit GTPase 1 homolog	Ns3	0	0	#DIV/0!	#DIV/0!
R9Q794;Q9W5R8	60S ribosomal protein L5	RpL5	0	77982000	#DIV/0!	∞
Q9W5W9		Phf7	0	0	#DIV/0!	#DIV/0!
Q9XZ29	Kinesin-like protein	Klp3A	0	36418000	#DIV/0!	∞
Q9XZ34		Rif1	0	0	#DIV/0!	#DIV/0!
Q9Y0Z1		BcDNA.LD23876	0	0	#DIV/0!	#DIV/0!
A0A0B4K6S1;A0A0B4K6F4;Q8SZN9;E0R905;Q7KSP5		l(3)neo38;l(3)neo38-RA	0	0	#DIV/0!	#DIV/0!
Q9VKR2		CG17118	30715000	0	#NUM!	#NUM!
Q9W0S5		miple1	115790000	0	#NUM!	#NUM!
Q9VRL1		Uev1A	0	141140000	#DIV/0!	∞
Q8IRS7;O97428		cib	0	34698000	#DIV/0!	∞
Q86BP9;X2J8K5			0	0	#DIV/0!	#DIV/0!
O46079		EG:39E1.2	0	57463000	#DIV/0!	∞
Q9VEP9			91145000	0	#NUM!	#NUM!
Q9VAI4			0	0	#DIV/0!	#DIV/0!
Q9VWS2	Nucleoporin NUP53		0	97118000	#DIV/0!	∞
Q24044		fzy	0	0	#DIV/0!	#DIV/0!
Q9VAA9			40886000	0	#NUM!	#NUM!
Q9VGI8	Bloom syndrome protein homolog	Blm	122960000	0	#NUM!	#NUM!
M9PJC7;P13709;M9PE02;E1JJJ8;M9PGM8;P13709-2	Homeotic protein female sterile	fs(1)h	101150000	0	#NUM!	#NUM!
Q9VMG7		Muc26B	0	190870000	#DIV/0!	∞
P35875-3;P35875;P35875-2	Poly [ADP-ribose] polymerase	Parp	70254000	0	#NUM!	#NUM!
Q9VM69		nop5	59119000	0	#NUM!	#NUM!
Q9VEH0;Q960Y8		alt	89621000	0	#NUM!	#NUM!
E1JIR3;P23573	Cell division control protein 2 cognate	Cdk2;cdc2c	25761000	0	#NUM!	#NUM!
Q9W1A9	Histone acetyltransferase	enok	52644000	0	#NUM!	#NUM!
M9PGG8			85052000	0	#NUM!	#NUM!
Q9VIV0;M9PBE1			0	54164000	#DIV/0!	∞
A0A126GUT1;Q9VGS2	Translationally-controlled tumor protein homolog	Tctp	0	28149000	#DIV/0!	∞
Q9GQR5		stai	0	33116000	#DIV/0!	∞
A0A0B4KI24;Q27415-2;Q27415	Nucleoplasmin-like protein	Nlp	52277000	0	#NUM!	#NUM!
Q9VT75		vnc	0	86325000	#DIV/0!	∞
A0A0B4LGB9;A0A0B4LG88;Q9W255		qkr58E-1	0	0	#DIV/0!	#DIV/0!
Q53ZT0;Q24133	DnaJ protein homolog 1	DnaJ-1	55968000	0	#NUM!	#NUM!
X2J6D4;P84029	Cytochrome c-2	Cyt-c-p	34232000	0	#NUM!	#NUM!
Q9NHD5	Probable N-acetyltransferase san	san	0	50807000	#DIV/0!	∞
Q9VGP9		KP78a	0	65726000	#DIV/0!	∞
P18432	Myosin regulatory light chain 2	Mlc2	147820000	0	#NUM!	#NUM!
M9PGQ6;P39736	Puff-specific protein Bx42	Bx42	156730000	0	#NUM!	#NUM!
A0A0B4KFF0;P25822-2;P25822;A0A0B4KFX7;A0A0B4K612;P25822-3	Maternal protein pumilio	pum	0	0	#DIV/0!	#DIV/0!
A0A0B4LEV2;Q26454	DNA replication licensing factor MCM4	dpa	40110000	0	#NUM!	#NUM!
Q9V4D4		bip2	0	49919000	#DIV/0!	∞
Q8MLS2		Rpi	44474000	0	#NUM!	#NUM!
A0A0B4KG78;B7YZK4;A0A0B4JCT7;B7YZK5;Q7K1Q6;B7YZK6;A0A0B4KFV2		Jabba	76644000	0	#NUM!	#NUM!
Q9VL70		yip2	77514000	0	#NUM!	#NUM!
Q9VX94			0	229930000	#DIV/0!	∞
Q7YU05;Q9W4H6;Q7KVX1	Pyruvate dehydrogenase E1 component subunit alpha	l(1)G0334	95043000	0	#NUM!	#NUM!
B7Z0E2;M9ND61;Q9VSK3		Unr	52786000	0	#NUM!	#NUM!
M9PBZ9;P48598-2;P48598	Eukaryotic translation initiation factor 4E	eIF-4E	71349000	0	#NUM!	#NUM!
Q8IPB9;M9PCL9;Q9VKX1;M9PFI0;M9MRH8;M9PB92		Cnot4	0	0	#DIV/0!	#DIV/0!
P82890	Low molecular weight phosphotyrosine protein phosphatase 1	primo-1	0	75548000	#DIV/0!	∞
X2JAB9;O46037	Vinculin	Vinc	0	0	#DIV/0!	#DIV/0!
Q9V429-2	Thioredoxin-2	Trx-2	0	0	#DIV/0!	#DIV/0!
Q9VB22		pins	0	48291000	#DIV/0!	∞
X2JB48;Q26365-2;Q26365	ADP,ATP carrier protein	sesB	100090000	0	#NUM!	#NUM!
Q9VKI8			82470000	0	#NUM!	#NUM!
Q9VAC1			74096000	0	#NUM!	#NUM!
A1A6X5;A8JNH4		CG34267-RA;CG34268-RA	179330000	0	#NUM!	#NUM!
O02649;Q9VMN5	60 kDa heat shock protein, mitochondrial;60 kDa heat shock protein homolog 2, mitochondrial	Hsp60;Hsp60C	0	69472000	#DIV/0!	∞
Q9VPX7;Q9VPX6	Adenylyl cyclase-associated protein	capt	125970000	0	#NUM!	#NUM!
P46863;Q7KVC2	Bipolar kinesin KRP-130;Kinesin-like protein	Klp61F;CG32318-RA	44031000	0	#NUM!	#NUM!
A0A0B4LIF3;A0A0B4KGH5;Q86NP2	Negative elongation factor A	Nelf-A	0	105760000	#DIV/0!	∞
P53501	Actin-57B	Act57B	723880000	0	#NUM!	#NUM!
A0A0B4KH09;A0A0B4K6L6;A0A0B4LHP1;A0A0B4JD02;A0A0B4JDF1;P16371-2;P16371	Protein groucho	gro	0	0	#DIV/0!	#DIV/0!
A0A0B4LFE1;Q7K5M2			0	0	#DIV/0!	#DIV/0!
Q7K5N4	Ubiquitin carboxyl-terminal hydrolase calypso	calypso	0	0	#DIV/0!	#DIV/0!
Q9W445	Malignant T-cell-amplified sequence 1 homolog	MCTS1	49385000	0	#NUM!	#NUM!
Q9VWP5;R9PY26			0	27366000	#DIV/0!	∞
M9PID3;M9PG82;M9PG20;Q9VPB0		HIPP1	43253000	0	#NUM!	#NUM!
Q9W3G1			0	0	#DIV/0!	#DIV/0!
Q9VVL7	Dihydrolipoyl dehydrogenase		133850000	0	#NUM!	#NUM!
Q9W3W1;A8JV09;D6W4T8	Coronin	pod1	59394000	0	#NUM!	#NUM!
Q9VB04;Q7KRX5;A0A0B4KH64		btz	35716000	0	#NUM!	#NUM!
Q9VUH8		Tdrd3	135420000	0	#NUM!	#NUM!
P48148	Ras-like GTP-binding protein Rho1	Rho1	38529000	0	#NUM!	#NUM!
Q95TZ7;Q8IQB4;Q9VSN2;Q058U1;E1JI73;Q86BH6;E1JI76		Zasp66	131100000	0	#NUM!	#NUM!
Q9VVC5;Q8IQQ0;A8JNU6		Nc73EF	112360000	0	#NUM!	#NUM!
M9PFZ6;P02574	Actin, larval muscle	Act79B	666830000	0	#NUM!	#NUM!
B9EQV5;M9NH07;P19351-12;P19351-5;P19351-4	Troponin T, skeletal muscle	up	134510000	0	#NUM!	#NUM!
Q9VBN5	60S ribosomal protein L27	RpL27	106220000	0	#NUM!	#NUM!
Q9W3D1		Caf1-180	48181000	0	#NUM!	#NUM!
Q9VVC9			0	0	#DIV/0!	#DIV/0!
M9NEV0;Q9VMJ7	Lysine-specific demethylase lid	lid	0	68774000	#DIV/0!	∞
O16810	Origin recognition complex subunit 1	Orc1	46244000	0	#NUM!	#NUM!
Q9W3K3			0	0	#DIV/0!	#DIV/0!
Q9VH89	Protein dalmatian	dmt	0	0	#DIV/0!	#DIV/0!
A4V1N9;P35416	Paramyosin, short form	Prm	44865000	0	#NUM!	#NUM!
Q9VJG2			0	0	#DIV/0!	#DIV/0!
Q9VC60			0	99127000	#DIV/0!	∞
Q9VQK5			47868000	0	#NUM!	#NUM!
M9PBZ3;M9PBJ8;M9NCM6;M9PDR5;Q8SX83-4;Q8SX83-2;Q8SX83-3;Q8SX83	Protein split ends	spen	38311000	0	#NUM!	#NUM!
A0A0B4LG45;A1ZBW6			0	33148000	#DIV/0!	∞
Q9VT00		Jarid2	0	0	#DIV/0!	#DIV/0!
Q6NR22			0	0	#DIV/0!	#DIV/0!
Q9W3W6			48338000	0	#NUM!	#NUM!
Q9VYW4			0	0	#DIV/0!	#DIV/0!
A0A0B4LEU5;Q961B8;A1Z8R2		ADD1	0	76388000	#DIV/0!	∞
Q9NG98	DNA topoisomerase 3-alpha	Top3alpha	0	122850000	#DIV/0!	∞
Q9W124			0	45012000	#DIV/0!	∞
Q9VL75		Bka	0	429270000	#DIV/0!	∞
Q9W229	40S ribosomal protein S24	RpS24	198980000	1112200000	2.48272	2.48272
M9PG47;P13008	40S ribosomal protein S26	RpS26	4728200000	23049000000	2.28534	2.28534
M9PG09;Q9VNS3			156460000	687670000	2.13592	2.13592
Q9VQZ8			18624000	81700000	2.13317	2.13317
Q7JUW8			148880000	644520000	2.11408	2.11408
A0A0B4LFD9;Q8T3U2	40S ribosomal protein S23	RpS23	767230000	2960500000	1.94811	1.94811
X2JFW6;Q9VX35			71368000	272130000	1.93095	1.93095
C6SUW3;P55935;Q95RG1	40S ribosomal protein S9	RpS9	16261000	61194000	1.91197	1.91197
M9MRF0			1033100000	3692800000	1.83774	1.83774
Q9VDH8		RpS30	383050000	1243600000	1.69892	1.69892
Q9W2X6		ATPsyndelta	24324000	72620000	1.57799	1.57799
O16130	60S ribosomal protein L39	RpL39	6857600000	20125000000	1.55321	1.55321
E1JHR5;P15007-2;P15007	Enolase	Eno	53817000	153590000	1.51295	1.51295
Q9VFF2		CG33332-RA	104370000	294960000	1.49881	1.49881
Q9VAW1;Q9VAW2		Moca-cyp	699650000	1961700000	1.4874	1.4874
Q9VN39			1555600000	4359800000	1.48679	1.48679
Q9VYY7;Q960N6;M9PHL2		HP5	59786000	160970000	1.42891	1.42891
E2QD64;Q7K4H4	Bifunctional lysine-specific demethylase and histidyl-hydroxylase NO66	CG2982	42739000	109600000	1.35862	1.35862
P17704	40S ribosomal protein S17	RpS17	48141000	122860000	1.35168	1.35168
Q9VZE6	Ribosome biogenesis protein BRX1 homolog	CG11583	23102000	57621000	1.31858	1.31858
O76994		Ip259	983890000	2447900000	1.31498	1.31498
Q8I937			53348000	132480000	1.31227	1.31227
M9PC85;Q9V3V0		x16	559200000	1360700000	1.28291	1.28291
P48375	12 kDa FK506-binding protein	FK506-bp2	93180000	226620000	1.28218	1.28218
Q9VZ62		feo	39256000	95390000	1.28092	1.28092
Q9XYZ6			221370000	536890000	1.27817	1.27817
A0A0B4JD11;Q9NJH0	Elongation factor 1-gamma	Ef1gamma	62757000	152150000	1.27765	1.27765
E2QCP0;P84249;P02299	Histone H3;Histone H3.3	His3.3A;His3	1469200000	3533200000	1.26594	1.26594
Q9VC08		Mink	93601000	213350000	1.18863	1.18863
Q8SY39		CG6994	83522000	187760000	1.16866	1.16866
A4V391;P12613	T-complex protein 1 subunit alpha	T-cp1	61558000	137440000	1.15878	1.15878
Q9W499		RpL35	250510000	558760000	1.15736	1.15736
Q9VY08		CG9518-RA	92608000	206280000	1.1554	1.1554
Q7JV23;A1Z784;A8DY67		ACC	704970000	1567700000	1.15302	1.15302
M9PEA6;O76927-2;O76927	40S ribosomal protein S21	RpS21	18284000	40604000	1.15104	1.15104
A4V4A1;Q960Z0	Kinesin-like protein;Kinesin-like protein Klp10A	Klp10A	139790000	309310000	1.14579	1.14579
Q9W2N6			117220000	255110000	1.1219	1.1219
P54622	Single-stranded DNA-binding protein, mitochondrial	mtSSB	103800000	222780000	1.10181	1.10181
Q9VU35;Q9VFN5			15013000	32120000	1.09726	1.09726
Q9V9Z9	Probable rRNA-processing protein EBP2 homolog	CG1542	30845000	65856000	1.09428	1.09428
Q8SZ23			109290000	233310000	1.09409	1.09409
Q9VNN7		Osi15	2443300000	5184800000	1.08546	1.08546
A0A023GQA5;P24156	Protein l(2)37Cc	l(2)37Cc	44771000	95001000	1.08538	1.08538
Q9W526		EG:67A9.2	813060000	1721700000	1.0824	1.0824
X2JG50;Q9VWE6	Protein ELYS homolog	CG14215	46109000	97541000	1.08096	1.08096
Q9VCD4;Q4V5H0			1130400000	2382300000	1.07552	1.07552
P41094	40S ribosomal protein S18	RpS18	15655000	32819000	1.06791	1.06791
Q9VW15	Histone-lysine N-methyltransferase ash1	ash1	179150000	375110000	1.06615	1.06615
X2JEM4;Q9W334	40S ribosomal protein S28	RpS28b	121970000	255050000	1.06425	1.06425
A0A0B4K6N1;Q8MLY8	40S ribosomal protein S8	RpS8	31379000000	64844000000	1.04717	1.04717
Q9VNE0			442560000	908200000	1.03714	1.03714
Q9XZ22			136970000	280760000	1.03548	1.03548
Q7JZW2;A1ZAH8		RpS15	313180000	635300000	1.02045	1.02045
Q7K5K9		S-Lap8	50962000	102960000	1.01459	1.01459
Q9VJ12		Acn	113230000	227640000	1.0075	1.0075
X2JEW2;Q9VYA7	RRP12-like protein	CG2691	139050000	278300000	1.00104	1.00104
Q9VN31		Fip1	1157200000	2311400000	0.998129	0.998129
Q8SWS7		vito	737590000	1469400000	0.994336	0.994336
Q9W363		mxc	55616000	110470000	0.990083	0.990083
M9PH59;Q9VXX8	Ribosomal protein L37;Probable 60S ribosomal protein L37-A	RpL37a	29392000000	57624000000	0.971246	0.971246
P21187	Polyadenylate-binding protein	pAbp	850640000	1666800000	0.97046	0.97046
Q7K2B0	Ribosomal RNA-processing protein 8	CG7137	54566000	105780000	0.954993	0.954993
M9NDW5;Q9VY64			37071000	70332000	0.92389	0.92389
Q9VYE9		CG1622-RA	4183500000	7869800000	0.911617	0.911617
Q9VXR5			186630000	348840000	0.902385	0.902385
P48159	60S ribosomal protein L23	RpL23	111110000	207180000	0.898896	0.898896
Q9VNM9		Osi9	186280000	346230000	0.894258	0.894258
M9NG39;P41073-3;P41073	Zinc finger protein on ecdysone puffs	Pep	237060000	440600000	0.894217	0.894217
X2JGM9;P41042	40S ribosomal protein S4	RpS4	300920000	557860000	0.890523	0.890523
P29327	40S ribosomal protein S6	RpS6	19936000000	36826000000	0.885349	0.885349
M9PBM1;Q94535	Splicing factor U2af 38 kDa subunit	U2af38	34721000	63867000	0.879262	0.879262
Q8IR57			4508300000	8262200000	0.873942	0.873942
X2JE06;Q9VJY6	60S ribosomal protein L24	RpL24	652400000	1194700000	0.87282	0.87282
P55830;P55830-2	40S ribosomal protein S3a	RpS3A	619100000	1133400000	0.872413	0.872413
X2JCX8;P14130	40S ribosomal protein S14	RpS14b;RpS14a	1869700000	3421200000	0.871696	0.871696
Q8MT06	Guanine nucleotide-binding protein-like 3 homolog	Ns1	6378200000	11626000000	0.866134	0.866134
Q7JRH5			87409000	158850000	0.861811	0.861811
M9NEQ9;Q9VWG3	40S ribosomal protein S10b	RpS10b	532150000	966210000	0.860504	0.860504
M9PBX0;P42003	Mothers against decapentaplegic homolog;Protein mothers against dpp	Mad	38479000	69267000	0.848097	0.848097
Q9V3Y5		BcDNA.LD23634	159220000	286070000	0.845347	0.845347
Q7K3M5		Dhx15	55898000	100320000	0.843741	0.843741
P15619	Serendipity locus protein H-1	wdn	35300000	63199000	0.840234	0.840234
Q9VTR6		prc	3476200000	6201200000	0.835036	0.835036
Q9VX98	Density-regulated protein homolog	DENR	65332000	116150000	0.830127	0.830127
Q9W3M7			94442000	167440000	0.826144	0.826144
Q9VXK5	Putative rRNA methyltransferase		6807900000	11951000000	0.81185	0.81185
G3M3A2;Q06559	40S ribosomal protein S3	RpS3	231110000	405650000	0.811656	0.811656
Q9VHC0		RnpS1	79734000	139320000	0.805135	0.805135
Q9VQ40			202830000	354180000	0.804212	0.804212
B7Z0D7;Q9VSE1			26681000	46435000	0.7994	0.7994
Q95RB1			295620000	513460000	0.796508	0.796508
Q9VM49		Caper	2152600000	3728500000	0.792515	0.792515
M9PIM0;O61231	60S ribosomal protein L10	RpL10	3458300000	5978500000	0.789721	0.789721
Q9VLT7		RpL36A	8371000000	14461000000	0.788695	0.788695
Q27294;M9PH94	RNA-binding protein cabeza	caz	683280000	1178200000	0.786036	0.786036
Q9VJ14		mib2	51141000	87582000	0.776154	0.776154
A0A0B4JDC3;Q9VGU5	Tetratricopeptide repeat protein 14 homolog	CG6621	282610000	482940000	0.773031	0.773031
P12297;M9MS02;P12297-3	Protein suppressor of white apricot	su(w[a])	1865100000	3166400000	0.763591	0.763591
Q9VVZ4			4817200000	8143300000	0.757419	0.757419
Q9VUB5		upSET	66120000	111560000	0.754661	0.754661
Q8IR01			4717500000	7935700000	0.750335	0.750335
A8Y560;O17445	Ribosomal protein L15;60S ribosomal protein L15	RpL15	294430000	492910000	0.7434	0.7434
A0A0B4KFZ9;P84040	Histone H4	His4r;His4	478750000	798440000	0.737912	0.737912
Q9XZ21		snama	26321000000	43868000000	0.736955	0.736955
Q9VK18			48247000	79076000	0.712801	0.712801
Q9VSM6;Q9VSM7		S-Lap1;S-Lap2	137120000	223850000	0.707093	0.707093
M9PEY6;Q9VM71	5-3 exoribonuclease 2 homolog	Rat1	89565000	145970000	0.704665	0.704665
Q9V3H9		Nab2	860060000	1398400000	0.701268	0.701268
X2JCS6;P46223	60S ribosomal protein L7a	RpL7A	265620000	431550000	0.700164	0.700164
Q6NQY9			34177000	55288000	0.693941	0.693941
M9PHM6;Q9VS34	60S ribosomal protein L18	RpL18	389590000	630100000	0.693624	0.693624
M9PB84;P31009	40S ribosomal protein S2	RpS2	399390000	641660000	0.684011	0.684011
A0A0B4LH25;Q9W2K4;A8DYK5			44880000	72034000	0.682605	0.682605
Q9VM07			60876000	96976000	0.671754	0.671754
Q9VQZ5		CG15432-RA	117170000	186170000	0.668017	0.668017
A1ZBE9			22459000	35596000	0.664421	0.664421
Q9V3E7		Ref1	1666700000	2639000000	0.662997	0.662997
A0A0B4KHD9;A0A0B4KHS5;Q9VC90;A0A0B4KI02;Q8IGI0			150170000	235070000	0.646494	0.646494
A8DZ29;O61380		eIF4G	938470000	1468100000	0.645568	0.645568
A0A0B4KGY9;A0A0B4K6K8;Q9VBQ1;A0A0B4KHV4;Q8IMS8		msi	36449000	56861000	0.64156	0.64156
Q9W0S4;M9PE21;M9PDI0		miple2	50486000	78731000	0.641048	0.641048
X2J950;Q03334	40S ribosomal protein S13	RpS13	26753000	41702000	0.640416	0.640416
D1Z3A1;Q9VZS5	60S ribosomal protein L28	RpL28	58047000	89811000	0.629671	0.629671
Q7K1H5			2533900000	3910200000	0.625883	0.625883
E1JHA4;P48809	Heterogeneous nuclear ribonucleoprotein 27C	Hrb27C	334390000	515840000	0.625392	0.625392
P48588	40S ribosomal protein S25	RpS25	130330000	200400000	0.620713	0.620713
Q9VBU9	40S ribosomal protein S27	RpS27	276870000	423780000	0.614107	0.614107
P41093	60S ribosomal protein L18a	RpL18A	163020000	247930000	0.604884	0.604884
Q9VEB3	Ribosome production factor 2 homolog	CG7993	116670000	177350000	0.604166	0.604166
P25171	Regulator of chromosome condensation	Rcc1	157110000	237760000	0.597731	0.597731
A0A0B4KGU4;Q9VHP0	ATP-dependent RNA helicase bel	bel	636680000	963250000	0.597342	0.597342
Q9VLX2			297390000	449220000	0.595066	0.595066
Q9VMZ6		TwdlG	36469000	54943000	0.591265	0.591265
Q9VES0		CG10324-RA	4927800000	7355000000	0.577782	0.577782
Q7K5M0		scaf	113830000	169780000	0.576786	0.576786
A0A0B4KHX2;Q3LHL9;Q3LHL9-3	Protein winged eye	wge	42132000	62725000	0.574124	0.574124
Q500X4		S-Lap7	126130000	187740000	0.573825	0.573825
M9PIA6;E1JI46;Q59E34;O97159	Chromodomain-helicase-DNA-binding protein Mi-2 homolog	Mi-2	244760000	362310000	0.565857	0.565857
X2JIQ5;Q9W3W8	60S ribosomal protein L17	RpL17	999750000	1475800000	0.561858	0.561858
X2JF59;Q9V3P0	Peroxiredoxin 1	Jafrac1	110330000	162270000	0.556571	0.556571
Q8IRV3;Q8IRV2;M9PGW5;Q9W4V1		EG:100G7.6	90688000	132720000	0.549402	0.549402
Q9VL63	UPF0430 protein CG31712	CG31712	10070000000	14726000000	0.548302	0.548302
Q27237;A0A0B4K7M9;D3DN23;Q7KVH7;Q27237-2	Protein tumorous imaginal discs, mitochondrial	l(2)tid;l(2)tid-RA	77368000	113140000	0.5483	0.5483
Q9VXE5	Serine/threonine-protein kinase PAK mbt	mbt	104400000	152290000	0.544699	0.544699
M9PI89;M9PFT9;O96433-2;O96433	Cyclin-T	CycT	48419000	70462000	0.541272	0.541272
A0A0B4LFF9		Inr-a	306060000	442390000	0.531504	0.531504
Q9VTR8;M9PF73			84605000	122270000	0.531256	0.531256
A4V303;P48605	T-complex protein 1 subunit gamma	Cctgamma	162630000	233340000	0.52084	0.52084
Q9VVU4			3235100000	4637900000	0.519661	0.519661
A0A0B4K891;Q7K581			227550000	325970000	0.518556	0.518556
A0A0B4JD46;Q8T8R1	CCHC-type zinc finger protein CG3800	CG3800	14841000000	20999000000	0.500732	0.500732
Q9W1V3	rRNA 2-O-methyltransferase fibrillarin	Fib	1809500000	2556700000	0.498692	0.498692
Q7JYK1;P18101	Ubiquitin-60S ribosomal protein L40;Ubiquitin;60S ribosomal protein L40	RpL40	192800000	272260000	0.49788	0.49788
O97064		Ccp84Ag	40426000000	57038000000	0.49664	0.49664
M9PGG0;M9PG88;M9PIL3;Q9VNS2;A8JNX0		ArfGAP3	94981000	133920000	0.495661	0.495661
Q9W0A8		RpL23A	21633000000	30485000000	0.494866	0.494866
Q9VI82	Nucleolar complex protein 3 homolog	CG1234	468290000	657690000	0.490006	0.490006
Q9VTP4	60S ribosomal protein L10a-2	RpL10Ab	40522000	56895000	0.489596	0.489596
A4V2K7;P22058	Chromosomal protein D1	D1	1088900000	1505500000	0.467371	0.467371
Q9VJ74			4406300000	6068700000	0.46182	0.46182
Q9VIE6	Protein MCM10 homolog	Mcm10	34319000	47246000	0.461185	0.461185
Q9VQF5		Cwc25	9495300000	13057000000	0.459538	0.459538
M9MRC9;P41092	60S ribosomal protein L27a	RpL27A	759870000	1042300000	0.455946	0.455946
M9PG50;Q9VP22	Cyclin-dependent kinase 12	Cdk12	241520000	328940000	0.445682	0.445682
Q961C3;Q9VH75;E1JIH4			395980000	539030000	0.444938	0.444938
Q9VL71		Srp54	56680000000	77032000000	0.442618	0.442618
A1Z987;B3DN53		Cap-G	54874000	74504000	0.441195	0.441195
Q9VDE5	Protein Peter pan	ppan	236500000	320110000	0.436728	0.436728
A1ZBV0			520590000	697940000	0.422955	0.422955
Q9VGF9		aurA	170800000	228630000	0.420707	0.420707
Q9W074		HBS1	59215000	79248000	0.420412	0.420412
A0A0B4LGS4;P54611	V-type proton ATPase subunit E	Vha26	69673000	93162000	0.419142	0.419142
Q9VB74	UPF0396 protein CG6066	CG6066	38934000000	51759000000	0.410779	0.410779
A0A0B4JD48;Q95029-2;Q95029	Cathepsin L;Cathepsin L heavy chain;Cathepsin L light chain	Cp1	127820000	169800000	0.409723	0.409723
P02283	Histone H2B	His2B	4185300000	5531800000	0.402418	0.402418
A1Z909		CG8545-RA	35548000	46837000	0.39788	0.39788
Q9VY00		CG9503-RA	35354000	46461000	0.394147	0.394147
Q9VCP0-2;Q9VCP0	Transcription elongation factor B polypeptide 3	EloA	107820000	140680000	0.383792	0.383792
A4V4A5;Q9VZ23	GTP-binding nuclear protein Ran	Ran;ran	330170000	428670000	0.376658	0.376658
P34739	Transcription termination factor 2	lds	26008000	33676000	0.372765	0.372765
Q9Y145;X2JAG8;X2JG22;M9PGI7		BcDNA.GH04978	947840000	1225000000	0.370066	0.370066
Q24368	Chromatin-remodeling complex ATPase chain Iswi	Iswi	76105000	98159000	0.367129	0.367129
M9PEB0;B7Z0B5;Q8SXX8			322210000	414380000	0.362953	0.362953
Q9VAF3			37010000	47529000	0.360893	0.360893
Q9VC54			1565300000	2009400000	0.360326	0.360326
Q9VNG4;Q7KTT0		Xe7	56081000	71891000	0.358299	0.358299
Q9VZG1		Cpr64Ab	355300000	455050000	0.356987	0.356987
Q7KU01;Q9VPU9		PNUTS	160670000	205360000	0.354055	0.354055
P23572	Cyclin-dependent kinase 1	cdc2	64127000	81876000	0.352509	0.352509
Q9VVZ5			712590000	908570000	0.350525	0.350525
P32234	GTP-binding protein 128up	128up	58763000	74868000	0.349441	0.349441
Q8T6B9	Poly(U)-binding-splicing factor half pint	pUf68	92110000	116890000	0.343722	0.343722
P61857	Tubulin beta-2 chain	betaTub85D	43528000	55016000	0.337908	0.337908
Q9VHE5		RpL34b	946890000	1193300000	0.333688	0.333688
Q9VHC7;A0A0B4K6Z1		rump	175830000	221560000	0.333516	0.333516
Q9VDS6	Surfeit locus protein 6 homolog	Surf6	9370700000	11781000000	0.330233	0.330233
M9PBH8;Q8IRH5-2;Q8IRH5	Zinc finger protein CG2199	CG2199	121550000	152310000	0.325461	0.325461
Q7K7A9	Flap endonuclease 1	Fen1	113890000	141760000	0.315809	0.315809
P27864;B7YZZ9	Recombination repair protein 1	Rrp1	817710000	1015400000	0.312387	0.312387
Q7JQN4		Rs1	1040400000	1291900000	0.312356	0.312356
Q9W1I6		ytr	52976000000	65451000000	0.305076	0.305076
Q960D3;Q9VBX3		vig2	483890000	595860000	0.300294	0.300294
L0MLQ9;Q8IH18		4E-T	135160000	165670000	0.293644	0.293644
Q7JUM5;E1JH39;A1Z8Q7;A5YTR9		MCPH1	38128000	46479000	0.285728	0.285728
B7Z0I8			119620000	145610000	0.283651	0.283651
Q9W149		CG11414-RA	128330000	155930000	0.28104	0.28104
Q9V3V3	Protein-tyrosine-phosphatase	Pez	140840000	170880000	0.278926	0.278926
Q9VV52		RAF2	85094000	103040000	0.276075	0.276075
Q0KI97			41609000	50375000	0.275812	0.275812
Q9VNN6		Osi14	571700000	691090000	0.273615	0.273615
Q7KSU6;Q9VHN7			339610000	409550000	0.270161	0.270161
A0A0B4LG52;Q9W237	40S ribosomal protein S16	RpS16	164640000	198100000	0.266914	0.266914
Q7YZ99;Q9W0B0			66098000000	79455000000	0.265531	0.265531
E1JHV7;M9PBG5;M9PE12;E1JHV6;M9PDH1;Q9W0T1-4;Q9W0T1-3;Q9W0T1-2;Q9W0T1	Nucleosome-remodeling factor subunit NURF301	E(bx)	146860000	176280000	0.263427	0.263427
Q9VR99	Cactin	cactin	1833300000	2200400000	0.263323	0.263323
Q9V468;Q9V468-2	Zinc finger matrin-type protein CG9776	CG9776	8364800000	10026000000	0.261343	0.261343
Q9VGA3			1756000000	2104700000	0.261322	0.261322
Q9VPL6;M9NEL3;M9NDB7;Q9VPL9;M9NCY5;B7Z002		kis	71084000	84934000	0.256817	0.256817
Q9VNE2	Protein krasavietz	kra	100230000	119540000	0.254179	0.254179
Q7KN62;A0A0B4LFZ4;Q7KN62-3;Q7KN62-2	Transitional endoplasmic reticulum ATPase TER94	TER94	78599000	93625000	0.252383	0.252383
Q7JRJ9;A0A0B4LFQ2		Incenp	105850000	125470000	0.245321	0.245321
A8JV18;Q9VXE6	Nuclear pore complex protein Nup153	Nup153	87996000	104120000	0.242737	0.242737
A1ZBU5		GNBP-like3	92532000	109050000	0.236965	0.236965
E1JGN7;A1ZBW1;A1ZBW0;A1ZBW4;A1ZBW3		bl	114240000	133140000	0.220876	0.220876
Q95RQ8;Q9W1N1		pita	129720000	150540000	0.214746	0.214746
X2JDP6;M9MRG2;Q8T079	Putative oxidoreductase GLYR1 homolog	CG4747	25436000	29489000	0.213305	0.213305
M9NDX3;Q494M1;P30189;Q8IR39;X2JKD2	DNA topoisomerase 1	Top1	2022700000	2340500000	0.210534	0.210534
Q9VDK7	Signal recognition particle subunit SRP72	Srp72	110480000	127720000	0.209199	0.209199
Q9VYM5		Cpr11A	57305000	66221000	0.208628	0.208628
P15357;Q9W418;A4V1F9;P0CG69;R9PY16	Ubiquitin-40S ribosomal protein S27a;Ubiquitin;40S ribosomal protein S27a;Polyubiquitin;Ubiquitin	RpS27A;Ubi-p5E;Ubi-p63E	1489000000	1715200000	0.204033	0.204033
Q9VJZ7	Ribosomal RNA processing protein 1 homolog	Nnp-1	59650000	68698000	0.203746	0.203746
Q9VK69	T-complex protein 1 subunit delta		242080000	278630000	0.202867	0.202867
Q0E9B6	40S ribosomal protein S11	RpS11	1170300000	1346100000	0.201907	0.201907
Q9XZ03;M9PFR6		mbf1	1243400000	1427500000	0.1992	0.1992
Q8IRG6;Q8IRG6-2	FACT complex subunit spt16	dre4	2476300000	2833900000	0.194603	0.194603
Q9VL91		zf30C	70607000	80691000	0.192597	0.192597
Q8SWR8;A0A0B4LH64;Q8SWR8-2;Q8SWR8-3	Ataxin-2 homolog	Atx2	269750000	307000000	0.186616	0.186616
Q9VDQ3			24098000	27424000	0.186526	0.186526
Q9VD66		fit	117500000	133470000	0.183855	0.183855
Q95R35		S-Lap4	69780000	79129000	0.181393	0.181393
P52295	Importin subunit alpha	Pen	158280000	179470000	0.181264	0.181264
Q9V460-2;Q9V460	Transcription elongation factor SPT5	Spt5	36100000	40928000	0.181089	0.181089
P45594	Cofilin/actin-depolymerizing factor homolog	tsr	179740000	203220000	0.177131	0.177131
Q9VNZ2			177390000	199270000	0.1678	0.1678
A4V3J6;A4V3J5;P07909-3;P07909-4;P07909-2;P07909	Heterogeneous nuclear ribonucleoprotein A1	Hrb98DE	394170000	442370000	0.166436	0.166436
Q7KW02;X2JDX3;O46048		east	354020000	396980000	0.165235	0.165235
Q9XZS3	Translation machinery-associated protein 7 homolog	CG13364	56498000	63242000	0.162683	0.162683
Q9VDE9		RhoGAP93B	92171000	103000000	0.16026	0.16026
Q9VJ87	Pre-mRNA-splicing factor CWC22 homolog	ncm	2652500000	2963600000	0.159998	0.159998
B7Z0R6;Q0KI03;A4V3J9;P49762-3;P49762-2;A8JRF7;A0A0B4K6R9;A0A0B4K7Z3;Q8IML9;Q86B72;A0A0C4DHG9;Q86B73;P49762	Serine/threonine-protein kinase Doa	Doa	538180000	600360000	0.157739	0.157739
Q9VV38;Q0E8E2			416400000	462770000	0.152325	0.152325
X2J5G6;P32100	60S ribosomal protein L7	RpL7	489490000	542880000	0.149354	0.149354
E1JJ68;C7LAE4;P19109-3;P19109-4;P19109-2;P19109	ATP-dependent RNA helicase p62	Rm62;Rm62-RE	2894400000	3197000000	0.143454	0.143454
F2FB68;Q9VZI0;Q9I7T2;Q8IRC0;M9PEK8;M9PBN6;Q8IRB9;M9PE93;M9PHB1;A8JNK1;Q8IRC1		ens	756430000	835450000	0.143347	0.143347
Q9VTK9;M9PI17;Q8IQF8;M9PF61			103000000	113640000	0.141826	0.141826
Q9V9Z8			143850000	158540000	0.140282	0.140282
Q9V3G1	60S ribosomal protein L8	RpL8	745980000	821720000	0.13951	0.13951
A1Z8Q0		TwdlBeta	1859400000	2046800000	0.138533	0.138533
Q9VEJ1;A0A0B4KG60;A0A0B4KGU8		SF1	3202900000	3521200000	0.136688	0.136688
Q7KMJ6		nito	161980000	178000000	0.136062	0.136062
Q9VYK0;M9PGZ8		Smr	212600000	231350000	0.121936	0.121936
Q8MZI3;Q7KU78			272270000	295270000	0.116997	0.116997
Q8IPD5		Cpr31A	773640000	838790000	0.116647	0.116647
O16797	60S ribosomal protein L3	RpL3	1532700000	1655900000	0.11154	0.11154
M9PDG3;M9PD57;P40798-2;P40798	Protein shuttle craft	stc	110650000	119540000	0.11149	0.11149
A0A0B4KFB8;A0A0B4LGR1;Q9VI14;Q6NN86		CG15187	506610000	546500000	0.109346	0.109346
Q24154	60S ribosomal protein L29	RpL29	698630000	753520000	0.109117	0.109117
C9QP42;Q02748	Eukaryotic initiation factor 4A	eIF-4a	280010000	300780000	0.10323	0.10323
Q9VNI3	UPF0609 protein CG1218	CG1218	66521000	70940000	0.0927895	0.0927895
Q9W3Z5			397230000	422310000	0.0883278	0.0883278
A1Z7G2		CG14752-RA	394360000	418640000	0.0861969	0.0861969
Q7K3J0			176990000	187630000	0.0842227	0.0842227
E4NKG1;Q9I7D3	Caprin homolog	Capr	234380000	248100000	0.0820723	0.0820723
Q9VC45	Protein abnormal spindle	asp	48489000	51276000	0.0806262	0.0806262
A0A0B4LI25;P20480	Kinesin-like protein;Protein claret segregational	ncd	516290000	545440000	0.0792388	0.0792388
X2JAI4;Q9XYU1	DNA helicase;DNA replication licensing factor Mcm3	Mcm3	121130000	127600000	0.0750721	0.0750721
A1Z9L3		pea	1453400000	1527400000	0.0716461	0.0716461
Q9I7K0-5;Q9I7K0-4;Q9I7K0-6;Q9I7K0-2;Q9I7K0	Microtubule-associated protein Jupiter	Jupiter	447170000	469630000	0.0707012	0.0707012
M9MRW2;Q8IQM3;Q9VUR5;Q9VUR6;B7Z058		RhoGAP71E	40207000	42180000	0.0691124	0.0691124
Q9VUA0	G patch domain-containing protein 1 homolog	CG8833	17748000000	18597000000	0.0674135	0.0674135
A0A0B4KH25;P08985	Histone H2A;Histone H2A.v	His2Av	1387800000	1453600000	0.0668307	0.0668307
Q9VFT4		rin	1808600000	1889700000	0.0632838	0.0632838
Q8SWS3			18169000000	18946000000	0.0604143	0.0604143
Q9XZ57;Q7JZD3		Eb1	252330000	261820000	0.0532636	0.0532636
Q7KN75		Dp1	85043000	88099000	0.0509332	0.0509332
Q9W3C2	Uncharacterized protein CG1785	CG1785	257850000	267040000	0.0505238	0.0505238
Q9VVT4			203510000	210630000	0.0496112	0.0496112
Q9VNZ1			360470000	373030000	0.0494125	0.0494125
E1JGM9;Q963E6;Q6NPA6;Q9V8V8;A1ZBL5;A1ZBL7;Q7YU80;Q963E5;E1JGN0;A1ZBL9		par-1	225790000	233470000	0.0482556	0.0482556
Q86BS3		Chro	120140000	123580000	0.0407287	0.0407287
Q29QW0			357530000	367380000	0.0392088	0.0392088
Q9U3V9	Protein xmas-2	xmas-2	172410000	176860000	0.0367643	0.0367643
Q8IGY1;P06754-1;P06754;P06754-3;P49455-2;P49455;Q6NN28;A0A0B4KG06;P06754-5;A0A0B4K6Y8	Tropomyosin-1, isoforms 9A/A/B;Tropomyosin-1, isoforms 33/34	Tm1	411000000	421540000	0.0365311	0.0365311
Q0E8P1;Q9VIX6			363790000	372740000	0.0350638	0.0350638
Q8SY33-2;Q8SY33-3;Q8SY33	Protein Gawky	gw	67979000	69629000	0.0345992	0.0345992
Q9VWV6		Tsf1	53697000	54894000	0.031807	0.031807
M9PC89;P17133	U1 small nuclear ribonucleoprotein 70 kDa	snRNP-U1-70K	3416400000	3467600000	0.0214606	0.0214606
X2JC35;P49630	60S ribosomal protein L36	RpL36	28516000	28887000	0.0186488	0.0186488
Q9VQ76;M9PE28;E2QCS8		tho2	65298000	66011000	0.0156676	0.0156676
A1Z9S6;A1Z9S5		Su(var)2-HP2	186900000	188730000	0.0140572	0.0140572
Q9VL77			75346000	75660000	0.00599985	0.00599985
Q9VV29;Q9VV30			954950000	956220000	0.00191738	0.00191738
A0A0B4KI71;Q8IMF5;P23226-2;P23226-3;P23226	205 kDa microtubule-associated protein	Map205	5078700000	5066700000	-0.00341285	-0.00341285
Q9VY06		CG9514-RA	206730000	206030000	-0.00489334	-0.00489334
M9PFV9;P20232	Transcription elongation factor S-II	TfIIS	324300000	322410000	-0.00843253	-0.00843253
Q9VG78;A0A0B4K6G3		pps	144580000	143480000	-0.0110183	-0.0110183
P52304	Serine/threonine-protein kinase polo	polo	326030000	323200000	-0.0125775	-0.0125775
A4V0N4;Q27331	V-type proton ATPase catalytic subunit A isoform 2	Vha68-2	202520000	198720000	-0.0273273	-0.0273273
A0A0B4KGP8;Q24208;P45975	Eukaryotic translation initiation factor 2 subunit 3;Histone-lysine N-methyltransferase Su(var)3-9	eIF-2gamma;Su(var)3-9	45368000	44329000	-0.0334242	-0.0334242
A0A0B4LGZ7;Q9VGX3;B9EQU5	Protein anoxia up-regulated	fau;fau-RA	65217000	63694000	-0.0340906	-0.0340906
P09180	60S ribosomal protein L4	RpL4	429560000	418750000	-0.0367705	-0.0367705
Q9VV19		CG13046-RB	71925000	70026000	-0.0386026	-0.0386026
M9PHL0;M9PHZ0;M9PI16;Q9VWF2	Supporter of activation of yellow protein	e(y)3	98790000	96058000	-0.0404592	-0.0404592
P02255;Q4ABE3;Q4ABD8	Histone H1	His1;His1:CG33801;His1:CG33807	118640000000	114770000000	-0.0478449	-0.0478449
Q8MSC4		BigH1	5304300000	5131100000	-0.0478942	-0.0478942
A1Z7K6		CG8243-RA	81003000	78337000	-0.0482815	-0.0482815
A1Z968		NAT1	619710000	597960000	-0.0515443	-0.0515443
Q8SX89		kuk	107000000	102960000	-0.0555268	-0.0555268
Q9VXU3			114680000	110030000	-0.0597169	-0.0597169
D0Z760;P35820	Polycomb group protein Psc	Psc-RA;Psc	98538000	94246000	-0.0642488	-0.0642488
X2JDU0;P50882	60S ribosomal protein L9	RpL9	50684000	48307000	-0.0692981	-0.0692981
Q9VU43		SRm160	6490300000	6172600000	-0.0724069	-0.0724069
Q9VHB0			51852000	49294000	-0.0729876	-0.0729876
Q94901	RNA-binding protein lark	lark	219300000	207780000	-0.077849	-0.077849
Q9VXW2			105790000	98639000	-0.100973	-0.100973
F3YDH0;P29844	Heat shock 70 kDa protein cognate 3	Hsc70-3	84681000	78792000	-0.103989	-0.103989
Q9VV18			3850500000	3562700000	-0.112075	-0.112075
Q9VXW4;Q9VXW3		CG9123-RA	51219000	46835000	-0.129092	-0.129092
Q9VZC8			150510000	137570000	-0.129693	-0.129693
B7YZQ1;Q9W179;Q8MLP1;Q59E61;A4UZU8		slik	59368000	54171000	-0.132165	-0.132165
A1ZAK7;A1ZAK8;A1ZAK9		Psi	113840000	103850000	-0.132506	-0.132506
Q9VNY6			541040000	492310000	-0.136168	-0.136168
Q8IN02		Dph5	168700000	153490000	-0.136315	-0.136315
Q9VCY1			664690000	603160000	-0.140141	-0.140141
A0A0B4K7G4;P13469	DNA-binding protein modulo	mod	294320000	267040000	-0.14033	-0.14033
P20439-3;P20439-2;P20439	G2/mitotic-specific cyclin-B	CycB	169630000	153660000	-0.14265	-0.14265
Q2PDP6		CG12877-RC	106740000	96160000	-0.150592	-0.150592
Q9VLS0			73251000	65933000	-0.151848	-0.151848
Q9VT38			60335000	54252000	-0.153319	-0.153319
A1ZBD8			428540000	382990000	-0.162123	-0.162123
A0A0S0WNN6;Q9TVM2	Exportin-1	emb	59781000	53283000	-0.166012	-0.166012
Q24478	Centrosome-associated zinc finger protein CP190	Cp190	371930000	330160000	-0.171866	-0.171866
C7LA75;P11147	Heat shock 70 kDa protein cognate 4	Hsc70-4-RA;Hsc70-4	1792100000	1588500000	-0.173986	-0.173986
P35600	Replication factor C subunit 1	Gnf1	98275000	86930000	-0.17697	-0.17697
Q7K2S9		loopin-1	376570000	332720000	-0.178609	-0.178609
X2JEX8;P06607	Vitellogenin-3	Yp3	7209500000	6358400000	-0.181235	-0.181235
Q9VGL0			310980000	274260000	-0.181278	-0.181278
A4V3G8;Q7KRY6	Nucleosomal histone kinase 1	ball	1037200000	911580000	-0.186253	-0.186253
E1JH59;A1Z9E2;A1Z9E2-2	Protein lin-54 homolog	mip120	253630000	222510000	-0.188855	-0.188855
Q9VF92;A0A0B4KG69		ear	249110000	217930000	-0.192918	-0.192918
Q8SZK9		Clect27	224180000	195690000	-0.196088	-0.196088
Q9VRM6		l(3)psg2	313950000	272590000	-0.203802	-0.203802
Q9VEZ3;E1JIM4;A0A0B4K664;A0A0B4K700		msps	187990000	163210000	-0.203926	-0.203926
Q9VRP2			205300000	178160000	-0.20456	-0.20456
A1Z6I7		BubR1	61861000	53454000	-0.210732	-0.210732
Q9V426		vig	56946000	48890000	-0.220055	-0.220055
B7Z098;Q9VNX8	Eukaryotic translation initiation factor 2A	CG7414	125160000	107170000	-0.223872	-0.223872
O16102	Chromodomain-helicase-DNA-binding protein 3	Chd3	54166000	46208000	-0.229245	-0.229245
A1ZBT6;Q960E4			177490000	150610000	-0.23692	-0.23692
Q9VVU2		RpL26	360080000	305470000	-0.237287	-0.237287
Q9V3T8		SC35	103130000	87471000	-0.237587	-0.237587
A8JV07			122230000	103660000	-0.237739	-0.237739
E1JH57;Q7K3L1	Guanylate kinase-associated protein mars	mars	516600000	436480000	-0.243132	-0.243132
A1ZA23		CG8192-RA	185610000	156210000	-0.248788	-0.248788
Q7PLL3;Q7PLL1;Q8SYL3;L7EEF1		eIF-4B	275110000	231230000	-0.25068	-0.25068
O97062		Ccp84Ae	8552900000	7180500000	-0.252329	-0.252329
A0A0B4K7Y7;Q9VAW5;A0A0B4K6K9;Q9VAW5-1	La-related protein 1	larp	435720000	365420000	-0.253846	-0.253846
M9PHK2;Q0KHQ5;Q8IQW6;Q0KHQ5-2		Tao	401080000	336170000	-0.254699	-0.254699
P36241	60S ribosomal protein L19	RpL19	3036300000	2544600000	-0.254875	-0.254875
Q8SZM2			8710300000	7296900000	-0.255439	-0.255439
C6TP87;P08736	Elongation factor 1-alpha;Elongation factor 1-alpha 1	Ef1alpha48D-RA;Ef1alpha48D	59036000000	49015000000	-0.268372	-0.268372
Q9VK59			4397000000	3620800000	-0.280211	-0.280211
A0A126GUM8;A0A0B4K6T1;A0A0B4K7U5;E1JH02;Q86S05-3;Q86S05-2;A0A0B4KFC5;Q86S05;D0Z768	Protein lingerer	lig;lig-RA	282870000	232800000	-0.281048	-0.281048
Q960V1;Q0E8G1;M9PET3;M9PF79		simj	50584000	41558000	-0.283555	-0.283555
P54362;M9PJM7;M9PHJ5	AP-3 complex subunit delta	g	234400000	191950000	-0.288242	-0.288242
Q9VJ80			510760000	418040000	-0.289005	-0.289005
P29613;P29613-1	Triosephosphate isomerase	Tpi	81880000	66981000	-0.289759	-0.289759
A0A0B4LHK4;A0A0B4KHZ8;A0A0B4KHR8;A0A0B4K725;Q9VCA8	Ankyrin repeat and KH domain-containing protein mask	mask	146220000	119450000	-0.291734	-0.291734
Q9VUS0			83116000	67897000	-0.291778	-0.291778
A0A126GUS7;Q9NFU0-2;A0A0B4K618;Q9NFU0-3;Q9NFU0;A0A0B4KFN9;B3LF78;Q9NFU0-4	Fragile X mental retardation syndrome-related protein 1	Fmr1	535550000	436180000	-0.296098	-0.296098
X2JD55;P02843	Vitellogenin-1	Yp1	13094000000	10657000000	-0.297105	-0.297105
A0A0B4LGC0;A0A0B4LF88;Q9V6K1-2;Q9V6K1	Tripeptidyl-peptidase 2	TppII	46138000	37455000	-0.300797	-0.300797
A0A0B4KER6;A0A0B4KEW3;A0A0B4LGL0;A0A126GUN6;A1ZA47;G3JX27;A1ZA47-4;A1ZA47-5;A1ZA47-3;G3JX29	PDZ and LIM domain protein Zasp	Zasp52	556370000	450240000	-0.30535	-0.30535
Q7KV90;M9PBJ7;Q7KV89;Q7KV88;Q9W002;M9PH19		msn	138610000	111920000	-0.308563	-0.308563
Q7JR58			542360000	437680000	-0.309374	-0.309374
Q8SXM8;Q9W327	Lysine--tRNA ligase	Aats-lys	68642000	55393000	-0.309388	-0.309388
Q9VWF8			253710000	203980000	-0.314753	-0.314753
Q9VZF9		Cpr64Ad	42294000000	33951000000	-0.316999	-0.316999
H0RNN8;Q9VLK2	Ribosomal L1 domain-containing protein CG13096	CG13096-RA;CG13096	1665500000	1332200000	-0.322145	-0.322145
Q0E965;A0A0B4KF69;A1ZA05		SRPK	360400000	285750000	-0.334846	-0.334846
Q0E8J0		MEP-1	273920000	216920000	-0.336592	-0.336592
Q9VP57		pzg	1451800000	1148100000	-0.338594	-0.338594
Q9VC48	Methionine aminopeptidase 1		117670000	92904000	-0.340934	-0.340934
Q8MLV1-2;Q8MLV1	Lamin-B receptor	LBR	334970000	262670000	-0.35078	-0.35078
A0A0B4LIJ0;P48601	26S protease regulatory subunit 4	Rpt2	40979000	32124000	-0.351233	-0.351233
P61851;M9PF91	Superoxide dismutase [Cu-Zn]	Sod	76412000	59879000	-0.351749	-0.351749
Q9VKD8;Q95TU2			13716000000	10707000000	-0.357306	-0.357306
Q9V3Z9		BG:DS00180.3	3585700000	2798700000	-0.357498	-0.357498
A0A0B4K6U2;E1JIJ7;Q8INH9;A0A0B4K6G6;Q9VG05			141300000	109870000	-0.362964	-0.362964
Q7KMH9		wde	173440000	134770000	-0.363937	-0.363937
E1JGV6;O44081;A0A0B4K8B2;O44081-2	H/ACA ribonucleoprotein complex subunit 4	Nop60B	170750000	132450000	-0.366438	-0.366438
Q9V597	60S ribosomal protein L31	RpL31	379030000	293490000	-0.369001	-0.369001
Q8IMV6		Saf-B	1002400000	775890000	-0.369534	-0.369534
O62602		lic	94754000	73209000	-0.372166	-0.372166
Q8IMB8;Q1RKY9;Q8IMB9;L0MLJ3;Q9V4C1;H9XVM8;H9XVM9			97478000	75284000	-0.372733	-0.372733
E1JIK0;P48810;P48810-2	Heterogeneous nuclear ribonucleoprotein 87F	Hrb87F	158950000	122350000	-0.377559	-0.377559
Q9VJ86		bsf	39278000	30200000	-0.379173	-0.379173
Q9VCE3;Q8IMX4		Rox8	24725000	19003000	-0.379743	-0.379743
X2J5E8;Q9VL78	FK506-binding protein 59	FKBP59	113070000	86573000	-0.385227	-0.385227
Q9VBD8		TwdlO	352990000	269210000	-0.390895	-0.390895
A1ZB32			54019000	41086000	-0.39482	-0.39482
M9PCE0;Q01604	Phosphoglycerate kinase	Pgk	84313000	64051000	-0.396534	-0.396534
P50887	60S ribosomal protein L22	RpL22	6559800000	4979500000	-0.397651	-0.397651
Q7KN97;Q0E9E2	Pyruvate carboxylase	PCB	1034300000	783020000	-0.401534	-0.401534
Q9VNB9		RpL35A	149230000	112550000	-0.406972	-0.406972
P15348	DNA topoisomerase 2	Top2	210450000	158440000	-0.409541	-0.409541
Q9VEG6	Chorion peroxidase	Pxt	163320000	122600000	-0.413742	-0.413742
Q9VK58		Pih1D1	621830000	463800000	-0.423017	-0.423017
Q9I7P8;Q9VPB3;Q8IPU3			61163000	45438000	-0.42876	-0.42876
Q9XZ15		Osi6	61935000	45976000	-0.429874	-0.429874
Q9VGX3-3	Protein anoxia up-regulated	fau	467350000	346390000	-0.432106	-0.432106
M9PFZ1;Q7KTV5;M9MSM4;Q9VNX6		Nopp140	110830000	82063000	-0.433545	-0.433545
A0A0B4LGF8;P53777;B7YZP9	Muscle LIM protein 1	Mlp60A	175610000	129750000	-0.43664	-0.43664
M9NF18;Q9VYW5;M9NED4			310170000	227000000	-0.450367	-0.450367
Q32KD2	Histone-lysine N-methyltransferase eggless	egg	103620000	75233000	-0.461865	-0.461865
Q9VPN5		Hop	194420000	140770000	-0.465837	-0.465837
Q9VBZ5;A8JRA4;Q8IMU5		CG6422-RB	175400000	126590000	-0.470485	-0.470485
X2J5P0;Q9VKH9	Kinesin-like protein	cana	37740000	27225000	-0.471162	-0.471162
A1Z6H4;Q7K1T1		vlc	118750000	85634000	-0.471672	-0.471672
E2QD65;P39018	40S ribosomal protein S19a	RpS19a	1033500000	743790000	-0.474571	-0.474571
O76912		crm	37824000	27102000	-0.480903	-0.480903
M9PBL3;P02828	Heat shock protein 83	Hsp83	274370000	194830000	-0.493907	-0.493907
X2JFR1;Q04047;Q8IR16;Q04047-2	Protein no-on-transient A	nonA	377070000	267170000	-0.497074	-0.497074
M9PE74;Q9W2U7		nocte	2922800000	2063800000	-0.502048	-0.502048
Q9VXF8;Q7KUX7;Q8IR13;X2JC79		Rbp2	783330000	550730000	-0.508275	-0.508275
X2JB25;P02844	Vitellogenin-2	Yp2	13868000000	9740700000	-0.509662	-0.509662
Q9W1H3		Upf3	204800000	142550000	-0.522748	-0.522748
X2JEU3;Q9VZ00		CG1737-RA	1026200000	707340000	-0.536836	-0.536836
Q95TK5			80917000	55712000	-0.538455	-0.538455
Q9VUQ5;Q9VUQ5-2	Protein argonaute-2	AGO2	685530000	467700000	-0.551636	-0.551636
Q9W584;X2JDV3		mei-38	73490000	50010000	-0.555331	-0.555331
P06606	Tubulin alpha-4 chain	alphaTub67C	310670000	211280000	-0.556227	-0.556227
P55828	40S ribosomal protein S20	RpS20	420750000	285720000	-0.558361	-0.558361
X2JG10;X2JFQ1;Q9VWN4			117540000	79619000	-0.561967	-0.561967
Q9VV23			1214800000	820400000	-0.566319	-0.566319
Q9VNM3		Osi2	415950000	280810000	-0.566816	-0.566816
Q8T3Z4			99487000	67051000	-0.569249	-0.569249
M9PFF0;P41126	60S ribosomal protein L13	RpL13	212240000	142440000	-0.575342	-0.575342
P06605;P06603;P06604	Tubulin alpha-3 chain;Tubulin alpha-1 chain;Tubulin alpha-2 chain	alphaTub84D;alphaTub84B;alphaTub85E	975910000	653520000	-0.578517	-0.578517
Q9VZ60			87823000	58460000	-0.587149	-0.587149
X2JC31;P29742	Clathrin heavy chain	Chc	77641000	51195000	-0.600816	-0.600816
Q8IQU7;Q8IQU6		825-Oak	19743000000	12912000000	-0.612629	-0.612629
Q9VHK3;A0A0B4K6Y7;Q8INQ0;Q9VHK4;B7Z0U1;Q9VHK1;Q8MQQ3;A8JQV7		pyd	222210000	145310000	-0.61279	-0.61279
Q9VKD3	Probable cysteine desulfurase, mitochondrial	CG12264	129150000	83952000	-0.621411	-0.621411
Q9W4X7	Eukaryotic translation initiation factor 3 subunit G-1	eIF3-S4-1	107850000	69854000	-0.626612	-0.626612
Q9VNQ5			4205400000	2713800000	-0.631929	-0.631929
A0A0B4KI59;Q9VAC9			90574000	58407000	-0.632956	-0.632956
Q9V9W3;Q9V9W2		RpL6	4591000000	2942800000	-0.641619	-0.641619
Q9W0S7		Tudor-SN	508550000	323600000	-0.652178	-0.652178
A0A0B4KHJ7;Q9Y0I1	NuA4 complex subunit EAF3 homolog	MRG15	402430000	255590000	-0.654906	-0.654906
Q9VX15			29471000	18689000	-0.657107	-0.657107
Q9VTE2	Protein suppressor of underreplication	SuUR	233270000	147600000	-0.660308	-0.660308
M9NDA6;Q8I7C3;Q8I7C3-2;M9NFH3	LIM and SH3 domain protein Lasp	Lasp	347760000	219070000	-0.6667	-0.6667
Q8I0N3;Q9VBD9		TwdlL	3205400000	2013400000	-0.670871	-0.670871
Q7JRA5			153900000	96446000	-0.6742	-0.6742
P13060	Elongation factor 2	EF2	1709200000	1068600000	-0.677599	-0.677599
Q9VVZ6;Q9VVZ7		CG18294	16101000000	10059000000	-0.678663	-0.678663
A0A0B4KHP8;E1JIU3;A0A0B4KHY5;H0RNC3;Q9VCP1-2;Q9VCP1	Uncharacterized protein CG4449	CG4449-RA;CG4449	32963000	20585000	-0.679254	-0.679254
A8E6M1;A1ZBB4;E1JGL8			530870000	331100000	-0.681092	-0.681092
Q7K0D8		Nup50	83638000	52083000	-0.683346	-0.683346
P23128;P23128-2	Putative ATP-dependent RNA helicase me31b	me31B	425590000	265010000	-0.683417	-0.683417
A0A0B4LEV3;Q7JWR9	Zinc finger CCCH domain-containing protein 15 homolog	CG8635	74376000	46218000	-0.686382	-0.686382
Q9VC94			38860000	24098000	-0.689372	-0.689372
Q9VUC1;M9MSL3		Hsc70Cb	63927000	39495000	-0.694755	-0.694755
M9NE89;P08928	Lamin Dm0	Lam	855180000	526600000	-0.699521	-0.699521
Q9VXQ5		Tcp-1zeta	313460000	192770000	-0.701401	-0.701401
Q0KHZ6			132980000	81670000	-0.703331	-0.703331
Q9NBD7	CLIP-associating protein	chb	246540000	150740000	-0.709759	-0.709759
Q02427-1;Q02427	RNA-binding protein 1	Rbp1	262760000	160420000	-0.711892	-0.711892
Q9VU65;M9PCD6	POC1 centriolar protein homolog	Poc1	115010000	70044000	-0.715426	-0.715426
O97102	Small ubiquitin-related modifier	smt3	416820000	252200000	-0.724856	-0.724856
B7Z0B9;Q86NR7;Q9VRM2;B7Z0B7;B7Z0B8			148200000	89546000	-0.726845	-0.726845
A0A0B4LHS1;P06742;P06742-2	Myosin light chain alkali	Mlc1	118470000	71259000	-0.733378	-0.733378
A0A0B4K680;Q9VFK6	Histone-lysine N-methyltransferase pr-set7	pr-set7	26764000	16050000	-0.73772	-0.73772
Q9W5Q1			199360000	119410000	-0.739452	-0.739452
Q9W1H8		Thiolase	252130000	150880000	-0.740766	-0.740766
P54397	39 kDa FK506-binding nuclear protein	FK506-bp1	2894600000	1731800000	-0.741092	-0.741092
A0A0C4DHG5;P26686-3;P26686-2;P26686-5;P26686;P26686-4;P26686-6	Serine-arginine protein 55	B52	643420000	383640000	-0.746008	-0.746008
N0D8I3;Q9W420	Transcription elongation factor SPT6	Spt6	74399000	44208000	-0.750976	-0.750976
Q9VBE0		TwdlB	1801900000	1069100000	-0.753122	-0.753122
Q9VV75		UQCR-C2	228090000	135080000	-0.755789	-0.755789
Q9VVI1			176810000	104440000	-0.759526	-0.759526
Q8IPB1;Q9V3I1		dUTPase	149170000	87327000	-0.772458	-0.772458
Q9VAN7		Pglym78	86052000	50179000	-0.778125	-0.778125
Q9VT61			494040000	286820000	-0.784482	-0.784482
Q9VUB8		endos	555270000	321610000	-0.787877	-0.787877
Q9VSM9		Cdc6	282770000	163580000	-0.789633	-0.789633
M9PF14;M9PF20;M9PFF9;M9PFG3;Q9VTZ0;M9PI44;M9PFB2;M9PCB7		tral	2189100000	1266000000	-0.79006	-0.79006
Q9VDL2;Q86BR8		TFAM	145260000	83389000	-0.800708	-0.800708
Q9V9S8;Q9V9S8-2;Q9V9S8-3	Ferrochelatase, mitochondrial	FeCh	36198000	20729000	-0.804259	-0.804259
Q0E8X8			66074000	37440000	-0.819502	-0.819502
Q7KM15	Transcription factor BTF3	bic	243200000	137750000	-0.820091	-0.820091
Q9V4C8-5;Q9V4C8-6;Q9V4C8	Host cell factor;HCF N-terminal chain;HCF C-terminal chain	Hcf	205950000	116040000	-0.827672	-0.827672
Q9VI56			1085700000	611620000	-0.827918	-0.827918
P05205	Heterochromatin protein 1	Su(var)205	249480000	139880000	-0.834734	-0.834734
Q9VEB1		Mdh2	275780000	154390000	-0.836939	-0.836939
A1ZBL0;Q24560	Tubulin beta-1 chain	betaTub56D	2154700000	1204000000	-0.839652	-0.839652
E1JJN9;Q9VYD1	Histone-lysine N-methyltransferase;Probable histone-lysine N-methyltransferase CG1716	Set2	140050000	77368000	-0.856133	-0.856133
Q9VWG1;M9NHC5;Q8IQW5		HspB8	181520000	99776000	-0.863364	-0.863364
Q9VB83			110220000	59615000	-0.886639	-0.886639
Q9VZI1;M9PE30	Transgelin	Chd64	217600000	117530000	-0.888649	-0.888649
A0A0B4JCW4;A0A126GUR6;Q9VHJ8;Q95U38	Succinyl-CoA ligase subunit beta	skap	101960000	54759000	-0.896835	-0.896835
M9NFR5;Q95RE4		yps	378540000	201760000	-0.907806	-0.907806
Q9VBE1		TwdlP	176650000	93900000	-0.911697	-0.911697
B8A421;Q9VCH5		Nup98-RA;Nup98-96	175190000	92633000	-0.919322	-0.919322
Q9W3R9;X2JE07		CG1677-RA	56373000	29573000	-0.930724	-0.930724
Q0E8J3;M9PBJ1;Q0E8J4;Q0E8J5		zormin	50574000	26364000	-0.939827	-0.939827
Q7K2G1	Proteasomal ubiquitin receptor ADRM1 homolog	Rpn13	179350000	91767000	-0.96673	-0.96673
P92177-4;P92177-1;P92177-2;P92177	14-3-3 protein epsilon	14-3-3epsilon	603460000	307110000	-0.974503	-0.974503
Q9VV31			1457900000	739840000	-0.978607	-0.978607
M9PCC1;O18640;M9PB67	Guanine nucleotide-binding protein subunit beta-like protein	Rack1	134960000	68219000	-0.984286	-0.984286
O62619-2;O62619	Pyruvate kinase	PyK	507380000	256000000	-0.986923	-0.986923
Q9VIV2;M9PDF2		swm	249840000	125520000	-0.993087	-0.993087
Q70VI1;Q9VFC7;A0A0B4KG65;Q95U15;C1C553		Mf	856320000	425660000	-1.00845	-1.00845
P35381	ATP synthase subunit alpha, mitochondrial	blw	2092600000	1039200000	-1.00982	-1.00982
A0A0B4LFL2;A1ZAX1	Eukaryotic translation initiation factor 3 subunit C	eIF3-S8	84084000	41727000	-1.01085	-1.01085
P25007	Peptidyl-prolyl cis-trans isomerase	Cyp1	843140000	416750000	-1.01659	-1.01659
Q9VTE6			92974000	45813000	-1.02107	-1.02107
Q9VMB9		COX5B	228030000	111440000	-1.03296	-1.03296
Q9VBD0		Tb	120220000	58016000	-1.05115	-1.05115
E1JIR4;A0A0B4KGG8;P13607-3;P13607-7;P13607-6;P13607-2;P13607-4;P13607-5;P13607	Sodium/potassium-transporting ATPase subunit alpha	Atpalpha	180720000	86857000	-1.05704	-1.05704
Q9VBD2		TwdlD	1848400000	885250000	-1.06212	-1.06212
Q9VHI1		hyx	357740000	170550000	-1.06872	-1.06872
M9MRW0;M9PEI6;Q8IQ71		dikar	1250400000	595440000	-1.07036	-1.07036
C0P8M9		Skadu	955950000	455050000	-1.07091	-1.07091
Q9VD58			210910000	99440000	-1.08473	-1.08473
Q6NMX2			961800000	449800000	-1.09645	-1.09645
Q9VFV9		Droj2	397230000	183520000	-1.11404	-1.11404
A0A0B4LID0;Q9VE45		Muc91C	537790000	246730000	-1.12411	-1.12411
Q9VMZ5		TwdlF	1849400000	836200000	-1.14514	-1.14514
A0A0B4K6B8;A0A0B4K7A6;Q86B87-21;Q86B87-19;Q86B87-20;Q86B87-18;Q86B87-17;Q86B87-16;Q86B87-29;Q86B87-28;Q86B87-15;Q86B87-27;Q86B87-23;Q86B87-14;Q86B87-13;Q86B87-31;Q86B87-12;Q86B87-11;Q86B87-10;Q86B87-24;Q86B87-22;Q86B87-25;Q86B87-9;Q86B87-8;Q86B87-7;Q86B87-30;Q86B87-6;Q86B87-5;Q86B87-4;Q86B87-3;Q86B87-2;Q86B87;Q86B87-26	Modifier of mdg4	mod(mdg4)	84662000	37837000	-1.16192	-1.16192
Q9VN25-2;Q9VN25	Eukaryotic translation initiation factor 3 subunit A	eIF3-S10	240710000	106940000	-1.17049	-1.17049
A0A0B4LHL7;Q24251	ATP synthase subunit d, mitochondrial	ATPsyn-d	209100000	92794000	-1.17209	-1.17209
Q9V4P1-2;Q9V4P1;Q8T0J3	Actin-binding protein anillin	scra	275310000	120760000	-1.18891	-1.18891
A1ZAJ7			169860000	73897000	-1.20076	-1.20076
X2JH42;L0MQ04;Q05825	ATP synthase subunit beta;ATP synthase subunit beta, mitochondrial	ATPsynbeta;ATPsyn-beta	626530000	268130000	-1.22445	-1.22445
Q960M4		Prx5	40902000	17229000	-1.24733	-1.24733
A0A0B4KEH0;P29310;P29310-3;P29310-2	14-3-3 protein zeta	14-3-3zeta	952650000	400870000	-1.24881	-1.24881
Q9VU68;Q9VU68-2	Actin-interacting protein 1	flr	73002000	30004000	-1.28278	-1.28278
Q03427;A0A0B4KFY9	Lamin-C	LamC	396430000	162340000	-1.28805	-1.28805
Q9VSH7		Cpr66Cb	229990000	94118000	-1.28903	-1.28903
O97059		Ccp84Ab	717860000	292660000	-1.29448	-1.29448
Q9VY31			972000000	394570000	-1.30068	-1.30068
Q8INM3-2;Q8INM3;Q9VGZ8	Protein slender lobes;Slender lobes-like protein	sle;CG12592	1723700000	698580000	-1.30301	-1.30301
Q9VC50;Q8IMV7;A0A0B4LHL1		CG13627-RB	9869600000	3944200000	-1.32326	-1.32326
Q9VN21		lost	1211300000	475530000	-1.34895	-1.34895
Q9VWU6;Q9VWU8		CG32548-RB;CG6306	394410000	153550000	-1.36099	-1.36099
Q8SYQ8			284050000	110310000	-1.36458	-1.36458
A0A0B4K6U6;Q08473-3;Q08473-2;Q08473	RNA-binding protein squid	sqd	150130000	56712000	-1.40449	-1.40449
Q9VYT7			8975400000	3336300000	-1.42773	-1.42773
Q9V3C0	ATP-dependent RNA helicase abstrakt	abs	138740000	51041000	-1.44266	-1.44266
O18404	3-hydroxyacyl-CoA dehydrogenase type-2	scu	327210000	119290000	-1.45574	-1.45574
M9PD75;Q94920	Voltage-dependent anion-selective channel	porin	494860000	180270000	-1.45686	-1.45686
O97061		Ccp84Ad	3087500000	1118000000	-1.46552	-1.46552
Q9VWV8	Nitric oxide synthase-interacting protein homolog	CG6179	271670000	98181000	-1.46834	-1.46834
Q5U126			155200000	55461000	-1.48458	-1.48458
Q9W392			394760000	140980000	-1.48549	-1.48549
Q9VBD5		TwdlN	15032000000	5311100000	-1.50095	-1.50095
M9PJN8;P07487	Glyceraldehyde-3-phosphate dehydrogenase;Glyceraldehyde-3-phosphate dehydrogenase 2	Gapdh2	856020000	301830000	-1.50391	-1.50391
P00334	Alcohol dehydrogenase	Adh	389930000	137000000	-1.50904	-1.50904
Q9W061;A2VEF9;Q95RC8		mu2	123320000	42670000	-1.53111	-1.53111
A0A0C4DHE7;Q8IMY1;P54385-2;P54385	Glutamate dehydrogenase;Glutamate dehydrogenase, mitochondrial	Gdh	209190000	71795000	-1.54286	-1.54286
Q9V3C6		EG:BACR42I17.10	150290000	50215000	-1.58156	-1.58156
P07182	Chorion protein S36	Cp36	139820000	44291000	-1.65849	-1.65849
Q9W1R5	Protein virilizer	vir	57574000	18062000	-1.67246	-1.67246
X2JCP8;P10987;P02572	Actin-5C;Actin-42A	Act5C;Act42A	18226000000	5700700000	-1.67679	-1.67679
A4V4Q6;P36188-9;P36188-7;P36188-5;P36188-3;M9PJQ5;M9NH88;M9NFC0;P36188-8;P36188-6;P36188-4;P36188-2;P36188	Troponin I	wupA	114530000	35630000	-1.68456	-1.68456
P20240	Otefin	Ote	1412300000	434740000	-1.69982	-1.69982
X2JIN0;M9MSA5;X2JDY1;A8JV00;M9PGT0;M9PDW8;M9PH75;X2JEC4;A8JUZ9;M9MS17;M9PH82;A8JUZ8;M9PJ82;E2QD99;M9PDW3;M9PJ79;A8JV02			160130000	49058000	-1.70668	-1.70668
Q7JWQ7		Swim	233030000	70436000	-1.72613	-1.72613
Q9VBU7;A0A0B4K7J2		Nup358	714920000	203860000	-1.8102	-1.8102
Q8IH13		TwdlW	273340000	77484000	-1.81873	-1.81873
Q3YMU0	Protein disulfide-isomerase	ERp60	662080000	187250000	-1.82204	-1.82204
X2JC82;P02518	Heat shock protein 27	Hsp27	933270000	259350000	-1.84739	-1.84739
C0MJA0;Q05783	High mobility group protein D	HmgD	572940000	158920000	-1.85008	-1.85008
Q9VSN3		Cpr66D	381280000	105370000	-1.85539	-1.85539
Q9W077		Cpr62Bc	1328000000	363760000	-1.8682	-1.8682
A4V2J1;Q24400	Muscle LIM protein Mlp84B	Mlp84B	517650000	140540000	-1.881	-1.881
P54353	Putative peptidyl-prolyl cis-trans isomerase dodo	dod	194750000	51037000	-1.93201	-1.93201
X2JGG6;P02517	Heat shock protein 26	Hsp26	2412900000	626620000	-1.94511	-1.94511
M9MRQ9;Q94522	Succinyl-CoA ligase [ADP/GDP-forming] subunit alpha, mitochondrial	Scsalpha	215110000	54339000	-1.98501	-1.98501
Q9W2X1		Ipod	1521100000	378430000	-2.00702	-2.00702
Q7K5J8		Cpr57A	79965000	19733000	-2.01876	-2.01876
O77134		ATPsynE	163790000	39295000	-2.05943	-2.05943
Q8SWU6			5841000000	1290300000	-2.17851	-2.17851
Q9W2X5			5451500000	1187600000	-2.1986	-2.1986
Q9V3W7		SF2	168330000	36363000	-2.21075	-2.21075
Q9VZR8		CG14960-RA	261810000	55559000	-2.23643	-2.23643
Q9VS76		CG8541-RA	444720000	91325000	-2.28382	-2.28382
Q9VBE2		TwdlM	4700900000	926530000	-2.34303	-2.34303
Q9VMV5		vkg	3800300000	719810000	-2.40043	-2.40043
Q9VD35			961550000	172340000	-2.4801	-2.4801
Q7K2W6		PPO1	467110000	76387000	-2.61236	-2.61236
Q8IQQ1			2596300000	420570000	-2.62604	-2.62604
P08120	Collagen alpha-1(IV) chain	Cg25C	1543200000	230290000	-2.7444	-2.7444
Q8IRV8;Q9W4Y4;M9NE56;X2JCE8;Q8MPN3;M9NFS1;E1JJC0;M9NDL5;M9NES6;Q9W4Y3;M9NGK3;X2JDK9;M9NDM1;M9NFR6;M9NET2;M9NGL3;X2JE09;A0A023GRW4;Q8IRV9;M9NE61;X2JAC7;Q8IRV7		trol	3869600000	531400000	-2.86431	-2.86431
L0MPS3;Q9V496	Apolipophorins;Apolipophorin-2;Apolipophorin-1	Rfabg	867410000	112560000	-2.94602	-2.94602
Q9VSY0		Cpr67B	2459900000	279520000	-3.13758	-3.13758
Q8IRB1			867530000	85544000	-3.34218	-3.34218
A4V1N8;P35415	Paramyosin, long form	Prm	655190000	62278000	-3.39512	-3.39512
Q9VIE8		Acon	471490000	43921000	-3.42424	-3.42424
M9MS06;M9PGA7;P18091-4;P18091-3;P18091;F0JAG6;P18091-2;P18091-5	Alpha-actinin, sarcomeric	Actn	313310000	28777000	-3.4446	-3.4446
X2JD89;Q7KQP6;L0MN91;D1YSG0;L0MPZ1		bt	1697000000	124360000	-3.77039	-3.77039
A0A0B4KHJ9;P09491-2;P09491	Tropomyosin-2	Tm2	840340000	56472000	-3.89537	-3.89537
P05661-22;P05661-17;P05661-3;P05661-21;M9NEP1		Mhc	40163000000	2577900000	-3.9616	-3.9616
P22700-2;A0A0B4LGB7;P22700	Calcium-transporting ATPase sarcoplasmic/endoplasmic reticulum type;Calcium-transporting ATPase	Ca-P60A	3972000000	221360000	-4.1654	-4.1654
Q8INW9;M9PDP3;Q9VIX7		fon	1727000000	86471000	-4.31991	-4.31991
A8JNP1;P48610;A8JNP2;P48610-4;P48610-3;P48610-2	Arginine kinase	Argk	674330000	28038000	-4.588	-4.588
Q9I7U4-3	Titin	sls	826770000	23302000	-5.14896	-5.14896
P05661-4			697280000	19169000	-5.18489	-5.18489
