# Supplementary material for: Multi-level and lineage-specific interactomes of the Hox transcription factor Ubx contribute to its functional specificity
Source: Nat Commun. 2020 Mar 13;11:1388. doi: 10.1038/s41467-020-15223-x (PMC7069958; doi:10.1038/s41467-020-15223-x)
Supplement: Supplementary file 28 — Supplementary Data 25 [file 41467_2020_15223_MOESM28_ESM.xlsx]

## Sheet: Log2 LFQ N51AGFP_R2
Majority protein IDs	Protein names	Gene names	LFQ intensity GFP_R2	LFQ intensity N51A_R2	log2 (LFQ-N51A/GFP) formula	log2 (LFQ-N51A/GFP) only value
A0A0B4JCR2;A1Z8H7		Cpr47Ef	77797000	0	#NUM!	#NUM!
A0A0B4JCU8;Q9V8M5	3-hydroxyisobutyrate dehydrogenase;Probable 3-hydroxyisobutyrate dehydrogenase, mitochondrial	CG15093	0	0	#DIV/0!	#DIV/0!
A0A0B4KGB3;A4V310;B7Z0L2;A0A0B4JCY6;Q7KSF4;A0A0B4KHN1;A0A0B4KGT8;Q9VEN1-2;Q9VEN1	Filamin-A	cher	0	0	#DIV/0!	#DIV/0!
A1Z7T2;A0A0B4K6U3;A0A0B4K727;A0A0B4LF03;A0A0B4LEI8;E1JH15;A0A0B4JD07;A1Z7T1;A1Z7T3;A0A0B4LFX2;A8DY76;A1Z7T0;A1Z7T0-2;A1Z7T4;A0A0B4LEY5	Serine/threonine-protein kinase N	Pkn	0	0	#DIV/0!	#DIV/0!
A0A0B4JD39;P17789	Protein tramtrack, beta isoform	ttk	0	0	#DIV/0!	#DIV/0!
A0A0B4JD95;Q59E58;A0A0B4JD57;Q99323-2;Q99323-4;Q59E59;A0A0B4K7Q4;Q99323-1;Q99323	Myosin heavy chain, non-muscle	zip	0	0	#DIV/0!	#DIV/0!
A0A0B4JDA0;Q9VF03		mor	0	0	#DIV/0!	#DIV/0!
A0A0B4LGR2;A0A0B4JDA1;Q9VN58;A0A0B4LHQ4;A0A0B4JD62;A0A0B4JDB5;A0A0B4LGQ5;A0A0B4JCW5;A0A0B4JCV6		ctrip	0	0	#DIV/0!	#DIV/0!
E1JIM1;A0A0B4K6Z4;A0A0B4K6I8;Q0KI68;E1JIM0;A4V2Z1;A0A0B4K690;A0A0B4K663;E2QD16		nsl1	0	16719000	#DIV/0!	∞
Q8IHB0;Q86BR9;Q86NK8;A0A0B4K7C4;A0A0B4K697;A0A0B4KHL4;Q8INB6;Q59DW8;Q4AB31		gish	0	0	#DIV/0!	#DIV/0!
Q8INK7;Q9VGQ2;A0A0B4K6E6			0	0	#DIV/0!	#DIV/0!
E1JJ45;Q7KES3;Q8IMF8;A0A0B4LHY1;Q8WR53;Q7KRS7;A8JRI1;Q95UI6;A0A0B4K6P4;A0A0B4K6W9		heph	0	0	#DIV/0!	#DIV/0!
A0A0B4K6P6;P47947	Troponin C, isoform 1	TpnC41C	45183000	0	#NUM!	#NUM!
A0A0B4K843;A0A0B4KF38;A0A0B4K7V8;A1Z7V1;A0A0B4K6V0;A8DY79;A0A0B4K7K9		brp	0	0	#DIV/0!	#DIV/0!
A0A0B4K6W1;P08970	Protein suppressor of hairy wing	su(Hw)	0	0	#DIV/0!	#DIV/0!
E8NH71;A0A0B4K6X7;A1Z8J0	CWF19-like protein 1 homolog	CG7741-RB;CG7741	0	0	#DIV/0!	#DIV/0!
A0A0B4K6Y4;A0A0B4KGS7;A0A0B4K7D1;A0A126GV12;Q86B79	RING finger protein unkempt	unk	0	0	#DIV/0!	#DIV/0!
Q0E9B2;A1Z904;A1Z906;E2QCB7;A1Z907;A0A0B4K6Z2;A8DYB7	Dystrobrevin	Dyb	0	0	#DIV/0!	#DIV/0!
A0A0B4K726;Q960E8	General transcription factor IIH subunit 1	Tfb1	0	0	#DIV/0!	#DIV/0!
A0A0B4K849;A0A0B4K7A5;A8DYJ2;Q02645-4;Q02645-2;Q02645;Q02645-3	Protein hu-li tai shao	hts	24097000	0	#NUM!	#NUM!
B7YZQ7;A0A0B4K7G9		Nurf-38	232730000	0	#NUM!	#NUM!
A0A0B4K7T7;A1ZAN6;A1ZAN7;A0A0B4LFF8		RhoGEF2	0	0	#DIV/0!	#DIV/0!
A0A0B4K7U3;Q9V333	Probable lysine-specific demethylase 4A	Kdm4A	0	0	#DIV/0!	#DIV/0!
A0A0B4K7Z5;Q7KLV9;Q7KLV9-2	26S proteasome non-ATPase regulatory subunit 11	Rpn6	0	0	#DIV/0!	#DIV/0!
A0A0B4KED0;Q9W5N2	60S ribosomal protein L38	RpL38	0	0	#DIV/0!	#DIV/0!
A1Z6Z3;A0A0B4KEE1;Q7JR61;A0A0B4KEL0;A0A0B4KF99;A4UZ69;A1Z6Z4;A0A0C4FEI5;A0A0C4DHC8	Aldehyde dehydrogenase	Aldh-III	0	0	#DIV/0!	#DIV/0!
A1Z9L2;A1Z9L0;A0A0B4KFX4;Q8T076;A0A0B4KEP1;A0A0B4LFC1;A0A0B4KFM5;A0A0B4KF25		Rcd1	0	0	#DIV/0!	#DIV/0!
Q7K014;A0A0B4KEP6			0	0	#DIV/0!	#DIV/0!
Q95RL2;Q5U156;A0A0B4KER0		row	64894000	0	#NUM!	#NUM!
A0A0B4KFR7;A0A0B4KEW6;Q7KLE5		Amph	0	7599100	#DIV/0!	∞
Q0E993;A0A0B4KF06		Aats-val	0	85824000	#DIV/0!	∞
A0A0B4KF46		Uba1	0	0	#DIV/0!	#DIV/0!
A8DY98;Q8T0M2;Q0E9C6;A0A0B4KFA3;A8DY97		CG7701;CG30015-RB	17005000	0	#NUM!	#NUM!
A0A0B4KFE9;A1Z8P9	Nucleoprotein TPR	Mtor	0	0	#DIV/0!	#DIV/0!
A0A0B4KFJ2;O15945	Aryl hydrocarbon receptor nuclear translocator homolog	tgo	0	0	#DIV/0!	#DIV/0!
A0A0B4KFJ8;A0A0B4LFA2;A1Z995		Kdm4B;seq	0	0	#DIV/0!	#DIV/0!
A0A0B4KFT0;Q94514	Cytochrome c oxidase subunit 5A, mitochondrial	CoVa	46567000	0	#NUM!	#NUM!
A0A0B4KFU5;Q9V853	E3 ubiquitin-protein ligase Smurf1	lack	0	0	#DIV/0!	#DIV/0!
A0A0B4KG41;Q9VES1	ARL-6-interacting protein 1 homolog	CG10326	0	0	#DIV/0!	#DIV/0!
A0A0B4KGB8;Q9W244		px	0	0	#DIV/0!	#DIV/0!
A0A0B4KGF3;Q9U6L5	Ejaculatory bulb-specific protein 1	Peb	19557000	0	#NUM!	#NUM!
Q32KD3;Q7KSW1;Q494I1;A0A0B4KGS8;Q9VHW9;A0A0B4KGF6			0	0	#DIV/0!	#DIV/0!
A0A0B4KGK3;Q95RA8	MOB kinase activator-like 1	mats	0	0	#DIV/0!	#DIV/0!
A0A0B4KH73;A0A0B4KHX6;A8JR84;A0A0B4KGL8;Q86B80			0	0	#DIV/0!	#DIV/0!
A0A0B4KGR5;Q8T045	O-glucosyltransferase rumi	rumi	0	0	#DIV/0!	#DIV/0!
A0A0B4KH85;Q9VEW2	Putative SERF-like protein	CG17931	115820000	0	#NUM!	#NUM!
Q9VA83;A0A0B4KHF0	Ferritin	Fer2LCH	0	0	#DIV/0!	#DIV/0!
A0A0B4KHG5;A0A0B4KI35;A0A0B4KHK5;A0A0B4KHX5;P12024	Chaoptin	chp	35138000	0	#NUM!	#NUM!
Q7KSH7;A0A0B4KHK4;Q8SXB0		AdamTS-A	0	0	#DIV/0!	#DIV/0!
A0A0B4KHL2;Q8I0G5-3;Q8I0G5-2;Q8I0G5	Coatomer subunit gamma	gammaCOP;gammaCop	0	0	#DIV/0!	#DIV/0!
A0A0B4KHT9;Q9I7I0	G2/mitotic-specific cyclin-B3	CycB3	0	0	#DIV/0!	#DIV/0!
E1JIT0;B3DNL7;A0A0B4KHV5;O01367;O01367-2;O01367-3	Protein held out wings	how	0	0	#DIV/0!	#DIV/0!
A0A0B4KHX3;O76324	Discs overgrown protein kinase	dco	212750000	0	#NUM!	#NUM!
A0A0B4KI43;Q9VB55;A0A0B4KHZ0;A8JRE3;A0A0B4K7W6		woc	0	25287000	#DIV/0!	∞
A0A0B4LEQ0;Q8MT58			0	0	#DIV/0!	#DIV/0!
A1Z7J7;A1Z7J6;A0A0B4LEY1;A0A0B4LEZ1		Sec31	0	0	#DIV/0!	#DIV/0!
A0A0B4LEY6;Q94518	Nascent polypeptide-associated complex subunit alpha	Nacalpha	0	0	#DIV/0!	#DIV/0!
A1Z9M4;A0A0B4LF29;Q7KHK4;A0A126GUP1;A8DYD3;A1Z9M3;B7YZE6;A0A0B4LFC7;A8DYD2;A8DYD1		cg	0	44922000	#DIV/0!	∞
A0A0B4LF47;E1JH68;A0A0B4LFE6;A1Z9W4		Inr-a	0	0	#DIV/0!	#DIV/0!
A0A0B4LFA6;Q7K2G1-2	Proteasomal ubiquitin receptor ADRM1 homolog	Rpn13	0	0	#DIV/0!	#DIV/0!
A0A0B4LFD2;P29845	Heat shock 70 kDa protein cognate 5	Hsc70-5	0	108630000	#DIV/0!	∞
A0A0B4LFT7;P13002-2;P13002-1;P13002-3;P13002;A0A0B4K7F6;P13002-5;P13002-4;P13002-8	Protein grainyhead	grh	30863000	0	#NUM!	#NUM!
A0A0B4LFU9;Q9XZ31		ana2	47060000	0	#NUM!	#NUM!
A0A0B4LFX0;Q8T4F7-2;Q8T4F7-3;Q8T4F7-1;Q8T4F7	Protein enabled	ena	0	0	#DIV/0!	#DIV/0!
A0A0B4LFX4;A0A0B4LG23;Q9V8R9;Q9V8R9-2;Q9V8R9-4	Protein 4.1 homolog	cora	118560000	0	#NUM!	#NUM!
Q8MLW2;A0A0B4LFX8;Q9NDJ2	Helicase domino	dom	28050000	0	#NUM!	#NUM!
A0A0B4LFY0;P42286	Protein three rows	thr	0	0	#DIV/0!	#DIV/0!
A0A0B4LG05;P25823	Maternal protein tudor	tud	121240000	0	#NUM!	#NUM!
A0A0B4LG47;Q24141	Shugoshin	mei-S332	0	0	#DIV/0!	#DIV/0!
A0A0B4LGE3;A0A0B4LGC9;A0A0B4LHF2;A0A0B4LGI5;Q59E65;A8DYP0		Unc-89	205410000	0	#NUM!	#NUM!
A0A0B4LGI9;H0RNI8;Q8MMC4-2;Q8MMC4	Protein CDV3 homolog	CG3760-RB;CG3760	0	0	#DIV/0!	#DIV/0!
A0A0B4LGN1;P29993-2;P29993	Inositol 1,4,5-trisphosphate receptor	Itp-r83A	0	0	#DIV/0!	#DIV/0!
A0A0B4LGR6;P41046	Centrosomal and chromosomal factor	corto	0	0	#DIV/0!	#DIV/0!
Q8INN5;A0A126GUR5;Q8INN7;Q9VH92;A0A0B4LGY0;Q8INN6;A0A0B4LGZ0;Q9VH91;E1JIH1;A0A0B4LI11;A0A0B4LGY1;E1JIH2;E1JIH3		Unc-115b;Unc-115a	33239000	0	#NUM!	#NUM!
A0A0B4LGZ5;P46222	60S ribosomal protein L11	RpL11	0	0	#DIV/0!	#DIV/0!
Q9W2J5;A0A0B4LH29			22188000	0	#NUM!	#NUM!
Q8SX98;E1JGR9;Q0E8Y8;Q7KVL6;A0A0B4LH48;E1JGR7;A8DYL3		Vrp1	0	0	#DIV/0!	#DIV/0!
A0A0B4LH50;P10981;P83967	Actin-87E;Actin, indirect flight muscle	Act87E;Act88F	0	0	#DIV/0!	#DIV/0!
A0A0B4LH72;Q9VF08	Mitochondrial import inner membrane translocase subunit Tim16	blp	0	12593000	#DIV/0!	∞
A0A0B4LHF7;Q9VD51	Probable ATP-dependent RNA helicase pitchoune	pit	0	0	#DIV/0!	#DIV/0!
A0A0B4LHS9;Q94547-2;Q94547	Regulator of gene activity	Rga	0	0	#DIV/0!	#DIV/0!
A0A0B4LJ12;A0A0B4LHX6;P08879	Nucleoside diphosphate kinase	awd	0	0	#DIV/0!	#DIV/0!
A0A0C4DHG4;Q7K2K2		CG10265-RB	0	0	#DIV/0!	#DIV/0!
A0A0S0WNT6;Q9VNS0;Q9VNS0-2	Protein maelstrom	mael	0	0	#DIV/0!	#DIV/0!
A0A126GUU7;Q9VEX9	Histone deacetylase complex subunit SAP18	Bin1	0	0	#DIV/0!	#DIV/0!
A0T1Z5;B7Z0J2;A0T1Z4;Q9VFU8		yrt	0	0	#DIV/0!	#DIV/0!
A1A708-2;A1A708	Uncharacterized protein CG4951	CG4951	0	59480000	#DIV/0!	∞
A1Z6E8			0	0	#DIV/0!	#DIV/0!
A1Z6H7		Gp210	0	0	#DIV/0!	#DIV/0!
A1Z6M6		Dpit47	0	0	#DIV/0!	#DIV/0!
A1Z6S6		vimar	0	0	#DIV/0!	#DIV/0!
A1Z713		Vps13	0	0	#DIV/0!	#DIV/0!
Q7K2P3;A1Z7Z4			61894000	0	#NUM!	#NUM!
A1Z8U0		Prp8	0	0	#DIV/0!	#DIV/0!
A1Z992		AGBE	0	0	#DIV/0!	#DIV/0!
A1Z9E3	Elongation factor Tu	EfTuM	64203000	0	#NUM!	#NUM!
A1Z9H7			0	0	#DIV/0!	#DIV/0!
A1Z9I5		tum	0	0	#DIV/0!	#DIV/0!
A1Z9J3;E1JH64;A1Z9J2;A0A0B4K869;E1JH65;A0A0B4K788;A0A0B4K867;B7YZG2;B7YZG3;A1Z9I8;A1Z9I9;B7YZG5;A1Z9J1;A1Z9J0;B7YZG4;E1JH62;A0A0B4K7P8;A0A0B4K7Y9;B7YZG6;E1JH63;A0A0B4K718		shot	158370000	0	#NUM!	#NUM!
A1Z9M5			52055000	0	#NUM!	#NUM!
A1ZA92	Polynucleotide 5-hydroxyl-kinase NOL9	CG8414	0	0	#DIV/0!	#DIV/0!
A1ZAB5;A0A0B4KEX0	Protein clueless	clu	0	0	#DIV/0!	#DIV/0!
A1ZAP0			0	0	#DIV/0!	#DIV/0!
A1ZBJ2			27184000	0	#NUM!	#NUM!
A4UZZ4;Q9XTL9	Alpha-1,4 glucan phosphorylase;Glycogen phosphorylase	GlyP	39941000	0	#NUM!	#NUM!
D3DMK7;O61267-2;A4V0X0		lok	0	22184000	#DIV/0!	∞
A4V166;A4V164;H5V8B9;Q9W0V1-3;Q9W0V1-2;Q9W0V1-1;Q9W0V1	3-phosphoinositide-dependent protein kinase 1	Pdk1	0	0	#DIV/0!	#DIV/0!
A4V3G9;A4V3H1;Q02926-2;Q02926	Ribonucleoprotein RB97D	Rb97D	0	0	#DIV/0!	#DIV/0!
A4V3W2;A4V3W1;Q0KHW6;A8JUV9;M9PGC4;M9PGV7;P18431-4;P18431;P18431-3;P18431-1;Q7KVY5;C0PUX5	Protein kinase shaggy	sgg	0	0	#DIV/0!	#DIV/0!
A4V402;P49071	MAP kinase-activated protein kinase 2	MAPk-Ak2	0	64812000	#DIV/0!	∞
A4V449;Q94511	NADH-ubiquinone oxidoreductase 75 kDa subunit, mitochondrial	ND-75;ND75	72802000	0	#NUM!	#NUM!
A4V4J0;M9PJN9;E1JJA5;A4V4I8;X2JE15;E1JJA4;M9PHQ0;P27619-2;P27619	Dynamin	shi	28759000	0	#NUM!	#NUM!
Q0E924;A8DYI7;A8DYI6		Phb2	0	0	#DIV/0!	#DIV/0!
Q9VJI6;X2JED0;A8DZ09;M9PG25;M9PBC6			0	0	#DIV/0!	#DIV/0!
A8JNI2			0	0	#DIV/0!	#DIV/0!
M9PBM2;M9PE05;A8JNJ9;M9PH77;Q8MSX1-2;Q8MSX1;Q8MSX1-3	Protein encore	enc	0	0	#DIV/0!	#DIV/0!
M9PCU1;M9PI83;M9PFX0;M9PFI5;X2JGR4;A8JNU2;M9PFI8;M9PCT8;M9PFS1;P00522	Non-specific protein-tyrosine kinase;Tyrosine-protein kinase Abl	Abl	0	0	#DIV/0!	#DIV/0!
Q9VH84;A8JQW3		Pnn	0	0	#DIV/0!	#DIV/0!
A8JQZ0;A8JQY9		CG31342-RB	60984000	0	#NUM!	#NUM!
A8JRB8;A8JRC1;Q8MT18		CG5028-RC	84488000	0	#NUM!	#NUM!
A8JUQ9;Q9NHV9-2;Q9NHV9	Protein vav	Vav	0	0	#DIV/0!	#DIV/0!
A8JUS8			0	0	#DIV/0!	#DIV/0!
M9NGR9;Q9W433;M9NDQ0;A8JUY8;M9PGH9		Ca-alpha1T	0	0	#DIV/0!	#DIV/0!
B7YZH7;G2J5Z0		CG8446-RD;CG8446-RE	0	0	#DIV/0!	#DIV/0!
M9PFS7;B7YZV6;Q9VK33;Q9VK33-2	Polycomb protein Sfmbt	Sfmbt	0	0	#DIV/0!	#DIV/0!
E1JI11;M9PFP3;M9PI76;B7Z060;P47825;A4V201;P47825-2	Transcription initiation factor TFIID subunit 4	Taf4	0	36357000	#DIV/0!	∞
G4LTX2;B7Z073	SOSS complex subunit C homolog	CG42374-RA;CG42374	0	0	#DIV/0!	#DIV/0!
Q960W9;B7Z0B0;B7Z0B1		sowah	0	0	#DIV/0!	#DIV/0!
F2FBA6;B7Z0Z0;Q24537-3;Q24537-2;Q24537	High mobility group protein DSP1	Dsp1	0	0	#DIV/0!	#DIV/0!
B7Z0Z1;Q9VXG1-3;Q9VXG1	Zinc finger protein hangover	hang	83773000	0	#NUM!	#NUM!
B7Z101			0	0	#DIV/0!	#DIV/0!
E2QD63;Q86DS1;C4NYP8	Hsc70-interacting protein 2;Hsc70-interacting protein 1	HIP-R;HIP	88534000	0	#NUM!	#NUM!
M9NG50;M9PHG2;C7LAH9;P46150-5;P46150-2;P46150;P46150-3;P46150-4	Moesin/ezrin/radixin homolog 1	Moe	0	0	#DIV/0!	#DIV/0!
D2NUK9;Q9U3Z7	NHP2-like protein 1 homolog	hoip	0	0	#DIV/0!	#DIV/0!
Q9VIX3;Q8INW7;D3DMM0;Q9VIX2;Q2PDT4		Pax	69604000	0	#NUM!	#NUM!
E1JHK0;M9PG37;Q7KT48;E1JHJ9;Q9VJE5-3;Q9VJE5-2;Q9VJE5;Q0E8Q1;B7YZW7;B7YZW8	Restin homolog	CLIP-190	0	0	#DIV/0!	#DIV/0!
E1JHT0;E1JHS9;M9PCI8;Q967D7-5;Q967D7-4;Q967D7-2;Q967D7;A0A0S0WIF3;A0A0S0WJJ4	Protein turtle	tutl	0	0	#DIV/0!	#DIV/0!
Q9VMV9;E1JHT6	Reticulon-like protein	Rtnl1	65856000	0	#NUM!	#NUM!
Q7KUB5;E1JI74;Q86BH5;Q9VSN0		Zasp66	0	0	#DIV/0!	#DIV/0!
E1JI93;Q8IQB8;Q9VSU2		Tequila	72399000	0	#NUM!	#NUM!
E1JIJ5;P31409	V-type proton ATPase subunit B	Vha55	52898000	0	#NUM!	#NUM!
E1JIJ9;P20193	Protein suppressor of variegation 3-7	Su(var)3-7	0	0	#DIV/0!	#DIV/0!
E8NH59;E1JIP3		WRNexo-RB;WRNexo	152550000	0	#NUM!	#NUM!
E1JJD6;Q9W4M7		tyf	31797000	0	#NUM!	#NUM!
E1JJF7;P07183	Chorion protein S38	Cp38	0	0	#DIV/0!	#DIV/0!
Q9VZ69;Q8IR99;E1JJM0;Q0KHU2;M9NF14		Imp	0	62087000	#DIV/0!	∞
E1JJM8;E1JJM7;Q8IR79-3;Q8IR79-2;Q8IR79	LIM domain kinase 1	LIMK1	0	0	#DIV/0!	#DIV/0!
E1JJM9;P48149	40S ribosomal protein S15Aa	RpS15Aa	0	0	#DIV/0!	#DIV/0!
X2JG40;E1JJQ4;E1JJQ3;Q8IQW7;Q9XYP7-2;Q9XYP7	Gamma-tubulin complex component 2 homolog	Grip84	0	0	#DIV/0!	#DIV/0!
E1JJS2;M9NFH4;Q9VRA6;X2JEI9		RhoGAP19D	0	0	#DIV/0!	#DIV/0!
E2QC61;Q7K480	Probable RNA methyltransferase bin3	bin3	0	0	#DIV/0!	#DIV/0!
M9PDN2;E2QD73;H8F4P8;P12252-7;Q8IRU4;P12252-3;P12252-8;P12252-9;Q9W4S9-2;Q9W4S9;P12252-4;P12252-5;P12252;Q9W4T4	cAMP-specific 3,5-cyclic phosphodiesterase;cAMP-specific 3,5-cyclic phosphodiesterase, isoform F;cAMP-specific 3,5-cyclic phosphodiesterase, isoforms N/G;cAMP-specific 3,5-cyclic phosphodiesterase, isoform I	dnc	16436000	0	#NUM!	#NUM!
F0JAG2;Q9VUY6;Q86BI3		Zn72D	0	0	#DIV/0!	#DIV/0!
F6JQA6;O77277	Torsin-like protein	Torsin	25969000	0	#NUM!	#NUM!
G7H806;Q95RI7		CG17454-RA	0	0	#DIV/0!	#DIV/0!
H0RNK7;Q9W261	RNA polymerase-associated protein Rtf1	Rtf1-RA;Rtf1	0	0	#DIV/0!	#DIV/0!
Q8IM86;H9XVP2;L0MPR2;X2J9E1;Q8IM87;Q9V483		unc-13	0	0	#DIV/0!	#DIV/0!
L7ED64;L7EEF9;Q8MQI6	Transcription elongation factor 1 homolog	CG40228	0	0	#DIV/0!	#DIV/0!
M9MRF2;Q9VMU4	60S ribosomal protein L37a	RpL37A	0	0	#DIV/0!	#DIV/0!
M9PH39;Q9W321;M9MS40		nej	0	0	#DIV/0!	#DIV/0!
Q9VYD8;M9MS48		Rbp1-like	0	0	#DIV/0!	#DIV/0!
M9MSC9;M9MSA2;Q9VY77	LIM domain-containing protein jub	jub	58128000	0	#NUM!	#NUM!
M9MSE8;X2JFL7;X2JKZ0;X2JE83;Q8IQZ6;M9MSB6;X2JCD6;Q8T498-2;Q8T498	Probable Ras GTPase-activating protein	CG42684	0	0	#DIV/0!	#DIV/0!
M9MSI3;Q9V3G8		BG:DS00180.2	0	0	#DIV/0!	#DIV/0!
M9MSK3;X2JCI2;P00528	Non-specific protein-tyrosine kinase;Tyrosine-protein kinase Src64B	Src64B	0	0	#DIV/0!	#DIV/0!
M9NCS8;P33438	Glutactin	Glt	96127000	0	#NUM!	#NUM!
M9PEB2;M9ND16;Q7KU24	Chromodomain-helicase-DNA-binding protein 1	Chd1	0	0	#DIV/0!	#DIV/0!
M9ND95;E1JHJ4		Mhc	0	37283000	#DIV/0!	∞
Q8IQA6;M9PES2;Q9VSK5;Q7KUA8;Q86BH2;M9NDL9;M9NE54;M9PHT1		Gug	0	0	#DIV/0!	#DIV/0!
M9NDW1;M9PGJ0;M9PDH5;M9PBG6;Q9W0S9	Disco-interacting protein 2	DIP2	0	0	#DIV/0!	#DIV/0!
M9NH51;M9NDZ4;M9NF89;Q24562	Splicing factor U2AF 50 kDa subunit	U2af50	0	0	#DIV/0!	#DIV/0!
M9NE01;Q27889	Serine/threonine-protein phosphatase;Serine/threonine-protein phosphatase 2B catalytic subunit 2	Pp2B-14D	0	0	#DIV/0!	#DIV/0!
M9NE25;Q9W5E0-2;Q9W5E0	Histone-lysine N-methyltransferase Suv4-20	Hmt4-20	0	0	#DIV/0!	#DIV/0!
M9NE68;P02516	Heat shock protein 23	Hsp23	0	0	#DIV/0!	#DIV/0!
M9NEY9;M9NEA7;M9NG31;P18170;P18169;P18171	Defective chorion-1 protein, FC106 isoform;Defective chorion-1 protein, FC106 isoform;FC106 S80;FC106 S60;Defective chorion-1 protein, FC125 isoform;Defective chorion-1 protein, FC177 isoform	2001-12-01	0	0	#DIV/0!	#DIV/0!
M9NFE1;M9NEP8;Q9VWH5			0	0	#DIV/0!	#DIV/0!
M9NF33;Q9VSH4	Cleavage and polyadenylation specificity factor subunit CG7185	CG7185	0	0	#DIV/0!	#DIV/0!
Q9VVA4;M9NFH8			70004000	0	#NUM!	#NUM!
M9NGG5;Q9W596	Microtubule-associated protein futsch;Futsch heavy chain;Futsch light chain LC(f)	futsch	0	0	#DIV/0!	#DIV/0!
Q59E11;M9PAZ4;Q9VPV8		IA-2	0	0	#DIV/0!	#DIV/0!
M9PB85			0	0	#DIV/0!	#DIV/0!
M9PB86;P23645	Neurogenic protein big brain	bib	0	0	#DIV/0!	#DIV/0!
M9PBG8;Q9W0S2		RhoGEF3	59598000	0	#NUM!	#NUM!
M9PDQ0;M9PBI5;M9PGV6;P13395	Spectrin alpha chain	alpha-Spec	8107900	0	#NUM!	#NUM!
M9PBI9;M9PDZ9;M9PDS3;M9PBJ0;M9PGY4;M9PDZ6;M9PEA0;Q9I7U4-4;Q9I7U4;Q9I7U4-5;M9PDS8;M9PEA5;M9NDX0;Q9I7U4-2;M9PEA9;M9PGZ0	Titin	sls	18837000	0	#NUM!	#NUM!
M9PE73;M9PEC8;M9PBQ0;M9PEN4;M9PHG8;M9PBQ3;P37276-2;P37276	Dynein heavy chain, cytoplasmic	Dhc64C	0	0	#DIV/0!	#DIV/0!
M9PEJ8;M9PBW9;Q9VSL8;M9NDM3		rhea	0	0	#DIV/0!	#DIV/0!
M9PC90;Q27268	ATP-dependent RNA helicase WM6	Hel25E	0	0	#DIV/0!	#DIV/0!
Q9VQ94;M9PC99		Sec24CD	0	0	#DIV/0!	#DIV/0!
M9PCA1;P11449	Vitelline membrane protein Vm26Aa	Vm26Aa	0	0	#DIV/0!	#DIV/0!
Q7KTK9;M9PCA2;M9PCU4;M9PCG1;Q9VM14	Acetyltransferase component of pyruvate dehydrogenase complex		0	0	#DIV/0!	#DIV/0!
M9PI47;M9PCC4;Q9XZ09;Q8IQH9;Q8IQI0		Sap130	0	0	#DIV/0!	#DIV/0!
M9PCE2;Q9VLL9		Peritrophin-15b	0	0	#DIV/0!	#DIV/0!
M9PCQ8;Q9XTN2	Insulin receptor substrate 1	chico	0	0	#DIV/0!	#DIV/0!
M9PCV9;Q9VVI9	Charged multivesicular body protein 5	Vps60;CG6259	0	0	#DIV/0!	#DIV/0!
M9PFL9;M9PD87;M9PCX3;Q9VKI0	Kinesin-like protein	cmet	0	63127000	#DIV/0!	∞
M9PD08;Q9VK85		Elf	0	0	#DIV/0!	#DIV/0!
M9PD16;Q9NK54-2;Q9NK54	Protein chiffon	chif	0	0	#DIV/0!	#DIV/0!
M9PD18;P48602	V-type proton ATPase catalytic subunit A isoform 1	Vha68-1	11417000	0	#NUM!	#NUM!
M9PD43;Q9V412	UPF0428 protein CG16865	CG16865	0	0	#DIV/0!	#DIV/0!
Q95RR1;M9PD88		Atox1	13897000	0	#NUM!	#NUM!
M9PDA6;Q9VIK9	Methyltransferase-like protein 13	CG2614	0	0	#DIV/0!	#DIV/0!
M9PDN9;P42271	Tubulin gamma chain;Tubulin gamma-2 chain	gammaTub37C	0	0	#DIV/0!	#DIV/0!
M9PDQ2;Q9W4Q4;B7Z120;Q8IRT7;Q1RL19;M9PIZ6;Q8IRT8;B7Z126		tlk	0	0	#DIV/0!	#DIV/0!
M9PDR2;Q9W0Q1		hipk	0	0	#DIV/0!	#DIV/0!
Q9VZ27;M9PEA2		CG18292-RA	92300000	0	#NUM!	#NUM!
Q7KU82;M9PEE1;P91638;Q9VS62		smid	20475000	0	#NUM!	#NUM!
X2JJV1;M9PEF9;Q23977;M9PH06;Q23977-3	Dual specificity mitogen-activated protein kinase kinase hemipterous	hep	0	0	#DIV/0!	#DIV/0!
M9PEN1;Q9VSY4-2;Q9VSY4	Alpha-tubulin N-acetyltransferase;Alpha-tubulin N-acetyltransferase 1	CG3967	51862000	0	#NUM!	#NUM!
M9PEX7;Q9VT05			0	0	#DIV/0!	#DIV/0!
R9PY73;Q9VX88;M9PEY4;M9PHX3;M9PHE3			0	0	#DIV/0!	#DIV/0!
M9PF16;Q00963;M9PHG4	Spectrin beta chain	beta-Spec	0	0	#DIV/0!	#DIV/0!
M9PFM5;M9PFS6;P25439-2;P25439	ATP-dependent helicase brm	brm	0	0	#DIV/0!	#DIV/0!
M9PFN1;Q9V3K3	RuvB-like helicase 2	rept	117480000	0	#NUM!	#NUM!
Q9VV82;M9PFR8;M9PFW8;Q9I7R5			0	0	#DIV/0!	#DIV/0!
M9PFS8;Q9VVA0	Cold shock domain-containing protein CG9705	CG9705	0	0	#DIV/0!	#DIV/0!
M9PG40;Q8SYG3			0	0	#DIV/0!	#DIV/0!
M9PG62;P25161	Probable 26S proteasome non-ATPase regulatory subunit 3	Rpn3	0	0	#DIV/0!	#DIV/0!
Q7K0D1;M9PH63		CG42240-RA	0	0	#DIV/0!	#DIV/0!
M9PJQ3;M9PHG0;M9PHY4;M9PHV3;Q9VX32-2;Q9VX32	Rho GTPase-activating protein 190	RhoGAPp190	35224000	0	#NUM!	#NUM!
M9PI58;Q9VUE5		stwl	154130000	0	#NUM!	#NUM!
Q8SWR0;M9PJR1			0	0	#DIV/0!	#DIV/0!
O01382	Caspase;Caspase subunit p21;Caspase subunit p12	Ice	0	18682000	#DIV/0!	∞
O16043		Df31	0	17840000	#DIV/0!	∞
O17432		Cdk9	0	0	#DIV/0!	#DIV/0!
O18332		Rab1	21354000	0	#NUM!	#NUM!
O46034;Q9VSK2		Cbl	0	0	#DIV/0!	#DIV/0!
O61345	Protein penguin	pen	0	0	#DIV/0!	#DIV/0!
O61613	Glycylpeptide N-tetradecanoyltransferase	Nmt	0	0	#DIV/0!	#DIV/0!
O61722		PRL-1	0	0	#DIV/0!	#DIV/0!
O76861		EG:100G10.1	0	0	#DIV/0!	#DIV/0!
O76904		fs(1)N	0	0	#DIV/0!	#DIV/0!
O76922	Protein aubergine	aub	0	0	#DIV/0!	#DIV/0!
O96299		Sodh-2	0	0	#DIV/0!	#DIV/0!
X2JEB4;O96651	DNA topoisomerase;DNA topoisomerase 3-beta	Top3beta	0	0	#DIV/0!	#DIV/0!
O96880		TfIIEalpha	0	0	#DIV/0!	#DIV/0!
O97060		Ccp84Ac	154690000	0	#NUM!	#NUM!
O97125;Q9VG58;Q9BIS2;Q9BIR7;Q8INI8;P82910;P02825;P11146	Heat shock protein 68;Major heat shock 70 kDa protein Bbb;Major heat shock 70 kDa protein Bb;Major heat shock 70 kDa protein Bc;Major heat shock 70 kDa protein Ba;Major heat shock 70 kDa protein Aa;Major heat shock 70 kDa protein Ab;Heat shock 70 kDa protein cognate 2	Hsp68;Hsp70Bbb;Hsp70Bb;Hsp70Bc;Hsp70Ba;Hsp70Aa;Hsp70Ab;Hsc70-2	0	0	#DIV/0!	#DIV/0!
O97454		l(1)10Bb	0	0	#DIV/0!	#DIV/0!
P04052	DNA-directed RNA polymerase II subunit RPB1	RpII215	0	112450000	#DIV/0!	∞
P05661-11			0	0	#DIV/0!	#DIV/0!
P05661-2			0	0	#DIV/0!	#DIV/0!
P05661-26;P05661-25;P05661-24			0	0	#DIV/0!	#DIV/0!
X2JFG0;P05990	CAD protein;Glutamine-dependent carbamoyl-phosphate synthase;Aspartate carbamoyltransferase;Dihydroorotase	r	44706000	0	#NUM!	#NUM!
P06002	Opsin Rh1	ninaE	94065000	0	#NUM!	#NUM!
P07185	Chorion protein S15	Cp15	0	0	#DIV/0!	#DIV/0!
P07186	Chorion protein S19	Cp19	0	0	#DIV/0!	#DIV/0!
P10676;M9PCU0;P10676-2	Neither inactivation nor afterpotential protein C	ninaC	145210000	0	#NUM!	#NUM!
X2J8F5;P11996	Larval serum protein 1 beta chain	Lsp1beta	0	0	#DIV/0!	#DIV/0!
P12982	Serine/threonine-protein phosphatase alpha-2 isoform	Pp1-87B	0	0	#DIV/0!	#DIV/0!
P13468	DNA-binding protein K10	fs(1)K10	0	0	#DIV/0!	#DIV/0!
P13496	Dynactin subunit 1	Gl	80884000	0	#NUM!	#NUM!
P13677	Protein kinase C, eye isozyme	inaC	0	0	#DIV/0!	#DIV/0!
P14318	Muscle-specific protein 20	Mp20	114910000	0	#NUM!	#NUM!
X2JAW6;P15215	Laminin subunit gamma-1	LanB2	0	0	#DIV/0!	#DIV/0!
P17336	Catalase	Cat	22870000	0	#NUM!	#NUM!
P17917	Proliferating cell nuclear antigen	PCNA	30154000	0	#NUM!	#NUM!
X2JJG8;X2JDA5;P20478	Glutamine synthetase;Glutamine synthetase 2 cytoplasmic	Gs2	213420000	0	#NUM!	#NUM!
P21914	Succinate dehydrogenase [ubiquinone] iron-sulfur subunit, mitochondrial	SdhB	65907000	0	#NUM!	#NUM!
P22769	Proteasome subunit alpha type-7-1	Prosalpha4	93882000	0	#NUM!	#NUM!
P23625	G protein alpha q subunit	Galphaq	42370000	0	#NUM!	#NUM!
P26017	Polycomb group protein Pc	Pc	0	0	#DIV/0!	#DIV/0!
P29843	Heat shock 70 kDa protein cognate 1	Hsc70-1	0	0	#DIV/0!	#DIV/0!
P32748	Dihydroorotate dehydrogenase (quinone), mitochondrial	Dhod	0	0	#DIV/0!	#DIV/0!
X2JC80;P38979-2	40S ribosomal protein SA	sta	0	0	#DIV/0!	#DIV/0!
P40304	Proteasome subunit beta type-1	Prosbeta6	0	0	#DIV/0!	#DIV/0!
P40796	La protein homolog	La	0	0	#DIV/0!	#DIV/0!
X2JFR6;P41374	Eukaryotic translation initiation factor 2 subunit 1	eIF-2alpha	0	0	#DIV/0!	#DIV/0!
P41375	Eukaryotic translation initiation factor 2 subunit 2	eIF-2beta	0	0	#DIV/0!	#DIV/0!
P42283;A0A0B4KEI4;P42284-1;P42284-3;Q867Z4-3;P42284;Q867Z4-2;Q867Z4-5;Q9V5M3-5;Q9V5M3-4;Q9V5M6-3;Q7KQZ4-4;Q9V5M6-5;Q9V5M3-2;Q7KQZ4-2;Q9V5M6-4;Q7KQZ4-3;Q9V5M6-2;Q9V5M3-3;Q7KQZ4;Q9V5M3;Q9V5M6;Q867Z4	Longitudinals lacking protein, isoform G;Longitudinals lacking protein, isoforms H/M/V;Longitudinals lacking protein, isoforms F/I/K/T;Longitudinals lacking protein, isoforms N/O/W/X/Y;Longitudinals lacking protein, isoforms J/P/Q/S/Z;Longitudinals lacking protein, isoforms A/B/D/L	lola;pre-lola-G	0	0	#DIV/0!	#DIV/0!
P48591	Ribonucleoside-diphosphate reductase large subunit	RnrL	0	0	#DIV/0!	#DIV/0!
P48592	Ribonucleoside-diphosphate reductase subunit M2	RnrS	55896000	0	#NUM!	#NUM!
P48609	Cyclin-dependent kinase 5 homolog	Cdk5	52181000	0	#NUM!	#NUM!
P49847;M9PG32	Transcription initiation factor TFIID subunit 6	Taf6	0	0	#DIV/0!	#DIV/0!
P52034-3;P52034;A0A0B4KFI7;A0A0B4K7L1;P52034-2	ATP-dependent 6-phosphofructokinase	Pfk	0	0	#DIV/0!	#DIV/0!
Q541C3;P52485	Ubiquitin-conjugating enzyme E2-24 kDa	Ubc2;UbcD2	0	0	#DIV/0!	#DIV/0!
X2JGP4;P54399;P54399-2	Protein disulfide-isomerase	Pdi	37968000	0	#NUM!	#NUM!
P55841	60S ribosomal protein L14	RpL14	0	0	#DIV/0!	#DIV/0!
P82804	Partner of Y14 and mago	wibg	0	0	#DIV/0!	#DIV/0!
P83949-2;P83949;P83949-3;P83949-4;P83949-5;P83949-6	Homeotic protein ultrabithorax	Ubx	0	182820000	#DIV/0!	∞
Q4AB57;P84051	Histone H2A	His2A:CG33859;His2A	0	0	#DIV/0!	#DIV/0!
P91938-4;P91938-2;P91938-3;P91938	Thioredoxin reductase 1, mitochondrial	Trxr-1	0	0	#DIV/0!	#DIV/0!
Q02308-2;Q02308	Protein hairless	H	0	0	#DIV/0!	#DIV/0!
Q05344	FACT complex subunit Ssrp1	Ssrp	0	0	#DIV/0!	#DIV/0!
Q05913	General transcription factor IIF subunit 1	TfIIFalpha	0	0	#DIV/0!	#DIV/0!
Q09103-3;A0A023GPM5;M9MSN3;X2JE67;X2JEJ9;M9MS31;M9PH20;M9PHG3;Q09103-2;Q09103	Eye-specific diacylglycerol kinase;Diacylglycerol kinase	rdgA	422040000	0	#NUM!	#NUM!
Q0E8X6;Q9W1Q8		eIF2B-delta	43919000	0	#NUM!	#NUM!
Q0E8X7			0	0	#DIV/0!	#DIV/0!
Q0E980			49981000	0	#NUM!	#NUM!
Q0E9A1;A1Z942;A1Z943;E1JH47;Q7JQK6;A0A0B4LGA3;Q961I1;A0A0B4LF95;A1Z944;Q1RL13		nemy	0	0	#DIV/0!	#DIV/0!
Q0KIE7		Ank	9973000	0	#NUM!	#NUM!
Q23972;Q23972-2	Protein Smaug	smg	0	93950000	#DIV/0!	∞
Q23973	Protein matrimony	mtrm	0	0	#DIV/0!	#DIV/0!
Q24113		nonA-l	24975000	0	#NUM!	#NUM!
X2JKU5;Q24186;Q9VFE4;A0A0B4K683	40S ribosomal protein S5a;40S ribosomal protein S5b	RpS5a;RpS5b	0	0	#DIV/0!	#DIV/0!
Q24318-2;Q24318;A0A0B4KEQ0	Transcription factor Dp	Dp	0	0	#DIV/0!	#DIV/0!
Q24319	Dolichyl-diphosphooligosaccharide--protein glycosyltransferase 48 kDa subunit	Ost48	0	0	#DIV/0!	#DIV/0!
X2J9V3;Q24423	Zinc finger protein Noc	noc	0	0	#DIV/0!	#DIV/0!
Q8SYR3;Q24491	RNA-binding protein Rsf1	Rsf1	0	92360000	#DIV/0!	∞
Q24492	Replication protein A 70 kDa DNA-binding subunit	RpA-70	78109000	0	#NUM!	#NUM!
Q24572	Probable histone-binding protein Caf1	Caf1	0	0	#DIV/0!	#DIV/0!
Q26416	Adult cuticle protein 1	Acp1	0	0	#DIV/0!	#DIV/0!
Q59E30;Q95RI5;M9PFH6;M9PFW1;Q59E29;Q86BI4	Failed axon connections	fax	0	0	#DIV/0!	#DIV/0!
Q6NP69		gfzf	0	0	#DIV/0!	#DIV/0!
Q709R6-2;Q709R6		bocks	0	126320000	#DIV/0!	∞
Q76NQ0	Dolichyl-diphosphooligosaccharide--protein glycosyltransferase subunit 1		0	83566000	#DIV/0!	∞
Q7JNE1		prod	50947000	0	#NUM!	#NUM!
Q7JRC0			0	0	#DIV/0!	#DIV/0!
Q7JVH0			0	0	#DIV/0!	#DIV/0!
Q7JVH6			0	0	#DIV/0!	#DIV/0!
Q7JVL3		Prp38	0	0	#DIV/0!	#DIV/0!
Q7JVP4		Br140	0	0	#DIV/0!	#DIV/0!
Q7JVY2		dup	0	0	#DIV/0!	#DIV/0!
Q7JXZ2		Eip55E	0	0	#DIV/0!	#DIV/0!
Q7JY89			0	0	#DIV/0!	#DIV/0!
Q7JZN0		Sec61beta	0	0	#DIV/0!	#DIV/0!
Q7JZZ3			0	0	#DIV/0!	#DIV/0!
Q7K0B6		GstT1	51411000	0	#NUM!	#NUM!
Q7K0W4		CG6564	119280000	0	#NUM!	#NUM!
Q7K0X3			0	0	#DIV/0!	#DIV/0!
Q7K159		mip40	0	0	#DIV/0!	#DIV/0!
Q7K180		Map60	163760000	0	#NUM!	#NUM!
Q7K2U6			0	29548000	#DIV/0!	∞
Q7K3D8		DMAP1	0	0	#DIV/0!	#DIV/0!
Q7K3Z3		p47	83923000	0	#NUM!	#NUM!
Q7K4I5	UBX domain-containing protein 7	CG8892-RB	0	0	#DIV/0!	#DIV/0!
Q7K533			53916000	0	#NUM!	#NUM!
Q7KK96	Structural maintenance of chromosomes protein	SMC2	0	59235000	#DIV/0!	∞
Q7KKI0;A1Z8U4		Cct5	183710000	0	#NUM!	#NUM!
Q7KLX3		Tapdelta	0	0	#DIV/0!	#DIV/0!
Q7KMI3		BcDNA.LD23371	0	0	#DIV/0!	#DIV/0!
Q7KML2	Probable peroxisomal acyl-coenzyme A oxidase 1	CG5009	0	0	#DIV/0!	#DIV/0!
Q7KMQ0		Rpt1	0	0	#DIV/0!	#DIV/0!
Q7KQM6-2;Q7KQM6	PERQ amino acid-rich with GYF domain-containing protein CG11148	CG11148	262550000	0	#NUM!	#NUM!
Q7KSM5		Aos1	0	0	#DIV/0!	#DIV/0!
Q9VM57;Q7KTL4;Q7KTL5		sip2	0	0	#DIV/0!	#DIV/0!
Q7KUA4		Uba2	0	0	#DIV/0!	#DIV/0!
Q7KVI9;Q9W1Q4			0	0	#DIV/0!	#DIV/0!
Q7KVJ1			0	0	#DIV/0!	#DIV/0!
Q7KVX5;Q9W4N8		Vap-33A	20188000	0	#NUM!	#NUM!
Q7KW39-2;Q7KW39	Probable methylmalonate-semialdehyde dehydrogenase [acylating], mitochondrial	CG17896	77517000	0	#NUM!	#NUM!
Q7PLI0		p120ctn	41369000	0	#NUM!	#NUM!
Q7PLI7	Serine/threonine-protein kinase CG17528	CG17528	0	0	#DIV/0!	#DIV/0!
Q7PLS8	Integrator complex subunit 3 homolog	IntS3	0	0	#DIV/0!	#DIV/0!
Q7YZH1	PHD finger protein rhinoceros	rno	0	0	#DIV/0!	#DIV/0!
X2JKW3;Q86B47-2;Q86B47	Probable ATP-dependent RNA helicase CG8611	CG8611	0	0	#DIV/0!	#DIV/0!
Q9VGG3;Q86B99		CG14732	0	0	#DIV/0!	#DIV/0!
Q9VUZ2;Q86BP6		elg1	0	0	#DIV/0!	#DIV/0!
Q86BY9	Protein rigor mortis	rig	0	0	#DIV/0!	#DIV/0!
Q8I0S9;Q9V9T5			0	0	#DIV/0!	#DIV/0!
Q8IH00	Nucleolar protein 6	Mat89Ba	0	0	#DIV/0!	#DIV/0!
Q8IMI7;Q9VA91	40S ribosomal protein S7	RpS7	0	0	#DIV/0!	#DIV/0!
Q8IMP6-2;Q8IMP6	Protein SPT2 homolog	CG5815	0	0	#DIV/0!	#DIV/0!
Q8IMW8		BEST:GH24664	0	0	#DIV/0!	#DIV/0!
Q9VFH2;Q8INF6		Hexim	0	9704400	#DIV/0!	∞
Q8INK2;Q9VGM2;Q8INK3		fabp	0	0	#DIV/0!	#DIV/0!
Q8IP68			0	0	#DIV/0!	#DIV/0!
Q8IP94;Q9VKB0		Aats-thr	0	0	#DIV/0!	#DIV/0!
Q95SJ2;Q9VM81;Q8IPJ1			0	2652800	#DIV/0!	∞
Q8IPP8;Q9VNF3			0	0	#DIV/0!	#DIV/0!
Q9VQ61;Q8IPY3	Aspartate aminotransferase	Got2	0	0	#DIV/0!	#DIV/0!
Q8IPZ3			0	0	#DIV/0!	#DIV/0!
Q8IQ85;Q9VS45		RhoGEF4	0	0	#DIV/0!	#DIV/0!
Q8IQT4			157060000	0	#NUM!	#NUM!
Q8IR10		TwdlY	0	0	#DIV/0!	#DIV/0!
Q8IR41;Q9VXX6			0	0	#DIV/0!	#DIV/0!
Q8IR93;Q9VZ20		Dlic	0	0	#DIV/0!	#DIV/0!
Q8IRB2		CG32249-RA	102840000	0	#NUM!	#NUM!
Q8IRB3			0	0	#DIV/0!	#DIV/0!
Q8IRB5	Claspin homolog	CG32251	0	0	#DIV/0!	#DIV/0!
Q8ML70	Immune-induced peptides;Immune-induced peptide 10;Immune-induced peptide 12;Immune-induced peptide 13;Immune-induced peptide 24	IM10	0	0	#DIV/0!	#DIV/0!
Q8MSI2		Scp1	163580000	0	#NUM!	#NUM!
Q9VAX7;Q8MST5		betaTub97EF	0	0	#DIV/0!	#DIV/0!
Q8MSW0		Aats-ile	0	0	#DIV/0!	#DIV/0!
Q8MZ06		Cpr65Eb	42130000	0	#NUM!	#NUM!
Q8ST83	Polycomb protein PHO	pho	0	7554300	#DIV/0!	∞
Q8SX76		pch2	0	0	#DIV/0!	#DIV/0!
Q8SXK2			0	0	#DIV/0!	#DIV/0!
Q8SXU3			0	0	#DIV/0!	#DIV/0!
Q8SZ15			0	0	#DIV/0!	#DIV/0!
Q8T0L3		Uba1	82045000	0	#NUM!	#NUM!
Q8T3Y1			0	0	#DIV/0!	#DIV/0!
Q8T9H0;Q9VIJ3		CG9328-RA	0	0	#DIV/0!	#DIV/0!
Q94523	Succinate dehydrogenase [ubiquinone] flavoprotein subunit, mitochondrial	SdhA	19089000	0	#NUM!	#NUM!
Q94546	Another transcription unit protein	Atu	0	0	#DIV/0!	#DIV/0!
Q95RB2		Cpr49Ae	447800000	0	#NUM!	#NUM!
Q960E9			0	0	#DIV/0!	#DIV/0!
Q961D9	Protein BCL9 homolog	lgs	215890000	0	#NUM!	#NUM!
Q961R8;Q9VUK8		Aats-gly	0	38653000	#DIV/0!	∞
Q961S1;Q9W4A9		RhoGAP5A	0	0	#DIV/0!	#DIV/0!
Q9VRZ1;Q967S0	Amidophosphoribosyltransferase	Prat2	0	0	#DIV/0!	#DIV/0!
Q9GU68	Eukaryotic translation initiation factor 5A	eIF-5A	60765000	0	#NUM!	#NUM!
Q9I7J0			0	0	#DIV/0!	#DIV/0!
Q9I7R7			0	0	#DIV/0!	#DIV/0!
Q9I7T7-2;Q9I7T7	La-related protein CG11505	CG11505	0	0	#DIV/0!	#DIV/0!
Q9NDJ2-2	Helicase domino	dom	0	0	#DIV/0!	#DIV/0!
Q9TVP3-3;Q9TVP3-2;Q9TVP3	J domain-containing protein	jdp	10028000	0	#NUM!	#NUM!
Q9U915	Adenylate kinase	Adk2	196270000	0	#NUM!	#NUM!
Q9V3B6	Protein CWC15 homolog	c12.1	0	0	#DIV/0!	#DIV/0!
Q9V3C4		Gem3	30878000	0	#NUM!	#NUM!
Q9V3E9		spag	0	52258000	#DIV/0!	∞
Q9V3J4		Sec13	0	0	#DIV/0!	#DIV/0!
X2J8Y6;Q9V3R1	Accessory gland protein Acp36DE	Acp36DE	0	0	#DIV/0!	#DIV/0!
Q9V3U6		26-29-p	33168000	0	#NUM!	#NUM!
Q9V3Z4		Rpn5	0	0	#DIV/0!	#DIV/0!
Q9V405		Rpt3	0	0	#DIV/0!	#DIV/0!
Q9V406		crp	0	0	#DIV/0!	#DIV/0!
Q9V434		Aats-asn	0	0	#DIV/0!	#DIV/0!
Q9V436		Rpn12	41473000	0	#NUM!	#NUM!
Q9V438		CaBP1	0	0	#DIV/0!	#DIV/0!
X2J4W8;Q9V447	Krueppel homolog 2	Kr-h2	0	82680000	#DIV/0!	∞
Q9V4N3	Cytochrome b5	Cyt-b5	0	0	#DIV/0!	#DIV/0!
Q9V4Z9	Protein lines	lin	0	0	#DIV/0!	#DIV/0!
Q9V521	Phenoloxidase 2	PPO2	74275000	0	#NUM!	#NUM!
Q9V9M7		RpL21	0	0	#DIV/0!	#DIV/0!
Q9V9Q4			0	0	#DIV/0!	#DIV/0!
Q9V9R2		Cul2	0	0	#DIV/0!	#DIV/0!
Q9V9U0			0	0	#DIV/0!	#DIV/0!
Q9V9U3;Q8I0J1;Q8IMG1			87067000	0	#NUM!	#NUM!
Q9VA18		l(3)03670	108360000	0	#NUM!	#NUM!
Q9VA32		Cpr100A	0	0	#DIV/0!	#DIV/0!
Q9VAM5		Brd8	0	0	#DIV/0!	#DIV/0!
Q9VAQ7	Pre-mRNA-splicing factor Slu7	Slu7	53085000	0	#NUM!	#NUM!
Q9VAW8;Q24404		Mst98Ca;Mst98Cb	0	0	#DIV/0!	#DIV/0!
Q9VAY2		Gp93	0	0	#DIV/0!	#DIV/0!
Q9VB05		ALiX	0	0	#DIV/0!	#DIV/0!
Q9VB10			0	0	#DIV/0!	#DIV/0!
Q9VB52		l(3)mbt	86123000	0	#NUM!	#NUM!
Q9VB81		Cpr97Eb	14823000	0	#NUM!	#NUM!
Q9VBB3		IntS12	65118000	0	#NUM!	#NUM!
Q9VBD6		TwdlJ	60283000	0	#NUM!	#NUM!
Q9VBE6			0	0	#DIV/0!	#DIV/0!
Q9VBH8		RpL34a	0	0	#DIV/0!	#DIV/0!
Q9VBI2	UMP-CMP kinase	Dak1	0	0	#DIV/0!	#DIV/0!
Q9VBI3		Vps2	0	0	#DIV/0!	#DIV/0!
Q9VBK9			0	0	#DIV/0!	#DIV/0!
Q9VBU2		RIOK2	0	0	#DIV/0!	#DIV/0!
Q9VBU4			115880000	0	#NUM!	#NUM!
Q9VC18			154500000	0	#NUM!	#NUM!
Q9VC24			0	0	#DIV/0!	#DIV/0!
Q9VC36		polybromo	0	0	#DIV/0!	#DIV/0!
Q9VC93		Dis3	0	0	#DIV/0!	#DIV/0!
Q9VCC6			0	0	#DIV/0!	#DIV/0!
Q9VCL4			0	0	#DIV/0!	#DIV/0!
Q9VCU5	Mitochondrial ribosome-associated GTPase 1	CG17141	0	0	#DIV/0!	#DIV/0!
Q9VD01		Pebp1	0	0	#DIV/0!	#DIV/0!
Q9VD14			98300000	0	#NUM!	#NUM!
Q9VD48			0	0	#DIV/0!	#DIV/0!
Q9VE85		Nup43	0	0	#DIV/0!	#DIV/0!
Q9VEA1		eIF-1A	35194000	0	#NUM!	#NUM!
Q9VEB6			8247100	0	#NUM!	#NUM!
Q9VEJ9			0	0	#DIV/0!	#DIV/0!
Q9VEN2		cal1	0	0	#DIV/0!	#DIV/0!
Q9VEN3		GckIII	0	0	#DIV/0!	#DIV/0!
Q9VEP6	Adenylosuccinate lyase	AdSL	37021000	0	#NUM!	#NUM!
Q9VEV3			0	0	#DIV/0!	#DIV/0!
Q9VF26	Probable ATP-dependent RNA helicase spindle-E	spn-E	0	0	#DIV/0!	#DIV/0!
Q9VF56			0	0	#DIV/0!	#DIV/0!
Q9VF87	Cytoplasmic FMR1-interacting protein	Sra-1	0	0	#DIV/0!	#DIV/0!
Q9VFE6	RRP15-like protein	CG3817	0	0	#DIV/0!	#DIV/0!
Q9VFF0		UQCR-C1	140660000	0	#NUM!	#NUM!
Q9VG06		CG17327-RA	0	0	#DIV/0!	#DIV/0!
Q9VGA4		MBD-R2	0	0	#DIV/0!	#DIV/0!
Q9VGH5		glo	0	24280000	#DIV/0!	∞
Q9VH00			0	0	#DIV/0!	#DIV/0!
Q9VH64			0	63060000	#DIV/0!	∞
Q9VHC8			31822000	0	#NUM!	#NUM!
Q9VHI7			9731300	0	#NUM!	#NUM!
Q9VHK6		IscU	0	0	#DIV/0!	#DIV/0!
Q9VHL2		Tcp-1eta	34590000	0	#NUM!	#NUM!
Q9VHP9;A0A0B4LGX0		Cenp-C	0	0	#DIV/0!	#DIV/0!
Q9VI10	Probable small nuclear ribonucleoprotein Sm D2	SmD2	0	0	#DIV/0!	#DIV/0!
Q9VID9			0	0	#DIV/0!	#DIV/0!
Q9VIF0	Nucleolar complex protein 2 homolog	CG9246	0	0	#DIV/0!	#DIV/0!
Q9VIQ5			0	0	#DIV/0!	#DIV/0!
Q9VIQ8		COX4	61552000	0	#NUM!	#NUM!
Q9VIT3		msb1l	0	0	#DIV/0!	#DIV/0!
Q9VIV8			0	0	#DIV/0!	#DIV/0!
Q9VIZ3		l(2)37Cb	0	0	#DIV/0!	#DIV/0!
Q9VJ19		RpL30	0	0	#DIV/0!	#DIV/0!
X2J6U8;Q9VJ35		ssp3	0	0	#DIV/0!	#DIV/0!
Q9VJ75			13518000	0	#NUM!	#NUM!
Q9VJC7	Elongation factor Ts, mitochondrial	CG6412	0	0	#DIV/0!	#DIV/0!
Q9VJD4		Sgt	0	0	#DIV/0!	#DIV/0!
Q9VJH2		mdy	0	0	#DIV/0!	#DIV/0!
Q9VJJ0	Proteasome subunit beta type	Prosbeta4	0	0	#DIV/0!	#DIV/0!
Q9VJJ1			0	0	#DIV/0!	#DIV/0!
Q9VJQ6		dyn-p25	0	0	#DIV/0!	#DIV/0!
Q9VJZ1		CG9302-RA	0	0	#DIV/0!	#DIV/0!
Q9VK60			0	0	#DIV/0!	#DIV/0!
Q9VK89	Probable tRNA (guanine(26)-N(2))-dimethyltransferase	CG6388	0	0	#DIV/0!	#DIV/0!
Q9VK96			0	0	#DIV/0!	#DIV/0!
Q9VKE2		Cry	502510000	0	#NUM!	#NUM!
X2J7U0;Q9VKM1	Piwi-like protein;Protein piwi	piwi	0	0	#DIV/0!	#DIV/0!
Q9VKP5			0	0	#DIV/0!	#DIV/0!
Q9VKQ2			173050000	0	#NUM!	#NUM!
Q9VKS2			68191000	0	#NUM!	#NUM!
Q9VKX2	Malate dehydrogenase	Mdh1	0	0	#DIV/0!	#DIV/0!
Q9VL01		CG5390-RA	16457000	0	#NUM!	#NUM!
Q9VL68			0	0	#DIV/0!	#DIV/0!
Q9VL89	Methionine aminopeptidase 2	und	62828000	0	#NUM!	#NUM!
Q9VL96	Pescadillo homolog	CG4364	0	0	#DIV/0!	#DIV/0!
Q9VLC5		Aldh	0	0	#DIV/0!	#DIV/0!
Q9VLK1			0	0	#DIV/0!	#DIV/0!
Q9VLS9	Beta-lactamase-like protein 2 homolog	CG12375	0	0	#DIV/0!	#DIV/0!
Q9VLX9			0	0	#DIV/0!	#DIV/0!
Q9VLY1			376870000	0	#NUM!	#NUM!
Q9VM17	SOSS complex subunit B homolog	CG5181	0	0	#DIV/0!	#DIV/0!
Q9VM36			0	0	#DIV/0!	#DIV/0!
Q9VMM7		CG11030-RA	0	0	#DIV/0!	#DIV/0!
Q9VMS1		cype	25873000	0	#NUM!	#NUM!
Q9VMZ8		TwdlV	0	0	#DIV/0!	#DIV/0!
Q9VNA3			0	0	#DIV/0!	#DIV/0!
Q9VND2		Snm1	0	0	#DIV/0!	#DIV/0!
Q9VND7			0	0	#DIV/0!	#DIV/0!
Q9VNE9	60S ribosomal protein L13a	RpL13A	0	0	#DIV/0!	#DIV/0!
Q9VNN3			0	0	#DIV/0!	#DIV/0!
Q9VNP0		Osi18	26810000	0	#NUM!	#NUM!
Q9VNP6			0	0	#DIV/0!	#DIV/0!
Q9VNW6			196140000	0	#NUM!	#NUM!
Q9VNY3			0	0	#DIV/0!	#DIV/0!
Q9VP05;H8F4P0;M9PII7	Mediator of RNA polymerase II transcription subunit 1	MED1	0	0	#DIV/0!	#DIV/0!
Q9VPE2		ND-39	0	0	#DIV/0!	#DIV/0!
Q9VPL0			0	0	#DIV/0!	#DIV/0!
Q9VPQ2			0	0	#DIV/0!	#DIV/0!
Q9VPU1;Q8IPW2		dock	0	0	#DIV/0!	#DIV/0!
Q9VQH5		Cpr23B	0	0	#DIV/0!	#DIV/0!
Q9VQK7			0	0	#DIV/0!	#DIV/0!
Q9VQL1			0	0	#DIV/0!	#DIV/0!
Q9VQL7;B7Z001			215770000	0	#NUM!	#NUM!
Q9VQR5			19433000	0	#NUM!	#NUM!
Q9VQY7			0	0	#DIV/0!	#DIV/0!
Q9VRI0		Hlc	48647000	0	#NUM!	#NUM!
Q9VRJ4			0	0	#DIV/0!	#DIV/0!
Q9VRL0		Cyt-c1	85596000	0	#NUM!	#NUM!
Q9VRP5-7;Q9VRP5	Ubiquitin carboxyl-terminal hydrolase 36	scny	0	0	#DIV/0!	#DIV/0!
Q9VRY4		velo	51427000	0	#NUM!	#NUM!
Q9VS55		CTCF	0	0	#DIV/0!	#DIV/0!
Q9VS75			98304000	0	#NUM!	#NUM!
Q9VS81			0	65376000	#DIV/0!	∞
Q9VSA3	Probable medium-chain specific acyl-CoA dehydrogenase, mitochondrial	CG12262	183590000	0	#NUM!	#NUM!
Q9VSA9			0	0	#DIV/0!	#DIV/0!
Q9VSB8			552050000	0	#NUM!	#NUM!
Q9VSC5			0	12889000	#DIV/0!	∞
Q9VSD6		msk	0	0	#DIV/0!	#DIV/0!
Q9VSS2	Signal recognition particle subunit SRP68	Srp68	0	0	#DIV/0!	#DIV/0!
Q9VSU6		Dhpr	37106000	0	#NUM!	#NUM!
Q9VSW4		CG4447-RA	0	37541000	#DIV/0!	∞
Q9VSW5;M9PF35	Kinesin-like protein	Klp67A	0	0	#DIV/0!	#DIV/0!
Q9VSW7			396440000	0	#NUM!	#NUM!
Q9VT41		defl	0	0	#DIV/0!	#DIV/0!
Q9VTB0			0	46194000	#DIV/0!	∞
Q9VTW1;Q9VTW0;X2JB05;X2JGL7			0	0	#DIV/0!	#DIV/0!
Q9VTY6	Ubiquitin-conjugating enzyme E2 C	vih	0	0	#DIV/0!	#DIV/0!
Q9VTZ7			0	0	#DIV/0!	#DIV/0!
Q9VU02	Probable small nuclear ribonucleoprotein Sm D1	SmD1	0	0	#DIV/0!	#DIV/0!
Q9VU88		Liprin-beta	0	0	#DIV/0!	#DIV/0!
Q9VUA5		ssp2	0	0	#DIV/0!	#DIV/0!
Q9VUL6			0	0	#DIV/0!	#DIV/0!
Q9VUM1		Prp31	0	0	#DIV/0!	#DIV/0!
Q9VUQ9		dop	0	0	#DIV/0!	#DIV/0!
Q9VUV9	Putative U5 small nuclear ribonucleoprotein 200 kDa helicase	l(3)72Ab	0	0	#DIV/0!	#DIV/0!
Q9VUY4			0	0	#DIV/0!	#DIV/0!
Q9VUZ0	Translocon-associated protein subunit beta	SsRbeta	0	29208000	#DIV/0!	∞
Q9VUZ8		PDCD-5	0	0	#DIV/0!	#DIV/0!
Q9VV20			26074000	0	#NUM!	#NUM!
Q9VV46		Cpr72Ec	109860000	0	#NUM!	#NUM!
Q9VV79		spd-2	0	0	#DIV/0!	#DIV/0!
Q9VVB7		Lmpt	60305000	0	#NUM!	#NUM!
Q9VVC1			32750000	0	#NUM!	#NUM!
Q9VVK8			0	0	#DIV/0!	#DIV/0!
Q9VVN4	ATR-interacting protein mus304	mus304	0	15632000	#DIV/0!	∞
Q9VVS5		Nufip	0	0	#DIV/0!	#DIV/0!
Q9VVU1		CG3902-RA	12326000	0	#NUM!	#NUM!
Q9VW51	RNA polymerase II elongation factor Ell	Ell	0	0	#DIV/0!	#DIV/0!
Q9VW54		Rpn1	7794300	0	#NUM!	#NUM!
Q9VW68			0	0	#DIV/0!	#DIV/0!
Q9VWH4;Q9VWH4-2	Probable isocitrate dehydrogenase [NAD] subunit alpha, mitochondrial	l(1)G0156	37004000	0	#NUM!	#NUM!
Q9VWI6		kek5	0	0	#DIV/0!	#DIV/0!
Q9VWK5		Ulp1	0	17807000	#DIV/0!	∞
Q9VWP1		Usp39	0	0	#DIV/0!	#DIV/0!
Q9VWQ6;Q9VWQ3		CG18259-RA	76678000	0	#NUM!	#NUM!
X2JFX0;Q9VX25	Ubiquitin-conjugating enzyme E2 S	CG8188	0	0	#DIV/0!	#DIV/0!
Q9VX38			0	0	#DIV/0!	#DIV/0!
Q9VX59		f	0	0	#DIV/0!	#DIV/0!
Q9VX62		CG8675-RA	0	0	#DIV/0!	#DIV/0!
Q9VX77			0	0	#DIV/0!	#DIV/0!
Q9VXF9		rngo	137550000	0	#NUM!	#NUM!
Q9VXK6	Eukaryotic translation initiation factor 5	eIF5	0	0	#DIV/0!	#DIV/0!
X2JKF2;Q9VXT5	CWF19-like protein 2 homolog	CG9213	0	100350000	#DIV/0!	∞
Q9VY44		mRNA-cap	0	0	#DIV/0!	#DIV/0!
Q9VY58			57253000	0	#NUM!	#NUM!
Q9VY62			0	0	#DIV/0!	#DIV/0!
Q9VY92			0	0	#DIV/0!	#DIV/0!
Q9VY97		mus101	0	0	#DIV/0!	#DIV/0!
Q9VYI6		CG4410	0	0	#DIV/0!	#DIV/0!
Q9VYM9			146840000	0	#NUM!	#NUM!
X2JBC1;Q9VYS3	Regulator of nonsense transcripts 1 homolog	Upf1	0	0	#DIV/0!	#DIV/0!
Q9VZ02			0	0	#DIV/0!	#DIV/0!
Q9VZ30			0	0	#DIV/0!	#DIV/0!
Q9VZ59;X2JEE5			0	0	#DIV/0!	#DIV/0!
Q9VZC0			135580000	0	#NUM!	#NUM!
Q9VZE4			0	0	#DIV/0!	#DIV/0!
Q9VZF2			0	0	#DIV/0!	#DIV/0!
Q9VZF4	F-box/WD repeat-containing protein 7	ago	73097000	0	#NUM!	#NUM!
Q9VZF5	Kinesin-like protein	pav	0	0	#DIV/0!	#DIV/0!
Q9VZI2		Ack	0	0	#DIV/0!	#DIV/0!
Q9VZJ2			27134000	0	#NUM!	#NUM!
Q9VZL3		Sc2	0	0	#DIV/0!	#DIV/0!
Q9VZQ7			0	131850000	#DIV/0!	∞
Q9VZS3	Protein translation factor SUI1 homolog	CG17737	0	0	#DIV/0!	#DIV/0!
Q9VZU0		CG12032	0	0	#DIV/0!	#DIV/0!
Q9W020	Nucleolar MIF4G domain-containing protein 1 homolog	CG9004	0	0	#DIV/0!	#DIV/0!
Q9W029		yellow-g	0	0	#DIV/0!	#DIV/0!
Q9W0B6			0	0	#DIV/0!	#DIV/0!
Q9W0B8	Coatomer subunit alpha	alphaCOP	0	0	#DIV/0!	#DIV/0!
Q9W0G1-2;Q9W0G1	Tyrosine-protein phosphatase non-receptor type 61F	Ptp61F	0	0	#DIV/0!	#DIV/0!
Q9W0L7;M9PDK3		Usp10	96787000	0	#NUM!	#NUM!
Q9W0P4			0	0	#DIV/0!	#DIV/0!
Q9W0R3	Tyrosine-protein phosphatase	Ptpmeg	0	0	#DIV/0!	#DIV/0!
Q9W1B9		RpL12	0	0	#DIV/0!	#DIV/0!
Q9W1H5		DCP1	52071000	0	#NUM!	#NUM!
Q9W1L2			11680000	0	#NUM!	#NUM!
Q9W227	Peptidyl-prolyl cis-trans isomerase		0	0	#DIV/0!	#DIV/0!
Q9W260		wrapper	0	31706000	#DIV/0!	∞
Q9W2F1			0	0	#DIV/0!	#DIV/0!
Q9W2P4		CG15650-RA	0	0	#DIV/0!	#DIV/0!
Q9W335		l(1)G0320	16654000	0	#NUM!	#NUM!
Q9W384		dalao	0	0	#DIV/0!	#DIV/0!
Q9W394			0	0	#DIV/0!	#DIV/0!
Q9W3C1;X2JD07	Polycomb protein l(1)G0020	l(1)G0020	0	0	#DIV/0!	#DIV/0!
Q9W3N9			0	0	#DIV/0!	#DIV/0!
Q9W3X8			0	0	#DIV/0!	#DIV/0!
Q9W3Y0	Zinc finger protein 593 homolog	CG3224	0	55951000	#DIV/0!	∞
Q9W3Y3			0	0	#DIV/0!	#DIV/0!
Q9W401;Q9W401-2	Probable citrate synthase, mitochondrial	kdn	0	0	#DIV/0!	#DIV/0!
Q9W414		Rpt4	0	0	#DIV/0!	#DIV/0!
Q9W423		schlank	36965000	0	#NUM!	#NUM!
Q9W485		IntS6	0	0	#DIV/0!	#DIV/0!
Q9W4H8		Pp2C1	0	0	#DIV/0!	#DIV/0!
Q9W4J4			0	0	#DIV/0!	#DIV/0!
Q9W4U8			0	0	#DIV/0!	#DIV/0!
Q9W4W7		EG:100G10.6	0	0	#DIV/0!	#DIV/0!
X2JAA8;Q9W517;Q9W517-2	Protein wings apart-like	wapl	0	0	#DIV/0!	#DIV/0!
Q9W542		mip130	68220000	0	#NUM!	#NUM!
Q9W585		Rab27	0	0	#DIV/0!	#DIV/0!
X2JA43;Q9W590	Large subunit GTPase 1 homolog	Ns3	0	0	#DIV/0!	#DIV/0!
R9Q794;Q9W5R8	60S ribosomal protein L5	RpL5	90978000	0	#NUM!	#NUM!
Q9W5W9		Phf7	0	0	#DIV/0!	#DIV/0!
Q9XZ29	Kinesin-like protein	Klp3A	37119000	0	#NUM!	#NUM!
Q9XZ34		Rif1	0	0	#DIV/0!	#DIV/0!
Q9Y0Z1		BcDNA.LD23876	43721000	0	#NUM!	#NUM!
C6SUW3;P55935;Q95RG1	40S ribosomal protein S9	RpS9	20111000	0	#NUM!	#NUM!
M9MRF0			1279000000	0	#NUM!	#NUM!
Q9W2X6		ATPsyndelta	39772000	0	#NUM!	#NUM!
E2QD64;Q7K4H4	Bifunctional lysine-specific demethylase and histidyl-hydroxylase NO66	CG2982	89992000	0	#NUM!	#NUM!
P17704	40S ribosomal protein S17	RpS17	65192000	0	#NUM!	#NUM!
Q9VY08		CG9518-RA	0	80854000	#DIV/0!	∞
Q9VU35;Q9VFN5			0	0	#DIV/0!	#DIV/0!
Q8SZ23			50858000	0	#NUM!	#NUM!
A0A023GQA5;P24156	Protein l(2)37Cc	l(2)37Cc	84744000	0	#NUM!	#NUM!
P41094	40S ribosomal protein S18	RpS18	17481000	0	#NUM!	#NUM!
M9NDW5;Q9VY64			0	230540000	#DIV/0!	∞
M9PBX0;P42003	Mothers against decapentaplegic homolog;Protein mothers against dpp	Mad	0	35694000	#DIV/0!	∞
P15619	Serendipity locus protein H-1	wdn	68023000	0	#NUM!	#NUM!
Q9W3M7			86891000	0	#NUM!	#NUM!
B7Z0D7;Q9VSE1			0	0	#DIV/0!	#DIV/0!
Q9VJ14		mib2	62999000	0	#NUM!	#NUM!
Q6NQY9			0	0	#DIV/0!	#DIV/0!
A0A0B4LH25;Q9W2K4;A8DYK5			0	0	#DIV/0!	#DIV/0!
A0A0B4KHD9;A0A0B4KHS5;Q9VC90;A0A0B4KI02;Q8IGI0			0	0	#DIV/0!	#DIV/0!
A0A0B4KGY9;A0A0B4K6K8;Q9VBQ1;A0A0B4KHV4;Q8IMS8		msi	0	0	#DIV/0!	#DIV/0!
X2J950;Q03334	40S ribosomal protein S13	RpS13	0	0	#DIV/0!	#DIV/0!
Q9VMZ6		TwdlG	0	0	#DIV/0!	#DIV/0!
Q7K5M0		scaf	95254000	0	#NUM!	#NUM!
A0A0B4KHX2;Q3LHL9;Q3LHL9-3	Protein winged eye	wge	0	0	#DIV/0!	#DIV/0!
Q9VTP4	60S ribosomal protein L10a-2	RpL10Ab	0	0	#DIV/0!	#DIV/0!
Q9VIE6	Protein MCM10 homolog	Mcm10	47865000	0	#NUM!	#NUM!
Q9W074		HBS1	102400000	0	#NUM!	#NUM!
A0A0B4LGS4;P54611	V-type proton ATPase subunit E	Vha26	121910000	0	#NUM!	#NUM!
Q9VY00		CG9503-RA	0	0	#DIV/0!	#DIV/0!
P34739	Transcription termination factor 2	lds	0	0	#DIV/0!	#DIV/0!
M9PEB0;B7Z0B5;Q8SXX8			453140000	0	#NUM!	#NUM!
Q9VVZ5			710190000	0	#NUM!	#NUM!
P61857	Tubulin beta-2 chain	betaTub85D	0	0	#DIV/0!	#DIV/0!
Q7K7A9	Flap endonuclease 1	Fen1	71508000	0	#NUM!	#NUM!
Q7JUM5;E1JH39;A1Z8Q7;A5YTR9		MCPH1	47436000	0	#NUM!	#NUM!
Q9VNE2	Protein krasavietz	kra	53480000	0	#NUM!	#NUM!
Q7KN62;A0A0B4LFZ4;Q7KN62-3;Q7KN62-2	Transitional endoplasmic reticulum ATPase TER94	TER94	122350000	0	#NUM!	#NUM!
A1ZBU5		GNBP-like3	0	0	#DIV/0!	#DIV/0!
Q9VYM5		Cpr11A	0	0	#DIV/0!	#DIV/0!
Q9VDQ3			0	0	#DIV/0!	#DIV/0!
Q95R35		S-Lap4	59766000	0	#NUM!	#NUM!
Q9VNZ2			44986000	0	#NUM!	#NUM!
Q7KMJ6		nito	59102000	0	#NUM!	#NUM!
M9PDG3;M9PD57;P40798-2;P40798	Protein shuttle craft	stc	0	0	#DIV/0!	#DIV/0!
X2JC35;P49630	60S ribosomal protein L36	RpL36	23105000	0	#NUM!	#NUM!
A0A0B4KGP8;Q24208;P45975	Eukaryotic translation initiation factor 2 subunit 3;Histone-lysine N-methyltransferase Su(var)3-9	eIF-2gamma;Su(var)3-9	35802000	0	#NUM!	#NUM!
A0A0B4LGZ7;Q9VGX3;B9EQU5	Protein anoxia up-regulated	fau;fau-RA	109060000	0	#NUM!	#NUM!
Q9VV19		CG13046-RB	90166000	0	#NUM!	#NUM!
F3YDH0;P29844	Heat shock 70 kDa protein cognate 3	Hsc70-3	141160000	0	#NUM!	#NUM!
Q9VLS0			60384000	0	#NUM!	#NUM!
B7Z098;Q9VNX8	Eukaryotic translation initiation factor 2A	CG7414	0	89079000	#DIV/0!	∞
O16102	Chromodomain-helicase-DNA-binding protein 3	Chd3	37197000	0	#NUM!	#NUM!
Q960V1;Q0E8G1;M9PET3;M9PF79		simj	112060000	0	#NUM!	#NUM!
O62602		lic	79287000	0	#NUM!	#NUM!
Q8IMB8;Q1RKY9;Q8IMB9;L0MLJ3;Q9V4C1;H9XVM8;H9XVM9			0	64464000	#DIV/0!	∞
E1JIK0;P48810;P48810-2	Heterogeneous nuclear ribonucleoprotein 87F	Hrb87F	0	330260000	#DIV/0!	∞
Q9VCE3;Q8IMX4		Rox8	0	26438000	#DIV/0!	∞
A1ZB32			50084000	0	#NUM!	#NUM!
Q9XZ15		Osi6	30843000	0	#NUM!	#NUM!
A1Z6H4;Q7K1T1		vlc	197610000	0	#NUM!	#NUM!
Q95TK5			108360000	0	#NUM!	#NUM!
Q9W584;X2JDV3		mei-38	102870000	0	#NUM!	#NUM!
X2JC31;P29742	Clathrin heavy chain	Chc	63815000	0	#NUM!	#NUM!
Q7JRA5			128850000	0	#NUM!	#NUM!
A0A0B4KHP8;E1JIU3;A0A0B4KHY5;H0RNC3;Q9VCP1-2;Q9VCP1	Uncharacterized protein CG4449	CG4449-RA;CG4449	25394000	0	#NUM!	#NUM!
A0A0B4LEV3;Q7JWR9	Zinc finger CCCH domain-containing protein 15 homolog	CG8635	86237000	0	#NUM!	#NUM!
Q0KHZ6			0	155770000	#DIV/0!	∞
N0D8I3;Q9W420	Transcription elongation factor SPT6	Spt6	58275000	0	#NUM!	#NUM!
Q9V9S8;Q9V9S8-2;Q9V9S8-3	Ferrochelatase, mitochondrial	FeCh	0	0	#DIV/0!	#DIV/0!
Q9VWG1;M9NHC5;Q8IQW5		HspB8	267930000	0	#NUM!	#NUM!
Q9VB83			22013000	0	#NUM!	#NUM!
Q9VBE1		TwdlP	0	0	#DIV/0!	#DIV/0!
Q0E8J3;M9PBJ1;Q0E8J4;Q0E8J5		zormin	185980000	0	#NUM!	#NUM!
Q9VBD0		Tb	65557000	0	#NUM!	#NUM!
A1ZAJ7			27579000	0	#NUM!	#NUM!
Q9VY31			691070000	0	#NUM!	#NUM!
Q9V3C6		EG:BACR42I17.10	59595000	0	#NUM!	#NUM!
P07182	Chorion protein S36	Cp36	0	57533000	#DIV/0!	∞
Q9W1R5	Protein virilizer	vir	46493000	0	#NUM!	#NUM!
Q7JWQ7		Swim	102590000	0	#NUM!	#NUM!
Q8IH13		TwdlW	57297000	0	#NUM!	#NUM!
Q7K5J8		Cpr57A	0	0	#DIV/0!	#DIV/0!
Q9VZR8		CG14960-RA	418130000	0	#NUM!	#NUM!
Q9VS76		CG8541-RA	171300000	0	#NUM!	#NUM!
Q7K2W6		PPO1	259010000	0	#NUM!	#NUM!
Q8IRB1			251740000	0	#NUM!	#NUM!
M9MS06;M9PGA7;P18091-4;P18091-3;P18091;F0JAG6;P18091-2;P18091-5	Alpha-actinin, sarcomeric	Actn	864880000	0	#NUM!	#NUM!
A0A0B4K6S1;A0A0B4K6F4;Q8SZN9;E0R905;Q7KSP5		l(3)neo38;l(3)neo38-RA	0	0	#DIV/0!	#DIV/0!
Q9VKR2		CG17118	31397000	0	#NUM!	#NUM!
Q9W0S5		miple1	127750000	0	#NUM!	#NUM!
A0A0B4K680;Q9VFK6	Histone-lysine N-methyltransferase pr-set7	pr-set7	25949000	0	#NUM!	#NUM!
Q9VBN5	60S ribosomal protein L27	RpL27	0	0	#DIV/0!	#DIV/0!
Q9VUB5		upSET	0	94143000	#DIV/0!	∞
Q2PDP6		CG12877-RC	0	41273000	#DIV/0!	∞
Q9VVC9			0	0	#DIV/0!	#DIV/0!
M9NEV0;Q9VMJ7	Lysine-specific demethylase lid	lid	0	0	#DIV/0!	#DIV/0!
Q9W3K3			0	0	#DIV/0!	#DIV/0!
Q9VH89	Protein dalmatian	dmt	27554000	0	#NUM!	#NUM!
Q9VC60			0	147950000	#DIV/0!	∞
Q9VQK5			0	40908000	#DIV/0!	∞
Q9W1H3		Upf3	0	0	#DIV/0!	#DIV/0!
M9PBZ3;M9PBJ8;M9NCM6;M9PDR5;Q8SX83-4;Q8SX83-2;Q8SX83-3;Q8SX83	Protein split ends	spen	69287000	0	#NUM!	#NUM!
Q6NR22			0	0	#DIV/0!	#DIV/0!
Q9W3W6			34843000	0	#NUM!	#NUM!
Q9VYW4			0	0	#DIV/0!	#DIV/0!
Q9VDK7	Signal recognition particle subunit SRP72	Srp72	41254000	0	#NUM!	#NUM!
Q7JUW8			97925000	0	#NUM!	#NUM!
Q9VBD8		TwdlO	245770000	0	#NUM!	#NUM!
Q9NG98	DNA topoisomerase 3-alpha	Top3alpha	98318000	0	#NUM!	#NUM!
Q9U3V9	Protein xmas-2	xmas-2	52910000	0	#NUM!	#NUM!
Q7K5K9		S-Lap8	0	0	#DIV/0!	#DIV/0!
E1JHR5;P15007-2;P15007	Enolase	Eno	45027000	0	#NUM!	#NUM!
Q9VTR8;M9PF73			0	0	#DIV/0!	#DIV/0!
A8Y560;O17445	Ribosomal protein L15;60S ribosomal protein L15	RpL15	0	312420000	#DIV/0!	∞
Q9W124			69365000	0	#NUM!	#NUM!
Q9VL75		Bka	0	324510000	#DIV/0!	∞
Q9VTE6			0	0	#DIV/0!	#DIV/0!
E1JIR4;A0A0B4KGG8;P13607-3;P13607-7;P13607-6;P13607-2;P13607-4;P13607-5;P13607	Sodium/potassium-transporting ATPase subunit alpha	Atpalpha	79684000	0	#NUM!	#NUM!
Q9VVI1			0	92937000	#DIV/0!	∞
Q9VHB0			0	47100000	#DIV/0!	∞
Q9VJ12		Acn	51055000	768520000	3.91196	3.91196
Q9VV38;Q0E8E2			199370000	1269100000	2.67029	2.67029
Q02427-1;Q02427	RNA-binding protein 1	Rbp1	18248000	92238000	2.33762	2.33762
E2QCP0;P84249;P02299	Histone H3;Histone H3.3	His3.3A;His3	980030000	4936800000	2.33268	2.33268
Q9W229	40S ribosomal protein S24	RpS24	333300000	1573400000	2.23899	2.23899
B8A421;Q9VCH5		Nup98-RA;Nup98-96	91056000	427780000	2.23204	2.23204
P25171	Regulator of chromosome condensation	Rcc1	170790000	759280000	2.15241	2.15241
Q24368	Chromatin-remodeling complex ATPase chain Iswi	Iswi	86631000	380190000	2.13377	2.13377
Q9VRL1		Uev1A	111390000	413760000	1.89317	1.89317
Q9VYY7;Q960N6;M9PHL2		HP5	69545000	250890000	1.85104	1.85104
Q8IRS7;O97428		cib	24251000	79296000	1.7092	1.7092
Q9V3T8		SC35	50121000	162800000	1.69961	1.69961
M9PC85;Q9V3V0		x16	449320000	1455000000	1.6952	1.6952
Q9VCD4;Q4V5H0			1510300000	4840900000	1.68044	1.68044
Q9W499		RpL35	160900000	510110000	1.66464	1.66464
Q8IR57			2182900000	6837500000	1.64722	1.64722
P15348	DNA topoisomerase 2	Top2	201510000	629000000	1.64221	1.64221
Q86BP9;X2J8K5			12376000	37494000	1.59911	1.59911
A0A0B4KH25;P08985	Histone H2A;Histone H2A.v	His2Av	818670000	2473900000	1.59543	1.59543
X2JFW6;Q9VX35			217050000	641550000	1.56353	1.56353
Q8IRG6;Q8IRG6-2	FACT complex subunit spt16	dre4	402240000	1182700000	1.55596	1.55596
Q9VJ87	Pre-mRNA-splicing factor CWC22 homolog	ncm	1599900000	4556800000	1.51004	1.51004
X2JG50;Q9VWE6	Protein ELYS homolog	CG14215	40050000	113320000	1.50053	1.50053
C0P8M9		Skadu	476820000	1347700000	1.49898	1.49898
A4V0N4;Q27331	V-type proton ATPase catalytic subunit A isoform 2	Vha68-2	202590000	569420000	1.49093	1.49093
Q9VXE5	Serine/threonine-protein kinase PAK mbt	mbt	82660000	227680000	1.46175	1.46175
E1JGV6;O44081;A0A0B4K8B2;O44081-2	H/ACA ribonucleoprotein complex subunit 4	Nop60B	67914000	184490000	1.44176	1.44176
Q7K3M5		Dhx15	44162000	115890000	1.39188	1.39188
E1JHA4;P48809	Heterogeneous nuclear ribonucleoprotein 27C	Hrb27C	766190000	1953300000	1.35014	1.35014
Q9V426		vig	98382000	249200000	1.34084	1.34084
P02283	Histone H2B	His2B	2830600000	6991800000	1.30456	1.30456
Q0E965;A0A0B4KF69;A1ZA05		SRPK	273480000	669980000	1.29268	1.29268
A1ZAK7;A1ZAK8;A1ZAK9		Psi	130110000	317750000	1.28816	1.28816
A4V391;P12613	T-complex protein 1 subunit alpha	T-cp1	71340000	165960000	1.21805	1.21805
A0A0B4K891;Q7K581			289420000	648740000	1.16448	1.16448
Q9VHC7;A0A0B4K6Z1		rump	259290000	579620000	1.16054	1.16054
P25007	Peptidyl-prolyl cis-trans isomerase	Cyp1	660360000	1475900000	1.16027	1.16027
Q9VTR6		prc	4743300000	10472000000	1.14257	1.14257
Q9VN31		Fip1	402700000	885560000	1.13688	1.13688
P05205	Heterochromatin protein 1	Su(var)205	393550000	863760000	1.13408	1.13408
M9NG39;P41073-3;P41073	Zinc finger protein on ecdysone puffs	Pep	533920000	1169200000	1.13083	1.13083
Q9VV23			654420000	1426500000	1.12419	1.12419
P48588	40S ribosomal protein S25	RpS25	87799000	189990000	1.11365	1.11365
X2JDP6;M9MRG2;Q8T079	Putative oxidoreductase GLYR1 homolog	CG4747	28970000	61949000	1.09652	1.09652
O46079		EG:39E1.2	33114000	70029000	1.08051	1.08051
Q9VRM6		l(3)psg2	374040000	788030000	1.07506	1.07506
Q960D3;Q9VBX3		vig2	331070000	694870000	1.06961	1.06961
X2JCX8;P14130	40S ribosomal protein S14	RpS14b;RpS14a	2556500000	5213600000	1.02811	1.02811
A0A0B4LFF9		Inr-a	145260000	293900000	1.01669	1.01669
Q9VL71		Srp54	45039000000	90172000000	1.0015	1.0015
Q9VFF2		CG33332-RA	107110000	213670000	0.996291	0.996291
A0A0B4KGU4;Q9VHP0	ATP-dependent RNA helicase bel	bel	551980000	1101100000	0.996258	0.996258
Q9VHC0		RnpS1	71870000	143150000	0.994066	0.994066
X2JAI4;Q9XYU1	DNA helicase;DNA replication licensing factor Mcm3	Mcm3	100790000	200500000	0.99225	0.99225
Q9VZE6	Ribosome biogenesis protein BRX1 homolog	CG11583	16997000	33799000	0.9917	0.9917
A4V4A5;Q9VZ23	GTP-binding nuclear protein Ran	Ran;ran	374600000	736860000	0.97604	0.97604
Q7K1H5			1604900000	3151100000	0.973372	0.973372
M9PHK2;Q0KHQ5;Q8IQW6;Q0KHQ5-2		Tao	322520000	624190000	0.952597	0.952597
X2JF59;Q9V3P0	Peroxiredoxin 1	Jafrac1	73922000	142740000	0.949314	0.949314
A0A0B4KFZ9;P84040	Histone H4	His4r;His4	579340000	1112100000	0.940804	0.940804
M9NE89;P08928	Lamin Dm0	Lam	667150000	1277400000	0.937127	0.937127
O16130	60S ribosomal protein L39	RpL39	9491600000	17952000000	0.919421	0.919421
Q9VEP9			89735000	168480000	0.908835	0.908835
A4V2K7;P22058	Chromosomal protein D1	D1	1944300000	3648300000	0.907974	0.907974
Q9W526		EG:67A9.2	1050100000	1964800000	0.903856	0.903856
M9PH59;Q9VXX8	Ribosomal protein L37;Probable 60S ribosomal protein L37-A	RpL37a	18649000000	34590000000	0.891257	0.891257
Q9VAW1;Q9VAW2		Moca-cyp	597800000	1096500000	0.875171	0.875171
M9NEQ9;Q9VWG3	40S ribosomal protein S10b	RpS10b	994330000	1811400000	0.865309	0.865309
P35600	Replication factor C subunit 1	Gnf1	73779000	134100000	0.862027	0.862027
P27864;B7YZZ9	Recombination repair protein 1	Rrp1	2325200000	4212100000	0.857185	0.857185
Q9VN39			2912900000	5255300000	0.851317	0.851317
Q8MLV1-2;Q8MLV1	Lamin-B receptor	LBR	370050000	667240000	0.850486	0.850486
M9PG09;Q9VNS3			161570000	290650000	0.847124	0.847124
G3M3A2;Q06559	40S ribosomal protein S3	RpS3	413220000	741910000	0.844334	0.844334
M9PC89;P17133	U1 small nuclear ribonucleoprotein 70 kDa	snRNP-U1-70K	3333300000	5971700000	0.841191	0.841191
Q9VAI4			78043000	139100000	0.833781	0.833781
Q9VWS2	Nucleoporin NUP53		148800000	264940000	0.832291	0.832291
X2J5G6;P32100	60S ribosomal protein L7	RpL7	718270000	1274700000	0.82756	0.82756
Q9VZI1;M9PE30	Transgelin	Chd64	90821000	159990000	0.816884	0.816884
Q9VI82	Nucleolar complex protein 3 homolog	CG1234	275820000	484920000	0.81402	0.81402
A1ZBV0			360390000	629230000	0.804028	0.804028
O16810	Origin recognition complex subunit 1	Orc1	80033000	138240000	0.788508	0.788508
Q9VYE9		CG1622-RA	3259000000	5628100000	0.788219	0.788219
Q8MSC4		BigH1	8196800000	14132000000	0.785833	0.785833
Q9W1V3	rRNA 2-O-methyltransferase fibrillarin	Fib	1882300000	3232900000	0.780332	0.780332
P02255;Q4ABE3;Q4ABD8	Histone H1	His1;His1:CG33801;His1:CG33807	173950000000	297490000000	0.774168	0.774168
Q9XYZ6			117590000	200460000	0.769549	0.769549
Q24044		fzy	82713000	139990000	0.759138	0.759138
Q9VJZ7	Ribosomal RNA processing protein 1 homolog	Nnp-1	63584000	107380000	0.75599	0.75599
Q9V9Z9	Probable rRNA-processing protein EBP2 homolog	CG1542	24458000	41145000	0.750411	0.750411
Q9VL91		zf30C	55737000	93412000	0.744973	0.744973
Q9VNE0			289740000	482250000	0.735022	0.735022
A0A0B4LG45;A1ZBW6			58764000	97170000	0.725578	0.725578
Q9VZF9		Cpr64Ad	41369000000	68343000000	0.724243	0.724243
Q9VU43		SRm160	1601800000	2622900000	0.711469	0.711469
Q9VXF8;Q7KUX7;Q8IR13;X2JC79		Rbp2	773470000	1263700000	0.708237	0.708237
Q9VPN5		Hop	316420000	516310000	0.706397	0.706397
Q9VES0		CG10324-RA	1861800000	3005000000	0.690667	0.690667
Q9VJG2			112400000	179930000	0.678794	0.678794
Q9VAA9			62429000	99542000	0.673089	0.673089
Q86BS3		Chro	124080000	197260000	0.668828	0.668828
Q9VGI8	Bloom syndrome protein homolog	Blm	91602000	145100000	0.663597	0.663597
Q9VN25-2;Q9VN25	Eukaryotic translation initiation factor 3 subunit A	eIF3-S10	196030000	309790000	0.660216	0.660216
M9PEA6;O76927-2;O76927	40S ribosomal protein S21	RpS21	45933000	72054000	0.649548	0.649548
Q8SWS7		vito	1090800000	1704100000	0.643623	0.643623
Q9VK18			87660000	136880000	0.642921	0.642921
H0RNN8;Q9VLK2	Ribosomal L1 domain-containing protein CG13096	CG13096-RA;CG13096	1929500000	3002800000	0.638081	0.638081
M9NDX3;Q494M1;P30189;Q8IR39;X2JKD2	DNA topoisomerase 1	Top1	621520000	965160000	0.634967	0.634967
Q8T6B9	Poly(U)-binding-splicing factor half pint	pUf68	117360000	182170000	0.634345	0.634345
O76912		crm	47071000	72574000	0.624614	0.624614
O16797	60S ribosomal protein L3	RpL3	1540800000	2363100000	0.617001	0.617001
E4NKG1;Q9I7D3	Caprin homolog	Capr	414390000	633690000	0.612788	0.612788
Q9W3D1		Caf1-180	106400000	162420000	0.610231	0.610231
Q9VL63	UPF0430 protein CG31712	CG31712	2274000000	3465800000	0.607956	0.607956
Q9VG78;A0A0B4K6G3		pps	83800000	127540000	0.605928	0.605928
Q9VEB3	Ribosome production factor 2 homolog	CG7993	223030000	338910000	0.603664	0.603664
A1Z987;B3DN53		Cap-G	61537000	92761000	0.592064	0.592064
P54622	Single-stranded DNA-binding protein, mitochondrial	mtSSB	129290000	194790000	0.591309	0.591309
Q7K2G1	Proteasomal ubiquitin receptor ADRM1 homolog	Rpn13	172760000	260050000	0.59002	0.59002
Q9VZ62		feo	63254000	95204000	0.589865	0.589865
M9PJC7;P13709;M9PE02;E1JJJ8;M9PGM8;P13709-2	Homeotic protein female sterile	fs(1)h	107980000	162470000	0.589409	0.589409
Q9VM49		Caper	1138100000	1704900000	0.58306	0.58306
Q8SY39		CG6994	80717000	120700000	0.580481	0.580481
Q9VMG7		Muc26B	84523000	125980000	0.575779	0.575779
Q7KU01;Q9VPU9		PNUTS	199610000	296530000	0.570994	0.570994
M9PIA6;E1JI46;Q59E34;O97159	Chromodomain-helicase-DNA-binding protein Mi-2 homolog	Mi-2	347170000	515520000	0.570386	0.570386
A1Z968		NAT1	723850000	1073300000	0.568291	0.568291
O76994		Ip259	422670000	624520000	0.563216	0.563216
X2JB25;P02844	Vitellogenin-2	Yp2	24385000000	36004000000	0.562163	0.562163
M9PIM0;O61231	60S ribosomal protein L10	RpL10	2362800000	3486900000	0.561447	0.561447
Q9V9W3;Q9V9W2		RpL6	5867800000	8625400000	0.555772	0.555772
Q9VNM9		Osi9	291750000	428630000	0.555	0.555
Q27294;M9PH94	RNA-binding protein cabeza	caz	1146600000	1682900000	0.553587	0.553587
P48375	12 kDa FK506-binding protein	FK506-bp2	275130000	403520000	0.552527	0.552527
Q03427;A0A0B4KFY9	Lamin-C	LamC	409680000	598070000	0.545817	0.545817
Q8IPB1;Q9V3I1		dUTPase	172270000	251140000	0.54382	0.54382
Q961C3;Q9VH75;E1JIH4			325630000	472290000	0.536439	0.536439
M9PEY6;Q9VM71	5-3 exoribonuclease 2 homolog	Rat1	121480000	175880000	0.533873	0.533873
Q9VYK0;M9PGZ8		Smr	276160000	394630000	0.514996	0.514996
P50887	60S ribosomal protein L22	RpL22	8755600000	12506000000	0.514342	0.514342
A0A0B4K6B8;A0A0B4K7A6;Q86B87-21;Q86B87-19;Q86B87-20;Q86B87-18;Q86B87-17;Q86B87-16;Q86B87-29;Q86B87-28;Q86B87-15;Q86B87-27;Q86B87-23;Q86B87-14;Q86B87-13;Q86B87-31;Q86B87-12;Q86B87-11;Q86B87-10;Q86B87-24;Q86B87-22;Q86B87-25;Q86B87-9;Q86B87-8;Q86B87-7;Q86B87-30;Q86B87-6;Q86B87-5;Q86B87-4;Q86B87-3;Q86B87-2;Q86B87;Q86B87-26	Modifier of mdg4	mod(mdg4)	96689000	137920000	0.512408	0.512408
Q9VV52		RAF2	133890000	190570000	0.509273	0.509273
P35875-3;P35875;P35875-2	Poly [ADP-ribose] polymerase	Parp	90244000	128380000	0.508518	0.508518
M9MRW0;M9PEI6;Q8IQ71		dikar	448650000	636820000	0.505295	0.505295
A0A0B4KFB8;A0A0B4LGR1;Q9VI14;Q6NN86		CG15187	331930000	469560000	0.50043	0.50043
P09180	60S ribosomal protein L4	RpL4	901340000	1273400000	0.498542	0.498542
O62619-2;O62619	Pyruvate kinase	PyK	430990000	606880000	0.493757	0.493757
A0A0B4LG52;Q9W237	40S ribosomal protein S16	RpS16	124110000	174080000	0.488131	0.488131
Q9VK58		Pih1D1	864160000	1208900000	0.484325	0.484325
Q9VM69		nop5	59266000	82770000	0.481903	0.481903
P41093	60S ribosomal protein L18a	RpL18A	135780000	189600000	0.481688	0.481688
Q9VEH0;Q960Y8		alt	123650000	172580000	0.481003	0.481003
Q9VUA0	G patch domain-containing protein 1 homolog	CG8833	21602000000	30000000000	0.473798	0.473798
E1JIR3;P23573	Cell division control protein 2 cognate	Cdk2;cdc2c	41894000	58134000	0.472639	0.472639
A0A0B4JDC3;Q9VGU5	Tetratricopeptide repeat protein 14 homolog	CG6621	450370000	621580000	0.464829	0.464829
Q7KSU6;Q9VHN7			505660000	697750000	0.464543	0.464543
Q7JZW2;A1ZAH8		RpS15	489070000	674320000	0.463392	0.463392
X2JGM9;P41042	40S ribosomal protein S4	RpS4	260030000	355770000	0.452267	0.452267
X2JEX8;P06607	Vitellogenin-3	Yp3	6649100000	9044200000	0.443834	0.443834
Q7JRH5			95304000	129560000	0.443012	0.443012
L0MLQ9;Q8IH18		4E-T	188140000	255380000	0.440839	0.440839
A4V3J6;A4V3J5;P07909-3;P07909-4;P07909-2;P07909	Heterogeneous nuclear ribonucleoprotein A1	Hrb98DE	248780000	336130000	0.434149	0.434149
Q7K3J0			181340000	244340000	0.430193	0.430193
Q9Y145;X2JAG8;X2JG22;M9PGI7		BcDNA.GH04978	617050000	830630000	0.428819	0.428819
Q95RQ8;Q9W1N1		pita	130590000	175020000	0.422475	0.422475
Q8MZI3;Q7KU78			167500000	222930000	0.41243	0.41243
A8E6M1;A1ZBB4;E1JGL8			852920000	1117900000	0.390309	0.390309
X2JG10;X2JFQ1;Q9VWN4			40304000	52640000	0.385236	0.385236
M9PG50;Q9VP22	Cyclin-dependent kinase 12	Cdk12	315330000	410530000	0.380625	0.380625
M9PB84;P31009	40S ribosomal protein S2	RpS2	407540000	529460000	0.37758	0.37758
Q94901	RNA-binding protein lark	lark	256110000	332300000	0.375723	0.375723
A8JV18;Q9VXE6	Nuclear pore complex protein Nup153	Nup153	109840000	142510000	0.37566	0.37566
E1JH59;A1Z9E2;A1Z9E2-2	Protein lin-54 homolog	mip120	363530000	471500000	0.375183	0.375183
X2JEM4;Q9W334	40S ribosomal protein S28	RpS28b	121190000	157100000	0.374413	0.374413
A8JV07			157150000	202570000	0.366278	0.366278
Q8SXM8;Q9W327	Lysine--tRNA ligase	Aats-lys	61751000	79588000	0.366088	0.366088
E1JJ68;C7LAE4;P19109-3;P19109-4;P19109-2;P19109	ATP-dependent RNA helicase p62	Rm62;Rm62-RE	956810000	1231800000	0.364464	0.364464
Q9VBU9	40S ribosomal protein S27	RpS27	382440000	490560000	0.359196	0.359196
Q7KV90;M9PBJ7;Q7KV89;Q7KV88;Q9W002;M9PH19		msn	157940000	202100000	0.355693	0.355693
Q9VX15			17643000	22573000	0.355502	0.355502
P45594	Cofilin/actin-depolymerizing factor homolog	tsr	177070000	226540000	0.355446	0.355446
P55830;P55830-2	40S ribosomal protein S3a	RpS3A	278190000	355690000	0.35455	0.35455
Q9W1H8		Thiolase	143170000	182690000	0.351668	0.351668
P12297;M9MS02;P12297-3	Protein suppressor of white apricot	su(w[a])	1500200000	1904900000	0.34456	0.34456
Q9VLX2			340010000	431580000	0.344051	0.344051
Q7K0D8		Nup50	82767000	104700000	0.339134	0.339134
Q9W1A9	Histone acetyltransferase	enok	82059000	103760000	0.338517	0.338517
E1JGN7;A1ZBW1;A1ZBW0;A1ZBW4;A1ZBW3		bl	193450000	244090000	0.335452	0.335452
X2JE06;Q9VJY6	60S ribosomal protein L24	RpL24	810600000	1018700000	0.329667	0.329667
Q9XZ21		snama	30092000000	37685000000	0.32461	0.32461
Q9VXK5	Putative rRNA methyltransferase		7936600000	9936000000	0.324144	0.324144
M9PBH8;Q8IRH5-2;Q8IRH5	Zinc finger protein CG2199	CG2199	170400000	213200000	0.323282	0.323282
Q7YZ99;Q9W0B0			56961000000	71259000000	0.323098	0.323098
Q9XZS3	Translation machinery-associated protein 7 homolog	CG13364	45341000	56609000	0.320215	0.320215
Q9VF92;A0A0B4KG69		ear	291150000	362660000	0.316855	0.316855
A0A0B4K7G4;P13469	DNA-binding protein modulo	mod	352430000	437930000	0.313364	0.313364
Q0E9B6	40S ribosomal protein S11	RpS11	1116200000	1383300000	0.309519	0.309519
Q9VR99	Cactin	cactin	444030000	548410000	0.304598	0.304598
M9PGG8			122370000	150200000	0.295635	0.295635
Q9VX98	Density-regulated protein homolog	DENR	244650000	299290000	0.290825	0.290825
Q9VLT7		RpL36A	13899000000	16919000000	0.283663	0.283663
Q9VQ76;M9PE28;E2QCS8		tho2	85248000	103270000	0.276683	0.276683
Q9VKD8;Q95TU2			4739300000	5738800000	0.276075	0.276075
Q27237;A0A0B4K7M9;D3DN23;Q7KVH7;Q27237-2	Protein tumorous imaginal discs, mitochondrial	l(2)tid;l(2)tid-RA	90176000	108760000	0.270333	0.270333
Q9VAF3			39821000	47882000	0.265954	0.265954
Q9VC08		Mink	111040000	132960000	0.259913	0.259913
Q9VRP2			272920000	326640000	0.259223	0.259223
Q9VC94			19923000	23760000	0.2541	0.2541
P55828	40S ribosomal protein S20	RpS20	438280000	522680000	0.254075	0.254075
Q9VSM6;Q9VSM7		S-Lap1;S-Lap2	86362000	102950000	0.253475	0.253475
Q9W1I6		ytr	45717000000	54495000000	0.253393	0.253393
Q9VT61			1299500000	1545600000	0.25021	0.25021
A0A0B4K6N1;Q8MLY8	40S ribosomal protein S8	RpS8	40446000000	48060000000	0.24884	0.24884
A1ZBE9			28051000	33076000	0.237733	0.237733
Q9VC54			907560000	1069700000	0.237141	0.237141
Q9VIV0;M9PBE1			139620000	164050000	0.23263	0.23263
Q24154	60S ribosomal protein L29	RpL29	347250000	406970000	0.228948	0.228948
P23572	Cyclin-dependent kinase 1	cdc2	81534000	95097000	0.221998	0.221998
Q9W3Z5			550180000	640850000	0.220083	0.220083
P20439-3;P20439-2;P20439	G2/mitotic-specific cyclin-B	CycB	219610000	255290000	0.217193	0.217193
Q9VCP0-2;Q9VCP0	Transcription elongation factor B polypeptide 3	EloA	82811000	95887000	0.211513	0.211513
Q9W3R9;X2JE07		CG1677-RA	39948000	46118000	0.207207	0.207207
Q9W0S4;M9PE21;M9PDI0		miple2	150980000	173940000	0.204232	0.204232
A0A0B4LGC0;A0A0B4LF88;Q9V6K1-2;Q9V6K1	Tripeptidyl-peptidase 2	TppII	54893000	63161000	0.202412	0.202412
P15357;Q9W418;A4V1F9;P0CG69;R9PY16	Ubiquitin-40S ribosomal protein S27a;Ubiquitin;40S ribosomal protein S27a;Polyubiquitin;Ubiquitin	RpS27A;Ubi-p5E;Ubi-p63E	1756900000	2012100000	0.19567	0.19567
Q7KW02;X2JDX3;O46048		east	561900000	642750000	0.193944	0.193944
P29327	40S ribosomal protein S6	RpS6	23209000000	26542000000	0.193593	0.193593
Q9VVT4			203900000	232540000	0.189617	0.189617
A0A126GUT1;Q9VGS2	Translationally-controlled tumor protein homolog	Tctp	52206000	59438000	0.18717	0.18717
Q9GQR5		stai	89459000	101820000	0.186722	0.186722
Q9XZ57;Q7JZD3		Eb1	415500000	472860000	0.186565	0.186565
P52295	Importin subunit alpha	Pen	409550000	465790000	0.18564	0.18564
Q9VDL2;Q86BR8		TFAM	78854000	89286000	0.17925	0.17925
A0A0C4DHG5;P26686-3;P26686-2;P26686-5;P26686;P26686-4;P26686-6	Serine-arginine protein 55	B52	521600000	589890000	0.177502	0.177502
A1ZBT6;Q960E4			167730000	189250000	0.174153	0.174153
Q0E8X8			84090000	94871000	0.174033	0.174033
A0A0B4K6U2;E1JIJ7;Q8INH9;A0A0B4K6G6;Q9VG05			178050000	200480000	0.171176	0.171176
Q9VVU4			1754100000	1972500000	0.169294	0.169294
Q9W363		mxc	67983000	76446000	0.169267	0.169267
M9PHM6;Q9VS34	60S ribosomal protein L18	RpL18	219690000	246160000	0.164127	0.164127
Q8SX89		kuk	129900000	144850000	0.157158	0.157158
Q9VC48	Methionine aminopeptidase 1		93980000	104240000	0.149483	0.149483
Q9VDE9		RhoGAP93B	63119000	70008000	0.149445	0.149445
M9PI89;M9PFT9;O96433-2;O96433	Cyclin-T	CycT	50281000	55576000	0.144449	0.144449
Q9VUC1;M9MSL3		Hsc70Cb	53758000	59394000	0.143838	0.143838
Q9VXW2			86717000	95491000	0.13905	0.13905
X2JD55;P02843	Vitellogenin-1	Yp1	18294000000	20117000000	0.137045	0.137045
M9PBL3;P02828	Heat shock protein 83	Hsp83	240180000	264050000	0.136695	0.136695
Q9VVZ6;Q9VVZ7		CG18294	13504000000	14821000000	0.134256	0.134256
X2JFR1;Q04047;Q8IR16;Q04047-2	Protein no-on-transient A	nonA	722920000	791760000	0.131227	0.131227
Q9VQF5		Cwc25	4848900000	5277200000	0.122115	0.122115
P54397	39 kDa FK506-binding nuclear protein	FK506-bp1	2507100000	2725500000	0.120501	0.120501
Q9VBZ5;A8JRA4;Q8IMU5		CG6422-RB	217380000	236220000	0.119912	0.119912
Q9W3C2	Uncharacterized protein CG1785	CG1785	245350000	266200000	0.117669	0.117669
Q9VNZ1			155070000	167950000	0.115112	0.115112
Q500X4		S-Lap7	52070000	56275000	0.112042	0.112042
Q9VNG4;Q7KTT0		Xe7	41677000	44539000	0.0958177	0.0958177
X2JEW2;Q9VYA7	RRP12-like protein	CG2691	218220000	232810000	0.0933697	0.0933697
O97062		Ccp84Ae	11556000000	12278000000	0.0874335	0.0874335
A0A0B4KI24;Q27415-2;Q27415	Nucleoplasmin-like protein	Nlp	66227000	70209000	0.0842365	0.0842365
Q9V3C0	ATP-dependent RNA helicase abstrakt	abs	56674000	60018000	0.0827082	0.0827082
M9PHL0;M9PHZ0;M9PI16;Q9VWF2	Supporter of activation of yellow protein	e(y)3	180200000	190120000	0.0773113	0.0773113
Q9VT75		vnc	155110000	163460000	0.0756459	0.0756459
Q9W2N6			107590000	112530000	0.0647657	0.0647657
Q9V3Y5		BcDNA.LD23634	208400000	217920000	0.0644433	0.0644433
Q8MT06	Guanine nucleotide-binding protein-like 3 homolog	Ns1	5747100000	5989300000	0.0595532	0.0595532
Q9VTK9;M9PI17;Q8IQF8;M9PF61			117420000	122130000	0.0567395	0.0567395
Q9V468;Q9V468-2	Zinc finger matrin-type protein CG9776	CG9776	6172700000	6361500000	0.0434653	0.0434653
Q7JQN4		Rs1	1160500000	1195400000	0.0427469	0.0427469
A0A0B4LEU5;Q961B8;A1Z8R2		ADD1	141810000	145620000	0.0382492	0.0382492
A0A0B4LGB9;A0A0B4LG88;Q9W255		qkr58E-1	157160000	160050000	0.0262886	0.0262886
Q9VDS6	Surfeit locus protein 6 homolog	Surf6	8936800000	9089900000	0.0245061	0.0245061
Q9W149		CG11414-RA	192750000	196030000	0.0243436	0.0243436
M9MRW2;Q8IQM3;Q9VUR5;Q9VUR6;B7Z058		RhoGAP71E	45804000	46419000	0.0192419	0.0192419
Q53ZT0;Q24133	DnaJ protein homolog 1	DnaJ-1	62704000	63294000	0.0135113	0.0135113
X2J6D4;P84029	Cytochrome c-2	Cyt-c-p	43097000	43417000	0.0106726	0.0106726
Q9VB74	UPF0396 protein CG6066	CG6066	18395000000	18357000000	-0.00298337	-0.00298337
Q9VNN7		Osi15	3405500000	3395900000	-0.00407266	-0.00407266
Q95RB1			330080000	328320000	-0.00771309	-0.00771309
Q9VU68;Q9VU68-2	Actin-interacting protein 1	flr	91925000	91427000	-0.00783699	-0.00783699
P52304	Serine/threonine-protein kinase polo	polo	115400000	114270000	-0.0141965	-0.0141965
Q9VT38			61333000	60729000	-0.0142779	-0.0142779
Q9V597	60S ribosomal protein L31	RpL31	265620000	261560000	-0.0222219	-0.0222219
Q9VQZ8			53453000	52450000	-0.0273281	-0.0273281
X2JCS6;P46223	60S ribosomal protein L7a	RpL7A	284930000	277870000	-0.0361974	-0.0361974
Q9VDE5	Protein Peter pan	ppan	140360000	136850000	-0.0365364	-0.0365364
A0A0B4K7Y7;Q9VAW5;A0A0B4K6K9;Q9VAW5-1	La-related protein 1	larp	351270000	342230000	-0.0376141	-0.0376141
A0A126GUM8;A0A0B4K6T1;A0A0B4K7U5;E1JH02;Q86S05-3;Q86S05-2;A0A0B4KFC5;Q86S05;D0Z768	Protein lingerer	lig;lig-RA	377850000	366950000	-0.0422301	-0.0422301
Q9VJ74			1644000000	1594900000	-0.0437443	-0.0437443
Q9VQ40			253810000	246030000	-0.0449147	-0.0449147
Q9VEJ1;A0A0B4KG60;A0A0B4KGU8		SF1	3440200000	3334700000	-0.0449355	-0.0449355
Q9VTE2	Protein suppressor of underreplication	SuUR	244900000	236380000	-0.0510848	-0.0510848
Q7JRJ9;A0A0B4LFQ2		Incenp	96937000	93247000	-0.0559901	-0.0559901
Q9W0A8		RpL23A	34323000000	32978000000	-0.0576717	-0.0576717
A0A0C4DHE7;Q8IMY1;P54385-2;P54385	Glutamate dehydrogenase;Glutamate dehydrogenase, mitochondrial	Gdh	93091000	89236000	-0.0610158	-0.0610158
Q9VFT4		rin	3173500000	3038000000	-0.062953	-0.062953
Q7JV23;A1Z784;A8DY67		ACC	538500000	515100000	-0.0640938	-0.0640938
M9MRC9;P41092	60S ribosomal protein L27a	RpL27A	203110000	193940000	-0.0666509	-0.0666509
Q9V9Z8			79903000	76240000	-0.0677016	-0.0677016
Q9NHD5	Probable N-acetyltransferase san	san	83642000	79781000	-0.0681824	-0.0681824
X2JDU0;P50882	60S ribosomal protein L9	RpL9	53107000	50510000	-0.072333	-0.072333
E1JJN9;Q9VYD1	Histone-lysine N-methyltransferase;Probable histone-lysine N-methyltransferase CG1716	Set2	113810000	108070000	-0.0746612	-0.0746612
Q0E8J0		MEP-1	259510000	246330000	-0.0751978	-0.0751978
Q0E8P1;Q9VIX6			290640000	275190000	-0.0788052	-0.0788052
Q9VNB9		RpL35A	705400000	663930000	-0.0874104	-0.0874104
Q5U126			429670000	403820000	-0.0895167	-0.0895167
A1Z9L3		pea	1087800000	1020600000	-0.0919958	-0.0919958
Q9VC45	Protein abnormal spindle	asp	58781000	55017000	-0.0954724	-0.0954724
Q9VGP9		KP78a	67334000	62925000	-0.0977019	-0.0977019
Q9VW15	Histone-lysine N-methyltransferase ash1	ash1	293450000	272830000	-0.105112	-0.105112
Q9VXU3			192650000	179020000	-0.105861	-0.105861
A1Z6I7		BubR1	76335000	70687000	-0.1109	-0.1109
A0A0B4JD48;Q95029-2;Q95029	Cathepsin L;Cathepsin L heavy chain;Cathepsin L light chain	Cp1	282370000	260990000	-0.113592	-0.113592
Q9VDH8		RpS30	115650000	106550000	-0.118235	-0.118235
Q8SWR8;A0A0B4LH64;Q8SWR8-2;Q8SWR8-3	Ataxin-2 homolog	Atx2	551440000	507100000	-0.120934	-0.120934
Q9VWF8			345550000	317760000	-0.120957	-0.120957
Q0KI97			64979000	59560000	-0.12563	-0.12563
Q9V3V3	Protein-tyrosine-phosphatase	Pez	315280000	287670000	-0.132219	-0.132219
P18432	Myosin regulatory light chain 2	Mlc2	581810000	529960000	-0.134665	-0.134665
Q8INM3-2;Q8INM3;Q9VGZ8	Protein slender lobes;Slender lobes-like protein	sle;CG12592	2426200000	2207600000	-0.13622	-0.13622
Q9V460-2;Q9V460	Transcription elongation factor SPT5	Spt5	39102000	35270000	-0.148801	-0.148801
Q9V3G1	60S ribosomal protein L8	RpL8	2094800000	1889200000	-0.149037	-0.149037
A0A126GUS7;Q9NFU0-2;A0A0B4K618;Q9NFU0-3;Q9NFU0;A0A0B4KFN9;B3LF78;Q9NFU0-4	Fragile X mental retardation syndrome-related protein 1	Fmr1	1085800000	976710000	-0.152756	-0.152756
Q9XZ03;M9PFR6		mbf1	1928800000	1731500000	-0.155681	-0.155681
Q9VNN6		Osi14	477050000	425550000	-0.164812	-0.164812
Q9VM07			106600000	94935000	-0.167195	-0.167195
Q7JYK1;P18101	Ubiquitin-60S ribosomal protein L40;Ubiquitin;60S ribosomal protein L40	RpL40	182040000	161820000	-0.169866	-0.169866
A0A0B4LIJ0;P48601	26S protease regulatory subunit 4	Rpt2	51462000	45728000	-0.17043	-0.17043
D0Z760;P35820	Polycomb group protein Psc	Psc-RA;Psc	131020000	115510000	-0.181769	-0.181769
A1Z909		CG8545-RA	48033000	42054000	-0.191783	-0.191783
M9PGQ6;P39736	Puff-specific protein Bx42	Bx42	159840000	139680000	-0.194503	-0.194503
M9PCE0;Q01604	Phosphoglycerate kinase	Pgk	180910000	158090000	-0.194526	-0.194526
Q9VXR5			284620000	247780000	-0.199977	-0.199977
Q9VK69	T-complex protein 1 subunit delta		269710000	234540000	-0.201575	-0.201575
X2JIQ5;Q9W3W8	60S ribosomal protein L17	RpL17	486740000	421990000	-0.205943	-0.205943
A0A0B4KI71;Q8IMF5;P23226-2;P23226-3;P23226	205 kDa microtubule-associated protein	Map205	9694900000	8366200000	-0.212654	-0.212654
C7LA75;P11147	Heat shock 70 kDa protein cognate 4	Hsc70-4-RA;Hsc70-4	1626700000	1393600000	-0.223132	-0.223132
Q9VKD3	Probable cysteine desulfurase, mitochondrial	CG12264	116120000	99426000	-0.223921	-0.223921
C9QP42;Q02748	Eukaryotic initiation factor 4A	eIF-4a	219280000	186990000	-0.229813	-0.229813
Q9V3H9		Nab2	988790000	842870000	-0.230354	-0.230354
Q7KN97;Q0E9E2	Pyruvate carboxylase	PCB	1132700000	963670000	-0.233155	-0.233155
A0A0B4K6U6;Q08473-3;Q08473-2;Q08473	RNA-binding protein squid	sqd	107980000	91847000	-0.23346	-0.23346
A0A0B4KFF0;P25822-2;P25822;A0A0B4KFX7;A0A0B4K612;P25822-3	Maternal protein pumilio	pum	47464000	40254000	-0.237702	-0.237702
Q7KM15	Transcription factor BTF3	bic	97146000	82295000	-0.23935	-0.23935
Q9VU65;M9PCD6	POC1 centriolar protein homolog	Poc1	159880000	135370000	-0.240081	-0.240081
A0A0B4LEV2;Q26454	DNA replication licensing factor MCM4	dpa	69197000	58409000	-0.244519	-0.244519
P36241	60S ribosomal protein L19	RpL19	1991300000	1672500000	-0.251704	-0.251704
X2J5E8;Q9VL78	FK506-binding protein 59	FKBP59	94967000	79458000	-0.257234	-0.257234
Q8IMV6		Saf-B	1702800000	1423400000	-0.258568	-0.258568
Q9VV29;Q9VV30			3204400000	2658800000	-0.269279	-0.269279
A0A0B4LFD9;Q8T3U2	40S ribosomal protein S23	RpS23	727670000	602830000	-0.271533	-0.271533
Q7K2S9		loopin-1	240750000	199390000	-0.271943	-0.271943
Q8T3Z4			66003000	54595000	-0.273763	-0.273763
Q9VPL6;M9NEL3;M9NDB7;Q9VPL9;M9NCY5;B7Z002		kis	79601000	65170000	-0.288579	-0.288579
A0A0B4LHK4;A0A0B4KHZ8;A0A0B4KHR8;A0A0B4K725;Q9VCA8	Ankyrin repeat and KH domain-containing protein mask	mask	195030000	159360000	-0.291407	-0.291407
B7Z0I8			198630000	162170000	-0.292577	-0.292577
Q9VCY1			748710000	609630000	-0.296473	-0.296473
A0A0B4JD11;Q9NJH0	Elongation factor 1-gamma	Ef1gamma	208870000	169970000	-0.297325	-0.297325
Q9VV75		UQCR-C2	219300000	178130000	-0.299975	-0.299975
Q9VD66		fit	92456000	75048000	-0.300953	-0.300953
Q9V4D4		bip2	53206000	43137000	-0.302663	-0.302663
Q9VT00		Jarid2	98359000	79657000	-0.304256	-0.304256
P92177-4;P92177-1;P92177-2;P92177	14-3-3 protein epsilon	14-3-3epsilon	777230000	628300000	-0.306888	-0.306888
Q7JR58			554410000	446050000	-0.313748	-0.313748
Q8MLS2		Rpi	96386000	76394000	-0.335364	-0.335364
Q9W5Q1			416260000	329720000	-0.336244	-0.336244
A0A0B4KG78;B7YZK4;A0A0B4JCT7;B7YZK5;Q7K1Q6;B7YZK6;A0A0B4KFV2		Jabba	90575000	71547000	-0.340222	-0.340222
Q9VL70		yip2	119400000	94316000	-0.340228	-0.340228
Q9VWU6;Q9VWU8		CG32548-RB;CG6306	846780000	664650000	-0.349392	-0.349392
Q9VX94			52164000	40719000	-0.357352	-0.357352
Q7K2B0	Ribosomal RNA-processing protein 8	CG7137	92349000	72056000	-0.357978	-0.357978
Q9VIV2;M9PDF2		swm	215460000	167970000	-0.359216	-0.359216
A4V303;P48605	T-complex protein 1 subunit gamma	Cctgamma	272850000	212710000	-0.35922	-0.35922
A8DZ29;O61380		eIF4G	1279900000	994800000	-0.363553	-0.363553
Q7YU05;Q9W4H6;Q7KVX1	Pyruvate dehydrogenase E1 component subunit alpha	l(1)G0334	90591000	70065000	-0.370674	-0.370674
B7Z0E2;M9ND61;Q9VSK3		Unr	104290000	80321000	-0.376752	-0.376752
Q3YMU0	Protein disulfide-isomerase	ERp60	1123100000	862640000	-0.380656	-0.380656
M9PBZ9;P48598-2;P48598	Eukaryotic translation initiation factor 4E	eIF-4E	91000000	69365000	-0.391659	-0.391659
A0A0B4JD46;Q8T8R1	CCHC-type zinc finger protein CG3800	CG3800	10343000000	7879300000	-0.392515	-0.392515
Q8IPB9;M9PCL9;Q9VKX1;M9PFI0;M9MRH8;M9PB92		Cnot4	92151000	70166000	-0.393228	-0.393228
Q9VHE5		RpL34b	1606600000	1209500000	-0.4096	-0.4096
Q9W4X7	Eukaryotic translation initiation factor 3 subunit G-1	eIF3-S4-1	209860000	157530000	-0.413801	-0.413801
P82890	Low molecular weight phosphotyrosine protein phosphatase 1	primo-1	45643000	34252000	-0.414205	-0.414205
Q9VEZ3;E1JIM4;A0A0B4K664;A0A0B4K700		msps	396090000	296080000	-0.419841	-0.419841
A0A0B4JCW4;A0A126GUR6;Q9VHJ8;Q95U38	Succinyl-CoA ligase subunit beta	skap	201690000	150740000	-0.420077	-0.420077
Q9VNI3	UPF0609 protein CG1218	CG1218	151540000	113040000	-0.422865	-0.422865
Q9VHK3;A0A0B4K6Y7;Q8INQ0;Q9VHK4;B7Z0U1;Q9VHK1;Q8MQQ3;A8JQV7		pyd	300170000	223420000	-0.426021	-0.426021
Q9VUS0			135110000	100270000	-0.430244	-0.430244
Q9VBU7;A0A0B4K7J2		Nup358	804930000	591120000	-0.445412	-0.445412
P06606	Tubulin alpha-4 chain	alphaTub67C	660690000	481490000	-0.456468	-0.456468
P54362;M9PJM7;M9PHJ5	AP-3 complex subunit delta	g	300110000	218000000	-0.461163	-0.461163
M9PFZ1;Q7KTV5;M9MSM4;Q9VNX6		Nopp140	133540000	96525000	-0.468297	-0.468297
B7YZQ1;Q9W179;Q8MLP1;Q59E61;A4UZU8		slik	66353000	47877000	-0.470829	-0.470829
Q9I7P8;Q9VPB3;Q8IPU3			113080000	81487000	-0.472702	-0.472702
P48159	60S ribosomal protein L23	RpL23	147330000	106010000	-0.474851	-0.474851
P32234	GTP-binding protein 128up	128up	74216000	53115000	-0.482611	-0.482611
X2JAB9;O46037	Vinculin	Vinc	84221000	60209000	-0.484201	-0.484201
Q8IPD5		Cpr31A	928870000	661120000	-0.490565	-0.490565
X2JC82;P02518	Heat shock protein 27	Hsp27	609510000	433560000	-0.491418	-0.491418
P61851;M9PF91	Superoxide dismutase [Cu-Zn]	Sod	95045000	67601000	-0.491566	-0.491566
L0MPS3;Q9V496	Apolipophorins;Apolipophorin-2;Apolipophorin-1	Rfabg	372580000	264710000	-0.493138	-0.493138
Q9VZC8			414880000	291290000	-0.510238	-0.510238
Q29QW0			439440000	306070000	-0.521805	-0.521805
A0A0B4LHS1;P06742;P06742-2	Myosin light chain alkali	Mlc1	89249000	62146000	-0.522174	-0.522174
Q9V429-2	Thioredoxin-2	Trx-2	82102000	57085000	-0.524306	-0.524306
M9PD75;Q94920	Voltage-dependent anion-selective channel	porin	488740000	339680000	-0.524891	-0.524891
A1Z7K6		CG8243-RA	190150000	131870000	-0.528022	-0.528022
Q9VB22		pins	60067000	41456000	-0.534992	-0.534992
P29613;P29613-1	Triosephosphate isomerase	Tpi	112700000	77699000	-0.53652	-0.53652
A1Z7G2		CG14752-RA	342140000	234600000	-0.544384	-0.544384
Q24478	Centrosome-associated zinc finger protein CP190	Cp190	452890000	309910000	-0.547311	-0.547311
X2JB48;Q26365-2;Q26365	ADP,ATP carrier protein	sesB	76758000	52515000	-0.547588	-0.547588
A4V3G8;Q7KRY6	Nucleosomal histone kinase 1	ball	1537800000	1051800000	-0.548007	-0.548007
Q9VKI8			121960000	83358000	-0.549015	-0.549015
M9NF18;Q9VYW5;M9NED4			374700000	255650000	-0.551566	-0.551566
Q9VY06		CG9514-RA	94853000	64381000	-0.559058	-0.559058
Q8SYQ8			260340000	176520000	-0.560565	-0.560565
Q9W392			530090000	359330000	-0.560928	-0.560928
A1Z9S6;A1Z9S5		Su(var)2-HP2	291670000	197040000	-0.565848	-0.565848
A4V4A1;Q960Z0	Kinesin-like protein;Kinesin-like protein Klp10A	Klp10A	156300000	105400000	-0.568443	-0.568443
M9PG47;P13008	40S ribosomal protein S26	RpS26	4389600000	2953500000	-0.571664	-0.571664
Q9VEB1		Mdh2	379900000	254730000	-0.576651	-0.576651
Q9V3W7		SF2	136150000	90263000	-0.59299	-0.59299
Q9VGL0			517880000	342910000	-0.594788	-0.594788
M9PCC1;O18640;M9PB67	Guanine nucleotide-binding protein subunit beta-like protein	Rack1	128510000	84365000	-0.607164	-0.607164
Q9VK59			9099700000	5969300000	-0.608257	-0.608257
M9PF14;M9PF20;M9PFF9;M9PFG3;Q9VTZ0;M9PI44;M9PFB2;M9PCB7		tral	2053500000	1345000000	-0.610479	-0.610479
A0A0B4LHL7;Q24251	ATP synthase subunit d, mitochondrial	ATPsyn-d	385280000	250160000	-0.623056	-0.623056
Q8INW9;M9PDP3;Q9VIX7		fon	1393000000	901760000	-0.62738	-0.62738
Q9VWV6		Tsf1	80015000	51757000	-0.628516	-0.628516
Q9I7K0-5;Q9I7K0-4;Q9I7K0-6;Q9I7K0-2;Q9I7K0	Microtubule-associated protein Jupiter	Jupiter	1636100000	1058100000	-0.628785	-0.628785
P21187	Polyadenylate-binding protein	pAbp	3019600000	1941400000	-0.63726	-0.63726
Q9VHI1		hyx	675320000	432580000	-0.642604	-0.642604
Q8SZK9		Clect27	90105000	57488000	-0.648346	-0.648346
E1JH57;Q7K3L1	Guanylate kinase-associated protein mars	mars	752440000	479330000	-0.650557	-0.650557
B7Z0R6;Q0KI03;A4V3J9;P49762-3;P49762-2;A8JRF7;A0A0B4K6R9;A0A0B4K7Z3;Q8IML9;Q86B72;A0A0C4DHG9;Q86B73;P49762	Serine/threonine-protein kinase Doa	Doa	540540000	341750000	-0.66146	-0.66146
Q9VNM3		Osi2	423550000	267700000	-0.661915	-0.661915
E1JGM9;Q963E6;Q6NPA6;Q9V8V8;A1ZBL5;A1ZBL7;Q7YU80;Q963E5;E1JGN0;A1ZBL9		par-1	525200000	331360000	-0.664467	-0.664467
X2JCP8;P10987;P02572	Actin-5C;Actin-42A	Act5C;Act42A	21367000000	13436000000	-0.669281	-0.669281
Q9VVU2		RpL26	458480000	287750000	-0.672043	-0.672043
O97102	Small ubiquitin-related modifier	smt3	527460000	325300000	-0.697291	-0.697291
F2FB68;Q9VZI0;Q9I7T2;Q8IRC0;M9PEK8;M9PBN6;Q8IRB9;M9PE93;M9PHB1;A8JNK1;Q8IRC1		ens	2237700000	1370200000	-0.70763	-0.70763
B7Z0B9;Q86NR7;Q9VRM2;B7Z0B7;B7Z0B8			104360000	63381000	-0.719447	-0.719447
Q7PLL3;Q7PLL1;Q8SYL3;L7EEF1		eIF-4B	468330000	284240000	-0.720416	-0.720416
Q9VJ86		bsf	37796000	22908000	-0.722382	-0.722382
Q9VUQ5;Q9VUQ5-2	Protein argonaute-2	AGO2	2429100000	1447300000	-0.747058	-0.747058
Q8IQU7;Q8IQU6		825-Oak	23608000000	13983000000	-0.755602	-0.755602
Q9VEG6	Chorion peroxidase	Pxt	238960000	139670000	-0.774747	-0.774747
Q9VAC1			85318000	49842000	-0.775488	-0.775488
M9NFR5;Q95RE4		yps	568530000	331420000	-0.778576	-0.778576
Q9VXQ5		Tcp-1zeta	646940000	374390000	-0.78909	-0.78909
Q9VMZ5		TwdlF	988060000	566290000	-0.803058	-0.803058
O18404	3-hydroxyacyl-CoA dehydrogenase type-2	scu	590560000	336140000	-0.813021	-0.813021
A1A6X5;A8JNH4		CG34267-RA;CG34268-RA	85191000	48392000	-0.815932	-0.815932
Q9VFV9		Droj2	249710000	141180000	-0.822718	-0.822718
Q8SZM2			7041600000	3978000000	-0.82386	-0.82386
O02649;Q9VMN5	60 kDa heat shock protein, mitochondrial;60 kDa heat shock protein homolog 2, mitochondrial	Hsp60;Hsp60C	92398000	52179000	-0.824392	-0.824392
Q9VZ60			152960000	86365000	-0.824636	-0.824636
Q9VD58			611670000	345290000	-0.824945	-0.824945
E1JHV7;M9PBG5;M9PE12;E1JHV6;M9PDH1;Q9W0T1-4;Q9W0T1-3;Q9W0T1-2;Q9W0T1	Nucleosome-remodeling factor subunit NURF301	E(bx)	188130000	105800000	-0.83039	-0.83039
Q9VPX7;Q9VPX6	Adenylyl cyclase-associated protein	capt	316290000	177320000	-0.834893	-0.834893
Q8IN02		Dph5	366750000	203180000	-0.852039	-0.852039
Q9VUB8		endos	631230000	348890000	-0.855394	-0.855394
Q9VL77			187300000	103490000	-0.85586	-0.85586
P46863;Q7KVC2	Bipolar kinesin KRP-130;Kinesin-like protein	Klp61F;CG32318-RA	69030000	38026000	-0.860237	-0.860237
A0A0B4LIF3;A0A0B4KGH5;Q86NP2	Negative elongation factor A	Nelf-A	172210000	94760000	-0.861819	-0.861819
P54353	Putative peptidyl-prolyl cis-trans isomerase dodo	dod	230530000	126280000	-0.868328	-0.868328
P53501	Actin-57B	Act57B	356870000	195450000	-0.868599	-0.868599
C0MJA0;Q05783	High mobility group protein D	HmgD	597790000	326910000	-0.870745	-0.870745
Q9W0S7		Tudor-SN	1088700000	591820000	-0.879376	-0.879376
Q9V3E7		Ref1	3497200000	1900500000	-0.879821	-0.879821
A0A0B4KH09;A0A0B4K6L6;A0A0B4LHP1;A0A0B4JD02;A0A0B4JDF1;P16371-2;P16371	Protein groucho	gro	405900000	219320000	-0.888087	-0.888087
X2JEU3;Q9VZ00		CG1737-RA	2395300000	1290100000	-0.892723	-0.892723
M9PGG0;M9PG88;M9PIL3;Q9VNS2;A8JNX0		ArfGAP3	155150000	83314000	-0.897033	-0.897033
Q7KN75		Dp1	81271000	43181000	-0.912344	-0.912344
D1Z3A1;Q9VZS5	60S ribosomal protein L28	RpL28	257820000	136640000	-0.915984	-0.915984
A0A0B4LFE1;Q7K5M2			94747000	49952000	-0.923538	-0.923538
Q7K5N4	Ubiquitin carboxyl-terminal hydrolase calypso	calypso	146280000	76921000	-0.927283	-0.927283
M9PFF0;P41126	60S ribosomal protein L13	RpL13	162220000	84524000	-0.940519	-0.940519
Q9W445	Malignant T-cell-amplified sequence 1 homolog	MCTS1	118880000	61766000	-0.944621	-0.944621
Q9VJ80			348960000	181130000	-0.946036	-0.946036
Q9W061;A2VEF9;Q95RC8		mu2	191320000	99244000	-0.946936	-0.946936
Q9VWP5;R9PY26			87606000	45397000	-0.948433	-0.948433
M9NDA6;Q8I7C3;Q8I7C3-2;M9NFH3	LIM and SH3 domain protein Lasp	Lasp	696120000	359800000	-0.952141	-0.952141
P20240	Otefin	Ote	2892300000	1489500000	-0.957389	-0.957389
P13060	Elongation factor 2	EF2	2100800000	1079500000	-0.960576	-0.960576
Q9V4P1-2;Q9V4P1;Q8T0J3	Actin-binding protein anillin	scra	625700000	320200000	-0.966498	-0.966498
Q9VGF9		aurA	311250000	158170000	-0.976598	-0.976598
Q9VMB9		COX5B	299250000	151740000	-0.97975	-0.97975
M9PBM1;Q94535	Splicing factor U2af 38 kDa subunit	U2af38	38125000	19245000	-0.986254	-0.986254
M9MRQ9;Q94522	Succinyl-CoA ligase [ADP/GDP-forming] subunit alpha, mitochondrial	Scsalpha	147080000	74016000	-0.990692	-0.990692
M9PFV9;P20232	Transcription elongation factor S-II	TfIIS	635150000	313460000	-1.01882	-1.01882
Q8I937			48118000	23651000	-1.02468	-1.02468
P23128;P23128-2	Putative ATP-dependent RNA helicase me31b	me31B	311080000	152310000	-1.03027	-1.03027
X2JGG6;P02517	Heat shock protein 26	Hsp26	2198800000	1070000000	-1.03911	-1.03911
A1ZBL0;Q24560	Tubulin beta-1 chain	betaTub56D	2577300000	1246500000	-1.04798	-1.04798
Q9VI56			3806800000	1830900000	-1.05603	-1.05603
M9PE74;Q9W2U7		nocte	4928500000	2347400000	-1.07008	-1.07008
M9PJN8;P07487	Glyceraldehyde-3-phosphate dehydrogenase;Glyceraldehyde-3-phosphate dehydrogenase 2	Gapdh2	918440000	436090000	-1.07456	-1.07456
M9PID3;M9PG82;M9PG20;Q9VPB0		HIPP1	148150000	69742000	-1.08696	-1.08696
Q9VQZ5		CG15432-RA	233100000	109540000	-1.08949	-1.08949
Q9VP57		pzg	2240000000	1051900000	-1.0905	-1.0905
Q9VMV5		vkg	2398500000	1116700000	-1.10289	-1.10289
O97059		Ccp84Ab	811390000	375950000	-1.10985	-1.10985
Q9VN21		lost	1278000000	589650000	-1.11596	-1.11596
Q9VAN7		Pglym78	94886000	43711000	-1.1182	-1.1182
Q9VSH7		Cpr66Cb	364170000	166220000	-1.13152	-1.13152
Q8IGY1;P06754-1;P06754;P06754-3;P49455-2;P49455;Q6NN28;A0A0B4KG06;P06754-5;A0A0B4K6Y8	Tropomyosin-1, isoforms 9A/A/B;Tropomyosin-1, isoforms 33/34	Tm1	534710000	243150000	-1.13691	-1.13691
A0A0B4LI25;P20480	Kinesin-like protein;Protein claret segregational	ncd	638890000	287980000	-1.1496	-1.1496
O97064		Ccp84Ag	84883000000	38228000000	-1.15085	-1.15085
Q32KD2	Histone-lysine N-methyltransferase eggless	egg	110310000	49523000	-1.15539	-1.15539
Q9W3G1			93658000	41945000	-1.1589	-1.1589
O97061		Ccp84Ad	5379100000	2389700000	-1.17054	-1.17054
Q9VWV8	Nitric oxide synthase-interacting protein homolog	CG6179	291310000	128820000	-1.1772	-1.1772
Q9VZG1		Cpr64Ab	317890000	137240000	-1.21183	-1.21183
A1ZBD8			296230000	124210000	-1.25394	-1.25394
Q9VXW4;Q9VXW3		CG9123-RA	93102000	38712000	-1.26603	-1.26603
A0A0S0WNN6;Q9TVM2	Exportin-1	emb	142620000	59073000	-1.27161	-1.27161
A0A0B4LFL2;A1ZAX1	Eukaryotic translation initiation factor 3 subunit C	eIF3-S8	78422000	32122000	-1.2877	-1.2877
Q9V4C8-5;Q9V4C8-6;Q9V4C8	Host cell factor;HCF N-terminal chain;HCF C-terminal chain	Hcf	288810000	115990000	-1.31612	-1.31612
E2QD65;P39018	40S ribosomal protein S19a	RpS19a	1702600000	677960000	-1.32847	-1.32847
Q9VVL7	Dihydrolipoyl dehydrogenase		324270000	129090000	-1.32882	-1.32882
C6TP87;P08736	Elongation factor 1-alpha;Elongation factor 1-alpha 1	Ef1alpha48D-RA;Ef1alpha48D	68445000000	26951000000	-1.34461	-1.34461
Q9XZ22			670170000	263590000	-1.34623	-1.34623
A0A0B4KI59;Q9VAC9			122490000	47964000	-1.35264	-1.35264
Q9VGA3			1571000000	597360000	-1.39501	-1.39501
Q8IRV3;Q8IRV2;M9PGW5;Q9W4V1		EG:100G7.6	178360000	67487000	-1.40211	-1.40211
X2JH42;L0MQ04;Q05825	ATP synthase subunit beta;ATP synthase subunit beta, mitochondrial	ATPsynbeta;ATPsyn-beta	483460000	181670000	-1.41208	-1.41208
Q9W077		Cpr62Bc	2770600000	1014800000	-1.449	-1.449
Q8IQQ1			2249300000	816230000	-1.46243	-1.46243
Q9VIE8		Acon	660240000	238260000	-1.47045	-1.47045
A0A0B4KEH0;P29310;P29310-3;P29310-2	14-3-3 protein zeta	14-3-3zeta	2884000000	1015100000	-1.50645	-1.50645
Q8SY33-2;Q8SY33-3;Q8SY33	Protein Gawky	gw	269310000	94084000	-1.51725	-1.51725
Q9VC50;Q8IMV7;A0A0B4LHL1		CG13627-RB	5306800000	1831200000	-1.53505	-1.53505
Q9VBD5		TwdlN	6696300000	2310600000	-1.5351	-1.5351
A1Z8Q0		TwdlBeta	1040100000	357380000	-1.54119	-1.54119
Q9W3W1;A8JV09;D6W4T8	Coronin	pod1	147420000	50344000	-1.55004	-1.55004
P35381	ATP synthase subunit alpha, mitochondrial	blw	2109500000	697680000	-1.59626	-1.59626
A0A0B4KER6;A0A0B4KEW3;A0A0B4LGL0;A0A126GUN6;A1ZA47;G3JX27;A1ZA47-4;A1ZA47-5;A1ZA47-3;G3JX29	PDZ and LIM domain protein Zasp	Zasp52	662960000	217670000	-1.60678	-1.60678
A0A0B4KHJ7;Q9Y0I1	NuA4 complex subunit EAF3 homolog	MRG15	651660000	211790000	-1.62148	-1.62148
Q9VB04;Q7KRX5;A0A0B4KH64		btz	61939000	19771000	-1.64746	-1.64746
Q9VSY0		Cpr67B	2043500000	624830000	-1.70951	-1.70951
Q960M4		Prx5	74439000	21728000	-1.7765	-1.7765
Q7KMH9		wde	306390000	88234000	-1.79596	-1.79596
A4V4Q6;P36188-9;P36188-7;P36188-5;P36188-3;M9PJQ5;M9NH88;M9NFC0;P36188-8;P36188-6;P36188-4;P36188-2;P36188	Troponin I	wupA	126470000	36317000	-1.80008	-1.80008
A0A0B4LID0;Q9VE45		Muc91C	478110000	137010000	-1.80306	-1.80306
P00334	Alcohol dehydrogenase	Adh	413970000	117170000	-1.82092	-1.82092
Q9VBD2		TwdlD	1176200000	325110000	-1.85513	-1.85513
Q70VI1;Q9VFC7;A0A0B4KG65;Q95U15;C1C553		Mf	2508000000	671890000	-1.90024	-1.90024
Q9VGX3-3	Protein anoxia up-regulated	fau	1920800000	511040000	-1.9102	-1.9102
Q9VUH8		Tdrd3	409480000	107470000	-1.92986	-1.92986
Q9VNY6			791300000	207630000	-1.93021	-1.93021
P48148	Ras-like GTP-binding protein Rho1	Rho1	35912000	9388600	-1.93548	-1.93548
Q95TZ7;Q8IQB4;Q9VSN2;Q058U1;E1JI73;Q86BH6;E1JI76		Zasp66	380310000	97027000	-1.97072	-1.97072
Q9VSM9		Cdc6	471950000	119780000	-1.97825	-1.97825
Q9VVC5;Q8IQQ0;A8JNU6		Nc73EF	245530000	61303000	-2.00187	-2.00187
A0A0B4LGF8;P53777;B7YZP9	Muscle LIM protein 1	Mlp60A	607270000	150660000	-2.01104	-2.01104
O77134		ATPsynE	184820000	45605000	-2.01886	-2.01886
Q9V3Z9		BG:DS00180.3	1224200000	270450000	-2.17841	-2.17841
M9PFZ6;P02574	Actin, larval muscle	Act79B	1353500000	274900000	-2.29972	-2.29972
A4V2J1;Q24400	Muscle LIM protein Mlp84B	Mlp84B	935430000	174810000	-2.41984	-2.41984
P06605;P06603;P06604	Tubulin alpha-3 chain;Tubulin alpha-1 chain;Tubulin alpha-2 chain	alphaTub84D;alphaTub84B;alphaTub85E	720280000	131910000	-2.449	-2.449
P08120	Collagen alpha-1(IV) chain	Cg25C	500730000	91638000	-2.45002	-2.45002
B9EQV5;M9NH07;P19351-12;P19351-5;P19351-4	Troponin T, skeletal muscle	up	95840000	16963000	-2.49824	-2.49824
Q8SWU6			3893100000	687080000	-2.50237	-2.50237
Q8IRV8;Q9W4Y4;M9NE56;X2JCE8;Q8MPN3;M9NFS1;E1JJC0;M9NDL5;M9NES6;Q9W4Y3;M9NGK3;X2JDK9;M9NDM1;M9NFR6;M9NET2;M9NGL3;X2JE09;A0A023GRW4;Q8IRV9;M9NE61;X2JAC7;Q8IRV7		trol	2405900000	412920000	-2.54264	-2.54264
A1ZA23		CG8192-RA	159980000	27400000	-2.54564	-2.54564
Q9VBE0		TwdlB	3238900000	548340000	-2.56236	-2.56236
X2JIN0;M9MSA5;X2JDY1;A8JV00;M9PGT0;M9PDW8;M9PH75;X2JEC4;A8JUZ9;M9MS17;M9PH82;A8JUZ8;M9PJ82;E2QD99;M9PDW3;M9PJ79;A8JV02			319040000	53540000	-2.57505	-2.57505
Q9W2X1		Ipod	719470000	120350000	-2.5797	-2.5797
X2J5P0;Q9VKH9	Kinesin-like protein	cana	258790000	42710000	-2.59914	-2.59914
Q9VD35			1388600000	227800000	-2.60779	-2.60779
Q9NBD7	CLIP-associating protein	chb	722970000	118400000	-2.61027	-2.61027
Q6NMX2			575710000	93012000	-2.62985	-2.62985
Q8IR01			3517900000	552420000	-2.67088	-2.67088
A4V1N9;P35416	Paramyosin, short form	Prm	343870000	48524000	-2.82509	-2.82509
P22700-2;A0A0B4LGB7;P22700	Calcium-transporting ATPase sarcoplasmic/endoplasmic reticulum type;Calcium-transporting ATPase	Ca-P60A	4993500000	657020000	-2.92604	-2.92604
Q9VYT7			4817900000	614310000	-2.97137	-2.97137
Q9W2X5			1397600000	175090000	-2.99678	-2.99678
X2JD89;Q7KQP6;L0MN91;D1YSG0;L0MPZ1		bt	3356500000	382150000	-3.13475	-3.13475
P05661-22;P05661-17;P05661-3;P05661-21;M9NEP1		Mhc	40297000000	3653700000	-3.46324	-3.46324
P05661-4			1033900000	69130000	-3.90264	-3.90264
Q9VBE2		TwdlM	3276200000	213160000	-3.94201	-3.94201
Q9VV31			2065000000	128540000	-4.00585	-4.00585
Q9VSN3		Cpr66D	1367300000	77682000	-4.13761	-4.13761
A0A0B4KHJ9;P09491-2;P09491	Tropomyosin-2	Tm2	3006800000	164440000	-4.1926	-4.1926
Q8I0N3;Q9VBD9		TwdlL	4743100000	256370000	-4.20953	-4.20953
Q9I7U4-3	Titin	sls	1441900000	63475000	-4.50564	-4.50564
A4V1N8;P35415	Paramyosin, long form	Prm	2650200000	84710000	-4.96743	-4.96743
Q9VVZ4			7289900000	183930000	-5.30867	-5.30867
Q9VNQ5			7988300000	157310000	-5.66621	-5.66621
A8JNP1;P48610;A8JNP2;P48610-4;P48610-3;P48610-2	Arginine kinase	Argk	2029900000	34304000	-5.88689	-5.88689
Q8SWS3			7359800000	73489000	-6.64599	-6.64599
Q9VV18			3776900000	34999000	-6.75375	-6.75375
