# Supplementary material for: Multi-level and lineage-specific interactomes of the Hox transcription factor Ubx contribute to its functional specificity
Source: Nat Commun. 2020 Mar 13;11:1388. doi: 10.1038/s41467-020-15223-x (PMC7069958; doi:10.1038/s41467-020-15223-x)
Supplement: Supplementary file 29 — Supplementary Data 26 [file 41467_2020_15223_MOESM29_ESM.xlsx]

## Sheet: Log2 LFQ N51AGFP_R3
Majority protein IDs	Protein names	Gene names	LFQ intensity GFP_R3	LFQ intensity N51A_R3	log2 (LFQ-N51A/GFP) formula	log2 (LFQ-N51A/GFP) only value
A0A0B4JCR2;A1Z8H7		Cpr47Ef	0	0	#DIV/0!	#DIV/0!
A0A0B4JCU8;Q9V8M5	3-hydroxyisobutyrate dehydrogenase;Probable 3-hydroxyisobutyrate dehydrogenase, mitochondrial	CG15093	0	0	#DIV/0!	#DIV/0!
A0A0B4KGB3;A4V310;B7Z0L2;A0A0B4JCY6;Q7KSF4;A0A0B4KHN1;A0A0B4KGT8;Q9VEN1-2;Q9VEN1	Filamin-A	cher	0	0	#DIV/0!	#DIV/0!
A1Z7T2;A0A0B4K6U3;A0A0B4K727;A0A0B4LF03;A0A0B4LEI8;E1JH15;A0A0B4JD07;A1Z7T1;A1Z7T3;A0A0B4LFX2;A8DY76;A1Z7T0;A1Z7T0-2;A1Z7T4;A0A0B4LEY5	Serine/threonine-protein kinase N	Pkn	0	0	#DIV/0!	#DIV/0!
A0A0B4JD39;P17789	Protein tramtrack, beta isoform	ttk	0	0	#DIV/0!	#DIV/0!
A0A0B4JD95;Q59E58;A0A0B4JD57;Q99323-2;Q99323-4;Q59E59;A0A0B4K7Q4;Q99323-1;Q99323	Myosin heavy chain, non-muscle	zip	0	0	#DIV/0!	#DIV/0!
A0A0B4JDA0;Q9VF03		mor	0	0	#DIV/0!	#DIV/0!
A0A0B4LGR2;A0A0B4JDA1;Q9VN58;A0A0B4LHQ4;A0A0B4JD62;A0A0B4JDB5;A0A0B4LGQ5;A0A0B4JCW5;A0A0B4JCV6		ctrip	0	0	#DIV/0!	#DIV/0!
E1JIM1;A0A0B4K6Z4;A0A0B4K6I8;Q0KI68;E1JIM0;A4V2Z1;A0A0B4K690;A0A0B4K663;E2QD16		nsl1	0	0	#DIV/0!	#DIV/0!
Q8IHB0;Q86BR9;Q86NK8;A0A0B4K7C4;A0A0B4K697;A0A0B4KHL4;Q8INB6;Q59DW8;Q4AB31		gish	0	0	#DIV/0!	#DIV/0!
Q8INK7;Q9VGQ2;A0A0B4K6E6			0	0	#DIV/0!	#DIV/0!
E1JJ45;Q7KES3;Q8IMF8;A0A0B4LHY1;Q8WR53;Q7KRS7;A8JRI1;Q95UI6;A0A0B4K6P4;A0A0B4K6W9		heph	0	0	#DIV/0!	#DIV/0!
A0A0B4K6P6;P47947	Troponin C, isoform 1	TpnC41C	0	0	#DIV/0!	#DIV/0!
A0A0B4K843;A0A0B4KF38;A0A0B4K7V8;A1Z7V1;A0A0B4K6V0;A8DY79;A0A0B4K7K9		brp	25899000	0	#NUM!	#NUM!
A0A0B4K6W1;P08970	Protein suppressor of hairy wing	su(Hw)	0	0	#DIV/0!	#DIV/0!
E8NH71;A0A0B4K6X7;A1Z8J0	CWF19-like protein 1 homolog	CG7741-RB;CG7741	0	0	#DIV/0!	#DIV/0!
A0A0B4K6Y4;A0A0B4KGS7;A0A0B4K7D1;A0A126GV12;Q86B79	RING finger protein unkempt	unk	0	0	#DIV/0!	#DIV/0!
Q0E9B2;A1Z904;A1Z906;E2QCB7;A1Z907;A0A0B4K6Z2;A8DYB7	Dystrobrevin	Dyb	0	0	#DIV/0!	#DIV/0!
A0A0B4K726;Q960E8	General transcription factor IIH subunit 1	Tfb1	0	0	#DIV/0!	#DIV/0!
A0A0B4K849;A0A0B4K7A5;A8DYJ2;Q02645-4;Q02645-2;Q02645;Q02645-3	Protein hu-li tai shao	hts	0	0	#DIV/0!	#DIV/0!
B7YZQ7;A0A0B4K7G9		Nurf-38	0	0	#DIV/0!	#DIV/0!
A0A0B4K7T7;A1ZAN6;A1ZAN7;A0A0B4LFF8		RhoGEF2	0	0	#DIV/0!	#DIV/0!
A0A0B4K7U3;Q9V333	Probable lysine-specific demethylase 4A	Kdm4A	0	0	#DIV/0!	#DIV/0!
A0A0B4K7Z5;Q7KLV9;Q7KLV9-2	26S proteasome non-ATPase regulatory subunit 11	Rpn6	0	0	#DIV/0!	#DIV/0!
A0A0B4KED0;Q9W5N2	60S ribosomal protein L38	RpL38	0	0	#DIV/0!	#DIV/0!
A1Z6Z3;A0A0B4KEE1;Q7JR61;A0A0B4KEL0;A0A0B4KF99;A4UZ69;A1Z6Z4;A0A0C4FEI5;A0A0C4DHC8	Aldehyde dehydrogenase	Aldh-III	0	0	#DIV/0!	#DIV/0!
A1Z9L2;A1Z9L0;A0A0B4KFX4;Q8T076;A0A0B4KEP1;A0A0B4LFC1;A0A0B4KFM5;A0A0B4KF25		Rcd1	0	0	#DIV/0!	#DIV/0!
Q7K014;A0A0B4KEP6			0	0	#DIV/0!	#DIV/0!
Q95RL2;Q5U156;A0A0B4KER0		row	0	0	#DIV/0!	#DIV/0!
A0A0B4KFR7;A0A0B4KEW6;Q7KLE5		Amph	0	0	#DIV/0!	#DIV/0!
Q0E993;A0A0B4KF06		Aats-val	0	0	#DIV/0!	#DIV/0!
A0A0B4KF46		Uba1	0	0	#DIV/0!	#DIV/0!
A8DY98;Q8T0M2;Q0E9C6;A0A0B4KFA3;A8DY97		CG7701;CG30015-RB	0	0	#DIV/0!	#DIV/0!
A0A0B4KFE9;A1Z8P9	Nucleoprotein TPR	Mtor	28894000	0	#NUM!	#NUM!
A0A0B4KFJ2;O15945	Aryl hydrocarbon receptor nuclear translocator homolog	tgo	0	0	#DIV/0!	#DIV/0!
A0A0B4KFJ8;A0A0B4LFA2;A1Z995		Kdm4B;seq	0	0	#DIV/0!	#DIV/0!
A0A0B4KFT0;Q94514	Cytochrome c oxidase subunit 5A, mitochondrial	CoVa	0	0	#DIV/0!	#DIV/0!
A0A0B4KFU5;Q9V853	E3 ubiquitin-protein ligase Smurf1	lack	0	0	#DIV/0!	#DIV/0!
A0A0B4KG41;Q9VES1	ARL-6-interacting protein 1 homolog	CG10326	0	0	#DIV/0!	#DIV/0!
A0A0B4KGB8;Q9W244		px	0	0	#DIV/0!	#DIV/0!
A0A0B4KGF3;Q9U6L5	Ejaculatory bulb-specific protein 1	Peb	0	0	#DIV/0!	#DIV/0!
Q32KD3;Q7KSW1;Q494I1;A0A0B4KGS8;Q9VHW9;A0A0B4KGF6			0	0	#DIV/0!	#DIV/0!
A0A0B4KGK3;Q95RA8	MOB kinase activator-like 1	mats	0	0	#DIV/0!	#DIV/0!
A0A0B4KH73;A0A0B4KHX6;A8JR84;A0A0B4KGL8;Q86B80			0	0	#DIV/0!	#DIV/0!
A0A0B4KGR5;Q8T045	O-glucosyltransferase rumi	rumi	0	0	#DIV/0!	#DIV/0!
A0A0B4KH85;Q9VEW2	Putative SERF-like protein	CG17931	0	0	#DIV/0!	#DIV/0!
Q9VA83;A0A0B4KHF0	Ferritin	Fer2LCH	0	0	#DIV/0!	#DIV/0!
A0A0B4KHG5;A0A0B4KI35;A0A0B4KHK5;A0A0B4KHX5;P12024	Chaoptin	chp	0	0	#DIV/0!	#DIV/0!
Q7KSH7;A0A0B4KHK4;Q8SXB0		AdamTS-A	0	0	#DIV/0!	#DIV/0!
A0A0B4KHL2;Q8I0G5-3;Q8I0G5-2;Q8I0G5	Coatomer subunit gamma	gammaCOP;gammaCop	0	0	#DIV/0!	#DIV/0!
A0A0B4KHT9;Q9I7I0	G2/mitotic-specific cyclin-B3	CycB3	0	0	#DIV/0!	#DIV/0!
E1JIT0;B3DNL7;A0A0B4KHV5;O01367;O01367-2;O01367-3	Protein held out wings	how	0	0	#DIV/0!	#DIV/0!
A0A0B4KHX3;O76324	Discs overgrown protein kinase	dco	54301000	0	#NUM!	#NUM!
A0A0B4KI43;Q9VB55;A0A0B4KHZ0;A8JRE3;A0A0B4K7W6		woc	0	0	#DIV/0!	#DIV/0!
A0A0B4LEQ0;Q8MT58			0	0	#DIV/0!	#DIV/0!
A1Z7J7;A1Z7J6;A0A0B4LEY1;A0A0B4LEZ1		Sec31	0	0	#DIV/0!	#DIV/0!
A0A0B4LEY6;Q94518	Nascent polypeptide-associated complex subunit alpha	Nacalpha	33349000	0	#NUM!	#NUM!
A1Z9M4;A0A0B4LF29;Q7KHK4;A0A126GUP1;A8DYD3;A1Z9M3;B7YZE6;A0A0B4LFC7;A8DYD2;A8DYD1		cg	0	0	#DIV/0!	#DIV/0!
A0A0B4LF47;E1JH68;A0A0B4LFE6;A1Z9W4		Inr-a	0	0	#DIV/0!	#DIV/0!
A0A0B4LFA6;Q7K2G1-2	Proteasomal ubiquitin receptor ADRM1 homolog	Rpn13	0	0	#DIV/0!	#DIV/0!
A0A0B4LFD2;P29845	Heat shock 70 kDa protein cognate 5	Hsc70-5	0	0	#DIV/0!	#DIV/0!
A0A0B4LFT7;P13002-2;P13002-1;P13002-3;P13002;A0A0B4K7F6;P13002-5;P13002-4;P13002-8	Protein grainyhead	grh	0	0	#DIV/0!	#DIV/0!
A0A0B4LFU9;Q9XZ31		ana2	0	0	#DIV/0!	#DIV/0!
A0A0B4LFX0;Q8T4F7-2;Q8T4F7-3;Q8T4F7-1;Q8T4F7	Protein enabled	ena	0	0	#DIV/0!	#DIV/0!
A0A0B4LFX4;A0A0B4LG23;Q9V8R9;Q9V8R9-2;Q9V8R9-4	Protein 4.1 homolog	cora	0	0	#DIV/0!	#DIV/0!
Q8MLW2;A0A0B4LFX8;Q9NDJ2	Helicase domino	dom	0	0	#DIV/0!	#DIV/0!
A0A0B4LFY0;P42286	Protein three rows	thr	0	0	#DIV/0!	#DIV/0!
A0A0B4LG05;P25823	Maternal protein tudor	tud	0	0	#DIV/0!	#DIV/0!
A0A0B4LG47;Q24141	Shugoshin	mei-S332	0	0	#DIV/0!	#DIV/0!
A0A0B4LGE3;A0A0B4LGC9;A0A0B4LHF2;A0A0B4LGI5;Q59E65;A8DYP0		Unc-89	0	0	#DIV/0!	#DIV/0!
A0A0B4LGI9;H0RNI8;Q8MMC4-2;Q8MMC4	Protein CDV3 homolog	CG3760-RB;CG3760	0	0	#DIV/0!	#DIV/0!
A0A0B4LGN1;P29993-2;P29993	Inositol 1,4,5-trisphosphate receptor	Itp-r83A	0	0	#DIV/0!	#DIV/0!
A0A0B4LGR6;P41046	Centrosomal and chromosomal factor	corto	0	0	#DIV/0!	#DIV/0!
Q8INN5;A0A126GUR5;Q8INN7;Q9VH92;A0A0B4LGY0;Q8INN6;A0A0B4LGZ0;Q9VH91;E1JIH1;A0A0B4LI11;A0A0B4LGY1;E1JIH2;E1JIH3		Unc-115b;Unc-115a	0	0	#DIV/0!	#DIV/0!
A0A0B4LGZ5;P46222	60S ribosomal protein L11	RpL11	0	0	#DIV/0!	#DIV/0!
Q9W2J5;A0A0B4LH29			0	0	#DIV/0!	#DIV/0!
Q8SX98;E1JGR9;Q0E8Y8;Q7KVL6;A0A0B4LH48;E1JGR7;A8DYL3		Vrp1	0	0	#DIV/0!	#DIV/0!
A0A0B4LH50;P10981;P83967	Actin-87E;Actin, indirect flight muscle	Act87E;Act88F	0	0	#DIV/0!	#DIV/0!
A0A0B4LH72;Q9VF08	Mitochondrial import inner membrane translocase subunit Tim16	blp	0	0	#DIV/0!	#DIV/0!
A0A0B4LHF7;Q9VD51	Probable ATP-dependent RNA helicase pitchoune	pit	0	0	#DIV/0!	#DIV/0!
A0A0B4LHS9;Q94547-2;Q94547	Regulator of gene activity	Rga	0	0	#DIV/0!	#DIV/0!
A0A0B4LJ12;A0A0B4LHX6;P08879	Nucleoside diphosphate kinase	awd	0	0	#DIV/0!	#DIV/0!
A0A0C4DHG4;Q7K2K2		CG10265-RB	0	0	#DIV/0!	#DIV/0!
A0A0S0WNT6;Q9VNS0;Q9VNS0-2	Protein maelstrom	mael	0	0	#DIV/0!	#DIV/0!
A0A126GUU7;Q9VEX9	Histone deacetylase complex subunit SAP18	Bin1	0	0	#DIV/0!	#DIV/0!
A0T1Z5;B7Z0J2;A0T1Z4;Q9VFU8		yrt	0	0	#DIV/0!	#DIV/0!
A1A708-2;A1A708	Uncharacterized protein CG4951	CG4951	0	0	#DIV/0!	#DIV/0!
A1Z6E8			0	0	#DIV/0!	#DIV/0!
A1Z6H7		Gp210	0	0	#DIV/0!	#DIV/0!
A1Z6M6		Dpit47	0	0	#DIV/0!	#DIV/0!
A1Z6S6		vimar	0	0	#DIV/0!	#DIV/0!
A1Z713		Vps13	0	0	#DIV/0!	#DIV/0!
Q7K2P3;A1Z7Z4			0	0	#DIV/0!	#DIV/0!
A1Z8U0		Prp8	0	0	#DIV/0!	#DIV/0!
A1Z992		AGBE	0	0	#DIV/0!	#DIV/0!
A1Z9E3	Elongation factor Tu	EfTuM	0	0	#DIV/0!	#DIV/0!
A1Z9H7			172310000	0	#NUM!	#NUM!
A1Z9I5		tum	0	0	#DIV/0!	#DIV/0!
A1Z9J3;E1JH64;A1Z9J2;A0A0B4K869;E1JH65;A0A0B4K788;A0A0B4K867;B7YZG2;B7YZG3;A1Z9I8;A1Z9I9;B7YZG5;A1Z9J1;A1Z9J0;B7YZG4;E1JH62;A0A0B4K7P8;A0A0B4K7Y9;B7YZG6;E1JH63;A0A0B4K718		shot	0	0	#DIV/0!	#DIV/0!
A1Z9M5			0	0	#DIV/0!	#DIV/0!
A1ZA92	Polynucleotide 5-hydroxyl-kinase NOL9	CG8414	39260000	0	#NUM!	#NUM!
A1ZAB5;A0A0B4KEX0	Protein clueless	clu	0	0	#DIV/0!	#DIV/0!
A1ZAP0			0	0	#DIV/0!	#DIV/0!
A1ZBJ2			0	0	#DIV/0!	#DIV/0!
A4UZZ4;Q9XTL9	Alpha-1,4 glucan phosphorylase;Glycogen phosphorylase	GlyP	0	0	#DIV/0!	#DIV/0!
D3DMK7;O61267-2;A4V0X0		lok	0	0	#DIV/0!	#DIV/0!
A4V166;A4V164;H5V8B9;Q9W0V1-3;Q9W0V1-2;Q9W0V1-1;Q9W0V1	3-phosphoinositide-dependent protein kinase 1	Pdk1	0	0	#DIV/0!	#DIV/0!
A4V3G9;A4V3H1;Q02926-2;Q02926	Ribonucleoprotein RB97D	Rb97D	0	0	#DIV/0!	#DIV/0!
A4V3W2;A4V3W1;Q0KHW6;A8JUV9;M9PGC4;M9PGV7;P18431-4;P18431;P18431-3;P18431-1;Q7KVY5;C0PUX5	Protein kinase shaggy	sgg	0	0	#DIV/0!	#DIV/0!
A4V402;P49071	MAP kinase-activated protein kinase 2	MAPk-Ak2	0	0	#DIV/0!	#DIV/0!
A4V449;Q94511	NADH-ubiquinone oxidoreductase 75 kDa subunit, mitochondrial	ND-75;ND75	0	0	#DIV/0!	#DIV/0!
A4V4J0;M9PJN9;E1JJA5;A4V4I8;X2JE15;E1JJA4;M9PHQ0;P27619-2;P27619	Dynamin	shi	0	0	#DIV/0!	#DIV/0!
Q0E924;A8DYI7;A8DYI6		Phb2	0	0	#DIV/0!	#DIV/0!
Q9VJI6;X2JED0;A8DZ09;M9PG25;M9PBC6			0	0	#DIV/0!	#DIV/0!
A8JNI2			0	0	#DIV/0!	#DIV/0!
M9PBM2;M9PE05;A8JNJ9;M9PH77;Q8MSX1-2;Q8MSX1;Q8MSX1-3	Protein encore	enc	0	0	#DIV/0!	#DIV/0!
M9PCU1;M9PI83;M9PFX0;M9PFI5;X2JGR4;A8JNU2;M9PFI8;M9PCT8;M9PFS1;P00522	Non-specific protein-tyrosine kinase;Tyrosine-protein kinase Abl	Abl	0	0	#DIV/0!	#DIV/0!
Q9VH84;A8JQW3		Pnn	0	0	#DIV/0!	#DIV/0!
A8JQZ0;A8JQY9		CG31342-RB	0	0	#DIV/0!	#DIV/0!
A8JRB8;A8JRC1;Q8MT18		CG5028-RC	0	0	#DIV/0!	#DIV/0!
A8JUQ9;Q9NHV9-2;Q9NHV9	Protein vav	Vav	0	0	#DIV/0!	#DIV/0!
A8JUS8			0	0	#DIV/0!	#DIV/0!
M9NGR9;Q9W433;M9NDQ0;A8JUY8;M9PGH9		Ca-alpha1T	0	24986000	#DIV/0!	∞
B7YZH7;G2J5Z0		CG8446-RD;CG8446-RE	0	0	#DIV/0!	#DIV/0!
M9PFS7;B7YZV6;Q9VK33;Q9VK33-2	Polycomb protein Sfmbt	Sfmbt	0	0	#DIV/0!	#DIV/0!
E1JI11;M9PFP3;M9PI76;B7Z060;P47825;A4V201;P47825-2	Transcription initiation factor TFIID subunit 4	Taf4	0	0	#DIV/0!	#DIV/0!
G4LTX2;B7Z073	SOSS complex subunit C homolog	CG42374-RA;CG42374	0	0	#DIV/0!	#DIV/0!
Q960W9;B7Z0B0;B7Z0B1		sowah	0	0	#DIV/0!	#DIV/0!
F2FBA6;B7Z0Z0;Q24537-3;Q24537-2;Q24537	High mobility group protein DSP1	Dsp1	0	0	#DIV/0!	#DIV/0!
B7Z0Z1;Q9VXG1-3;Q9VXG1	Zinc finger protein hangover	hang	0	0	#DIV/0!	#DIV/0!
B7Z101			0	0	#DIV/0!	#DIV/0!
E2QD63;Q86DS1;C4NYP8	Hsc70-interacting protein 2;Hsc70-interacting protein 1	HIP-R;HIP	0	0	#DIV/0!	#DIV/0!
M9NG50;M9PHG2;C7LAH9;P46150-5;P46150-2;P46150;P46150-3;P46150-4	Moesin/ezrin/radixin homolog 1	Moe	0	0	#DIV/0!	#DIV/0!
D2NUK9;Q9U3Z7	NHP2-like protein 1 homolog	hoip	0	0	#DIV/0!	#DIV/0!
Q9VIX3;Q8INW7;D3DMM0;Q9VIX2;Q2PDT4		Pax	0	0	#DIV/0!	#DIV/0!
E1JHK0;M9PG37;Q7KT48;E1JHJ9;Q9VJE5-3;Q9VJE5-2;Q9VJE5;Q0E8Q1;B7YZW7;B7YZW8	Restin homolog	CLIP-190	0	0	#DIV/0!	#DIV/0!
E1JHT0;E1JHS9;M9PCI8;Q967D7-5;Q967D7-4;Q967D7-2;Q967D7;A0A0S0WIF3;A0A0S0WJJ4	Protein turtle	tutl	0	0	#DIV/0!	#DIV/0!
Q9VMV9;E1JHT6	Reticulon-like protein	Rtnl1	0	0	#DIV/0!	#DIV/0!
Q7KUB5;E1JI74;Q86BH5;Q9VSN0		Zasp66	0	0	#DIV/0!	#DIV/0!
E1JI93;Q8IQB8;Q9VSU2		Tequila	0	0	#DIV/0!	#DIV/0!
E1JIJ5;P31409	V-type proton ATPase subunit B	Vha55	0	0	#DIV/0!	#DIV/0!
E1JIJ9;P20193	Protein suppressor of variegation 3-7	Su(var)3-7	0	0	#DIV/0!	#DIV/0!
E8NH59;E1JIP3		WRNexo-RB;WRNexo	0	0	#DIV/0!	#DIV/0!
E1JJD6;Q9W4M7		tyf	0	0	#DIV/0!	#DIV/0!
E1JJF7;P07183	Chorion protein S38	Cp38	0	0	#DIV/0!	#DIV/0!
Q9VZ69;Q8IR99;E1JJM0;Q0KHU2;M9NF14		Imp	0	0	#DIV/0!	#DIV/0!
E1JJM8;E1JJM7;Q8IR79-3;Q8IR79-2;Q8IR79	LIM domain kinase 1	LIMK1	0	0	#DIV/0!	#DIV/0!
E1JJM9;P48149	40S ribosomal protein S15Aa	RpS15Aa	0	0	#DIV/0!	#DIV/0!
X2JG40;E1JJQ4;E1JJQ3;Q8IQW7;Q9XYP7-2;Q9XYP7	Gamma-tubulin complex component 2 homolog	Grip84	0	0	#DIV/0!	#DIV/0!
E1JJS2;M9NFH4;Q9VRA6;X2JEI9		RhoGAP19D	0	0	#DIV/0!	#DIV/0!
E2QC61;Q7K480	Probable RNA methyltransferase bin3	bin3	39690000	0	#NUM!	#NUM!
M9PDN2;E2QD73;H8F4P8;P12252-7;Q8IRU4;P12252-3;P12252-8;P12252-9;Q9W4S9-2;Q9W4S9;P12252-4;P12252-5;P12252;Q9W4T4	cAMP-specific 3,5-cyclic phosphodiesterase;cAMP-specific 3,5-cyclic phosphodiesterase, isoform F;cAMP-specific 3,5-cyclic phosphodiesterase, isoforms N/G;cAMP-specific 3,5-cyclic phosphodiesterase, isoform I	dnc	0	0	#DIV/0!	#DIV/0!
F0JAG2;Q9VUY6;Q86BI3		Zn72D	0	0	#DIV/0!	#DIV/0!
F6JQA6;O77277	Torsin-like protein	Torsin	0	0	#DIV/0!	#DIV/0!
G7H806;Q95RI7		CG17454-RA	0	0	#DIV/0!	#DIV/0!
H0RNK7;Q9W261	RNA polymerase-associated protein Rtf1	Rtf1-RA;Rtf1	0	0	#DIV/0!	#DIV/0!
Q8IM86;H9XVP2;L0MPR2;X2J9E1;Q8IM87;Q9V483		unc-13	0	0	#DIV/0!	#DIV/0!
L7ED64;L7EEF9;Q8MQI6	Transcription elongation factor 1 homolog	CG40228	0	0	#DIV/0!	#DIV/0!
M9MRF2;Q9VMU4	60S ribosomal protein L37a	RpL37A	0	0	#DIV/0!	#DIV/0!
M9PH39;Q9W321;M9MS40		nej	0	0	#DIV/0!	#DIV/0!
Q9VYD8;M9MS48		Rbp1-like	0	0	#DIV/0!	#DIV/0!
M9MSC9;M9MSA2;Q9VY77	LIM domain-containing protein jub	jub	0	0	#DIV/0!	#DIV/0!
M9MSE8;X2JFL7;X2JKZ0;X2JE83;Q8IQZ6;M9MSB6;X2JCD6;Q8T498-2;Q8T498	Probable Ras GTPase-activating protein	CG42684	0	0	#DIV/0!	#DIV/0!
M9MSI3;Q9V3G8		BG:DS00180.2	0	0	#DIV/0!	#DIV/0!
M9MSK3;X2JCI2;P00528	Non-specific protein-tyrosine kinase;Tyrosine-protein kinase Src64B	Src64B	0	0	#DIV/0!	#DIV/0!
M9NCS8;P33438	Glutactin	Glt	0	0	#DIV/0!	#DIV/0!
M9PEB2;M9ND16;Q7KU24	Chromodomain-helicase-DNA-binding protein 1	Chd1	0	0	#DIV/0!	#DIV/0!
M9ND95;E1JHJ4		Mhc	0	0	#DIV/0!	#DIV/0!
Q8IQA6;M9PES2;Q9VSK5;Q7KUA8;Q86BH2;M9NDL9;M9NE54;M9PHT1		Gug	0	0	#DIV/0!	#DIV/0!
M9NDW1;M9PGJ0;M9PDH5;M9PBG6;Q9W0S9	Disco-interacting protein 2	DIP2	0	0	#DIV/0!	#DIV/0!
M9NH51;M9NDZ4;M9NF89;Q24562	Splicing factor U2AF 50 kDa subunit	U2af50	0	0	#DIV/0!	#DIV/0!
M9NE01;Q27889	Serine/threonine-protein phosphatase;Serine/threonine-protein phosphatase 2B catalytic subunit 2	Pp2B-14D	0	0	#DIV/0!	#DIV/0!
M9NE25;Q9W5E0-2;Q9W5E0	Histone-lysine N-methyltransferase Suv4-20	Hmt4-20	0	0	#DIV/0!	#DIV/0!
M9NE68;P02516	Heat shock protein 23	Hsp23	0	0	#DIV/0!	#DIV/0!
M9NEY9;M9NEA7;M9NG31;P18170;P18169;P18171	Defective chorion-1 protein, FC106 isoform;Defective chorion-1 protein, FC106 isoform;FC106 S80;FC106 S60;Defective chorion-1 protein, FC125 isoform;Defective chorion-1 protein, FC177 isoform	2001-12-01	0	0	#DIV/0!	#DIV/0!
M9NFE1;M9NEP8;Q9VWH5			0	0	#DIV/0!	#DIV/0!
M9NF33;Q9VSH4	Cleavage and polyadenylation specificity factor subunit CG7185	CG7185	0	0	#DIV/0!	#DIV/0!
Q9VVA4;M9NFH8			0	0	#DIV/0!	#DIV/0!
M9NGG5;Q9W596	Microtubule-associated protein futsch;Futsch heavy chain;Futsch light chain LC(f)	futsch	642160000	0	#NUM!	#NUM!
Q59E11;M9PAZ4;Q9VPV8		IA-2	0	0	#DIV/0!	#DIV/0!
M9PB85			0	0	#DIV/0!	#DIV/0!
M9PB86;P23645	Neurogenic protein big brain	bib	0	0	#DIV/0!	#DIV/0!
M9PBG8;Q9W0S2		RhoGEF3	0	0	#DIV/0!	#DIV/0!
M9PDQ0;M9PBI5;M9PGV6;P13395	Spectrin alpha chain	alpha-Spec	0	0	#DIV/0!	#DIV/0!
M9PBI9;M9PDZ9;M9PDS3;M9PBJ0;M9PGY4;M9PDZ6;M9PEA0;Q9I7U4-4;Q9I7U4;Q9I7U4-5;M9PDS8;M9PEA5;M9NDX0;Q9I7U4-2;M9PEA9;M9PGZ0	Titin	sls	0	0	#DIV/0!	#DIV/0!
M9PE73;M9PEC8;M9PBQ0;M9PEN4;M9PHG8;M9PBQ3;P37276-2;P37276	Dynein heavy chain, cytoplasmic	Dhc64C	0	0	#DIV/0!	#DIV/0!
M9PEJ8;M9PBW9;Q9VSL8;M9NDM3		rhea	0	0	#DIV/0!	#DIV/0!
M9PC90;Q27268	ATP-dependent RNA helicase WM6	Hel25E	0	0	#DIV/0!	#DIV/0!
Q9VQ94;M9PC99		Sec24CD	0	0	#DIV/0!	#DIV/0!
M9PCA1;P11449	Vitelline membrane protein Vm26Aa	Vm26Aa	0	0	#DIV/0!	#DIV/0!
Q7KTK9;M9PCA2;M9PCU4;M9PCG1;Q9VM14	Acetyltransferase component of pyruvate dehydrogenase complex		0	0	#DIV/0!	#DIV/0!
M9PI47;M9PCC4;Q9XZ09;Q8IQH9;Q8IQI0		Sap130	0	0	#DIV/0!	#DIV/0!
M9PCE2;Q9VLL9		Peritrophin-15b	0	0	#DIV/0!	#DIV/0!
M9PCQ8;Q9XTN2	Insulin receptor substrate 1	chico	0	0	#DIV/0!	#DIV/0!
M9PCV9;Q9VVI9	Charged multivesicular body protein 5	Vps60;CG6259	0	0	#DIV/0!	#DIV/0!
M9PFL9;M9PD87;M9PCX3;Q9VKI0	Kinesin-like protein	cmet	0	0	#DIV/0!	#DIV/0!
M9PD08;Q9VK85		Elf	0	0	#DIV/0!	#DIV/0!
M9PD16;Q9NK54-2;Q9NK54	Protein chiffon	chif	0	0	#DIV/0!	#DIV/0!
M9PD18;P48602	V-type proton ATPase catalytic subunit A isoform 1	Vha68-1	0	0	#DIV/0!	#DIV/0!
M9PD43;Q9V412	UPF0428 protein CG16865	CG16865	0	0	#DIV/0!	#DIV/0!
Q95RR1;M9PD88		Atox1	0	0	#DIV/0!	#DIV/0!
M9PDA6;Q9VIK9	Methyltransferase-like protein 13	CG2614	0	0	#DIV/0!	#DIV/0!
M9PDN9;P42271	Tubulin gamma chain;Tubulin gamma-2 chain	gammaTub37C	0	0	#DIV/0!	#DIV/0!
M9PDQ2;Q9W4Q4;B7Z120;Q8IRT7;Q1RL19;M9PIZ6;Q8IRT8;B7Z126		tlk	0	0	#DIV/0!	#DIV/0!
M9PDR2;Q9W0Q1		hipk	0	0	#DIV/0!	#DIV/0!
Q9VZ27;M9PEA2		CG18292-RA	0	0	#DIV/0!	#DIV/0!
Q7KU82;M9PEE1;P91638;Q9VS62		smid	0	0	#DIV/0!	#DIV/0!
X2JJV1;M9PEF9;Q23977;M9PH06;Q23977-3	Dual specificity mitogen-activated protein kinase kinase hemipterous	hep	0	0	#DIV/0!	#DIV/0!
M9PEN1;Q9VSY4-2;Q9VSY4	Alpha-tubulin N-acetyltransferase;Alpha-tubulin N-acetyltransferase 1	CG3967	0	0	#DIV/0!	#DIV/0!
M9PEX7;Q9VT05			0	0	#DIV/0!	#DIV/0!
R9PY73;Q9VX88;M9PEY4;M9PHX3;M9PHE3			0	0	#DIV/0!	#DIV/0!
M9PF16;Q00963;M9PHG4	Spectrin beta chain	beta-Spec	0	0	#DIV/0!	#DIV/0!
M9PFM5;M9PFS6;P25439-2;P25439	ATP-dependent helicase brm	brm	0	0	#DIV/0!	#DIV/0!
M9PFN1;Q9V3K3	RuvB-like helicase 2	rept	0	0	#DIV/0!	#DIV/0!
Q9VV82;M9PFR8;M9PFW8;Q9I7R5			0	0	#DIV/0!	#DIV/0!
M9PFS8;Q9VVA0	Cold shock domain-containing protein CG9705	CG9705	0	0	#DIV/0!	#DIV/0!
M9PG40;Q8SYG3			0	0	#DIV/0!	#DIV/0!
M9PG62;P25161	Probable 26S proteasome non-ATPase regulatory subunit 3	Rpn3	0	0	#DIV/0!	#DIV/0!
Q7K0D1;M9PH63		CG42240-RA	0	0	#DIV/0!	#DIV/0!
M9PJQ3;M9PHG0;M9PHY4;M9PHV3;Q9VX32-2;Q9VX32	Rho GTPase-activating protein 190	RhoGAPp190	0	0	#DIV/0!	#DIV/0!
M9PI58;Q9VUE5		stwl	65333000	0	#NUM!	#NUM!
Q8SWR0;M9PJR1			0	18896000	#DIV/0!	∞
O01382	Caspase;Caspase subunit p21;Caspase subunit p12	Ice	0	0	#DIV/0!	#DIV/0!
O16043		Df31	0	0	#DIV/0!	#DIV/0!
O17432		Cdk9	0	0	#DIV/0!	#DIV/0!
O18332		Rab1	0	0	#DIV/0!	#DIV/0!
O46034;Q9VSK2		Cbl	0	0	#DIV/0!	#DIV/0!
O61345	Protein penguin	pen	0	0	#DIV/0!	#DIV/0!
O61613	Glycylpeptide N-tetradecanoyltransferase	Nmt	0	0	#DIV/0!	#DIV/0!
O61722		PRL-1	0	0	#DIV/0!	#DIV/0!
O76861		EG:100G10.1	0	0	#DIV/0!	#DIV/0!
O76904		fs(1)N	0	0	#DIV/0!	#DIV/0!
O76922	Protein aubergine	aub	0	0	#DIV/0!	#DIV/0!
O96299		Sodh-2	0	0	#DIV/0!	#DIV/0!
X2JEB4;O96651	DNA topoisomerase;DNA topoisomerase 3-beta	Top3beta	0	0	#DIV/0!	#DIV/0!
O96880		TfIIEalpha	0	0	#DIV/0!	#DIV/0!
O97060		Ccp84Ac	0	0	#DIV/0!	#DIV/0!
O97125;Q9VG58;Q9BIS2;Q9BIR7;Q8INI8;P82910;P02825;P11146	Heat shock protein 68;Major heat shock 70 kDa protein Bbb;Major heat shock 70 kDa protein Bb;Major heat shock 70 kDa protein Bc;Major heat shock 70 kDa protein Ba;Major heat shock 70 kDa protein Aa;Major heat shock 70 kDa protein Ab;Heat shock 70 kDa protein cognate 2	Hsp68;Hsp70Bbb;Hsp70Bb;Hsp70Bc;Hsp70Ba;Hsp70Aa;Hsp70Ab;Hsc70-2	0	0	#DIV/0!	#DIV/0!
O97454		l(1)10Bb	0	0	#DIV/0!	#DIV/0!
P04052	DNA-directed RNA polymerase II subunit RPB1	RpII215	0	0	#DIV/0!	#DIV/0!
P05661-11			0	0	#DIV/0!	#DIV/0!
P05661-2			0	0	#DIV/0!	#DIV/0!
P05661-26;P05661-25;P05661-24			0	0	#DIV/0!	#DIV/0!
X2JFG0;P05990	CAD protein;Glutamine-dependent carbamoyl-phosphate synthase;Aspartate carbamoyltransferase;Dihydroorotase	r	0	0	#DIV/0!	#DIV/0!
P06002	Opsin Rh1	ninaE	0	0	#DIV/0!	#DIV/0!
P07185	Chorion protein S15	Cp15	0	0	#DIV/0!	#DIV/0!
P07186	Chorion protein S19	Cp19	0	0	#DIV/0!	#DIV/0!
P10676;M9PCU0;P10676-2	Neither inactivation nor afterpotential protein C	ninaC	0	0	#DIV/0!	#DIV/0!
X2J8F5;P11996	Larval serum protein 1 beta chain	Lsp1beta	0	0	#DIV/0!	#DIV/0!
P12982	Serine/threonine-protein phosphatase alpha-2 isoform	Pp1-87B	0	0	#DIV/0!	#DIV/0!
P13468	DNA-binding protein K10	fs(1)K10	0	0	#DIV/0!	#DIV/0!
P13496	Dynactin subunit 1	Gl	0	0	#DIV/0!	#DIV/0!
P13677	Protein kinase C, eye isozyme	inaC	0	0	#DIV/0!	#DIV/0!
P14318	Muscle-specific protein 20	Mp20	0	0	#DIV/0!	#DIV/0!
X2JAW6;P15215	Laminin subunit gamma-1	LanB2	0	0	#DIV/0!	#DIV/0!
P17336	Catalase	Cat	0	0	#DIV/0!	#DIV/0!
P17917	Proliferating cell nuclear antigen	PCNA	0	0	#DIV/0!	#DIV/0!
X2JJG8;X2JDA5;P20478	Glutamine synthetase;Glutamine synthetase 2 cytoplasmic	Gs2	0	0	#DIV/0!	#DIV/0!
P21914	Succinate dehydrogenase [ubiquinone] iron-sulfur subunit, mitochondrial	SdhB	0	0	#DIV/0!	#DIV/0!
P22769	Proteasome subunit alpha type-7-1	Prosalpha4	0	0	#DIV/0!	#DIV/0!
P23625	G protein alpha q subunit	Galphaq	0	0	#DIV/0!	#DIV/0!
P26017	Polycomb group protein Pc	Pc	0	0	#DIV/0!	#DIV/0!
P29843	Heat shock 70 kDa protein cognate 1	Hsc70-1	0	0	#DIV/0!	#DIV/0!
P32748	Dihydroorotate dehydrogenase (quinone), mitochondrial	Dhod	0	0	#DIV/0!	#DIV/0!
X2JC80;P38979-2	40S ribosomal protein SA	sta	0	0	#DIV/0!	#DIV/0!
P40304	Proteasome subunit beta type-1	Prosbeta6	0	0	#DIV/0!	#DIV/0!
P40796	La protein homolog	La	0	0	#DIV/0!	#DIV/0!
X2JFR6;P41374	Eukaryotic translation initiation factor 2 subunit 1	eIF-2alpha	0	0	#DIV/0!	#DIV/0!
P41375	Eukaryotic translation initiation factor 2 subunit 2	eIF-2beta	0	0	#DIV/0!	#DIV/0!
P42283;A0A0B4KEI4;P42284-1;P42284-3;Q867Z4-3;P42284;Q867Z4-2;Q867Z4-5;Q9V5M3-5;Q9V5M3-4;Q9V5M6-3;Q7KQZ4-4;Q9V5M6-5;Q9V5M3-2;Q7KQZ4-2;Q9V5M6-4;Q7KQZ4-3;Q9V5M6-2;Q9V5M3-3;Q7KQZ4;Q9V5M3;Q9V5M6;Q867Z4	Longitudinals lacking protein, isoform G;Longitudinals lacking protein, isoforms H/M/V;Longitudinals lacking protein, isoforms F/I/K/T;Longitudinals lacking protein, isoforms N/O/W/X/Y;Longitudinals lacking protein, isoforms J/P/Q/S/Z;Longitudinals lacking protein, isoforms A/B/D/L	lola;pre-lola-G	0	0	#DIV/0!	#DIV/0!
P48591	Ribonucleoside-diphosphate reductase large subunit	RnrL	0	0	#DIV/0!	#DIV/0!
P48592	Ribonucleoside-diphosphate reductase subunit M2	RnrS	0	0	#DIV/0!	#DIV/0!
P48609	Cyclin-dependent kinase 5 homolog	Cdk5	0	0	#DIV/0!	#DIV/0!
P49847;M9PG32	Transcription initiation factor TFIID subunit 6	Taf6	0	0	#DIV/0!	#DIV/0!
P52034-3;P52034;A0A0B4KFI7;A0A0B4K7L1;P52034-2	ATP-dependent 6-phosphofructokinase	Pfk	0	0	#DIV/0!	#DIV/0!
Q541C3;P52485	Ubiquitin-conjugating enzyme E2-24 kDa	Ubc2;UbcD2	0	0	#DIV/0!	#DIV/0!
X2JGP4;P54399;P54399-2	Protein disulfide-isomerase	Pdi	0	0	#DIV/0!	#DIV/0!
P55841	60S ribosomal protein L14	RpL14	0	0	#DIV/0!	#DIV/0!
P82804	Partner of Y14 and mago	wibg	0	0	#DIV/0!	#DIV/0!
P83949-2;P83949;P83949-3;P83949-4;P83949-5;P83949-6	Homeotic protein ultrabithorax	Ubx	0	64949000	#DIV/0!	∞
Q4AB57;P84051	Histone H2A	His2A:CG33859;His2A	0	0	#DIV/0!	#DIV/0!
P91938-4;P91938-2;P91938-3;P91938	Thioredoxin reductase 1, mitochondrial	Trxr-1	0	0	#DIV/0!	#DIV/0!
Q02308-2;Q02308	Protein hairless	H	0	0	#DIV/0!	#DIV/0!
Q05344	FACT complex subunit Ssrp1	Ssrp	0	0	#DIV/0!	#DIV/0!
Q05913	General transcription factor IIF subunit 1	TfIIFalpha	0	0	#DIV/0!	#DIV/0!
Q09103-3;A0A023GPM5;M9MSN3;X2JE67;X2JEJ9;M9MS31;M9PH20;M9PHG3;Q09103-2;Q09103	Eye-specific diacylglycerol kinase;Diacylglycerol kinase	rdgA	0	0	#DIV/0!	#DIV/0!
Q0E8X6;Q9W1Q8		eIF2B-delta	0	0	#DIV/0!	#DIV/0!
Q0E8X7			0	0	#DIV/0!	#DIV/0!
Q0E980			0	0	#DIV/0!	#DIV/0!
Q0E9A1;A1Z942;A1Z943;E1JH47;Q7JQK6;A0A0B4LGA3;Q961I1;A0A0B4LF95;A1Z944;Q1RL13		nemy	0	0	#DIV/0!	#DIV/0!
Q0KIE7		Ank	0	0	#DIV/0!	#DIV/0!
Q23972;Q23972-2	Protein Smaug	smg	0	0	#DIV/0!	#DIV/0!
Q23973	Protein matrimony	mtrm	0	0	#DIV/0!	#DIV/0!
Q24113		nonA-l	0	0	#DIV/0!	#DIV/0!
X2JKU5;Q24186;Q9VFE4;A0A0B4K683	40S ribosomal protein S5a;40S ribosomal protein S5b	RpS5a;RpS5b	0	0	#DIV/0!	#DIV/0!
Q24318-2;Q24318;A0A0B4KEQ0	Transcription factor Dp	Dp	0	0	#DIV/0!	#DIV/0!
Q24319	Dolichyl-diphosphooligosaccharide--protein glycosyltransferase 48 kDa subunit	Ost48	0	0	#DIV/0!	#DIV/0!
X2J9V3;Q24423	Zinc finger protein Noc	noc	0	0	#DIV/0!	#DIV/0!
Q8SYR3;Q24491	RNA-binding protein Rsf1	Rsf1	0	0	#DIV/0!	#DIV/0!
Q24492	Replication protein A 70 kDa DNA-binding subunit	RpA-70	0	36221000	#DIV/0!	∞
Q24572	Probable histone-binding protein Caf1	Caf1	0	0	#DIV/0!	#DIV/0!
Q26416	Adult cuticle protein 1	Acp1	0	0	#DIV/0!	#DIV/0!
Q59E30;Q95RI5;M9PFH6;M9PFW1;Q59E29;Q86BI4	Failed axon connections	fax	0	0	#DIV/0!	#DIV/0!
Q6NP69		gfzf	0	0	#DIV/0!	#DIV/0!
Q709R6-2;Q709R6		bocks	0	0	#DIV/0!	#DIV/0!
Q76NQ0	Dolichyl-diphosphooligosaccharide--protein glycosyltransferase subunit 1		0	0	#DIV/0!	#DIV/0!
Q7JNE1		prod	0	0	#DIV/0!	#DIV/0!
Q7JRC0			0	0	#DIV/0!	#DIV/0!
Q7JVH0			0	0	#DIV/0!	#DIV/0!
Q7JVH6			0	0	#DIV/0!	#DIV/0!
Q7JVL3		Prp38	0	0	#DIV/0!	#DIV/0!
Q7JVP4		Br140	0	0	#DIV/0!	#DIV/0!
Q7JVY2		dup	0	0	#DIV/0!	#DIV/0!
Q7JXZ2		Eip55E	0	0	#DIV/0!	#DIV/0!
Q7JY89			0	0	#DIV/0!	#DIV/0!
Q7JZN0		Sec61beta	0	0	#DIV/0!	#DIV/0!
Q7JZZ3			0	0	#DIV/0!	#DIV/0!
Q7K0B6		GstT1	0	0	#DIV/0!	#DIV/0!
Q7K0W4		CG6564	0	0	#DIV/0!	#DIV/0!
Q7K0X3			0	0	#DIV/0!	#DIV/0!
Q7K159		mip40	0	0	#DIV/0!	#DIV/0!
Q7K180		Map60	75053000	0	#NUM!	#NUM!
Q7K2U6			0	0	#DIV/0!	#DIV/0!
Q7K3D8		DMAP1	0	0	#DIV/0!	#DIV/0!
Q7K3Z3		p47	0	0	#DIV/0!	#DIV/0!
Q7K4I5	UBX domain-containing protein 7	CG8892-RB	0	0	#DIV/0!	#DIV/0!
Q7K533			0	0	#DIV/0!	#DIV/0!
Q7KK96	Structural maintenance of chromosomes protein	SMC2	0	0	#DIV/0!	#DIV/0!
Q7KKI0;A1Z8U4		Cct5	0	0	#DIV/0!	#DIV/0!
Q7KLX3		Tapdelta	0	0	#DIV/0!	#DIV/0!
Q7KMI3		BcDNA.LD23371	0	59721000	#DIV/0!	∞
Q7KML2	Probable peroxisomal acyl-coenzyme A oxidase 1	CG5009	0	0	#DIV/0!	#DIV/0!
Q7KMQ0		Rpt1	0	0	#DIV/0!	#DIV/0!
Q7KQM6-2;Q7KQM6	PERQ amino acid-rich with GYF domain-containing protein CG11148	CG11148	0	0	#DIV/0!	#DIV/0!
Q7KSM5		Aos1	0	0	#DIV/0!	#DIV/0!
Q9VM57;Q7KTL4;Q7KTL5		sip2	0	0	#DIV/0!	#DIV/0!
Q7KUA4		Uba2	0	0	#DIV/0!	#DIV/0!
Q7KVI9;Q9W1Q4			0	0	#DIV/0!	#DIV/0!
Q7KVJ1			47877000	0	#NUM!	#NUM!
Q7KVX5;Q9W4N8		Vap-33A	12175000	0	#NUM!	#NUM!
Q7KW39-2;Q7KW39	Probable methylmalonate-semialdehyde dehydrogenase [acylating], mitochondrial	CG17896	0	0	#DIV/0!	#DIV/0!
Q7PLI0		p120ctn	0	0	#DIV/0!	#DIV/0!
Q7PLI7	Serine/threonine-protein kinase CG17528	CG17528	0	0	#DIV/0!	#DIV/0!
Q7PLS8	Integrator complex subunit 3 homolog	IntS3	0	0	#DIV/0!	#DIV/0!
Q7YZH1	PHD finger protein rhinoceros	rno	18157000	0	#NUM!	#NUM!
X2JKW3;Q86B47-2;Q86B47	Probable ATP-dependent RNA helicase CG8611	CG8611	0	0	#DIV/0!	#DIV/0!
Q9VGG3;Q86B99		CG14732	0	54975000	#DIV/0!	∞
Q9VUZ2;Q86BP6		elg1	0	0	#DIV/0!	#DIV/0!
Q86BY9	Protein rigor mortis	rig	0	0	#DIV/0!	#DIV/0!
Q8I0S9;Q9V9T5			0	0	#DIV/0!	#DIV/0!
Q8IH00	Nucleolar protein 6	Mat89Ba	0	0	#DIV/0!	#DIV/0!
Q8IMI7;Q9VA91	40S ribosomal protein S7	RpS7	0	0	#DIV/0!	#DIV/0!
Q8IMP6-2;Q8IMP6	Protein SPT2 homolog	CG5815	0	0	#DIV/0!	#DIV/0!
Q8IMW8		BEST:GH24664	0	0	#DIV/0!	#DIV/0!
Q9VFH2;Q8INF6		Hexim	0	0	#DIV/0!	#DIV/0!
Q8INK2;Q9VGM2;Q8INK3		fabp	0	0	#DIV/0!	#DIV/0!
Q8IP68			0	0	#DIV/0!	#DIV/0!
Q8IP94;Q9VKB0		Aats-thr	0	0	#DIV/0!	#DIV/0!
Q95SJ2;Q9VM81;Q8IPJ1			0	0	#DIV/0!	#DIV/0!
Q8IPP8;Q9VNF3			0	0	#DIV/0!	#DIV/0!
Q9VQ61;Q8IPY3	Aspartate aminotransferase	Got2	0	0	#DIV/0!	#DIV/0!
Q8IPZ3			0	0	#DIV/0!	#DIV/0!
Q8IQ85;Q9VS45		RhoGEF4	0	0	#DIV/0!	#DIV/0!
Q8IQT4			0	0	#DIV/0!	#DIV/0!
Q8IR10		TwdlY	0	0	#DIV/0!	#DIV/0!
Q8IR41;Q9VXX6			0	0	#DIV/0!	#DIV/0!
Q8IR93;Q9VZ20		Dlic	0	0	#DIV/0!	#DIV/0!
Q8IRB2		CG32249-RA	0	0	#DIV/0!	#DIV/0!
Q8IRB3			0	0	#DIV/0!	#DIV/0!
Q8IRB5	Claspin homolog	CG32251	0	0	#DIV/0!	#DIV/0!
Q8ML70	Immune-induced peptides;Immune-induced peptide 10;Immune-induced peptide 12;Immune-induced peptide 13;Immune-induced peptide 24	IM10	0	0	#DIV/0!	#DIV/0!
Q8MSI2		Scp1	0	0	#DIV/0!	#DIV/0!
Q9VAX7;Q8MST5		betaTub97EF	0	0	#DIV/0!	#DIV/0!
Q8MSW0		Aats-ile	0	0	#DIV/0!	#DIV/0!
Q8MZ06		Cpr65Eb	0	0	#DIV/0!	#DIV/0!
Q8ST83	Polycomb protein PHO	pho	0	0	#DIV/0!	#DIV/0!
Q8SX76		pch2	0	0	#DIV/0!	#DIV/0!
Q8SXK2			0	0	#DIV/0!	#DIV/0!
Q8SXU3			0	0	#DIV/0!	#DIV/0!
Q8SZ15			0	0	#DIV/0!	#DIV/0!
Q8T0L3		Uba1	0	0	#DIV/0!	#DIV/0!
Q8T3Y1			0	0	#DIV/0!	#DIV/0!
Q8T9H0;Q9VIJ3		CG9328-RA	0	0	#DIV/0!	#DIV/0!
Q94523	Succinate dehydrogenase [ubiquinone] flavoprotein subunit, mitochondrial	SdhA	0	0	#DIV/0!	#DIV/0!
Q94546	Another transcription unit protein	Atu	0	41055000	#DIV/0!	∞
Q95RB2		Cpr49Ae	0	0	#DIV/0!	#DIV/0!
Q960E9			0	0	#DIV/0!	#DIV/0!
Q961D9	Protein BCL9 homolog	lgs	0	0	#DIV/0!	#DIV/0!
Q961R8;Q9VUK8		Aats-gly	0	0	#DIV/0!	#DIV/0!
Q961S1;Q9W4A9		RhoGAP5A	0	0	#DIV/0!	#DIV/0!
Q9VRZ1;Q967S0	Amidophosphoribosyltransferase	Prat2	0	0	#DIV/0!	#DIV/0!
Q9GU68	Eukaryotic translation initiation factor 5A	eIF-5A	0	0	#DIV/0!	#DIV/0!
Q9I7J0			0	0	#DIV/0!	#DIV/0!
Q9I7R7			150010000	0	#NUM!	#NUM!
Q9I7T7-2;Q9I7T7	La-related protein CG11505	CG11505	0	0	#DIV/0!	#DIV/0!
Q9NDJ2-2	Helicase domino	dom	0	0	#DIV/0!	#DIV/0!
Q9TVP3-3;Q9TVP3-2;Q9TVP3	J domain-containing protein	jdp	0	0	#DIV/0!	#DIV/0!
Q9U915	Adenylate kinase	Adk2	0	0	#DIV/0!	#DIV/0!
Q9V3B6	Protein CWC15 homolog	c12.1	0	0	#DIV/0!	#DIV/0!
Q9V3C4		Gem3	0	0	#DIV/0!	#DIV/0!
Q9V3E9		spag	0	30020000	#DIV/0!	∞
Q9V3J4		Sec13	0	0	#DIV/0!	#DIV/0!
X2J8Y6;Q9V3R1	Accessory gland protein Acp36DE	Acp36DE	0	0	#DIV/0!	#DIV/0!
Q9V3U6		26-29-p	0	0	#DIV/0!	#DIV/0!
Q9V3Z4		Rpn5	0	0	#DIV/0!	#DIV/0!
Q9V405		Rpt3	0	0	#DIV/0!	#DIV/0!
Q9V406		crp	0	0	#DIV/0!	#DIV/0!
Q9V434		Aats-asn	0	0	#DIV/0!	#DIV/0!
Q9V436		Rpn12	0	0	#DIV/0!	#DIV/0!
Q9V438		CaBP1	0	0	#DIV/0!	#DIV/0!
X2J4W8;Q9V447	Krueppel homolog 2	Kr-h2	0	0	#DIV/0!	#DIV/0!
Q9V4N3	Cytochrome b5	Cyt-b5	0	0	#DIV/0!	#DIV/0!
Q9V4Z9	Protein lines	lin	0	0	#DIV/0!	#DIV/0!
Q9V521	Phenoloxidase 2	PPO2	0	0	#DIV/0!	#DIV/0!
Q9V9M7		RpL21	0	0	#DIV/0!	#DIV/0!
Q9V9Q4			0	0	#DIV/0!	#DIV/0!
Q9V9R2		Cul2	0	0	#DIV/0!	#DIV/0!
Q9V9U0			0	0	#DIV/0!	#DIV/0!
Q9V9U3;Q8I0J1;Q8IMG1			0	0	#DIV/0!	#DIV/0!
Q9VA18		l(3)03670	0	0	#DIV/0!	#DIV/0!
Q9VA32		Cpr100A	0	0	#DIV/0!	#DIV/0!
Q9VAM5		Brd8	0	0	#DIV/0!	#DIV/0!
Q9VAQ7	Pre-mRNA-splicing factor Slu7	Slu7	0	0	#DIV/0!	#DIV/0!
Q9VAW8;Q24404		Mst98Ca;Mst98Cb	0	0	#DIV/0!	#DIV/0!
Q9VAY2		Gp93	0	0	#DIV/0!	#DIV/0!
Q9VB05		ALiX	0	0	#DIV/0!	#DIV/0!
Q9VB10			0	0	#DIV/0!	#DIV/0!
Q9VB52		l(3)mbt	0	0	#DIV/0!	#DIV/0!
Q9VB81		Cpr97Eb	0	0	#DIV/0!	#DIV/0!
Q9VBB3		IntS12	0	0	#DIV/0!	#DIV/0!
Q9VBD6		TwdlJ	0	0	#DIV/0!	#DIV/0!
Q9VBE6			0	77732000	#DIV/0!	∞
Q9VBH8		RpL34a	0	0	#DIV/0!	#DIV/0!
Q9VBI2	UMP-CMP kinase	Dak1	0	0	#DIV/0!	#DIV/0!
Q9VBI3		Vps2	0	0	#DIV/0!	#DIV/0!
Q9VBK9			0	0	#DIV/0!	#DIV/0!
Q9VBU2		RIOK2	0	0	#DIV/0!	#DIV/0!
Q9VBU4			0	0	#DIV/0!	#DIV/0!
Q9VC18			0	0	#DIV/0!	#DIV/0!
Q9VC24			0	0	#DIV/0!	#DIV/0!
Q9VC36		polybromo	0	0	#DIV/0!	#DIV/0!
Q9VC93		Dis3	0	0	#DIV/0!	#DIV/0!
Q9VCC6			0	0	#DIV/0!	#DIV/0!
Q9VCL4			0	0	#DIV/0!	#DIV/0!
Q9VCU5	Mitochondrial ribosome-associated GTPase 1	CG17141	0	0	#DIV/0!	#DIV/0!
Q9VD01		Pebp1	0	0	#DIV/0!	#DIV/0!
Q9VD14			0	0	#DIV/0!	#DIV/0!
Q9VD48			0	0	#DIV/0!	#DIV/0!
Q9VE85		Nup43	0	0	#DIV/0!	#DIV/0!
Q9VEA1		eIF-1A	0	0	#DIV/0!	#DIV/0!
Q9VEB6			0	0	#DIV/0!	#DIV/0!
Q9VEJ9			0	0	#DIV/0!	#DIV/0!
Q9VEN2		cal1	38004000	0	#NUM!	#NUM!
Q9VEN3		GckIII	0	0	#DIV/0!	#DIV/0!
Q9VEP6	Adenylosuccinate lyase	AdSL	0	0	#DIV/0!	#DIV/0!
Q9VEV3			0	0	#DIV/0!	#DIV/0!
Q9VF26	Probable ATP-dependent RNA helicase spindle-E	spn-E	0	0	#DIV/0!	#DIV/0!
Q9VF56			0	0	#DIV/0!	#DIV/0!
Q9VF87	Cytoplasmic FMR1-interacting protein	Sra-1	0	0	#DIV/0!	#DIV/0!
Q9VFE6	RRP15-like protein	CG3817	0	0	#DIV/0!	#DIV/0!
Q9VFF0		UQCR-C1	0	0	#DIV/0!	#DIV/0!
Q9VG06		CG17327-RA	0	0	#DIV/0!	#DIV/0!
Q9VGA4		MBD-R2	0	0	#DIV/0!	#DIV/0!
Q9VGH5		glo	0	0	#DIV/0!	#DIV/0!
Q9VH00			0	0	#DIV/0!	#DIV/0!
Q9VH64			0	61437000	#DIV/0!	∞
Q9VHC8			0	0	#DIV/0!	#DIV/0!
Q9VHI7			0	0	#DIV/0!	#DIV/0!
Q9VHK6		IscU	0	0	#DIV/0!	#DIV/0!
Q9VHL2		Tcp-1eta	0	0	#DIV/0!	#DIV/0!
Q9VHP9;A0A0B4LGX0		Cenp-C	0	0	#DIV/0!	#DIV/0!
Q9VI10	Probable small nuclear ribonucleoprotein Sm D2	SmD2	0	0	#DIV/0!	#DIV/0!
Q9VID9			0	0	#DIV/0!	#DIV/0!
Q9VIF0	Nucleolar complex protein 2 homolog	CG9246	0	0	#DIV/0!	#DIV/0!
Q9VIQ5			0	0	#DIV/0!	#DIV/0!
Q9VIQ8		COX4	0	0	#DIV/0!	#DIV/0!
Q9VIT3		msb1l	0	0	#DIV/0!	#DIV/0!
Q9VIV8			0	0	#DIV/0!	#DIV/0!
Q9VIZ3		l(2)37Cb	0	0	#DIV/0!	#DIV/0!
Q9VJ19		RpL30	0	0	#DIV/0!	#DIV/0!
X2J6U8;Q9VJ35		ssp3	0	0	#DIV/0!	#DIV/0!
Q9VJ75			0	0	#DIV/0!	#DIV/0!
Q9VJC7	Elongation factor Ts, mitochondrial	CG6412	0	0	#DIV/0!	#DIV/0!
Q9VJD4		Sgt	0	0	#DIV/0!	#DIV/0!
Q9VJH2		mdy	0	0	#DIV/0!	#DIV/0!
Q9VJJ0	Proteasome subunit beta type	Prosbeta4	0	0	#DIV/0!	#DIV/0!
Q9VJJ1			0	0	#DIV/0!	#DIV/0!
Q9VJQ6		dyn-p25	0	0	#DIV/0!	#DIV/0!
Q9VJZ1		CG9302-RA	0	0	#DIV/0!	#DIV/0!
Q9VK60			0	0	#DIV/0!	#DIV/0!
Q9VK89	Probable tRNA (guanine(26)-N(2))-dimethyltransferase	CG6388	0	0	#DIV/0!	#DIV/0!
Q9VK96			0	0	#DIV/0!	#DIV/0!
Q9VKE2		Cry	0	0	#DIV/0!	#DIV/0!
X2J7U0;Q9VKM1	Piwi-like protein;Protein piwi	piwi	0	0	#DIV/0!	#DIV/0!
Q9VKP5			0	0	#DIV/0!	#DIV/0!
Q9VKQ2			0	0	#DIV/0!	#DIV/0!
Q9VKS2			0	0	#DIV/0!	#DIV/0!
Q9VKX2	Malate dehydrogenase	Mdh1	0	0	#DIV/0!	#DIV/0!
Q9VL01		CG5390-RA	0	0	#DIV/0!	#DIV/0!
Q9VL68			0	0	#DIV/0!	#DIV/0!
Q9VL89	Methionine aminopeptidase 2	und	0	0	#DIV/0!	#DIV/0!
Q9VL96	Pescadillo homolog	CG4364	0	0	#DIV/0!	#DIV/0!
Q9VLC5		Aldh	0	0	#DIV/0!	#DIV/0!
Q9VLK1			0	0	#DIV/0!	#DIV/0!
Q9VLS9	Beta-lactamase-like protein 2 homolog	CG12375	0	0	#DIV/0!	#DIV/0!
Q9VLX9			0	0	#DIV/0!	#DIV/0!
Q9VLY1			0	0	#DIV/0!	#DIV/0!
Q9VM17	SOSS complex subunit B homolog	CG5181	0	0	#DIV/0!	#DIV/0!
Q9VM36			0	0	#DIV/0!	#DIV/0!
Q9VMM7		CG11030-RA	0	0	#DIV/0!	#DIV/0!
Q9VMS1		cype	0	0	#DIV/0!	#DIV/0!
Q9VMZ8		TwdlV	0	0	#DIV/0!	#DIV/0!
Q9VNA3			0	0	#DIV/0!	#DIV/0!
Q9VND2		Snm1	0	0	#DIV/0!	#DIV/0!
Q9VND7			0	19985000	#DIV/0!	∞
Q9VNE9	60S ribosomal protein L13a	RpL13A	0	0	#DIV/0!	#DIV/0!
Q9VNN3			0	0	#DIV/0!	#DIV/0!
Q9VNP0		Osi18	0	0	#DIV/0!	#DIV/0!
Q9VNP6			0	0	#DIV/0!	#DIV/0!
Q9VNW6			0	0	#DIV/0!	#DIV/0!
Q9VNY3			0	0	#DIV/0!	#DIV/0!
Q9VP05;H8F4P0;M9PII7	Mediator of RNA polymerase II transcription subunit 1	MED1	0	0	#DIV/0!	#DIV/0!
Q9VPE2		ND-39	0	0	#DIV/0!	#DIV/0!
Q9VPL0			0	0	#DIV/0!	#DIV/0!
Q9VPQ2			0	0	#DIV/0!	#DIV/0!
Q9VPU1;Q8IPW2		dock	0	0	#DIV/0!	#DIV/0!
Q9VQH5		Cpr23B	0	0	#DIV/0!	#DIV/0!
Q9VQK7			0	0	#DIV/0!	#DIV/0!
Q9VQL1			0	0	#DIV/0!	#DIV/0!
Q9VQL7;B7Z001			0	0	#DIV/0!	#DIV/0!
Q9VQR5			0	0	#DIV/0!	#DIV/0!
Q9VQY7			0	0	#DIV/0!	#DIV/0!
Q9VRI0		Hlc	0	0	#DIV/0!	#DIV/0!
Q9VRJ4			0	0	#DIV/0!	#DIV/0!
Q9VRL0		Cyt-c1	0	0	#DIV/0!	#DIV/0!
Q9VRP5-7;Q9VRP5	Ubiquitin carboxyl-terminal hydrolase 36	scny	0	0	#DIV/0!	#DIV/0!
Q9VRY4		velo	0	0	#DIV/0!	#DIV/0!
Q9VS55		CTCF	0	0	#DIV/0!	#DIV/0!
Q9VS75			0	0	#DIV/0!	#DIV/0!
Q9VS81			0	0	#DIV/0!	#DIV/0!
Q9VSA3	Probable medium-chain specific acyl-CoA dehydrogenase, mitochondrial	CG12262	0	0	#DIV/0!	#DIV/0!
Q9VSA9			0	0	#DIV/0!	#DIV/0!
Q9VSB8			0	0	#DIV/0!	#DIV/0!
Q9VSC5			0	0	#DIV/0!	#DIV/0!
Q9VSD6		msk	0	0	#DIV/0!	#DIV/0!
Q9VSS2	Signal recognition particle subunit SRP68	Srp68	0	0	#DIV/0!	#DIV/0!
Q9VSU6		Dhpr	0	0	#DIV/0!	#DIV/0!
Q9VSW4		CG4447-RA	0	0	#DIV/0!	#DIV/0!
Q9VSW5;M9PF35	Kinesin-like protein	Klp67A	0	0	#DIV/0!	#DIV/0!
Q9VSW7			123280000	0	#NUM!	#NUM!
Q9VT41		defl	0	0	#DIV/0!	#DIV/0!
Q9VTB0			0	0	#DIV/0!	#DIV/0!
Q9VTW1;Q9VTW0;X2JB05;X2JGL7			0	0	#DIV/0!	#DIV/0!
Q9VTY6	Ubiquitin-conjugating enzyme E2 C	vih	0	0	#DIV/0!	#DIV/0!
Q9VTZ7			0	0	#DIV/0!	#DIV/0!
Q9VU02	Probable small nuclear ribonucleoprotein Sm D1	SmD1	0	0	#DIV/0!	#DIV/0!
Q9VU88		Liprin-beta	0	0	#DIV/0!	#DIV/0!
Q9VUA5		ssp2	0	0	#DIV/0!	#DIV/0!
Q9VUL6			0	0	#DIV/0!	#DIV/0!
Q9VUM1		Prp31	0	0	#DIV/0!	#DIV/0!
Q9VUQ9		dop	0	0	#DIV/0!	#DIV/0!
Q9VUV9	Putative U5 small nuclear ribonucleoprotein 200 kDa helicase	l(3)72Ab	0	0	#DIV/0!	#DIV/0!
Q9VUY4			0	0	#DIV/0!	#DIV/0!
Q9VUZ0	Translocon-associated protein subunit beta	SsRbeta	0	0	#DIV/0!	#DIV/0!
Q9VUZ8		PDCD-5	0	0	#DIV/0!	#DIV/0!
Q9VV20			0	0	#DIV/0!	#DIV/0!
Q9VV46		Cpr72Ec	0	0	#DIV/0!	#DIV/0!
Q9VV79		spd-2	0	0	#DIV/0!	#DIV/0!
Q9VVB7		Lmpt	0	0	#DIV/0!	#DIV/0!
Q9VVC1			0	0	#DIV/0!	#DIV/0!
Q9VVK8			0	0	#DIV/0!	#DIV/0!
Q9VVN4	ATR-interacting protein mus304	mus304	0	0	#DIV/0!	#DIV/0!
Q9VVS5		Nufip	0	70852000	#DIV/0!	∞
Q9VVU1		CG3902-RA	0	0	#DIV/0!	#DIV/0!
Q9VW51	RNA polymerase II elongation factor Ell	Ell	0	0	#DIV/0!	#DIV/0!
Q9VW54		Rpn1	0	0	#DIV/0!	#DIV/0!
Q9VW68			0	0	#DIV/0!	#DIV/0!
Q9VWH4;Q9VWH4-2	Probable isocitrate dehydrogenase [NAD] subunit alpha, mitochondrial	l(1)G0156	0	0	#DIV/0!	#DIV/0!
Q9VWI6		kek5	0	0	#DIV/0!	#DIV/0!
Q9VWK5		Ulp1	0	0	#DIV/0!	#DIV/0!
Q9VWP1		Usp39	0	0	#DIV/0!	#DIV/0!
Q9VWQ6;Q9VWQ3		CG18259-RA	0	0	#DIV/0!	#DIV/0!
X2JFX0;Q9VX25	Ubiquitin-conjugating enzyme E2 S	CG8188	0	0	#DIV/0!	#DIV/0!
Q9VX38			123630000	0	#NUM!	#NUM!
Q9VX59		f	0	0	#DIV/0!	#DIV/0!
Q9VX62		CG8675-RA	0	0	#DIV/0!	#DIV/0!
Q9VX77			0	0	#DIV/0!	#DIV/0!
Q9VXF9		rngo	0	0	#DIV/0!	#DIV/0!
Q9VXK6	Eukaryotic translation initiation factor 5	eIF5	0	0	#DIV/0!	#DIV/0!
X2JKF2;Q9VXT5	CWF19-like protein 2 homolog	CG9213	0	0	#DIV/0!	#DIV/0!
Q9VY44		mRNA-cap	0	0	#DIV/0!	#DIV/0!
Q9VY58			0	0	#DIV/0!	#DIV/0!
Q9VY62			0	0	#DIV/0!	#DIV/0!
Q9VY92			0	0	#DIV/0!	#DIV/0!
Q9VY97		mus101	0	0	#DIV/0!	#DIV/0!
Q9VYI6		CG4410	0	0	#DIV/0!	#DIV/0!
Q9VYM9			0	0	#DIV/0!	#DIV/0!
X2JBC1;Q9VYS3	Regulator of nonsense transcripts 1 homolog	Upf1	0	0	#DIV/0!	#DIV/0!
Q9VZ02			310490000	0	#NUM!	#NUM!
Q9VZ30			0	0	#DIV/0!	#DIV/0!
Q9VZ59;X2JEE5			0	0	#DIV/0!	#DIV/0!
Q9VZC0			0	0	#DIV/0!	#DIV/0!
Q9VZE4			0	0	#DIV/0!	#DIV/0!
Q9VZF2			0	0	#DIV/0!	#DIV/0!
Q9VZF4	F-box/WD repeat-containing protein 7	ago	0	0	#DIV/0!	#DIV/0!
Q9VZF5	Kinesin-like protein	pav	0	0	#DIV/0!	#DIV/0!
Q9VZI2		Ack	0	0	#DIV/0!	#DIV/0!
Q9VZJ2			0	0	#DIV/0!	#DIV/0!
Q9VZL3		Sc2	0	0	#DIV/0!	#DIV/0!
Q9VZQ7			0	0	#DIV/0!	#DIV/0!
Q9VZS3	Protein translation factor SUI1 homolog	CG17737	0	0	#DIV/0!	#DIV/0!
Q9VZU0		CG12032	0	0	#DIV/0!	#DIV/0!
Q9W020	Nucleolar MIF4G domain-containing protein 1 homolog	CG9004	0	0	#DIV/0!	#DIV/0!
Q9W029		yellow-g	0	0	#DIV/0!	#DIV/0!
Q9W0B6			0	0	#DIV/0!	#DIV/0!
Q9W0B8	Coatomer subunit alpha	alphaCOP	0	0	#DIV/0!	#DIV/0!
Q9W0G1-2;Q9W0G1	Tyrosine-protein phosphatase non-receptor type 61F	Ptp61F	0	0	#DIV/0!	#DIV/0!
Q9W0L7;M9PDK3		Usp10	0	0	#DIV/0!	#DIV/0!
Q9W0P4			0	0	#DIV/0!	#DIV/0!
Q9W0R3	Tyrosine-protein phosphatase	Ptpmeg	0	0	#DIV/0!	#DIV/0!
Q9W1B9		RpL12	0	0	#DIV/0!	#DIV/0!
Q9W1H5		DCP1	0	0	#DIV/0!	#DIV/0!
Q9W1L2			0	0	#DIV/0!	#DIV/0!
Q9W227	Peptidyl-prolyl cis-trans isomerase		0	0	#DIV/0!	#DIV/0!
Q9W260		wrapper	0	0	#DIV/0!	#DIV/0!
Q9W2F1			0	0	#DIV/0!	#DIV/0!
Q9W2P4		CG15650-RA	0	0	#DIV/0!	#DIV/0!
Q9W335		l(1)G0320	10713000	0	#NUM!	#NUM!
Q9W384		dalao	0	0	#DIV/0!	#DIV/0!
Q9W394			41964000	0	#NUM!	#NUM!
Q9W3C1;X2JD07	Polycomb protein l(1)G0020	l(1)G0020	30947000	0	#NUM!	#NUM!
Q9W3N9			0	0	#DIV/0!	#DIV/0!
Q9W3X8			0	0	#DIV/0!	#DIV/0!
Q9W3Y0	Zinc finger protein 593 homolog	CG3224	63729000	0	#NUM!	#NUM!
Q9W3Y3			0	0	#DIV/0!	#DIV/0!
Q9W401;Q9W401-2	Probable citrate synthase, mitochondrial	kdn	8815500	0	#NUM!	#NUM!
Q9W414		Rpt4	0	0	#DIV/0!	#DIV/0!
Q9W423		schlank	0	0	#DIV/0!	#DIV/0!
Q9W485		IntS6	0	0	#DIV/0!	#DIV/0!
Q9W4H8		Pp2C1	0	0	#DIV/0!	#DIV/0!
Q9W4J4			0	0	#DIV/0!	#DIV/0!
Q9W4U8			0	18761000	#DIV/0!	∞
Q9W4W7		EG:100G10.6	0	0	#DIV/0!	#DIV/0!
X2JAA8;Q9W517;Q9W517-2	Protein wings apart-like	wapl	0	0	#DIV/0!	#DIV/0!
Q9W542		mip130	0	0	#DIV/0!	#DIV/0!
Q9W585		Rab27	0	0	#DIV/0!	#DIV/0!
X2JA43;Q9W590	Large subunit GTPase 1 homolog	Ns3	0	0	#DIV/0!	#DIV/0!
R9Q794;Q9W5R8	60S ribosomal protein L5	RpL5	0	0	#DIV/0!	#DIV/0!
Q9W5W9		Phf7	0	0	#DIV/0!	#DIV/0!
Q9XZ29	Kinesin-like protein	Klp3A	0	0	#DIV/0!	#DIV/0!
Q9XZ34		Rif1	0	0	#DIV/0!	#DIV/0!
Q9Y0Z1		BcDNA.LD23876	0	0	#DIV/0!	#DIV/0!
C6SUW3;P55935;Q95RG1	40S ribosomal protein S9	RpS9	0	0	#DIV/0!	#DIV/0!
M9MRF0			0	378300000	#DIV/0!	∞
Q9W2X6		ATPsyndelta	0	0	#DIV/0!	#DIV/0!
E2QD64;Q7K4H4	Bifunctional lysine-specific demethylase and histidyl-hydroxylase NO66	CG2982	141430000	0	#NUM!	#NUM!
P17704	40S ribosomal protein S17	RpS17	31026000	0	#NUM!	#NUM!
Q9VY08		CG9518-RA	0	0	#DIV/0!	#DIV/0!
Q9VU35;Q9VFN5			0	0	#DIV/0!	#DIV/0!
Q8SZ23			0	0	#DIV/0!	#DIV/0!
A0A023GQA5;P24156	Protein l(2)37Cc	l(2)37Cc	0	0	#DIV/0!	#DIV/0!
P41094	40S ribosomal protein S18	RpS18	0	0	#DIV/0!	#DIV/0!
M9NDW5;Q9VY64			0	63288000	#DIV/0!	∞
M9PBX0;P42003	Mothers against decapentaplegic homolog;Protein mothers against dpp	Mad	0	0	#DIV/0!	#DIV/0!
P15619	Serendipity locus protein H-1	wdn	0	0	#DIV/0!	#DIV/0!
Q9W3M7			0	0	#DIV/0!	#DIV/0!
B7Z0D7;Q9VSE1			49156000	0	#NUM!	#NUM!
Q9VJ14		mib2	0	0	#DIV/0!	#DIV/0!
Q6NQY9			29631000	0	#NUM!	#NUM!
A0A0B4LH25;Q9W2K4;A8DYK5			0	0	#DIV/0!	#DIV/0!
A0A0B4KHD9;A0A0B4KHS5;Q9VC90;A0A0B4KI02;Q8IGI0			0	0	#DIV/0!	#DIV/0!
A0A0B4KGY9;A0A0B4K6K8;Q9VBQ1;A0A0B4KHV4;Q8IMS8		msi	0	0	#DIV/0!	#DIV/0!
X2J950;Q03334	40S ribosomal protein S13	RpS13	0	0	#DIV/0!	#DIV/0!
Q9VMZ6		TwdlG	0	0	#DIV/0!	#DIV/0!
Q7K5M0		scaf	0	0	#DIV/0!	#DIV/0!
A0A0B4KHX2;Q3LHL9;Q3LHL9-3	Protein winged eye	wge	74967000	0	#NUM!	#NUM!
Q9VTP4	60S ribosomal protein L10a-2	RpL10Ab	0	0	#DIV/0!	#DIV/0!
Q9VIE6	Protein MCM10 homolog	Mcm10	0	0	#DIV/0!	#DIV/0!
Q9W074		HBS1	53711000	0	#NUM!	#NUM!
A0A0B4LGS4;P54611	V-type proton ATPase subunit E	Vha26	0	0	#DIV/0!	#DIV/0!
Q9VY00		CG9503-RA	0	0	#DIV/0!	#DIV/0!
P34739	Transcription termination factor 2	lds	0	0	#DIV/0!	#DIV/0!
M9PEB0;B7Z0B5;Q8SXX8			0	127430000	#DIV/0!	∞
Q9VVZ5			0	0	#DIV/0!	#DIV/0!
P61857	Tubulin beta-2 chain	betaTub85D	0	0	#DIV/0!	#DIV/0!
Q7K7A9	Flap endonuclease 1	Fen1	0	0	#DIV/0!	#DIV/0!
Q7JUM5;E1JH39;A1Z8Q7;A5YTR9		MCPH1	0	0	#DIV/0!	#DIV/0!
Q9VNE2	Protein krasavietz	kra	0	0	#DIV/0!	#DIV/0!
Q7KN62;A0A0B4LFZ4;Q7KN62-3;Q7KN62-2	Transitional endoplasmic reticulum ATPase TER94	TER94	0	0	#DIV/0!	#DIV/0!
A1ZBU5		GNBP-like3	0	0	#DIV/0!	#DIV/0!
Q9VYM5		Cpr11A	0	0	#DIV/0!	#DIV/0!
Q9VDQ3			0	0	#DIV/0!	#DIV/0!
Q95R35		S-Lap4	0	0	#DIV/0!	#DIV/0!
Q9VNZ2			0	0	#DIV/0!	#DIV/0!
Q7KMJ6		nito	0	61277000	#DIV/0!	∞
M9PDG3;M9PD57;P40798-2;P40798	Protein shuttle craft	stc	0	77386000	#DIV/0!	∞
X2JC35;P49630	60S ribosomal protein L36	RpL36	0	0	#DIV/0!	#DIV/0!
A0A0B4KGP8;Q24208;P45975	Eukaryotic translation initiation factor 2 subunit 3;Histone-lysine N-methyltransferase Su(var)3-9	eIF-2gamma;Su(var)3-9	0	0	#DIV/0!	#DIV/0!
A0A0B4LGZ7;Q9VGX3;B9EQU5	Protein anoxia up-regulated	fau;fau-RA	0	0	#DIV/0!	#DIV/0!
Q9VV19		CG13046-RB	0	0	#DIV/0!	#DIV/0!
F3YDH0;P29844	Heat shock 70 kDa protein cognate 3	Hsc70-3	0	0	#DIV/0!	#DIV/0!
Q9VLS0			35623000	0	#NUM!	#NUM!
B7Z098;Q9VNX8	Eukaryotic translation initiation factor 2A	CG7414	0	0	#DIV/0!	#DIV/0!
O16102	Chromodomain-helicase-DNA-binding protein 3	Chd3	0	0	#DIV/0!	#DIV/0!
Q960V1;Q0E8G1;M9PET3;M9PF79		simj	0	0	#DIV/0!	#DIV/0!
O62602		lic	0	0	#DIV/0!	#DIV/0!
Q8IMB8;Q1RKY9;Q8IMB9;L0MLJ3;Q9V4C1;H9XVM8;H9XVM9			0	0	#DIV/0!	#DIV/0!
E1JIK0;P48810;P48810-2	Heterogeneous nuclear ribonucleoprotein 87F	Hrb87F	0	0	#DIV/0!	#DIV/0!
Q9VCE3;Q8IMX4		Rox8	0	0	#DIV/0!	#DIV/0!
A1ZB32			0	0	#DIV/0!	#DIV/0!
Q9XZ15		Osi6	0	0	#DIV/0!	#DIV/0!
A1Z6H4;Q7K1T1		vlc	0	0	#DIV/0!	#DIV/0!
Q95TK5			0	0	#DIV/0!	#DIV/0!
Q9W584;X2JDV3		mei-38	0	0	#DIV/0!	#DIV/0!
X2JC31;P29742	Clathrin heavy chain	Chc	0	0	#DIV/0!	#DIV/0!
Q7JRA5			0	0	#DIV/0!	#DIV/0!
A0A0B4KHP8;E1JIU3;A0A0B4KHY5;H0RNC3;Q9VCP1-2;Q9VCP1	Uncharacterized protein CG4449	CG4449-RA;CG4449	0	0	#DIV/0!	#DIV/0!
A0A0B4LEV3;Q7JWR9	Zinc finger CCCH domain-containing protein 15 homolog	CG8635	0	0	#DIV/0!	#DIV/0!
Q0KHZ6			0	0	#DIV/0!	#DIV/0!
N0D8I3;Q9W420	Transcription elongation factor SPT6	Spt6	0	0	#DIV/0!	#DIV/0!
Q9V9S8;Q9V9S8-2;Q9V9S8-3	Ferrochelatase, mitochondrial	FeCh	0	0	#DIV/0!	#DIV/0!
Q9VWG1;M9NHC5;Q8IQW5		HspB8	0	0	#DIV/0!	#DIV/0!
Q9VB83			0	0	#DIV/0!	#DIV/0!
Q9VBE1		TwdlP	0	0	#DIV/0!	#DIV/0!
Q0E8J3;M9PBJ1;Q0E8J4;Q0E8J5		zormin	0	0	#DIV/0!	#DIV/0!
Q9VBD0		Tb	0	0	#DIV/0!	#DIV/0!
A1ZAJ7			0	0	#DIV/0!	#DIV/0!
Q9VY31			0	0	#DIV/0!	#DIV/0!
Q9V3C6		EG:BACR42I17.10	0	0	#DIV/0!	#DIV/0!
P07182	Chorion protein S36	Cp36	0	0	#DIV/0!	#DIV/0!
Q9W1R5	Protein virilizer	vir	0	0	#DIV/0!	#DIV/0!
Q7JWQ7		Swim	0	0	#DIV/0!	#DIV/0!
Q8IH13		TwdlW	0	0	#DIV/0!	#DIV/0!
Q7K5J8		Cpr57A	0	0	#DIV/0!	#DIV/0!
Q9VZR8		CG14960-RA	0	0	#DIV/0!	#DIV/0!
Q9VS76		CG8541-RA	0	0	#DIV/0!	#DIV/0!
Q7K2W6		PPO1	0	0	#DIV/0!	#DIV/0!
Q8IRB1			22920000	0	#NUM!	#NUM!
M9MS06;M9PGA7;P18091-4;P18091-3;P18091;F0JAG6;P18091-2;P18091-5	Alpha-actinin, sarcomeric	Actn	0	0	#DIV/0!	#DIV/0!
A0A0B4K6S1;A0A0B4K6F4;Q8SZN9;E0R905;Q7KSP5		l(3)neo38;l(3)neo38-RA	50445000	0	#NUM!	#NUM!
Q9VKR2		CG17118	44560000	0	#NUM!	#NUM!
Q9W0S5		miple1	451970000	0	#NUM!	#NUM!
Q9VV38;Q0E8E2			0	55720000	#DIV/0!	∞
Q02427-1;Q02427	RNA-binding protein 1	Rbp1	0	0	#DIV/0!	#DIV/0!
Q9VRL1		Uev1A	0	0	#DIV/0!	#DIV/0!
Q8IRS7;O97428		cib	25237000	0	#NUM!	#NUM!
Q86BP9;X2J8K5			288630000	0	#NUM!	#NUM!
X2JG50;Q9VWE6	Protein ELYS homolog	CG14215	0	0	#DIV/0!	#DIV/0!
A4V0N4;Q27331	V-type proton ATPase catalytic subunit A isoform 2	Vha68-2	0	0	#DIV/0!	#DIV/0!
Q9VXE5	Serine/threonine-protein kinase PAK mbt	mbt	76266000	0	#NUM!	#NUM!
Q7K3M5		Dhx15	0	0	#DIV/0!	#DIV/0!
Q9V426		vig	0	44510000	#DIV/0!	∞
A1ZAK7;A1ZAK8;A1ZAK9		Psi	0	0	#DIV/0!	#DIV/0!
A4V391;P12613	T-complex protein 1 subunit alpha	T-cp1	0	77526000	#DIV/0!	∞
A0A0B4K891;Q7K581			0	0	#DIV/0!	#DIV/0!
P25007	Peptidyl-prolyl cis-trans isomerase	Cyp1	142230000	0	#NUM!	#NUM!
Q9VV23			0	356150000	#DIV/0!	∞
O46079		EG:39E1.2	0	0	#DIV/0!	#DIV/0!
A4V4A5;Q9VZ23	GTP-binding nuclear protein Ran	Ran;ran	0	215930000	#DIV/0!	∞
X2JF59;Q9V3P0	Peroxiredoxin 1	Jafrac1	0	0	#DIV/0!	#DIV/0!
Q9VEP9			0	0	#DIV/0!	#DIV/0!
M9PG09;Q9VNS3			0	0	#DIV/0!	#DIV/0!
Q9VAI4			0	0	#DIV/0!	#DIV/0!
Q9VWS2	Nucleoporin NUP53		0	0	#DIV/0!	#DIV/0!
Q9VZI1;M9PE30	Transgelin	Chd64	0	0	#DIV/0!	#DIV/0!
Q24044		fzy	0	0	#DIV/0!	#DIV/0!
Q9VXF8;Q7KUX7;Q8IR13;X2JC79		Rbp2	0	277770000	#DIV/0!	∞
Q9VPN5		Hop	0	72652000	#DIV/0!	∞
Q9VAA9			53088000	0	#NUM!	#NUM!
Q86BS3		Chro	0	0	#DIV/0!	#DIV/0!
Q9VGI8	Bloom syndrome protein homolog	Blm	91286000	0	#NUM!	#NUM!
Q9VN25-2;Q9VN25	Eukaryotic translation initiation factor 3 subunit A	eIF3-S10	0	0	#DIV/0!	#DIV/0!
M9PEA6;O76927-2;O76927	40S ribosomal protein S21	RpS21	0	0	#DIV/0!	#DIV/0!
Q9VK18			0	43558000	#DIV/0!	∞
O76912		crm	0	0	#DIV/0!	#DIV/0!
Q7K2G1	Proteasomal ubiquitin receptor ADRM1 homolog	Rpn13	0	0	#DIV/0!	#DIV/0!
Q9VZ62		feo	0	43551000	#DIV/0!	∞
M9PJC7;P13709;M9PE02;E1JJJ8;M9PGM8;P13709-2	Homeotic protein female sterile	fs(1)h	78158000	0	#NUM!	#NUM!
Q9VMG7		Muc26B	0	0	#DIV/0!	#DIV/0!
Q9VNM9		Osi9	0	0	#DIV/0!	#DIV/0!
P48375	12 kDa FK506-binding protein	FK506-bp2	0	117580000	#DIV/0!	∞
Q8IPB1;Q9V3I1		dUTPase	0	0	#DIV/0!	#DIV/0!
M9PEY6;Q9VM71	5-3 exoribonuclease 2 homolog	Rat1	0	0	#DIV/0!	#DIV/0!
Q9VYK0;M9PGZ8		Smr	0	102740000	#DIV/0!	∞
P35875-3;P35875;P35875-2	Poly [ADP-ribose] polymerase	Parp	0	0	#DIV/0!	#DIV/0!
O62619-2;O62619	Pyruvate kinase	PyK	0	156870000	#DIV/0!	∞
Q9VM69		nop5	120100000	0	#NUM!	#NUM!
P41093	60S ribosomal protein L18a	RpL18A	129740000	0	#NUM!	#NUM!
Q9VEH0;Q960Y8		alt	0	95461000	#DIV/0!	∞
E1JIR3;P23573	Cell division control protein 2 cognate	Cdk2;cdc2c	0	0	#DIV/0!	#DIV/0!
Q7KSU6;Q9VHN7			0	154850000	#DIV/0!	∞
Q7JRH5			0	0	#DIV/0!	#DIV/0!
L0MLQ9;Q8IH18		4E-T	0	0	#DIV/0!	#DIV/0!
Q7K3J0			0	0	#DIV/0!	#DIV/0!
Q8MZI3;Q7KU78			0	283980000	#DIV/0!	∞
Q94901	RNA-binding protein lark	lark	0	0	#DIV/0!	#DIV/0!
A8JV18;Q9VXE6	Nuclear pore complex protein Nup153	Nup153	0	0	#DIV/0!	#DIV/0!
X2JEM4;Q9W334	40S ribosomal protein S28	RpS28b	0	0	#DIV/0!	#DIV/0!
A8JV07			71715000	0	#NUM!	#NUM!
Q8SXM8;Q9W327	Lysine--tRNA ligase	Aats-lys	0	0	#DIV/0!	#DIV/0!
Q9VX15			0	0	#DIV/0!	#DIV/0!
P45594	Cofilin/actin-depolymerizing factor homolog	tsr	0	0	#DIV/0!	#DIV/0!
Q9W1H8		Thiolase	0	0	#DIV/0!	#DIV/0!
Q7K0D8		Nup50	0	0	#DIV/0!	#DIV/0!
Q9W1A9	Histone acetyltransferase	enok	0	0	#DIV/0!	#DIV/0!
E1JGN7;A1ZBW1;A1ZBW0;A1ZBW4;A1ZBW3		bl	0	115980000	#DIV/0!	∞
Q9XZS3	Translation machinery-associated protein 7 homolog	CG13364	26981000	0	#NUM!	#NUM!
M9PGG8			0	0	#DIV/0!	#DIV/0!
Q9VQ76;M9PE28;E2QCS8		tho2	74639000	0	#NUM!	#NUM!
Q27237;A0A0B4K7M9;D3DN23;Q7KVH7;Q27237-2	Protein tumorous imaginal discs, mitochondrial	l(2)tid;l(2)tid-RA	0	0	#DIV/0!	#DIV/0!
Q9VRP2			0	0	#DIV/0!	#DIV/0!
P55828	40S ribosomal protein S20	RpS20	0	203010000	#DIV/0!	∞
Q9VSM6;Q9VSM7		S-Lap1;S-Lap2	0	0	#DIV/0!	#DIV/0!
A1ZBE9			0	0	#DIV/0!	#DIV/0!
Q9VIV0;M9PBE1			0	0	#DIV/0!	#DIV/0!
P23572	Cyclin-dependent kinase 1	cdc2	0	0	#DIV/0!	#DIV/0!
P20439-3;P20439-2;P20439	G2/mitotic-specific cyclin-B	CycB	0	0	#DIV/0!	#DIV/0!
Q9W3R9;X2JE07		CG1677-RA	0	0	#DIV/0!	#DIV/0!
A0A126GUT1;Q9VGS2	Translationally-controlled tumor protein homolog	Tctp	0	35678000	#DIV/0!	∞
Q9GQR5		stai	0	33321000	#DIV/0!	∞
Q9XZ57;Q7JZD3		Eb1	0	0	#DIV/0!	#DIV/0!
Q0E8X8			23250000	0	#NUM!	#NUM!
Q8SX89		kuk	84209000	0	#NUM!	#NUM!
Q9VC48	Methionine aminopeptidase 1		0	0	#DIV/0!	#DIV/0!
Q9VDE9		RhoGAP93B	0	0	#DIV/0!	#DIV/0!
Q9VUC1;M9MSL3		Hsc70Cb	0	0	#DIV/0!	#DIV/0!
M9PBL3;P02828	Heat shock protein 83	Hsp83	0	75138000	#DIV/0!	∞
X2JFR1;Q04047;Q8IR16;Q04047-2	Protein no-on-transient A	nonA	0	309860000	#DIV/0!	∞
Q9VBZ5;A8JRA4;Q8IMU5		CG6422-RB	0	89828000	#DIV/0!	∞
Q500X4		S-Lap7	0	0	#DIV/0!	#DIV/0!
A0A0B4KI24;Q27415-2;Q27415	Nucleoplasmin-like protein	Nlp	0	0	#DIV/0!	#DIV/0!
Q9V3C0	ATP-dependent RNA helicase abstrakt	abs	38551000	0	#NUM!	#NUM!
Q9VT75		vnc	0	107040000	#DIV/0!	∞
Q9VTK9;M9PI17;Q8IQF8;M9PF61			0	0	#DIV/0!	#DIV/0!
A0A0B4LGB9;A0A0B4LG88;Q9W255		qkr58E-1	0	0	#DIV/0!	#DIV/0!
Q9W149		CG11414-RA	0	77763000	#DIV/0!	∞
M9MRW2;Q8IQM3;Q9VUR5;Q9VUR6;B7Z058		RhoGAP71E	0	0	#DIV/0!	#DIV/0!
Q53ZT0;Q24133	DnaJ protein homolog 1	DnaJ-1	0	0	#DIV/0!	#DIV/0!
X2J6D4;P84029	Cytochrome c-2	Cyt-c-p	0	0	#DIV/0!	#DIV/0!
Q95RB1			0	0	#DIV/0!	#DIV/0!
Q9VU68;Q9VU68-2	Actin-interacting protein 1	flr	0	0	#DIV/0!	#DIV/0!
A0A126GUM8;A0A0B4K6T1;A0A0B4K7U5;E1JH02;Q86S05-3;Q86S05-2;A0A0B4KFC5;Q86S05;D0Z768	Protein lingerer	lig;lig-RA	0	216200000	#DIV/0!	∞
A0A0C4DHE7;Q8IMY1;P54385-2;P54385	Glutamate dehydrogenase;Glutamate dehydrogenase, mitochondrial	Gdh	0	0	#DIV/0!	#DIV/0!
Q9NHD5	Probable N-acetyltransferase san	san	0	0	#DIV/0!	#DIV/0!
X2JDU0;P50882	60S ribosomal protein L9	RpL9	0	46226000	#DIV/0!	∞
Q0E8J0		MEP-1	0	0	#DIV/0!	#DIV/0!
Q0E8P1;Q9VIX6			0	0	#DIV/0!	#DIV/0!
Q5U126			0	0	#DIV/0!	#DIV/0!
Q9VC45	Protein abnormal spindle	asp	0	0	#DIV/0!	#DIV/0!
Q9VGP9		KP78a	0	0	#DIV/0!	#DIV/0!
A1Z6I7		BubR1	0	0	#DIV/0!	#DIV/0!
A0A0B4JD48;Q95029-2;Q95029	Cathepsin L;Cathepsin L heavy chain;Cathepsin L light chain	Cp1	0	84563000	#DIV/0!	∞
Q8SWR8;A0A0B4LH64;Q8SWR8-2;Q8SWR8-3	Ataxin-2 homolog	Atx2	0	193560000	#DIV/0!	∞
Q0KI97			0	0	#DIV/0!	#DIV/0!
Q9V3V3	Protein-tyrosine-phosphatase	Pez	0	305040000	#DIV/0!	∞
P18432	Myosin regulatory light chain 2	Mlc2	113650000	0	#NUM!	#NUM!
Q9V460-2;Q9V460	Transcription elongation factor SPT5	Spt5	0	0	#DIV/0!	#DIV/0!
Q9VM07			0	0	#DIV/0!	#DIV/0!
A0A0B4LIJ0;P48601	26S protease regulatory subunit 4	Rpt2	0	61079000	#DIV/0!	∞
M9PGQ6;P39736	Puff-specific protein Bx42	Bx42	0	0	#DIV/0!	#DIV/0!
M9PCE0;Q01604	Phosphoglycerate kinase	Pgk	0	44042000	#DIV/0!	∞
Q9VXR5			114440000	0	#NUM!	#NUM!
Q9VKD3	Probable cysteine desulfurase, mitochondrial	CG12264	0	0	#DIV/0!	#DIV/0!
C9QP42;Q02748	Eukaryotic initiation factor 4A	eIF-4a	0	0	#DIV/0!	#DIV/0!
A0A0B4K6U6;Q08473-3;Q08473-2;Q08473	RNA-binding protein squid	sqd	0	113900000	#DIV/0!	∞
A0A0B4KFF0;P25822-2;P25822;A0A0B4KFX7;A0A0B4K612;P25822-3	Maternal protein pumilio	pum	0	0	#DIV/0!	#DIV/0!
Q7KM15	Transcription factor BTF3	bic	0	85598000	#DIV/0!	∞
Q9VU65;M9PCD6	POC1 centriolar protein homolog	Poc1	0	0	#DIV/0!	#DIV/0!
A0A0B4LEV2;Q26454	DNA replication licensing factor MCM4	dpa	0	0	#DIV/0!	#DIV/0!
X2J5E8;Q9VL78	FK506-binding protein 59	FKBP59	0	60250000	#DIV/0!	∞
Q9VV29;Q9VV30			0	484820000	#DIV/0!	∞
Q7K2S9		loopin-1	0	0	#DIV/0!	#DIV/0!
Q8T3Z4			66509000	0	#NUM!	#NUM!
Q9VPL6;M9NEL3;M9NDB7;Q9VPL9;M9NCY5;B7Z002		kis	0	0	#DIV/0!	#DIV/0!
Q9VV75		UQCR-C2	0	0	#DIV/0!	#DIV/0!
Q9V4D4		bip2	104770000	0	#NUM!	#NUM!
P92177-4;P92177-1;P92177-2;P92177	14-3-3 protein epsilon	14-3-3epsilon	0	216080000	#DIV/0!	∞
Q8MLS2		Rpi	0	0	#DIV/0!	#DIV/0!
A0A0B4KG78;B7YZK4;A0A0B4JCT7;B7YZK5;Q7K1Q6;B7YZK6;A0A0B4KFV2		Jabba	0	0	#DIV/0!	#DIV/0!
Q9VL70		yip2	0	0	#DIV/0!	#DIV/0!
Q9VWU6;Q9VWU8		CG32548-RB;CG6306	0	0	#DIV/0!	#DIV/0!
Q9VX94			41644000	0	#NUM!	#NUM!
Q7YU05;Q9W4H6;Q7KVX1	Pyruvate dehydrogenase E1 component subunit alpha	l(1)G0334	0	0	#DIV/0!	#DIV/0!
B7Z0E2;M9ND61;Q9VSK3		Unr	0	63149000	#DIV/0!	∞
M9PBZ9;P48598-2;P48598	Eukaryotic translation initiation factor 4E	eIF-4E	0	0	#DIV/0!	#DIV/0!
Q8IPB9;M9PCL9;Q9VKX1;M9PFI0;M9MRH8;M9PB92		Cnot4	0	0	#DIV/0!	#DIV/0!
Q9W4X7	Eukaryotic translation initiation factor 3 subunit G-1	eIF3-S4-1	0	60376000	#DIV/0!	∞
P82890	Low molecular weight phosphotyrosine protein phosphatase 1	primo-1	0	0	#DIV/0!	#DIV/0!
Q9VEZ3;E1JIM4;A0A0B4K664;A0A0B4K700		msps	0	110950000	#DIV/0!	∞
Q9VNI3	UPF0609 protein CG1218	CG1218	0	0	#DIV/0!	#DIV/0!
Q9VHK3;A0A0B4K6Y7;Q8INQ0;Q9VHK4;B7Z0U1;Q9VHK1;Q8MQQ3;A8JQV7		pyd	254800000	0	#NUM!	#NUM!
P06606	Tubulin alpha-4 chain	alphaTub67C	0	73450000	#DIV/0!	∞
B7YZQ1;Q9W179;Q8MLP1;Q59E61;A4UZU8		slik	0	88387000	#DIV/0!	∞
Q9I7P8;Q9VPB3;Q8IPU3			0	0	#DIV/0!	#DIV/0!
P32234	GTP-binding protein 128up	128up	0	0	#DIV/0!	#DIV/0!
X2JAB9;O46037	Vinculin	Vinc	0	0	#DIV/0!	#DIV/0!
P61851;M9PF91	Superoxide dismutase [Cu-Zn]	Sod	0	0	#DIV/0!	#DIV/0!
Q29QW0			0	55337000	#DIV/0!	∞
A0A0B4LHS1;P06742;P06742-2	Myosin light chain alkali	Mlc1	0	0	#DIV/0!	#DIV/0!
Q9V429-2	Thioredoxin-2	Trx-2	0	0	#DIV/0!	#DIV/0!
M9PD75;Q94920	Voltage-dependent anion-selective channel	porin	0	0	#DIV/0!	#DIV/0!
A1Z7K6		CG8243-RA	0	76819000	#DIV/0!	∞
Q9VB22		pins	0	0	#DIV/0!	#DIV/0!
P29613;P29613-1	Triosephosphate isomerase	Tpi	0	78306000	#DIV/0!	∞
A1Z7G2		CG14752-RA	42461000	0	#NUM!	#NUM!
X2JB48;Q26365-2;Q26365	ADP,ATP carrier protein	sesB	0	0	#DIV/0!	#DIV/0!
Q9VKI8			0	0	#DIV/0!	#DIV/0!
Q9VY06		CG9514-RA	0	0	#DIV/0!	#DIV/0!
Q8SYQ8			0	70608000	#DIV/0!	∞
Q9W392			0	178870000	#DIV/0!	∞
Q9VEB1		Mdh2	0	0	#DIV/0!	#DIV/0!
M9PCC1;O18640;M9PB67	Guanine nucleotide-binding protein subunit beta-like protein	Rack1	0	54861000	#DIV/0!	∞
A0A0B4LHL7;Q24251	ATP synthase subunit d, mitochondrial	ATPsyn-d	0	95289000	#DIV/0!	∞
Q9VWV6		Tsf1	0	0	#DIV/0!	#DIV/0!
Q9VHI1		hyx	0	134180000	#DIV/0!	∞
Q8SZK9		Clect27	0	0	#DIV/0!	#DIV/0!
Q9VNM3		Osi2	0	121190000	#DIV/0!	∞
E1JGM9;Q963E6;Q6NPA6;Q9V8V8;A1ZBL5;A1ZBL7;Q7YU80;Q963E5;E1JGN0;A1ZBL9		par-1	0	0	#DIV/0!	#DIV/0!
O97102	Small ubiquitin-related modifier	smt3	0	0	#DIV/0!	#DIV/0!
B7Z0B9;Q86NR7;Q9VRM2;B7Z0B7;B7Z0B8			0	0	#DIV/0!	#DIV/0!
Q9VJ86		bsf	0	0	#DIV/0!	#DIV/0!
Q9VEG6	Chorion peroxidase	Pxt	0	0	#DIV/0!	#DIV/0!
Q9VAC1			0	0	#DIV/0!	#DIV/0!
Q9VXQ5		Tcp-1zeta	0	74878000	#DIV/0!	∞
O18404	3-hydroxyacyl-CoA dehydrogenase type-2	scu	0	125020000	#DIV/0!	∞
A1A6X5;A8JNH4		CG34267-RA;CG34268-RA	0	0	#DIV/0!	#DIV/0!
Q9VFV9		Droj2	0	53139000	#DIV/0!	∞
Q8SZM2			0	2130800000	#DIV/0!	∞
O02649;Q9VMN5	60 kDa heat shock protein, mitochondrial;60 kDa heat shock protein homolog 2, mitochondrial	Hsp60;Hsp60C	64375000	0	#NUM!	#NUM!
Q9VD58			0	48442000	#DIV/0!	∞
E1JHV7;M9PBG5;M9PE12;E1JHV6;M9PDH1;Q9W0T1-4;Q9W0T1-3;Q9W0T1-2;Q9W0T1	Nucleosome-remodeling factor subunit NURF301	E(bx)	0	0	#DIV/0!	#DIV/0!
Q9VPX7;Q9VPX6	Adenylyl cyclase-associated protein	capt	0	0	#DIV/0!	#DIV/0!
Q8IN02		Dph5	0	0	#DIV/0!	#DIV/0!
Q9VL77			0	52053000	#DIV/0!	∞
P46863;Q7KVC2	Bipolar kinesin KRP-130;Kinesin-like protein	Klp61F;CG32318-RA	0	30109000	#DIV/0!	∞
A0A0B4LIF3;A0A0B4KGH5;Q86NP2	Negative elongation factor A	Nelf-A	0	0	#DIV/0!	#DIV/0!
P54353	Putative peptidyl-prolyl cis-trans isomerase dodo	dod	0	0	#DIV/0!	#DIV/0!
P53501	Actin-57B	Act57B	0	0	#DIV/0!	#DIV/0!
A0A0B4KH09;A0A0B4K6L6;A0A0B4LHP1;A0A0B4JD02;A0A0B4JDF1;P16371-2;P16371	Protein groucho	gro	62101000	0	#NUM!	#NUM!
M9PGG0;M9PG88;M9PIL3;Q9VNS2;A8JNX0		ArfGAP3	55493000	0	#NUM!	#NUM!
Q7KN75		Dp1	0	0	#DIV/0!	#DIV/0!
D1Z3A1;Q9VZS5	60S ribosomal protein L28	RpL28	0	87604000	#DIV/0!	∞
A0A0B4LFE1;Q7K5M2			0	0	#DIV/0!	#DIV/0!
Q7K5N4	Ubiquitin carboxyl-terminal hydrolase calypso	calypso	175780000	0	#NUM!	#NUM!
Q9W445	Malignant T-cell-amplified sequence 1 homolog	MCTS1	0	0	#DIV/0!	#DIV/0!
Q9VJ80			0	55643000	#DIV/0!	∞
Q9VWP5;R9PY26			0	63917000	#DIV/0!	∞
M9NDA6;Q8I7C3;Q8I7C3-2;M9NFH3	LIM and SH3 domain protein Lasp	Lasp	0	0	#DIV/0!	#DIV/0!
Q9V4P1-2;Q9V4P1;Q8T0J3	Actin-binding protein anillin	scra	0	0	#DIV/0!	#DIV/0!
Q9VGF9		aurA	0	172300000	#DIV/0!	∞
Q9VMB9		COX5B	0	0	#DIV/0!	#DIV/0!
M9PBM1;Q94535	Splicing factor U2af 38 kDa subunit	U2af38	0	0	#DIV/0!	#DIV/0!
M9MRQ9;Q94522	Succinyl-CoA ligase [ADP/GDP-forming] subunit alpha, mitochondrial	Scsalpha	0	0	#DIV/0!	#DIV/0!
Q8I937			318250000	0	#NUM!	#NUM!
P23128;P23128-2	Putative ATP-dependent RNA helicase me31b	me31B	0	73885000	#DIV/0!	∞
M9PJN8;P07487	Glyceraldehyde-3-phosphate dehydrogenase;Glyceraldehyde-3-phosphate dehydrogenase 2	Gapdh2	0	279050000	#DIV/0!	∞
M9PID3;M9PG82;M9PG20;Q9VPB0		HIPP1	0	58860000	#DIV/0!	∞
Q9VSH7		Cpr66Cb	0	0	#DIV/0!	#DIV/0!
Q8IGY1;P06754-1;P06754;P06754-3;P49455-2;P49455;Q6NN28;A0A0B4KG06;P06754-5;A0A0B4K6Y8	Tropomyosin-1, isoforms 9A/A/B;Tropomyosin-1, isoforms 33/34	Tm1	0	166790000	#DIV/0!	∞
Q32KD2	Histone-lysine N-methyltransferase eggless	egg	0	0	#DIV/0!	#DIV/0!
Q9W3G1			0	0	#DIV/0!	#DIV/0!
Q9VWV8	Nitric oxide synthase-interacting protein homolog	CG6179	0	0	#DIV/0!	#DIV/0!
A1ZBD8			0	0	#DIV/0!	#DIV/0!
A0A0S0WNN6;Q9TVM2	Exportin-1	emb	0	0	#DIV/0!	#DIV/0!
A0A0B4LFL2;A1ZAX1	Eukaryotic translation initiation factor 3 subunit C	eIF3-S8	0	0	#DIV/0!	#DIV/0!
Q9VVL7	Dihydrolipoyl dehydrogenase		0	0	#DIV/0!	#DIV/0!
A0A0B4KI59;Q9VAC9			0	0	#DIV/0!	#DIV/0!
Q8IRV3;Q8IRV2;M9PGW5;Q9W4V1		EG:100G7.6	0	50079000	#DIV/0!	∞
Q9VIE8		Acon	0	82667000	#DIV/0!	∞
Q8SY33-2;Q8SY33-3;Q8SY33	Protein Gawky	gw	0	0	#DIV/0!	#DIV/0!
A1Z8Q0		TwdlBeta	0	129430000	#DIV/0!	∞
Q9W3W1;A8JV09;D6W4T8	Coronin	pod1	0	0	#DIV/0!	#DIV/0!
A0A0B4KER6;A0A0B4KEW3;A0A0B4LGL0;A0A126GUN6;A1ZA47;G3JX27;A1ZA47-4;A1ZA47-5;A1ZA47-3;G3JX29	PDZ and LIM domain protein Zasp	Zasp52	49260000	0	#NUM!	#NUM!
Q9VB04;Q7KRX5;A0A0B4KH64		btz	0	48771000	#DIV/0!	∞
Q960M4		Prx5	0	0	#DIV/0!	#DIV/0!
Q7KMH9		wde	0	0	#DIV/0!	#DIV/0!
A4V4Q6;P36188-9;P36188-7;P36188-5;P36188-3;M9PJQ5;M9NH88;M9NFC0;P36188-8;P36188-6;P36188-4;P36188-2;P36188	Troponin I	wupA	0	0	#DIV/0!	#DIV/0!
A0A0B4LID0;Q9VE45		Muc91C	0	50611000	#DIV/0!	∞
P00334	Alcohol dehydrogenase	Adh	18548000	0	#NUM!	#NUM!
Q9VBD2		TwdlD	0	161250000	#DIV/0!	∞
Q9VUH8		Tdrd3	57043000	0	#NUM!	#NUM!
Q9VNY6			0	0	#DIV/0!	#DIV/0!
P48148	Ras-like GTP-binding protein Rho1	Rho1	0	0	#DIV/0!	#DIV/0!
Q95TZ7;Q8IQB4;Q9VSN2;Q058U1;E1JI73;Q86BH6;E1JI76		Zasp66	0	0	#DIV/0!	#DIV/0!
Q9VVC5;Q8IQQ0;A8JNU6		Nc73EF	0	0	#DIV/0!	#DIV/0!
O77134		ATPsynE	0	0	#DIV/0!	#DIV/0!
M9PFZ6;P02574	Actin, larval muscle	Act79B	79471000	0	#NUM!	#NUM!
P08120	Collagen alpha-1(IV) chain	Cg25C	0	31634000	#DIV/0!	∞
B9EQV5;M9NH07;P19351-12;P19351-5;P19351-4	Troponin T, skeletal muscle	up	0	0	#DIV/0!	#DIV/0!
A1ZA23		CG8192-RA	10791000	0	#NUM!	#NUM!
X2JIN0;M9MSA5;X2JDY1;A8JV00;M9PGT0;M9PDW8;M9PH75;X2JEC4;A8JUZ9;M9MS17;M9PH82;A8JUZ8;M9PJ82;E2QD99;M9PDW3;M9PJ79;A8JV02			0	0	#DIV/0!	#DIV/0!
Q9W2X1		Ipod	0	0	#DIV/0!	#DIV/0!
X2J5P0;Q9VKH9	Kinesin-like protein	cana	0	26342000	#DIV/0!	∞
Q9VD35			47139000	0	#NUM!	#NUM!
Q6NMX2			0	0	#DIV/0!	#DIV/0!
X2JD89;Q7KQP6;L0MN91;D1YSG0;L0MPZ1		bt	0	59259000	#DIV/0!	∞
Q9VSN3		Cpr66D	0	40128000	#DIV/0!	∞
A0A0B4KHJ9;P09491-2;P09491	Tropomyosin-2	Tm2	0	0	#DIV/0!	#DIV/0!
Q8I0N3;Q9VBD9		TwdlL	0	123650000	#DIV/0!	∞
A8JNP1;P48610;A8JNP2;P48610-4;P48610-3;P48610-2	Arginine kinase	Argk	13424000	0	#NUM!	#NUM!
Q8SWS3			78743000	0	#NUM!	#NUM!
Q9VV18			55325000	0	#NUM!	#NUM!
P48159	60S ribosomal protein L23	RpL23	98506000	0	#NUM!	#NUM!
Q7JUW8			0	60687000	#DIV/0!	∞
Q9VK69	T-complex protein 1 subunit delta		0	116550000	#DIV/0!	∞
Q9VNN6		Osi14	0	0	#DIV/0!	#DIV/0!
Q9VBD8		TwdlO	0	0	#DIV/0!	#DIV/0!
A0A0B4LEU5;Q961B8;A1Z8R2		ADD1	0	19523000	#DIV/0!	∞
P52295	Importin subunit alpha	Pen	0	255680000	#DIV/0!	∞
Q24478	Centrosome-associated zinc finger protein CP190	Cp190	0	136150000	#DIV/0!	∞
A0A0B4LGF8;P53777;B7YZP9	Muscle LIM protein 1	Mlp60A	28156000	0	#NUM!	#NUM!
Q9NG98	DNA topoisomerase 3-alpha	Top3alpha	0	0	#DIV/0!	#DIV/0!
Q9U3V9	Protein xmas-2	xmas-2	1269100000	0	#NUM!	#NUM!
Q9VHC7;A0A0B4K6Z1		rump	0	144700000	#DIV/0!	∞
Q7K5K9		S-Lap8	0	0	#DIV/0!	#DIV/0!
E1JHR5;P15007-2;P15007	Enolase	Eno	0	0	#DIV/0!	#DIV/0!
A1ZBT6;Q960E4			167310000	0	#NUM!	#NUM!
B8A421;Q9VCH5		Nup98-RA;Nup98-96	0	111800000	#DIV/0!	∞
Q9VSY0		Cpr67B	0	171220000	#DIV/0!	∞
Q9VTR8;M9PF73			0	0	#DIV/0!	#DIV/0!
Q9V3T8		SC35	0	100290000	#DIV/0!	∞
Q9VAN7		Pglym78	0	0	#DIV/0!	#DIV/0!
Q9VT61			0	519060000	#DIV/0!	∞
Q9VZ60			0	0	#DIV/0!	#DIV/0!
M9PHL0;M9PHZ0;M9PI16;Q9VWF2	Supporter of activation of yellow protein	e(y)3	58002000	0	#NUM!	#NUM!
Q9VJZ7	Ribosomal RNA processing protein 1 homolog	Nnp-1	367230000	0	#NUM!	#NUM!
X2JEW2;Q9VYA7	RRP12-like protein	CG2691	316700000	0	#NUM!	#NUM!
Q9VXW4;Q9VXW3		CG9123-RA	50142000	0	#NUM!	#NUM!
Q9VNZ1			0	0	#DIV/0!	#DIV/0!
X2JDP6;M9MRG2;Q8T079	Putative oxidoreductase GLYR1 homolog	CG4747	0	42822000	#DIV/0!	∞
Q9VTE6			108370000	0	#NUM!	#NUM!
E1JIR4;A0A0B4KGG8;P13607-3;P13607-7;P13607-6;P13607-2;P13607-4;P13607-5;P13607	Sodium/potassium-transporting ATPase subunit alpha	Atpalpha	0	0	#DIV/0!	#DIV/0!
A0A0B4K6B8;A0A0B4K7A6;Q86B87-21;Q86B87-19;Q86B87-20;Q86B87-18;Q86B87-17;Q86B87-16;Q86B87-29;Q86B87-28;Q86B87-15;Q86B87-27;Q86B87-23;Q86B87-14;Q86B87-13;Q86B87-31;Q86B87-12;Q86B87-11;Q86B87-10;Q86B87-24;Q86B87-22;Q86B87-25;Q86B87-9;Q86B87-8;Q86B87-7;Q86B87-30;Q86B87-6;Q86B87-5;Q86B87-4;Q86B87-3;Q86B87-2;Q86B87;Q86B87-26	Modifier of mdg4	mod(mdg4)	0	185620000	#DIV/0!	∞
M9PIA6;E1JI46;Q59E34;O97159	Chromodomain-helicase-DNA-binding protein Mi-2 homolog	Mi-2	0	581800000	#DIV/0!	∞
Q9W061;A2VEF9;Q95RC8		mu2	520680000	0	#NUM!	#NUM!
Q9W0S7		Tudor-SN	29154000	560350000	4.26456	4.26456
Q9VNN7		Osi15	141030000	2371700000	4.07185	4.07185
Q9VTR6		prc	321600000	3946900000	3.61738	3.61738
Q8IR57			136790000	1332200000	3.28378	3.28378
E2QD65;P39018	40S ribosomal protein S19a	RpS19a	18199000	165810000	3.1876	3.1876
Q27294;M9PH94	RNA-binding protein cabeza	caz	60164000	547900000	3.18694	3.18694
Q9V3Z9		BG:DS00180.3	37704000	330260000	3.13081	3.13081
M9NG39;P41073-3;P41073	Zinc finger protein on ecdysone puffs	Pep	26062000	227590000	3.12642	3.12642
Q8IQU7;Q8IQU6		825-Oak	361360000	2999700000	3.05331	3.05331
Q9VC94			306310000	1767600000	2.52873	2.52873
A1ZBV0			48377000	275070000	2.50741	2.50741
Q9VVZ6;Q9VVZ7		CG18294	1133700000	6441200000	2.50629	2.50629
P06605;P06603;P06604	Tubulin alpha-3 chain;Tubulin alpha-1 chain;Tubulin alpha-2 chain	alphaTub84D;alphaTub84B;alphaTub85E	50312000	279890000	2.47589	2.47589
Q9W229	40S ribosomal protein S24	RpS24	686540000	3681600000	2.42292	2.42292
M9PE74;Q9W2U7		nocte	242010000	1183300000	2.28968	2.28968
Q9VFT4		rin	297520000	1418800000	2.25361	2.25361
O97064		Ccp84Ag	3528700000	16755000000	2.24738	2.24738
Q9VZF9		Cpr64Ad	3871300000	18115000000	2.22629	2.22629
A8DZ29;O61380		eIF4G	57969000	248900000	2.10221	2.10221
C7LA75;P11147	Heat shock 70 kDa protein cognate 4	Hsc70-4-RA;Hsc70-4	111830000	470830000	2.0739	2.0739
Q9VBD5		TwdlN	223100000	927200000	2.05519	2.05519
Q8IPD5		Cpr31A	66165000	267720000	2.01658	2.01658
M9PF14;M9PF20;M9PFF9;M9PFG3;Q9VTZ0;M9PI44;M9PFB2;M9PCB7		tral	170910000	654470000	1.93709	1.93709
Q9VI56			385200000	1453600000	1.91595	1.91595
O97062		Ccp84Ae	577140000	2082400000	1.85125	1.85125
Q9W1V3	rRNA 2-O-methyltransferase fibrillarin	Fib	371100000	1331100000	1.84274	1.84274
C0MJA0;Q05783	High mobility group protein D	HmgD	58652000	208240000	1.828	1.828
C6TP87;P08736	Elongation factor 1-alpha;Elongation factor 1-alpha 1	Ef1alpha48D-RA;Ef1alpha48D	4222000000	14494000000	1.77946	1.77946
A0A0B4KI71;Q8IMF5;P23226-2;P23226-3;P23226	205 kDa microtubule-associated protein	Map205	1750300000	5992700000	1.7756	1.7756
Q9XZ03;M9PFR6		mbf1	415940000	1362700000	1.71202	1.71202
X2JCP8;P10987;P02572	Actin-5C;Actin-42A	Act5C;Act42A	1571600000	4961600000	1.65857	1.65857
A8Y560;O17445	Ribosomal protein L15;60S ribosomal protein L15	RpL15	548130000	1616600000	1.56037	1.56037
Q9VMZ5		TwdlF	47072000	138740000	1.55944	1.55944
E1JJ68;C7LAE4;P19109-3;P19109-4;P19109-2;P19109	ATP-dependent RNA helicase p62	Rm62;Rm62-RE	333880000	961890000	1.52654	1.52654
X2JEX8;P06607	Vitellogenin-3	Yp3	1449100000	4076700000	1.49224	1.49224
A0A0B4KH25;P08985	Histone H2A;Histone H2A.v	His2Av	2068300000	5701100000	1.46279	1.46279
Q9V3W7		SF2	31512000	86051000	1.44929	1.44929
Q9VSM9		Cdc6	29095000	78911000	1.43946	1.43946
Q8IQQ1			48888000	130450000	1.41594	1.41594
Q7JR58			107750000	283110000	1.39367	1.39367
A0A0B4K680;Q9VFK6	Histone-lysine N-methyltransferase pr-set7	pr-set7	37877000	99139000	1.38813	1.38813
Q9VK59			1013100000	2625300000	1.37371	1.37371
A4V2K7;P22058	Chromosomal protein D1	D1	886650000	2239800000	1.33693	1.33693
P21187	Polyadenylate-binding protein	pAbp	248920000	626560000	1.33177	1.33177
A4V303;P48605	T-complex protein 1 subunit gamma	Cctgamma	65918000	164100000	1.31583	1.31583
Q7KW02;X2JDX3;O46048		east	156170000	373240000	1.25699	1.25699
M9PB84;P31009	40S ribosomal protein S2	RpS2	176860000	412050000	1.22021	1.22021
M9PC85;Q9V3V0		x16	537910000	1251600000	1.21834	1.21834
A0A126GUS7;Q9NFU0-2;A0A0B4K618;Q9NFU0-3;Q9NFU0;A0A0B4KFN9;B3LF78;Q9NFU0-4	Fragile X mental retardation syndrome-related protein 1	Fmr1	50820000	118020000	1.21556	1.21556
F2FB68;Q9VZI0;Q9I7T2;Q8IRC0;M9PEK8;M9PBN6;Q8IRB9;M9PE93;M9PHB1;A8JNK1;Q8IRC1		ens	122470000	281180000	1.19907	1.19907
Q9VV31			58611000	134410000	1.1974	1.1974
M9PH59;Q9VXX8	Ribosomal protein L37;Probable 60S ribosomal protein L37-A	RpL37a	25280000000	57790000000	1.19282	1.19282
Q24368	Chromatin-remodeling complex ATPase chain Iswi	Iswi	72970000	166010000	1.18589	1.18589
Q9VHB0			117850000	266860000	1.17913	1.17913
Q95RQ8;Q9W1N1		pita	28966000	64873000	1.16326	1.16326
Q24154	60S ribosomal protein L29	RpL29	514700000	1132100000	1.1372	1.1372
Q9Y145;X2JAG8;X2JG22;M9PGI7		BcDNA.GH04978	1467900000	3163000000	1.10754	1.10754
A0A0B4KHJ7;Q9Y0I1	NuA4 complex subunit EAF3 homolog	MRG15	206210000	443250000	1.10401	1.10401
Q9VBE2		TwdlM	35485000	74035000	1.061	1.061
C0P8M9		Skadu	2680400000	5507100000	1.03884	1.03884
M9PFV9;P20232	Transcription elongation factor S-II	TfIIS	51390000	105340000	1.03549	1.03549
X2JCS6;P46223	60S ribosomal protein L7a	RpL7A	349310000	709410000	1.02211	1.02211
Q9VBN5	60S ribosomal protein L27	RpL27	37373000	75490000	1.01429	1.01429
Q9VNB9		RpL35A	582460000	1170200000	1.00652	1.00652
Q9VCD4;Q4V5H0			2517400000	5049300000	1.00415	1.00415
Q9VBE0		TwdlB	152760000	302410000	0.985239	0.985239
A0A0B4KEH0;P29310;P29310-3;P29310-2	14-3-3 protein zeta	14-3-3zeta	110680000	215530000	0.961494	0.961494
Q9V9Z9	Probable rRNA-processing protein EBP2 homolog	CG1542	45568000	88714000	0.961141	0.961141
Q9VN21		lost	1035400000	2011700000	0.958227	0.958227
Q9VUQ5;Q9VUQ5-2	Protein argonaute-2	AGO2	246610000	477290000	0.952635	0.952635
Q8IRV8;Q9W4Y4;M9NE56;X2JCE8;Q8MPN3;M9NFS1;E1JJC0;M9NDL5;M9NES6;Q9W4Y3;M9NGK3;X2JDK9;M9NDM1;M9NFR6;M9NET2;M9NGL3;X2JE09;A0A023GRW4;Q8IRV9;M9NE61;X2JAC7;Q8IRV7		trol	45870000	87787000	0.936456	0.936456
M9PFF0;P41126	60S ribosomal protein L13	RpL13	57452000	109300000	0.927864	0.927864
X2JC82;P02518	Heat shock protein 27	Hsp27	147560000	279300000	0.920514	0.920514
Q9VVZ4			170190000	320900000	0.914978	0.914978
O16130	60S ribosomal protein L39	RpL39	12282000000	23060000000	0.908847	0.908847
O97061		Ccp84Ad	207510000	378930000	0.868751	0.868751
Q8IR01			187160000	339320000	0.858374	0.858374
P05661-4			28731000	51281000	0.835816	0.835816
M9NE89;P08928	Lamin Dm0	Lam	406360000	720830000	0.826901	0.826901
Q9W2X5			133060000	235930000	0.826282	0.826282
Q8IRG6;Q8IRG6-2	FACT complex subunit spt16	dre4	4055000000	7063600000	0.800702	0.800702
Q8MLV1-2;Q8MLV1	Lamin-B receptor	LBR	102740000	175660000	0.773788	0.773788
Q9VUB5		upSET	144410000	246030000	0.768664	0.768664
P02283	Histone H2B	His2B	6159700000	10394000000	0.754819	0.754819
P13060	Elongation factor 2	EF2	127710000	213760000	0.74312	0.74312
B7Z0I8			142970000	237620000	0.732944	0.732944
M9PHM6;Q9VS34	60S ribosomal protein L18	RpL18	438130000	721000000	0.71864	0.71864
E4NKG1;Q9I7D3	Caprin homolog	Capr	76377000	125420000	0.715557	0.715557
A4V2J1;Q24400	Muscle LIM protein Mlp84B	Mlp84B	57064000	93143000	0.706866	0.706866
X2JE06;Q9VJY6	60S ribosomal protein L24	RpL24	2137000000	3472000000	0.70018	0.70018
Q9XZ22			71506000	116080000	0.698983	0.698983
P25171	Regulator of chromosome condensation	Rcc1	383960000	621920000	0.695773	0.695773
Q9VMV5		vkg	99821000	160270000	0.683089	0.683089
Q9VAW1;Q9VAW2		Moca-cyp	3976400000	6372400000	0.680374	0.680374
Q9XYZ6			688750000	1091700000	0.664524	0.664524
Q9W3D1		Caf1-180	82891000	130950000	0.659729	0.659729
A0A0B4JDC3;Q9VGU5	Tetratricopeptide repeat protein 14 homolog	CG6621	357030000	559980000	0.64933	0.64933
A0A0B4JCW4;A0A126GUR6;Q9VHJ8;Q95U38	Succinyl-CoA ligase subunit beta	skap	23509000	36801000	0.646532	0.646532
E1JHA4;P48809	Heterogeneous nuclear ribonucleoprotein 27C	Hrb27C	122000000	190790000	0.645104	0.645104
X2JIQ5;Q9W3W8	60S ribosomal protein L17	RpL17	2295400000	3581300000	0.641738	0.641738
E1JH57;Q7K3L1	Guanylate kinase-associated protein mars	mars	116020000	179220000	0.627358	0.627358
X2JEU3;Q9VZ00		CG1737-RA	834310000	1277900000	0.61512	0.61512
Q9VN39			5397300000	8211800000	0.605461	0.605461
A0A0B4LFF9		Inr-a	474500000	719590000	0.600767	0.600767
P55830;P55830-2	40S ribosomal protein S3a	RpS3A	562910000	850870000	0.596034	0.596034
Q9VC08		Mink	125330000	189250000	0.594562	0.594562
A0A0B4KFZ9;P84040	Histone H4	His4r;His4	238220000	357220000	0.584518	0.584518
Q9VHE5		RpL34b	3331800000	4939100000	0.567946	0.567946
P15348	DNA topoisomerase 2	Top2	302420000	447490000	0.565302	0.565302
A4V3J6;A4V3J5;P07909-3;P07909-4;P07909-2;P07909	Heterogeneous nuclear ribonucleoprotein A1	Hrb98DE	125910000	183870000	0.546293	0.546293
A0A0B4JD46;Q8T8R1	CCHC-type zinc finger protein CG3800	CG3800	1821000000	2651500000	0.542078	0.542078
Q70VI1;Q9VFC7;A0A0B4KG65;Q95U15;C1C553		Mf	154510000	224660000	0.540043	0.540043
Q9VBU7;A0A0B4K7J2		Nup358	118420000	167960000	0.504205	0.504205
Q8IMV6		Saf-B	674880000	946600000	0.488124	0.488124
Q2PDP6		CG12877-RC	171500000	240450000	0.487528	0.487528
M9PFZ1;Q7KTV5;M9MSM4;Q9VNX6		Nopp140	59433000	82769000	0.477826	0.477826
Q960D3;Q9VBX3		vig2	202630000	281030000	0.471876	0.471876
Q9VVU2		RpL26	541880000	750740000	0.47034	0.47034
Q9VD66		fit	135530000	184970000	0.448679	0.448679
X2JH42;L0MQ04;Q05825	ATP synthase subunit beta;ATP synthase subunit beta, mitochondrial	ATPsynbeta;ATPsyn-beta	67606000	92028000	0.444922	0.444922
Q7PLL3;Q7PLL1;Q8SYL3;L7EEF1		eIF-4B	143940000	195310000	0.440298	0.440298
E1JJN9;Q9VYD1	Histone-lysine N-methyltransferase;Probable histone-lysine N-methyltransferase CG1716	Set2	165090000	220260000	0.415955	0.415955
Q03427;A0A0B4KFY9	Lamin-C	LamC	105850000	141070000	0.41439	0.41439
P09180	60S ribosomal protein L4	RpL4	138650000	183530000	0.404568	0.404568
A0A0B4K7Y7;Q9VAW5;A0A0B4K6K9;Q9VAW5-1	La-related protein 1	larp	451050000	591440000	0.390944	0.390944
Q9NBD7	CLIP-associating protein	chb	75215000	98120000	0.383527	0.383527
Q9VZG1		Cpr64Ab	114130000	144620000	0.341589	0.341589
A0A0B4JD11;Q9NJH0	Elongation factor 1-gamma	Ef1gamma	34753000	43924000	0.337872	0.337872
Q9VQ40			1536300000	1905000000	0.310331	0.310331
M9NDX3;Q494M1;P30189;Q8IR39;X2JKD2	DNA topoisomerase 1	Top1	2785000000	3415400000	0.294377	0.294377
A0A0B4KFB8;A0A0B4LGR1;Q9VI14;Q6NN86		CG15187	1439200000	1756300000	0.287272	0.287272
Q9VAF3			74720000	90106000	0.270129	0.270129
G3M3A2;Q06559	40S ribosomal protein S3	RpS3	135780000	161200000	0.247581	0.247581
Q9VDL2;Q86BR8		TFAM	75595000	89624000	0.245594	0.245594
Q9W526		EG:67A9.2	2079100000	2459100000	0.242171	0.242171
A1Z9S6;A1Z9S5		Su(var)2-HP2	202060000	235830000	0.222964	0.222964
P35381	ATP synthase subunit alpha, mitochondrial	blw	84636000	97540000	0.204723	0.204723
A0A0C4DHG5;P26686-3;P26686-2;P26686-5;P26686;P26686-4;P26686-6	Serine-arginine protein 55	B52	421630000	482710000	0.195179	0.195179
Q9VUA0	G patch domain-containing protein 1 homolog	CG8833	14102000000	15917000000	0.174669	0.174669
P52304	Serine/threonine-protein kinase polo	polo	92566000	104370000	0.173153	0.173153
Q9I7K0-5;Q9I7K0-4;Q9I7K0-6;Q9I7K0-2;Q9I7K0	Microtubule-associated protein Jupiter	Jupiter	187570000	210830000	0.168651	0.168651
X2JAI4;Q9XYU1	DNA helicase;DNA replication licensing factor Mcm3	Mcm3	46377000	51597000	0.153878	0.153878
X2JG10;X2JFQ1;Q9VWN4			47965000	53295000	0.152018	0.152018
X2JD55;P02843	Vitellogenin-1	Yp1	4343500000	4797800000	0.143515	0.143515
A1Z987;B3DN53		Cap-G	91276000	100610000	0.140466	0.140466
Q9VLT7		RpL36A	14317000000	15560000000	0.120113	0.120113
P27864;B7YZZ9	Recombination repair protein 1	Rrp1	3418400000	3660300000	0.0986407	0.0986407
M9PG50;Q9VP22	Cyclin-dependent kinase 12	Cdk12	830640000	885110000	0.0916334	0.0916334
A0A0B4LG52;Q9W237	40S ribosomal protein S16	RpS16	111480000	118370000	0.0865186	0.0865186
M9PBH8;Q8IRH5-2;Q8IRH5	Zinc finger protein CG2199	CG2199	227950000	239400000	0.0707057	0.0707057
Q7JRJ9;A0A0B4LFQ2		Incenp	72108000	75078000	0.0582309	0.0582309
Q9VU43		SRm160	5205500000	5348100000	0.0389897	0.0389897
Q9VV52		RAF2	94471000	96659000	0.0330325	0.0330325
A0A0B4K7G4;P13469	DNA-binding protein modulo	mod	350440000	358540000	0.0329666	0.0329666
Q8INW9;M9PDP3;Q9VIX7		fon	67607000	69010000	0.0296328	0.0296328
Q9VJ87	Pre-mRNA-splicing factor CWC22 homolog	ncm	5072900000	5163600000	0.0255665	0.0255665
A4V4A1;Q960Z0	Kinesin-like protein;Kinesin-like protein Klp10A	Klp10A	79166000	80231000	0.0192788	0.0192788
Q9VL75		Bka	801850000	811240000	0.0167964	0.0167964
Q9W0S4;M9PE21;M9PDI0		miple2	540290000	543690000	0.00905031	0.00905031
M9PIM0;O61231	60S ribosomal protein L10	RpL10	5294900000	5254900000	-0.0109401	-0.0109401
P50887	60S ribosomal protein L22	RpL22	31439000000	31138000000	-0.013879	-0.013879
Q9VNQ5			45191000	44592000	-0.0192506	-0.0192506
Q9VXU3			323480000	316390000	-0.0319725	-0.0319725
Q9W499		RpL35	1235200000	1189600000	-0.0542681	-0.0542681
Q9VIV2;M9PDF2		swm	128850000	123070000	-0.0662134	-0.0662134
P20240	Otefin	Ote	402970000	384680000	-0.0670136	-0.0670136
Q9VVC9			193410000	183690000	-0.0743893	-0.0743893
M9NEQ9;Q9VWG3	40S ribosomal protein S10b	RpS10b	230250000	218320000	-0.0767569	-0.0767569
P05205	Heterochromatin protein 1	Su(var)205	1797400000	1700000000	-0.0803768	-0.0803768
L0MPS3;Q9V496	Apolipophorins;Apolipophorin-2;Apolipophorin-1	Rfabg	68648000	64897000	-0.0810659	-0.0810659
M9MRC9;P41092	60S ribosomal protein L27a	RpL27A	955200000	900930000	-0.0843878	-0.0843878
Q9VXW2			388560000	365630000	-0.0877529	-0.0877529
Q9V4C8-5;Q9V4C8-6;Q9V4C8	Host cell factor;HCF N-terminal chain;HCF C-terminal chain	Hcf	79368000	74437000	-0.0925375	-0.0925375
Q9VN31		Fip1	3883600000	3607800000	-0.106275	-0.106275
Q9VGL0			102850000	95469000	-0.107438	-0.107438
A1Z968		NAT1	184550000	170210000	-0.116696	-0.116696
M9NEV0;Q9VMJ7	Lysine-specific demethylase lid	lid	90858000	83622000	-0.119731	-0.119731
O16810	Origin recognition complex subunit 1	Orc1	66594000	60854000	-0.13004	-0.13004
Q9VUS0			121290000	110650000	-0.132457	-0.132457
P35600	Replication factor C subunit 1	Gnf1	31266000	28456000	-0.135862	-0.135862
Q9VGA3			89789000	81311000	-0.143088	-0.143088
Q9VM49		Caper	5890000000	5328400000	-0.144565	-0.144565
Q9VJ74			7194800000	6498000000	-0.146959	-0.146959
Q9W363		mxc	120850000	108500000	-0.155522	-0.155522
P54622	Single-stranded DNA-binding protein, mitochondrial	mtSSB	116940000	104840000	-0.157579	-0.157579
X2JB25;P02844	Vitellogenin-2	Yp2	6789900000	6049100000	-0.16667	-0.16667
Q9VES0		CG10324-RA	7618800000	6747000000	-0.175318	-0.175318
Q9VG78;A0A0B4K6G3		pps	180460000	159590000	-0.177309	-0.177309
Q7JV23;A1Z784;A8DY67		ACC	696430000	613240000	-0.183527	-0.183527
Q9W124			82955000	72069000	-0.20295	-0.20295
Q8SWU6			134470000	116540000	-0.206459	-0.206459
E1JH59;A1Z9E2;A1Z9E2-2	Protein lin-54 homolog	mip120	178260000	154190000	-0.209274	-0.209274
P12297;M9MS02;P12297-3	Protein suppressor of white apricot	su(w[a])	3937200000	3336900000	-0.238662	-0.238662
Q9VVT4			571450000	482000000	-0.245594	-0.245594
A4V1N8;P35415	Paramyosin, long form	Prm	23753000	19751000	-0.266184	-0.266184
P48588	40S ribosomal protein S25	RpS25	210330000	174220000	-0.271744	-0.271744
Q7JQN4		Rs1	6064600000	4963900000	-0.288938	-0.288938
Q7JYK1;P18101	Ubiquitin-60S ribosomal protein L40;Ubiquitin;60S ribosomal protein L40	RpL40	638470000	522480000	-0.289243	-0.289243
Q9VC54			2904100000	2373400000	-0.291136	-0.291136
Q9V597	60S ribosomal protein L31	RpL31	152690000	124480000	-0.294692	-0.294692
A0A0B4LI25;P20480	Kinesin-like protein;Protein claret segregational	ncd	161100000	131230000	-0.295859	-0.295859
Q9VCP0-2;Q9VCP0	Transcription elongation factor B polypeptide 3	EloA	545580000	442240000	-0.302961	-0.302961
Q9VEJ1;A0A0B4KG60;A0A0B4KGU8		SF1	7799300000	6285800000	-0.311248	-0.311248
P54397	39 kDa FK506-binding nuclear protein	FK506-bp1	13878000000	11176000000	-0.312396	-0.312396
P02255;Q4ABE3;Q4ABD8	Histone H1	His1;His1:CG33801;His1:CG33807	143620000000	115170000000	-0.318492	-0.318492
Q9V3G1	60S ribosomal protein L8	RpL8	1866800000	1494700000	-0.320711	-0.320711
M9NF18;Q9VYW5;M9NED4			130290000	102940000	-0.339923	-0.339923
Q9W3K3			41721000	32675000	-0.352587	-0.352587
O16797	60S ribosomal protein L3	RpL3	9441500000	7386800000	-0.354067	-0.354067
Q9VTE2	Protein suppressor of underreplication	SuUR	565010000	436370000	-0.372724	-0.372724
Q9VP57		pzg	387370000	297140000	-0.382569	-0.382569
Q9XZ21		snama	41593000000	31903000000	-0.382649	-0.382649
P54362;M9PJM7;M9PHJ5	AP-3 complex subunit delta	g	1990800000	1508100000	-0.400616	-0.400616
Q9VL71		Srp54	142050000000	107110000000	-0.407306	-0.407306
A8E6M1;A1ZBB4;E1JGL8			186370000	140390000	-0.408729	-0.408729
A0A0B4LFD9;Q8T3U2	40S ribosomal protein S23	RpS23	2976800000	2226400000	-0.419049	-0.419049
D0Z760;P35820	Polycomb group protein Psc	Psc-RA;Psc	96409000	71340000	-0.434457	-0.434457
Q9VC50;Q8IMV7;A0A0B4LHL1		CG13627-RB	367370000	271450000	-0.436547	-0.436547
Q9VVU4			5496000000	3992900000	-0.460945	-0.460945
Q9I7U4-3	Titin	sls	23407000	17003000	-0.461151	-0.461151
Q7YZ99;Q9W0B0			317010000000	229840000000	-0.463898	-0.463898
Q3YMU0	Protein disulfide-isomerase	ERp60	100310000	72621000	-0.466007	-0.466007
Q9W0A8		RpL23A	81528000000	57946000000	-0.492587	-0.492587
Q8MSC4		BigH1	20168000000	13970000000	-0.529736	-0.529736
O97059		Ccp84Ab	170770000	117540000	-0.538903	-0.538903
Q9VH89	Protein dalmatian	dmt	47877000	32920000	-0.540368	-0.540368
Q9VXK5	Putative rRNA methyltransferase		19055000000	13046000000	-0.546562	-0.546562
Q9V3H9		Nab2	2016800000	1359900000	-0.568567	-0.568567
P36241	60S ribosomal protein L19	RpL19	4039200000	2702700000	-0.579668	-0.579668
Q9VDS6	Surfeit locus protein 6 homolog	Surf6	30653000000	20270000000	-0.596682	-0.596682
Q9VGX3-3	Protein anoxia up-regulated	fau	113360000	73082000	-0.633324	-0.633324
Q9VNG4;Q7KTT0		Xe7	186050000	119780000	-0.635303	-0.635303
B7Z0R6;Q0KI03;A4V3J9;P49762-3;P49762-2;A8JRF7;A0A0B4K6R9;A0A0B4K7Z3;Q8IML9;Q86B72;A0A0C4DHG9;Q86B73;P49762	Serine/threonine-protein kinase Doa	Doa	2257900000	1451100000	-0.637835	-0.637835
M9NFR5;Q95RE4		yps	147950000	93117000	-0.667993	-0.667993
A4V1N9;P35416	Paramyosin, short form	Prm	36521000	22956000	-0.669855	-0.669855
Q9VJG2			1422400000	893560000	-0.670691	-0.670691
M9PG47;P13008	40S ribosomal protein S26	RpS26	15119000000	9480500000	-0.673328	-0.673328
Q9W077		Cpr62Bc	266100000	166720000	-0.674541	-0.674541
Q7JZW2;A1ZAH8		RpS15	166310000	103400000	-0.685639	-0.685639
Q9VC60			243420000	149400000	-0.704268	-0.704268
A0A0B4LHK4;A0A0B4KHZ8;A0A0B4KHR8;A0A0B4K725;Q9VCA8	Ankyrin repeat and KH domain-containing protein mask	mask	175990000	107820000	-0.706869	-0.706869
Q961C3;Q9VH75;E1JIH4			201360000	122470000	-0.717349	-0.717349
Q9VL91		zf30C	106350000	64323000	-0.725413	-0.725413
Q9VL63	UPF0430 protein CG31712	CG31712	9929200000	5632700000	-0.817851	-0.817851
X2JGG6;P02517	Heat shock protein 26	Hsp26	406100000	228580000	-0.829136	-0.829136
H0RNN8;Q9VLK2	Ribosomal L1 domain-containing protein CG13096	CG13096-RA;CG13096	18025000000	10141000000	-0.829799	-0.829799
Q9V3E7		Ref1	1180700000	656620000	-0.846512	-0.846512
X2JGM9;P41042	40S ribosomal protein S4	RpS4	397700000	220950000	-0.847961	-0.847961
Q9VHC0		RnpS1	220450000	122370000	-0.849202	-0.849202
X2JFW6;Q9VX35			1186200000	649440000	-0.869079	-0.869079
A0A0B4LGC0;A0A0B4LF88;Q9V6K1-2;Q9V6K1	Tripeptidyl-peptidase 2	TppII	63019000	34152000	-0.883817	-0.883817
A4V3G8;Q7KRY6	Nucleosomal histone kinase 1	ball	2166400000	1173700000	-0.884236	-0.884236
Q9VYT7			522060000	281190000	-0.89267	-0.89267
Q9V468;Q9V468-2	Zinc finger matrin-type protein CG9776	CG9776	20451000000	10895000000	-0.908505	-0.908505
Q9VR99	Cactin	cactin	3186500000	1682600000	-0.92128	-0.92128
Q9VNE0			1251500000	659420000	-0.924389	-0.924389
X2JCX8;P14130	40S ribosomal protein S14	RpS14b;RpS14a	6805800000	3585100000	-0.924751	-0.924751
Q9VQZ5		CG15432-RA	413620000	217820000	-0.92517	-0.92517
Q7K1H5			4718100000	2467400000	-0.935214	-0.935214
Q8MT06	Guanine nucleotide-binding protein-like 3 homolog	Ns1	12740000000	6596700000	-0.949549	-0.949549
Q9VQK5			107270000	55031000	-0.96293	-0.96293
Q9VYY7;Q960N6;M9PHL2		HP5	346930000	177000000	-0.970895	-0.970895
Q9VK58		Pih1D1	487280000	248490000	-0.971563	-0.971563
Q9VCY1			3522000000	1789600000	-0.976758	-0.976758
Q9V9W3;Q9V9W2		RpL6	22179000000	11238000000	-0.980809	-0.980809
Q7KN97;Q0E9E2	Pyruvate carboxylase	PCB	860350000	434810000	-0.984539	-0.984539
Q8SY39		CG6994	519280000	262030000	-0.986781	-0.986781
Q9VDH8		RpS30	661600000	332100000	-0.994342	-0.994342
Q9VX98	Density-regulated protein homolog	DENR	220190000	110020000	-1.00098	-1.00098
E1JGV6;O44081;A0A0B4K8B2;O44081-2	H/ACA ribonucleoprotein complex subunit 4	Nop60B	749320000	371010000	-1.01412	-1.01412
A0A0B4KGU4;Q9VHP0	ATP-dependent RNA helicase bel	bel	180760000	88750000	-1.02626	-1.02626
Q9W5Q1			631380000	308510000	-1.03319	-1.03319
O76994		Ip259	4908100000	2382400000	-1.04275	-1.04275
Q9W1I6		ytr	211060000000	102200000000	-1.04626	-1.04626
Q9VQF5		Cwc25	18997000000	8908200000	-1.09257	-1.09257
Q9W3C2	Uncharacterized protein CG1785	CG1785	3584500000	1645800000	-1.12298	-1.12298
E2QCP0;P84249;P02299	Histone H3;Histone H3.3	His3.3A;His3	4602500000	2062500000	-1.15802	-1.15802
A1Z9L3		pea	3720500000	1662900000	-1.1618	-1.1618
A0A0B4K6N1;Q8MLY8	40S ribosomal protein S8	RpS8	139100000000	61883000000	-1.16851	-1.16851
Q9VB74	UPF0396 protein CG6066	CG6066	60218000000	26531000000	-1.18252	-1.18252
Q9W3Z5			1279500000	563560000	-1.18294	-1.18294
P22700-2;A0A0B4LGB7;P22700	Calcium-transporting ATPase sarcoplasmic/endoplasmic reticulum type;Calcium-transporting ATPase	Ca-P60A	314930000	136650000	-1.20455	-1.20455
Q9VUB8		endos	136440000	58665000	-1.21769	-1.21769
Q9VFF2		CG33332-RA	342630000	147250000	-1.21838	-1.21838
Q0E965;A0A0B4KF69;A1ZA05		SRPK	1606000000	676680000	-1.24693	-1.24693
M9PHK2;Q0KHQ5;Q8IQW6;Q0KHQ5-2		Tao	1486700000	620410000	-1.26082	-1.26082
Q9VLX2			505270000	209030000	-1.27334	-1.27334
M9PI89;M9PFT9;O96433-2;O96433	Cyclin-T	CycT	398020000	163580000	-1.28284	-1.28284
A0A0B4K6U2;E1JIJ7;Q8INH9;A0A0B4K6G6;Q9VG05			537360000	212420000	-1.33897	-1.33897
Q9W1H3		Upf3	641410000	252000000	-1.34782	-1.34782
A1Z909		CG8545-RA	1490700000	575330000	-1.37353	-1.37353
M9PBZ3;M9PBJ8;M9NCM6;M9PDR5;Q8SX83-4;Q8SX83-2;Q8SX83-3;Q8SX83	Protein split ends	spen	162510000	61376000	-1.40478	-1.40478
A0A0B4LG45;A1ZBW6			219550000	82344000	-1.41481	-1.41481
Q9V3Y5		BcDNA.LD23634	856880000	319590000	-1.42287	-1.42287
Q9VI82	Nucleolar complex protein 3 homolog	CG1234	2409700000	889770000	-1.43735	-1.43735
Q9VKD8;Q95TU2			15822000000	5787000000	-1.45104	-1.45104
X2J5G6;P32100	60S ribosomal protein L7	RpL7	1011600000	368470000	-1.45702	-1.45702
P05661-22;P05661-17;P05661-3;P05661-21;M9NEP1		Mhc	1741500000	632830000	-1.46044	-1.46044
Q9VT00		Jarid2	250890000	90982000	-1.4634	-1.4634
Q6NR22			338860000	122560000	-1.4672	-1.4672
Q8SWS7		vito	3020300000	1088800000	-1.47195	-1.47195
Q9VEB3	Ribosome production factor 2 homolog	CG7993	589980000	196180000	-1.58849	-1.58849
Q9VT38			370010000	120970000	-1.61291	-1.61291
Q8T6B9	Poly(U)-binding-splicing factor half pint	pUf68	659190000	209050000	-1.65685	-1.65685
Q9VDE5	Protein Peter pan	ppan	2148200000	674100000	-1.67209	-1.67209
Q0E9B6	40S ribosomal protein S11	RpS11	6451400000	1996600000	-1.69207	-1.69207
Q7KU01;Q9VPU9		PNUTS	655940000	201480000	-1.70293	-1.70293
Q9W3W6			177180000	52905000	-1.74374	-1.74374
Q9VRM6		l(3)psg2	852190000	250450000	-1.76665	-1.76665
Q9VWF8			1667600000	482970000	-1.78777	-1.78777
Q8INM3-2;Q8INM3;Q9VGZ8	Protein slender lobes;Slender lobes-like protein	sle;CG12592	15051000000	4312400000	-1.8033	-1.8033
Q9VBU9	40S ribosomal protein S27	RpS27	1178900000	336770000	-1.80761	-1.80761
Q9VZE6	Ribosome biogenesis protein BRX1 homolog	CG11583	208870000	59245000	-1.81784	-1.81784
Q9VQZ8			325400000	85975000	-1.92023	-1.92023
M9PC89;P17133	U1 small nuclear ribonucleoprotein 70 kDa	snRNP-U1-70K	8820600000	2328900000	-1.92123	-1.92123
P29327	40S ribosomal protein S6	RpS6	113280000000	28167000000	-2.00782	-2.00782
Q7KV90;M9PBJ7;Q7KV89;Q7KV88;Q9W002;M9PH19		msn	755550000	187050000	-2.0141	-2.0141
Q9VF92;A0A0B4KG69		ear	4987700000	1234000000	-2.01503	-2.01503
Q9VYE9		CG1622-RA	10949000000	2699900000	-2.01982	-2.01982
P15357;Q9W418;A4V1F9;P0CG69;R9PY16	Ubiquitin-40S ribosomal protein S27a;Ubiquitin;40S ribosomal protein S27a;Polyubiquitin;Ubiquitin	RpS27A;Ubi-p5E;Ubi-p63E	4055200000	990700000	-2.03325	-2.03325
A1ZBL0;Q24560	Tubulin beta-1 chain	betaTub56D	252030000	61524000	-2.03437	-2.03437
Q9VVI1			1466400000	333250000	-2.1376	-2.1376
Q9VW15	Histone-lysine N-methyltransferase ash1	ash1	578760000	120130000	-2.26837	-2.26837
Q7K2B0	Ribosomal RNA-processing protein 8	CG7137	1297700000	254310000	-2.3513	-2.3513
Q9VYW4			200090000	38137000	-2.39139	-2.39139
Q9V9Z8			1621000000	298760000	-2.43983	-2.43983
M9MRW0;M9PEI6;Q8IQ71		dikar	2725900000	491160000	-2.47247	-2.47247
Q9VJ12		Acn	1047400000	156360000	-2.74387	-2.74387
Q9W2N6			605230000	62272000	-3.28083	-3.28083
Q9VDK7	Signal recognition particle subunit SRP72	Srp72	286220000	23429000	-3.61076	-3.61076
Q9VZC8			1978700000	152840000	-3.69446	-3.69446
