# Supplementary material for: Multi-level and lineage-specific interactomes of the Hox transcription factor Ubx contribute to its functional specificity
Source: Nat Commun. 2020 Mar 13;11:1388. doi: 10.1038/s41467-020-15223-x (PMC7069958; doi:10.1038/s41467-020-15223-x)
Supplement: Supplementary file 30 — Supplementary Data 27 [file 41467_2020_15223_MOESM30_ESM.xlsx]

## Sheet: Log2 LFQ N51AGFP_R4
Majority protein IDs	Protein names	Gene names	LFQ intensity GFP_R4	LFQ intensity N51A_R4	log2 (LFQ-N51A/GFP) formula	log2 (LFQ-N51A/GFP) only value
Q9XYM5;Q5BIG7;A0A0B4JD03;A0A0B4JCQ7;Q7KNF5;A1Z7P9;A1Z7P7;A0A0B4K6T9;A0A0B4LEH9;A0A0B4JD33;A1Z7Q1;Q8IGK3;A1Z7P8;A1Z7P5		Su(var)2-10	0	0	#DIV/0!	#DIV/0!
A0A0B4LHQ4;A0A0B4JD62;A0A0B4JDB5;A0A0B4LGQ5;A0A0B4JCW5;A0A0B4JCV6;A0A0B4LGR2;A0A0B4JDA1;Q9VN58		ctrip	0	0	#DIV/0!	#DIV/0!
A0A0B4KH09;A0A0B4K6L6;A0A0B4LHP1;A0A0B4JD02;A0A0B4JDF1;P16371-2;P16371	Protein groucho	gro	0	0	#DIV/0!	#DIV/0!
A1Z7T4;A0A0B4LEY5;A1Z7T2;A0A0B4K6U3;A0A0B4K727;A0A0B4LF03;A0A0B4LEI8;E1JH15;A0A0B4JD07;A1Z7T1;A1Z7T3;A0A0B4LFX2;A8DY76;A1Z7T0;A1Z7T0-2	Serine/threonine-protein kinase N	Pkn	0	0	#DIV/0!	#DIV/0!
A0A0B4JD11;Q9NJH0	Elongation factor 1-gamma	Ef1gamma	0	0	#DIV/0!	#DIV/0!
A0A0B4JD39;P17789	Protein tramtrack, beta isoform	ttk	0	0	#DIV/0!	#DIV/0!
Q9I7R7			0	243900000	#DIV/0!	∞
Q8MQQ3;A0A0B4K6C7;Q8INQ0;A8JQV7;Q9VHK4;B7Z0U1;A8JQV8;Q9VHK1;Q9VHK3;A0A0B4K6Y7		pyd	0	0	#DIV/0!	#DIV/0!
A0A0B4K6D2;Q9VH95	Uncharacterized protein CG16817	CG16817	0	0	#DIV/0!	#DIV/0!
A0A0B4K6U2;E1JIJ7;Q8INH9;A0A0B4K6G6;Q9VG05			0	0	#DIV/0!	#DIV/0!
D0Z768;A0A126GUM8;A0A0B4K6T1;A0A0B4K7U5;E1JH02;A0A0B4KFC5;Q86S05-3;Q86S05-2;Q86S05	Protein lingerer	lig-RA;lig	0	0	#DIV/0!	#DIV/0!
A0A0B4K891;Q7K581			0	0	#DIV/0!	#DIV/0!
A0A0B4KFE3;A0A0B4KEM1;A8DYA3		tou	0	0	#DIV/0!	#DIV/0!
A1Z9L2;A1Z9L0;A0A0B4KFX4;Q8T076;A0A0B4KEP1;A0A0B4LFC1;A0A0B4KFM5;A0A0B4KF25		Rcd1	0	0	#DIV/0!	#DIV/0!
Q9VTR2			0	129160000	#DIV/0!	∞
M9NF33;Q9VSH4	Cleavage and polyadenylation specificity factor subunit CG7185	CG7185	0	121810000	#DIV/0!	∞
A0A0B4KFH8	Sodium channel protein	NaCP60E	0	0	#DIV/0!	#DIV/0!
Q9VB04;Q7KRX5;A0A0B4KH64		btz	0	0	#DIV/0!	#DIV/0!
A0A0B4KHP8;E1JIU3;A0A0B4KHY5;H0RNC3;Q9VCP1-2;Q9VCP1	Uncharacterized protein CG4449	CG4449-RA;CG4449	0	0	#DIV/0!	#DIV/0!
Q9W020	Nucleolar MIF4G domain-containing protein 1 homolog	CG9004	0	118470000	#DIV/0!	∞
A0A0B4LF47;A0A0B4LFE6;A1Z9W4;E1JH68		Inr-a	0	0	#DIV/0!	#DIV/0!
A0A0B4LFA6;Q7K2G1;Q7K2G1-2	Proteasomal ubiquitin receptor ADRM1 homolog	Rpn13	0	0	#DIV/0!	#DIV/0!
Q0E993;A0A0B4KF06		Aats-val	0	108850000	#DIV/0!	∞
A0A0B4LFT7;P13002-2;P13002-1;P13002-3;P13002;A0A0B4K7F6;P13002-5;P13002-4;P13002-8	Protein grainyhead	grh	0	0	#DIV/0!	#DIV/0!
A0A0B4LG45;A1ZBW6			0	0	#DIV/0!	#DIV/0!
A0A0B4LG47;Q24141	Shugoshin	mei-S332	0	0	#DIV/0!	#DIV/0!
A0A0B4LGX0;Q9VHP9		Cenp-C	0	0	#DIV/0!	#DIV/0!
A0A0B4LH64;Q8SWR8-2;Q8SWR8-3;Q8SWR8	Ataxin-2 homolog	Atx2	0	0	#DIV/0!	#DIV/0!
A0A0B4LHR3;Q9GQN5	Transcriptional regulator ATRX homolog	XNP	0	0	#DIV/0!	#DIV/0!
A0A126GUU7;Q9VEX9	Histone deacetylase complex subunit SAP18	Bin1	0	0	#DIV/0!	#DIV/0!
A1A708-2;A1A708	Uncharacterized protein CG4951	CG4951	0	0	#DIV/0!	#DIV/0!
A1Z8U0		Prp8	0	0	#DIV/0!	#DIV/0!
A1Z968		NAT1	0	0	#DIV/0!	#DIV/0!
A1Z9E3	Elongation factor Tu	EfTuM	0	0	#DIV/0!	#DIV/0!
A1Z9S5;A1Z9S6		Su(var)2-HP2	0	0	#DIV/0!	#DIV/0!
Q9VV52		RAF2	0	108240000	#DIV/0!	∞
Q8MLP1;Q59E61;A4UZU8;B7YZQ1;Q9W179		slik	0	0	#DIV/0!	#DIV/0!
A4V4A1;Q960Z0	Kinesin-like protein;Kinesin-like protein Klp10A	Klp10A	0	0	#DIV/0!	#DIV/0!
A4V4A5;Q9VZ23	GTP-binding nuclear protein Ran	Ran;ran	0	0	#DIV/0!	#DIV/0!
A8DY64			0	0	#DIV/0!	#DIV/0!
A8JNI2			0	0	#DIV/0!	#DIV/0!
M9PGG0;M9PG88;M9PIL3;Q9VNS2;A8JNX0		ArfGAP3	0	0	#DIV/0!	#DIV/0!
Q9VH84;A8JQW3		Pnn	0	0	#DIV/0!	#DIV/0!
D0Z760;P35820	Polycomb group protein Psc	Psc-RA;Psc	0	0	#DIV/0!	#DIV/0!
Q95U54		Mms19	0	85537000	#DIV/0!	∞
D1Z3A1;Q9VZS5	60S ribosomal protein L28	RpL28	0	0	#DIV/0!	#DIV/0!
E1JHV7;M9PBG5;M9PE12;E1JHV6;M9PDH1;Q9W0T1-4;Q9W0T1-3;Q9W0T1-2;Q9W0T1	Nucleosome-remodeling factor subunit NURF301	E(bx)	0	0	#DIV/0!	#DIV/0!
M9NGR9;Q9W433;M9NDQ0;A8JUY8;M9PGH9		Ca-alpha1T	0	0	#DIV/0!	#DIV/0!
A8JV07			0	0	#DIV/0!	#DIV/0!
E1JHK0;M9PG37;Q7KT48;B7YZW8;E1JHJ9;Q9VJE5-3;Q9VJE5-2;Q9VJE5	Restin homolog	CLIP-190	0	0	#DIV/0!	#DIV/0!
Q9VNP6			0	74605000	#DIV/0!	∞
Q961C3;Q9VH75;E1JIH4			0	0	#DIV/0!	#DIV/0!
E1JIK0;P48810	Heterogeneous nuclear ribonucleoprotein 87F	Hrb87F	0	0	#DIV/0!	#DIV/0!
E1JJN9;Q9VYD1	Histone-lysine N-methyltransferase;Probable histone-lysine N-methyltransferase CG1716	Set2	0	0	#DIV/0!	#DIV/0!
Q9VQ76;M9PE28;E2QCS8		tho2	0	0	#DIV/0!	#DIV/0!
Q9VVC7;E3CTN7		CG3764-RA	0	0	#DIV/0!	#DIV/0!
Q9W1U6	Probable 60S ribosomal protein L37-B	RpL37b	0	69610000	#DIV/0!	∞
F3YDH0;P29844	Heat shock 70 kDa protein cognate 3	Hsc70-3	0	0	#DIV/0!	#DIV/0!
L7ED64;L7EEF9;Q8MQI6	Transcription elongation factor 1 homolog	CG40228	0	0	#DIV/0!	#DIV/0!
M9PBZ3;M9PBJ8;M9NCM6;M9PDR5;Q8SX83-4;Q8SX83-2;Q8SX83-3;Q8SX83	Protein split ends	spen	0	0	#DIV/0!	#DIV/0!
E4NKG1;Q9I7D3	Caprin homolog	Capr	0	0	#DIV/0!	#DIV/0!
Q0E908		Hil	0	61385000	#DIV/0!	∞
M9PCD3;Q9VLQ4;Q8IPG0;M9PCX6;Q7KTI6;M9PB72;M9PCJ4;M9PF71;Q7KTI5;M9NEC3;M9NCS7;M9PB71			0	0	#DIV/0!	#DIV/0!
M9NED4;M9NF18;Q9VYW5			0	0	#DIV/0!	#DIV/0!
M9NEV0;Q9VMJ7	Lysine-specific demethylase lid	lid	0	0	#DIV/0!	#DIV/0!
A1ZBU5		GNBP-like3	0	48320000	#DIV/0!	∞
M9PB85			0	0	#DIV/0!	#DIV/0!
Q8IRC1;F2FB68;Q9VZI0;Q9I7T2;Q8IRC0;M9PEK8;M9PBN6;Q8IRB9;M9PE93;M9PHB1;A8JNK1		ens	0	46216000	#DIV/0!	∞
Q9VDK7	Signal recognition particle subunit SRP72	Srp72	0	44027000	#DIV/0!	∞
M9PBM1;Q94535	Splicing factor U2af 38 kDa subunit	U2af38	0	0	#DIV/0!	#DIV/0!
M9PBZ9;P48598-2;P48598	Eukaryotic translation initiation factor 4E	eIF-4E	0	0	#DIV/0!	#DIV/0!
M9PCI2;Q9V3U2	H/ACA ribonucleoprotein complex subunit 2-like protein	NHP2	0	0	#DIV/0!	#DIV/0!
Q9W0S4;M9PE21;M9PDI0		miple2	0	0	#DIV/0!	#DIV/0!
Q9XZ03;M9PFR6		mbf1	0	0	#DIV/0!	#DIV/0!
M9PGQ6;P39736	Puff-specific protein Bx42	Bx42	0	0	#DIV/0!	#DIV/0!
M9PHL0;M9PHZ0;M9PI16;Q9VWF2	Supporter of activation of yellow protein	e(y)3	0	0	#DIV/0!	#DIV/0!
M9PI05;Q9V3I5	Chromosomal serine/threonine-protein kinase JIL-1	JIL-1	0	0	#DIV/0!	#DIV/0!
M9PI73;Q9VUX2	E3 ubiquitin-protein ligase mind-bomb	mib1	0	0	#DIV/0!	#DIV/0!
O16102	Chromodomain-helicase-DNA-binding protein 3	Chd3	0	0	#DIV/0!	#DIV/0!
Q9VIV2;M9PDF2		swm	0	0	#DIV/0!	#DIV/0!
O16130	60S ribosomal protein L39	RpL39	0	0	#DIV/0!	#DIV/0!
Q8INW9;M9PDP3;Q9VIX7		fon	0	42798000	#DIV/0!	∞
Q7KW02;X2JDX3;O46048		east	0	0	#DIV/0!	#DIV/0!
O61613	Glycylpeptide N-tetradecanoyltransferase	Nmt	0	0	#DIV/0!	#DIV/0!
O62530		AP-2mu	0	0	#DIV/0!	#DIV/0!
P11596	Female-specific protein transformer	tra	0	0	#DIV/0!	#DIV/0!
P12982	Serine/threonine-protein phosphatase alpha-2 isoform	Pp1-87B	0	0	#DIV/0!	#DIV/0!
P20439-3;P20439-2;P20439	G2/mitotic-specific cyclin-B	CycB	0	0	#DIV/0!	#DIV/0!
P25007	Peptidyl-prolyl cis-trans isomerase	Cyp1	0	0	#DIV/0!	#DIV/0!
P26017	Polycomb group protein Pc	Pc	0	0	#DIV/0!	#DIV/0!
Q1LZ07;P29747	Cyclic AMP response element-binding protein A	CrebA	0	0	#DIV/0!	#DIV/0!
P52304	Serine/threonine-protein kinase polo	polo	0	0	#DIV/0!	#DIV/0!
Q00174	Laminin subunit alpha	LanA	0	0	#DIV/0!	#DIV/0!
O76928		cm	0	0	#DIV/0!	#DIV/0!
A0A0B4LFD2;P29845	Heat shock 70 kDa protein cognate 5	Hsc70-5	0	36685000	#DIV/0!	∞
Q05856	Small nuclear ribonucleoprotein-associated protein B	SmB	0	0	#DIV/0!	#DIV/0!
Q0E8X7			0	0	#DIV/0!	#DIV/0!
Q24154	60S ribosomal protein L29	RpL29	0	0	#DIV/0!	#DIV/0!
Q7K0K1			0	0	#DIV/0!	#DIV/0!
Q7K7A9	Flap endonuclease 1	Fen1	0	0	#DIV/0!	#DIV/0!
Q7KM15	Transcription factor BTF3	bic	0	0	#DIV/0!	#DIV/0!
Q9V4F9	Mediator of RNA polymerase II transcription subunit 26	MED26	0	30069000	#DIV/0!	∞
Q7KMJ6		nito	0	0	#DIV/0!	#DIV/0!
Q7KN61		Fpps	0	0	#DIV/0!	#DIV/0!
Q7KTD2;Q9V3T8		SC35	0	0	#DIV/0!	#DIV/0!
Q7KUT2-2;Q7KUT2	Lon protease homolog, mitochondrial	Lon	0	0	#DIV/0!	#DIV/0!
Q0E8Q7			0	0	#DIV/0!	#DIV/0!
Q7KVX5;Q9W4N8		Vap-33A	0	0	#DIV/0!	#DIV/0!
Q9VAQ7	Pre-mRNA-splicing factor Slu7	Slu7	0	29110000	#DIV/0!	∞
Q8IN02		Dph5	0	0	#DIV/0!	#DIV/0!
Q8IP68			0	0	#DIV/0!	#DIV/0!
Q27350	Protein sine oculis	so	0	0	#DIV/0!	#DIV/0!
Q8IQP3			0	0	#DIV/0!	#DIV/0!
Q9VKP5			0	24547000	#DIV/0!	∞
Q9VNZ2			0	23635000	#DIV/0!	∞
Q7JXU4		Ns2	0	22277000	#DIV/0!	∞
Q95RV3		Lhr	0	0	#DIV/0!	#DIV/0!
Q960D3;Q9VBX3;A0A0S0X2W5;D2A6L8		vig2;FDY	0	0	#DIV/0!	#DIV/0!
Q9I7K0-5;Q9I7K0-4;Q9I7K0-2;Q9I7K0-6;Q9I7K0	Microtubule-associated protein Jupiter	Jupiter	0	0	#DIV/0!	#DIV/0!
Q9V3B6	Protein CWC15 homolog	c12.1	0	0	#DIV/0!	#DIV/0!
Q9V3W7		SF2	0	0	#DIV/0!	#DIV/0!
Q9V4Z9	Protein lines	lin	0	0	#DIV/0!	#DIV/0!
M9MRF0			0	21764000	#DIV/0!	∞
Q9V535	RNA-binding protein 8A	tsu	0	0	#DIV/0!	#DIV/0!
Q9V597	60S ribosomal protein L31	RpL31	0	0	#DIV/0!	#DIV/0!
Q9V9U9		CG11563-RA	0	0	#DIV/0!	#DIV/0!
Q9V9Z8			0	0	#DIV/0!	#DIV/0!
Q9VAA9			0	0	#DIV/0!	#DIV/0!
Q8IQD0;Q9VT35			0	0	#DIV/0!	#DIV/0!
Q9VC08		Mink	0	0	#DIV/0!	#DIV/0!
Q9V3Z9		BG:DS00180.3	0	21498000	#DIV/0!	∞
Q8ML70	Immune-induced peptides;Immune-induced peptide 10;Immune-induced peptide 12;Immune-induced peptide 13;Immune-induced peptide 24	IM10	0	0	#DIV/0!	#DIV/0!
Q8IR01			0	20103000	#DIV/0!	∞
Q8SX89		kuk	0	0	#DIV/0!	#DIV/0!
Q9W4U8			0	19468000	#DIV/0!	∞
Q9VC60			0	0	#DIV/0!	#DIV/0!
X2JG10;X2JFQ1;Q9VWN4			0	18321000	#DIV/0!	∞
Q9VC96		BRWD3	0	0	#DIV/0!	#DIV/0!
Q9VFE6	RRP15-like protein	CG3817	0	0	#DIV/0!	#DIV/0!
A0A0B4JD95;Q59E58;A0A0B4JD57;Q59E59;A0A0B4K7Q4;Q99323-2;Q99323-4;Q99323-1;Q99323	Myosin heavy chain, non-muscle	zip	0	17369000	#DIV/0!	∞
Q9VG06		CG17327-RA	0	0	#DIV/0!	#DIV/0!
Q9VG84	DNA ligase	lig3	0	0	#DIV/0!	#DIV/0!
Q9VGI8	Bloom syndrome protein homolog	Blm	0	0	#DIV/0!	#DIV/0!
Q9V426		vig	0	0	#DIV/0!	#DIV/0!
C1C3E7;G3JX31;G3JX29;G3JX30;G3JX27;G3JX28;A0A0B4KFR8;G3JX32;A0A0B4KER6;A0A0B4KEW3;A0A0B4LGL0;A0A126GUN6;A1ZA47-7;A1ZA47-4;A1ZA47-5;A1ZA47-3;A1ZA47;G3JX25	PDZ and LIM domain protein Zasp	Zasp52	0	16695000	#DIV/0!	∞
Q9VHH8		beag	0	0	#DIV/0!	#DIV/0!
Q9VI56			0	0	#DIV/0!	#DIV/0!
Q9VIF6		CG9253-RA	0	0	#DIV/0!	#DIV/0!
M9MRF2;Q9VMU4	60S ribosomal protein L37a	RpL37A	0	14721000	#DIV/0!	∞
Q9VIT3		msb1l	0	0	#DIV/0!	#DIV/0!
Q9VK58		Pih1D1	0	0	#DIV/0!	#DIV/0!
Q9VL96	Pescadillo homolog	CG4364	0	0	#DIV/0!	#DIV/0!
Q9VND7			0	0	#DIV/0!	#DIV/0!
Q9VNE2	Protein krasavietz	kra	0	0	#DIV/0!	#DIV/0!
G3M3A2;Q06559	40S ribosomal protein S3	RpS3	0	12620000	#DIV/0!	∞
Q9VNM9		Osi9	0	0	#DIV/0!	#DIV/0!
Q9VPH4		kin17	0	0	#DIV/0!	#DIV/0!
Q9VQ35		mRpL48	0	0	#DIV/0!	#DIV/0!
Q9VT60;Q7KUD4		iPLA2-VIA	0	12328000	#DIV/0!	∞
Q9VQZ5		CG15432-RA	0	0	#DIV/0!	#DIV/0!
Q9VRJ4			0	0	#DIV/0!	#DIV/0!
Q9VUB8		endos	0	0	#DIV/0!	#DIV/0!
Q9V6A9	Odorant receptor 49a	Or49a	0	12098000	#DIV/0!	∞
Q9VUR2			0	0	#DIV/0!	#DIV/0!
X2JDU0;P50882	60S ribosomal protein L9	RpL9	0	10882000	#DIV/0!	∞
Q9VVI2	Enhancer of mRNA-decapping protein 3	Edc3	0	0	#DIV/0!	#DIV/0!
X2J969;Q9VVL6	Mediator of RNA polymerase II transcription subunit 19	MED19	0	0	#DIV/0!	#DIV/0!
Q9VWC6		vfl	0	0	#DIV/0!	#DIV/0!
Q9VWZ7		CG6867-RA	0	0	#DIV/0!	#DIV/0!
Q9VXL5			0	0	#DIV/0!	#DIV/0!
Q8SZ23			0	10308000	#DIV/0!	∞
Q9VKR2		CG17118	0	0	#DIV/0!	#DIV/0!
Q9VZ30			0	0	#DIV/0!	#DIV/0!
Q9VZF5	Kinesin-like protein	pav	0	0	#DIV/0!	#DIV/0!
Q9VZT8			0	0	#DIV/0!	#DIV/0!
Q9W062		Mfap1	0	0	#DIV/0!	#DIV/0!
Q6NR22			0	8324000	#DIV/0!	∞
Q8MSW9		U3-55K	0	8082300	#DIV/0!	∞
Q9W1A9	Histone acetyltransferase	enok	0	0	#DIV/0!	#DIV/0!
Q9W1B9		RpL12	0	0	#DIV/0!	#DIV/0!
Q9W1N8		mi	0	0	#DIV/0!	#DIV/0!
Q9VRI0		Hlc	0	0	#DIV/0!	#DIV/0!
Q9W384		dalao	0	0	#DIV/0!	#DIV/0!
Q7JRA5			0	7871300	#DIV/0!	∞
Q9VTR6		prc	0	0	#DIV/0!	#DIV/0!
P08120	Collagen alpha-1(IV) chain	Cg25C	0	7845300	#DIV/0!	∞
Q9W3D1		Caf1-180	0	0	#DIV/0!	#DIV/0!
Q9W3X8			0	0	#DIV/0!	#DIV/0!
Q9VZ02			0	7424100	#DIV/0!	∞
Q9W4J4			0	0	#DIV/0!	#DIV/0!
P21187	Polyadenylate-binding protein	pAbp	26865000	0	#NUM!	#NUM!
H0RNK7;Q9W261	RNA polymerase-associated protein Rtf1	Rtf1-RA;Rtf1	0	7260900	#DIV/0!	∞
Q9VYE3		CG15747-RA	27706000	0	#NUM!	#NUM!
X2JH42;L0MQ04;Q8T4C4;Q05825	ATP synthase subunit beta;ATP synthase subunit beta, mitochondrial	ATPsynbeta;ATPsynbetaL;ATPsyn-beta	0	6888900	#DIV/0!	∞
Q9VWQ6;Q9VWQ3		CG18259-RA	8765500	0	#NUM!	#NUM!
M9PFF9;M9PFG3;M9PF14;M9PF20;M9PFB2;M9PCB7;Q9VTZ0;M9PI44		tral	29919000	0	#NUM!	#NUM!
Q9VZ69;Q8IR99;E1JJM0;Q0KHU2;M9NF14		Imp	8530400	0	#NUM!	#NUM!
A0A0B4KFX5;A0A0B4KGG9;A4V2S3;A0A0B4KHB2;A0A0B4KFT4;A0A0B4KGZ7;O46036-2;O46036	C-terminal-binding protein	CtBP	12905000	0	#NUM!	#NUM!
Q7PLL1;Q8SYL3;L7EEF1;Q7PLL3		eIF-4B	18360000	0	#NUM!	#NUM!
Q9VZ60			0	0	#DIV/0!	#DIV/0!
P13060	Elongation factor 2	EF2	49966000	0	#NUM!	#NUM!
M9PEB0;B7Z0B5;Q8SXX8			0	5829900	#DIV/0!	∞
O61345	Protein penguin	pen	0	5733300	#DIV/0!	∞
Q9VB95		TwdlC	0	5476700	#DIV/0!	∞
Q7JZZ3			0	4896000	#DIV/0!	∞
Q9W363		mxc	0	0	#DIV/0!	#DIV/0!
Q9W394			0	0	#DIV/0!	#DIV/0!
Q9VGA3			0	4432500	#DIV/0!	∞
Q9VGN9	Probable ribosome biogenesis protein RLP24	RpL24-like	0	2767400	#DIV/0!	∞
Q9VTN7			21933000	0	#NUM!	#NUM!
E1JJI5;P54367	Casein kinase I isoform alpha	CkIalpha	0	2553800	#DIV/0!	∞
Q9VVZ4			0	2387800	#DIV/0!	∞
Q9XZ15		Osi6	0	2156800	#DIV/0!	∞
Q9VTZ7			0	1453800	#DIV/0!	∞
Q9W273	Alkaline phosphatase		0	1407900	#DIV/0!	∞
E8NHB1;Q24325	Transcription initiation factor TFIID subunit 2	Taf2	0	1172200	#DIV/0!	∞
Q9VZY0		Non2	0	1085600	#DIV/0!	∞
A0A0B4KHS9;P48461	Serine/threonine-protein phosphatase;Serine/threonine-protein phosphatase alpha-1 isoform	Pp1alpha-96A	0	739710	#DIV/0!	∞
M9MS90;Q9W326		CG42797-RD	187920000	0	#NUM!	#NUM!
Q7JRJ9;A0A0B4LFQ2		Incenp	17670000	0	#NUM!	#NUM!
E1JIP3;Q9VE86;E8NH59	Werner Syndrome-like exonuclease	WRNexo;WRNexo-RB	27139000	0	#NUM!	#NUM!
M9PAY6;M9PDS0;Q9VPM7		CG17078-RA	8843600	0	#NUM!	#NUM!
Q9W1H3		Upf3	13834000	0	#NUM!	#NUM!
M9PFM5;M9PFS6;P25439-2;P25439	ATP-dependent helicase brm	brm	35744000	0	#NUM!	#NUM!
A4V1Y7;Q2PDY2;A4V1Y6;Q2PDY1;M9PFM7;Q08605-2;Q08605-3;Q08605-4;Q08605	Transcription factor GAGA	Trl	15768000	0	#NUM!	#NUM!
P52295	Importin subunit alpha	Pen	24211000	0	#NUM!	#NUM!
Q9VW15	Histone-lysine N-methyltransferase ash1	ash1	20233000	0	#NUM!	#NUM!
Q9VPR5			29899000	0	#NUM!	#NUM!
Q5LJZ2	Histone-lysine N-methyltransferase SETD1	Set1	152490000	0	#NUM!	#NUM!
X2JC82;P02518	Heat shock protein 27	Hsp27	24617000	0	#NUM!	#NUM!
P04052	DNA-directed RNA polymerase II subunit RPB1	RpII215	15581000	0	#NUM!	#NUM!
Q8IH14;O76876		ssx	30879000	0	#NUM!	#NUM!
Q9VBU7;A0A0B4K7J2		Nup358	16143000	0	#NUM!	#NUM!
Q9VEH0;Q960Y8		alt	21266000	0	#NUM!	#NUM!
A0A0B4LGB9;A0A0B4LG88;Q9W255		qkr58E-1	8835400	0	#NUM!	#NUM!
X2JDP6;M9MRG2;Q8T079	Putative oxidoreductase GLYR1 homolog	CG4747	30984000	0	#NUM!	#NUM!
A1ZBT6;Q960E4			35763000	0	#NUM!	#NUM!
M9PI89;M9PFT9;O96433-2;O96433	Cyclin-T	CycT	32619000	0	#NUM!	#NUM!
Q9VEP9			86754000	0	#NUM!	#NUM!
Q8IMI7;Q9VA91	40S ribosomal protein S7	RpS7	44066000	0	#NUM!	#NUM!
Q9VXW2			63456000	0	#NUM!	#NUM!
Q9V4C8-5;Q9V4C8;Q9V4C8-6	Host cell factor;HCF N-terminal chain;HCF C-terminal chain	Hcf	117370000	0	#NUM!	#NUM!
P55828	40S ribosomal protein S20	RpS20	92706000	0	#NUM!	#NUM!
P83949-2;P83949;P83949-3;P83949-4;P83949-5;P83949-6	Homeotic protein ultrabithorax	Ubx	0	109080000	#DIV/0!	∞
Q9VJI6;X2JED0;A8DZ09;M9PG25;M9PBC6			0	6518400	#DIV/0!	∞
Q27268;M9PC90	ATP-dependent RNA helicase WM6	Hel25E	0	17257000	#DIV/0!	∞
E1JGN7;A1ZBW1;A1ZBW0;A1ZBW4;A1ZBW3		bl	0	14258000	#DIV/0!	∞
M9NFR5;Q95RE4		yps	0	43978000	#DIV/0!	∞
Q9VAF3;Q7JRK6		CG7824-RC	0	57323000	#DIV/0!	∞
Q9VGG3;Q86B99		CG14732	0	40415000	#DIV/0!	∞
Q9VXE5	Serine/threonine-protein kinase PAK mbt	mbt	0	24851000	#DIV/0!	∞
A8DZ29;O61380		eIF4G	0	51343000	#DIV/0!	∞
Q9W4J3			40556000	132440000	3.26561	3.26561
E2QD64;Q7K4H4	Bifunctional lysine-specific demethylase and histidyl-hydroxylase NO66	CG2982	15130000	41293000	2.72921	2.72921
Q9W4U4		CG14423-RA	285100000	659620000	2.31364	2.31364
Q9VTR8;M9PF73			195420000	425810000	2.17895	2.17895
Q9VMG7		Muc26B	532370000	1063900000	1.99842	1.99842
Q7K5M0		scaf	72131000	137320000	1.90376	1.90376
Q9VSY0		Cpr67B	154780000	283640000	1.83254	1.83254
Q9VLL8		Peritrophin-15a	60099000	108540000	1.80602	1.80602
A1Z8Q0		TwdlBeta	149780000	268460000	1.79236	1.79236
A0A0B4KFD9			168240000	296720000	1.76367	1.76367
Q9VL91		zf30C	28080000	42862000	1.52642	1.52642
Q9VWP5;R9PY26			257030000	382730000	1.48905	1.48905
Q9VGA4		MBD-R2	46265000	67680000	1.46288	1.46288
X2JC35;P49630	60S ribosomal protein L36	RpL36	14071000	19971000	1.4193	1.4193
Q9W4U6		CG14421-RA	190540000	507550000	1.41346	1.41346
A0A0B4LHL1;Q9VC50;Q8IMV7		CG13627-RB	18495000	23446000	1.26769	1.26769
P04359;P04359-2	60S ribosomal protein L32	RpL32	29558000	36772000	1.24406	1.24406
M9MSM4;Q7KTV5;M9PFZ1;Q9VNX6		Nopp140	19647000	24010000	1.22207	1.22207
Q8SWS3			40706000	49594000	1.21835	1.21835
Q8SZM2			24493000	29540000	1.20606	1.20606
Q9VBE2;Q8I0N3;Q9VBD9;Q9VBE0;Q9VBD5		TwdlM;TwdlL;TwdlB;TwdlN	30958000	36951000	1.19358	1.19358
P54362;M9PJM7;M9PHJ5	AP-3 complex subunit delta	g	231040000	510430000	1.14357	1.14357
A0A0B4K7Y7;Q9VAW5;A0A0B4K6K9;Q9VAW5-1	La-related protein 1	larp	81494000	169460000	1.05618	1.05618
O97064		Ccp84Ag	14757000	15563000	1.05462	1.05462
Q9VJZ1		CG9302-RA	26806000	53060000	0.985069	0.985069
C7LA75;P11147	Heat shock 70 kDa protein cognate 4	Hsc70-4-RA;Hsc70-4	32485000	64139000	0.981428	0.981428
A0A0B4JD46;Q8T8R1	CCHC-type zinc finger protein CG3800	CG3800	140030000	276160000	0.979768	0.979768
A0A0B4LFE2;A1Z9Z1;Q7K0W0;A0A0B4LFF7;D3DMX8		CG8079-RB	195470000	191470000	0.979537	0.979537
E1JHA4;P48809	Heterogeneous nuclear ribonucleoprotein 27C	Hrb27C	37513000	73804000	0.976308	0.976308
M9NEQ9;Q9VWG3	40S ribosomal protein S10b	RpS10b	21826000	42398000	0.957948	0.957948
Q9VZF9		Cpr64Ad	12049000	11350000	0.941987	0.941987
Q8IR57			25731000	24155000	0.938751	0.938751
Q0E9E2;Q7KN97	Pyruvate carboxylase	PCB	11381000000	21528000000	0.919587	0.919587
Q7K0X3			16807000	15416000	0.917237	0.917237
Q9VVU2		RpL26	86992000	78282000	0.899876	0.899876
Q9VU43		SRm160	6221300000	11563000000	0.894228	0.894228
Q9W3W6			33467000	29162000	0.871366	0.871366
Q9VG78;A0A0B4K6G3		pps	105170000	190000000	0.853276	0.853276
M9PG47;P13008	40S ribosomal protein S26	RpS26	13718000000	24730000000	0.850192	0.850192
Q8T6B9;A4V193;Q8T6B9-2	Poly(U)-binding-splicing factor half pint	pUf68	1751300000	3154200000	0.848848	0.848848
A1ZA92	Polynucleotide 5-hydroxyl-kinase NOL9	CG8414	34966000	29387000	0.840445	0.840445
P15357;Q7JYK1;Q9W418;A4V1F9;P18101;P0CG69	Ubiquitin-40S ribosomal protein S27a;Ubiquitin;40S ribosomal protein S27a;Ubiquitin-60S ribosomal protein L40;Ubiquitin;60S ribosomal protein L40;Polyubiquitin;Ubiquitin	RpS27A;RpL40;Ubi-p5E;Ubi-p63E	3423400000	6094700000	0.832125	0.832125
Q4AB57;P84051	Histone H2A	His2A:CG33859;His2A	48179000000	84887000000	0.817139	0.817139
Q9VVK8			24906000	20309000	0.815426	0.815426
X2JE06;Q9VJY6	60S ribosomal protein L24	RpL24	1181100000	2048200000	0.794225	0.794225
A8JV18;Q9VXE6	Nuclear pore complex protein Nup153	Nup153	12199000	9472300	0.776482	0.776482
M9NDM4;Q9V3J8	Protein will die slowly	wds	16456000	28107000	0.772316	0.772316
Q9W526		EG:67A9.2	1579100000	2691700000	0.769415	0.769415
Q9VC94			10992000	18593000	0.758306	0.758306
Q9VCD4;Q4V5H0			1492100000	2509900000	0.750286	0.750286
Q9VNG4;Q7KTT0		Xe7	162320000	272140000	0.745508	0.745508
Q9VC54			2063300000	3446300000	0.740095	0.740095
Q9VJ19		RpL30	17940000	13142000	0.732553	0.732553
A0A0B4LH25;Q9W2K4;A8DYK5			103570000	170530000	0.719419	0.719419
A1Z784;Q7JV23;A8DY67		ACC	945360000	1540100000	0.704088	0.704088
Q9VL71		Srp54	286100000000	463980000000	0.697543	0.697543
A1ZBV0			17157000	27801000	0.696339	0.696339
Q9VZF4	F-box/WD repeat-containing protein 7	ago	55858000	90440000	0.695197	0.695197
Q9VD66		fit	285860000	460910000	0.689176	0.689176
A0A0B4KHJ7;Q9Y0I1	NuA4 complex subunit EAF3 homolog	MRG15	58821000	40415000	0.687085	0.687085
P55841	60S ribosomal protein L14	RpL14	825730000	1322400000	0.679417	0.679417
A0A0B4K6N1;Q8MLY8	40S ribosomal protein S8	RpS8	41514000000	66377000000	0.677085	0.677085
A1Z9L3		pea	1689900000	2695900000	0.673829	0.673829
Q9VN21		lost	126470000	201640000	0.672987	0.672987
P55830;P55830-2	40S ribosomal protein S3a	RpS3A	259010000	407250000	0.652907	0.652907
A4V1N9;A4V1N8;P35416;P35415	Paramyosin, short form;Paramyosin, long form	Prm	37054000	23858000	0.643871	0.643871
X2JIQ5;Q9W3W8	60S ribosomal protein L17	RpL17	194900000	303410000	0.638535	0.638535
A1Z830			62595000	39930000	0.63791	0.63791
Q9VVT4			345430000	536950000	0.636394	0.636394
M9PE74;Q9W2U7		nocte	25162000	38010000	0.595132	0.595132
A0A0C4DHG5;P26686-3;P26686-2;P26686-5;P26686;P26686-7	Serine-arginine protein 55	B52	1644200000	2470300000	0.5873	0.5873
C6TP87;P08736	Elongation factor 1-alpha;Elongation factor 1-alpha 1	Ef1alpha48D-RA;Ef1alpha48D	325730000	488140000	0.583618	0.583618
Q9VLT7		RpL36A	53210000000	79733000000	0.58348	0.58348
Q9V3C0	ATP-dependent RNA helicase abstrakt	abs	200620000	297880000	0.570266	0.570266
Q9VL75		Bka	470320000	697450000	0.568447	0.568447
Q9VQK5			201960000	298930000	0.565738	0.565738
X2JCS6;P46223	60S ribosomal protein L7a	RpL7A	137600000	76000000	0.552326	0.552326
Q7YZA2	Uncharacterized protein CG7065	CG7065	153840000	225210000	0.54984	0.54984
Q9W0S5		miple1	61008000	89060000	0.545779	0.545779
Q94546	Another transcription unit protein	Atu	65574000	94517000	0.52745	0.52745
Q9V9T5;Q8I0S9			105720000	150930000	0.513631	0.513631
Q9VYW4			12183000	17377000	0.51231	0.51231
Q9VJ87	Pre-mRNA-splicing factor CWC22 homolog	ncm	8978900000	12731000000	0.503735	0.503735
E1JJ68;C7LAE4;P19109-3;P19109-4;P19109-2;P19109;A0A0B4K624;A0A0B4K6A3;A0A0B4K6K1;A0A0B4K6T7	ATP-dependent RNA helicase p62	Rm62;Rm62-RE	867890000	1226500000	0.498963	0.498963
Q8IQW6;Q0KHQ5-2;M9PHK2;Q0KHQ5		Tao	91712000	128120000	0.482313	0.482313
Q9VZC8			509100000	710950000	0.481799	0.481799
M9PC85;Q9V3V0		x16	690070000	952560000	0.465067	0.465067
Q7K5N4	Ubiquitin carboxyl-terminal hydrolase calypso	calypso	193020000	266180000	0.463652	0.463652
Q9V9T4		Acf1	46643000	64143000	0.459631	0.459631
Q9VBU9	40S ribosomal protein S27	RpS27	177370000	242500000	0.451223	0.451223
E1JGV6;O44081;A0A0B4K8B2;O44081-2	H/ACA ribonucleoprotein complex subunit 4	Nop60B	129230000	174730000	0.435186	0.435186
Q960E9			1584200000	2140500000	0.434193	0.434193
Q9VP57		pzg	82560000	35757000	0.433103	0.433103
Q9VNB9		RpL35A	562890000	758440000	0.430182	0.430182
P48159	60S ribosomal protein L23	RpL23	36090000	48622000	0.43001	0.43001
Q9W3Z5			1117900000	1491500000	0.415973	0.415973
Q7YZ99;Q9W0B0			130250000000	173490000000	0.413569	0.413569
Q9V468;Q9V468-2	Zinc finger matrin-type protein CG9776	CG9776	9557400000	12713000000	0.411614	0.411614
M9PE02;E1JJJ8;M9PGM8;M9PJC7;P13709-2;P13709	Homeotic protein female sterile	fs(1)h	46125000	61315000	0.410691	0.410691
Q9VHB0			55760000	72859000	0.385877	0.385877
A0A0B4KHX2;Q3LHL9;Q3LHL9-3	Protein winged eye	wge	70707000	92289000	0.384306	0.384306
A0A0B4KI71;Q8IMF5;P23226-2;P23226-3;P23226	205 kDa microtubule-associated protein	Map205	275520000	357070000	0.37405	0.37405
Q7KV89;Q7KV88;Q7KV90;M9PBJ7;M9PH19;Q9W002		msn	69364000	88460000	0.350838	0.350838
Q9VEJ1		SF1	9014900000	11496000000	0.350749	0.350749
X2JD89;Q7KQP6;L0MN91;D1YSG0;L0MPZ1		bt	19532000	6841000	0.350246	0.350246
X2JEX8;P06607	Vitellogenin-3	Yp3	3428300000	4308200000	0.329592	0.329592
M9PB84;P31009	40S ribosomal protein S2	RpS2	25922000	32525000	0.327372	0.327372
Q24368	Chromatin-remodeling complex ATPase chain Iswi	Iswi	38023000	47611000	0.324423	0.324423
X2JD55;P02843	Vitellogenin-1	Yp1	5993700000	7426400000	0.309216	0.309216
M9PIM0;O61231	60S ribosomal protein L10	RpL10	951710000	1178700000	0.308603	0.308603
A0A0B4K6S1;A0A0B4K6F4;Q8SZN9;E0R905;Q7KSP5;A0A0B4KGA3		l(3)neo38;l(3)neo38-RA	105590000	130300000	0.303364	0.303364
Q7JR58			46272000	57080000	0.302846	0.302846
A0A0B4JDC3;Q9VGU5	Tetratricopeptide repeat protein 14 homolog	CG6621	566560000	693170000	0.29098	0.29098
Q9VQF5		Cwc25	9034400000	11010000000	0.285314	0.285314
Q9W499		RpL35	45577000	55406000	0.281736	0.281736
Q9VB74	UPF0396 protein CG6066	CG6066	47445000000	57553000000	0.278635	0.278635
Q8MZI3;Q7KU78			15618000	18711000	0.260677	0.260677
M9PH59;Q9VXX8	Ribosomal protein L37;Probable 60S ribosomal protein L37-A	RpL37a	49664000000	59394000000	0.258117	0.258117
Q9VM49		Caper	7012200000	8370400000	0.255429	0.255429
Q9W2H9			8783100	10397000	0.243365	0.243365
Q95WY3		Nop56	56215000	66325000	0.238598	0.238598
O16810	Origin recognition complex subunit 1	Orc1	24914000	29361000	0.236944	0.236944
Q9VN39			9610000000	11314000000	0.235501	0.235501
Q8IMM6;A0A0B4KHZ9;Q9VAY4		CG5514-RA	25356000	29471000	0.216969	0.216969
X2JEW2;Q9VYA7	RRP12-like protein	CG2691	650170000	751070000	0.20813	0.20813
Q9V4D4		bip2	151740000	175230000	0.207648	0.207648
Q9W5Q1			63909000	73476000	0.201254	0.201254
Q9VNE0			1905400000	2182200000	0.195689	0.195689
Q0E9B6;A1Z8U9	40S ribosomal protein S11	RpS11	110200000	125830000	0.191352	0.191352
Q7KVQ0	Probable H/ACA ribonucleoprotein complex subunit 1	CG4038	43571000	49712000	0.190226	0.190226
Q9VMM7		CG11030-RA	137660000	156720000	0.18708	0.18708
X2JCX8;P14130	40S ribosomal protein S14	RpS14b;RpS14a	434130000	492970000	0.183373	0.183373
Q9VDL2;Q86BR8		TFAM	31636000	35830000	0.179601	0.179601
Q9VAW1		Moca-cyp	2439200000	2759000000	0.177737	0.177737
A0A0B4LFF9		Inr-a	224510000	252880000	0.171673	0.171673
P02283	Histone H2B	His2B	150160000000	167420000000	0.156971	0.156971
A0A0B4LFD9;Q8T3U2	40S ribosomal protein S23	RpS23	256920000	285510000	0.152222	0.152222
A4V3J9;P49762-2;B7Z0R6;P49762-3;Q0KI03;A0A0B4K7Z3;Q8IML9;A8JRF7;A0A0B4K6R9;Q86B72;A0A0C4DHG9;Q86B73;P49762	Serine/threonine-protein kinase Doa	Doa	5544100000	6155600000	0.150946	0.150946
Q9VFT4		rin	37762000	41850000	0.148292	0.148292
Q9VUS0			31121000	34327000	0.141455	0.141455
Q9VRM6		l(3)psg2	686460000	754250000	0.135867	0.135867
X2JB25;P02844	Vitellogenin-2	Yp2	8808600000	9637500000	0.129746	0.129746
A0A0B4KGU4;Q9VHP0	ATP-dependent RNA helicase bel	bel	315420000	343120000	0.121439	0.121439
Q9VLS0			31280000	33950000	0.118171	0.118171
P45975	Histone-lysine N-methyltransferase Su(var)3-9	Su(var)3-9	21254000	23020000	0.115153	0.115153
Q03427;A0A0B4KFY9	Lamin-C	LamC	167450000	180650000	0.109467	0.109467
Q9VUA0	G patch domain-containing protein 1 homolog	CG8833	17513000000	18888000000	0.109044	0.109044
Q8MSC4		BigH1	11709000000	12618000000	0.107865	0.107865
M9PBH8;Q8IRH5-2;Q8IRH5	Zinc finger protein CG2199	CG2199	176980000	190210000	0.104007	0.104007
M9PHM6;Q9VS34	60S ribosomal protein L18	RpL18	1204900000	1293900000	0.102813	0.102813
A0A0B4LHF7;Q9VD51	Probable ATP-dependent RNA helicase pitchoune	pit	35997000	38558000	0.0991535	0.0991535
Q9VES0		CG10324-RA	11348000000	12030000000	0.0841986	0.0841986
Q9W3R9;X2JE07		CG1677-RA	33938000	35708000	0.0733458	0.0733458
Q9U3V9	Protein xmas-2	xmas-2	215850000	226520000	0.0696093	0.0696093
P34739	Transcription termination factor 2	lds	62605000	65312000	0.0610702	0.0610702
Q6NQY9			17061000	17566000	0.0420835	0.0420835
Q9W2N6			287180000	295440000	0.0409099	0.0409099
M9MRC9;P41092	60S ribosomal protein L27a	RpL27A	567620000	583360000	0.039461	0.039461
Q7K1H5			3060700000	3145300000	0.039336	0.039336
A8E6M1;A1ZBB4;E1JGL8			58367000	59913000	0.0377162	0.0377162
Q9XYZ6			1693600000	1736400000	0.0360062	0.0360062
Q9VVU4			1911400000	1949800000	0.0286964	0.0286964
Q9VHC7		rump	21242000	21650000	0.0274474	0.0274474
Q9W1I6		ytr	74680000000	75761000000	0.0207334	0.0207334
Q9VXU3			199530000	200120000	0.00425968	0.00425968
A0A0B4K6W1;P08970	Protein suppressor of hairy wing	su(Hw)	10274000	0	0	0
A0A0B4LFX4;A0A0B4LG23;Q9V8R9-6;Q9V8R9-3;Q9V8R9-2;Q9V8R9-4;Q9V8R9;Q9V8R9-5	Protein 4.1 homolog	cora	29475000	0	0	0
Q8INN5;A0A126GUR5;Q8INN7;Q9VH92;A0A0B4LGY0;Q8INN6;A0A0B4LGZ0;Q9VH91;E1JIH1;A0A0B4LI11;A0A0B4LGY1;E1JIH2;E1JIH3		Unc-115b;Unc-115a	13656000	0	0	0
E1JH59;A1Z9E2-2;A1Z9E2	Protein lin-54 homolog	mip120	113610000	0	0	0
C0MJA0;Q05783	High mobility group protein D	HmgD	12499000	0	0	0
F0JAG2;Q9VUY6;Q86BI3		Zn72D	7621400	0	0	0
M9MRD4;M9PC84;M9MRD1;M9PCM8;M9MRF5;M9MRD6		Msp300	22630000	0	0	0
M9NEK4;M9NGI1;Q9VXG6	Phospholipid-transporting ATPase		7439200	0	0	0
M9PGV3;M9PHA3;Q9W3U8;M9PJA1;M9PGK3		CG4564	25269000	0	0	0
M9PH94;Q27294	RNA-binding protein cabeza	caz	41895000	0	0	0
M9PHZ6;Q9VWW0-2;Q9VWW0-3;Q9VWW0;M9PHW9;Q9VWW0-5;Q9VWW0-4	Cyclic AMP response element-binding protein B	CrebB	113620000	0	0	0
P05661-4;P05661-19			3052200	0	0	0
P17704	40S ribosomal protein S17	RpS17	12902000	0	0	0
P18432	Myosin regulatory light chain 2	Mlc2	29956000	0	0	0
P35600	Replication factor C subunit 1	Gnf1	19936000	0	0	0
P41094	40S ribosomal protein S18	RpS18	4580100	0	0	0
Q24478	Centrosome-associated zinc finger protein CP190	Cp190	59004000	0	0	0
Q59E33		scaf6	16498000	0	0	0
Q7K0D8		Nup50	31752000	0	0	0
Q86BS3		Chro	204550000	0	0	0
Q8SY39		CG6994	8566000	0	0	0
Q9V3M2			632140	0	0	0
Q9VAG5		ca	124820000	0	0	0
Q9VBB3		IntS12	13844000	0	0	0
Q9VCH5;B8A421		Nup98-96;Nup98-RA	47207000	0	0	0
Q9VFV9		Droj2	3529900	0	0	0
Q9VHC8			6093300	0	0	0
Q9VID9			23569000	0	0	0
Q9VLK1			5602600	0	0	0
Q9VT00		Jarid2	48120000	0	0	0
Q9VTE6			51891000	0	0	0
Q9VUH8		Tdrd3	11624000	0	0	0
Q9VUL6			7707000	0	0	0
Q9VWD4	Probable RNA-binding protein CG14230	CG14230	2024400	0	0	0
Q9VWF8			14496000	0	0	0
Q9W0R0		Cdc5	8404500	0	0	0
X2JD07;Q9W3C1	Polycomb protein l(1)G0020	l(1)G0020	19798000	0	0	0
Q9W3K3			11090000	0	0	0
Q9VL63	UPF0430 protein CG31712	CG31712	18676000000	18618000000	-0.00448739	-0.00448739
Q9V3E7		Ref1	139740000	139290000	-0.00465336	-0.00465336
Q9VHC0		RnpS1	175690000	174650000	-0.00856544	-0.00856544
A0A0B4KFB8;A0A0B4LGR1;Q9VI14		CG15187	737490000	732150000	-0.0104842	-0.0104842
Q4AB54;P02255;Q4ABD8;Q4AB94	Histone H1	His1:CG33861;His1;His1:CG33807;His1:CG33834	158900000000	156910000000	-0.0181818	-0.0181818
Q9VVI1			74365000	73360000	-0.0196301	-0.0196301
A0A0B4KFZ9;P84040	Histone H4	His4r;His4	2829300000	2789800000	-0.0202835	-0.0202835
M9PG50;Q9VP22	Cyclin-dependent kinase 12	Cdk12	1311900000	1285100000	-0.0297771	-0.0297771
M9PC89;P17133	U1 small nuclear ribonucleoprotein 70 kDa	snRNP-U1-70K	6491300000	6353200000	-0.031024	-0.031024
Q9VH00			50812000	49574000	-0.0355856	-0.0355856
Q0E965;A1ZA05;A0A0B4KF69		SRPK	363000000	353790000	-0.0370763	-0.0370763
O16797	60S ribosomal protein L3	RpL3	561130000	546130000	-0.0390906	-0.0390906
Q9VYE9		CG1622-RA	5059800000	4891500000	-0.0488034	-0.0488034
E2QCP0;P84249;P02299	Histone H3;Histone H3.3	His3.3A;His3	11302000000	10921000000	-0.0494731	-0.0494731
Q9W1V3	rRNA 2-O-methyltransferase fibrillarin	Fib	159320000	153910000	-0.0498404	-0.0498404
Q02427-1;Q02427;Q9VYD8;M9MS48	RNA-binding protein 1	Rbp1;Rbp1-like	211080000	203720000	-0.0512023	-0.0512023
Q9VJ12		Acn	486430000	465210000	-0.0643501	-0.0643501
Q8MT06	Guanine nucleotide-binding protein-like 3 homolog	Ns1	22528000000	21262000000	-0.0834419	-0.0834419
Q9VCP0;Q9VCP0-2	Transcription elongation factor B polypeptide 3	EloA	473410000	445470000	-0.0877619	-0.0877619
O18373	Selenide, water dikinase	SelD	16674000	15623000	-0.0939287	-0.0939287
X2J950;Q03334	40S ribosomal protein S13	RpS13	19526000	18292000	-0.0941836	-0.0941836
Q9VHE5;Q9VBH8		RpL34b;RpL34a	42840000000	39544000000	-0.1155	-0.1155
Q9VT61			375220000	345150000	-0.120513	-0.120513
Q9VZE6	Ribosome biogenesis protein BRX1 homolog	CG11583	153320000	140880000	-0.122079	-0.122079
Q9VKD8;Q95TU2			5301100000	4821900000	-0.13669	-0.13669
Q9VXK5	Putative rRNA methyltransferase		26767000000	24336000000	-0.137363	-0.137363
X2JGM9;P41042	40S ribosomal protein S4	RpS4	120510000	108980000	-0.145089	-0.145089
P29327;Q95TP9	40S ribosomal protein S6	RpS6	7103600000	6417000000	-0.146651	-0.146651
X2J5G6;P32100	60S ribosomal protein L7	RpL7	331290000	297400000	-0.15569	-0.15569
X2JGG6;P02517	Heat shock protein 26	Hsp26	20734000	18605000	-0.156308	-0.156308
D3PFF6;Q9VPC0	Serine/threonine-protein kinase PITSLRE	Pitslre	44191000	39591000	-0.15858	-0.15858
Q9VUV9	Putative U5 small nuclear ribonucleoprotein 200 kDa helicase	l(3)72Ab	9061000	8071100	-0.166905	-0.166905
P50887	60S ribosomal protein L22	RpL22	4781500000	4257800000	-0.167355	-0.167355
A1Z987		Cap-G	168980000	149640000	-0.175357	-0.175357
Q8MLV1-2;Q8MLV1	Lamin-B receptor	LBR	67512000	59461000	-0.1832	-0.1832
P36241	60S ribosomal protein L19	RpL19	41746000	36538000	-0.19224	-0.19224
Q9VTE2	Protein suppressor of underreplication	SuUR	185410000	162210000	-0.192856	-0.192856
P48588	40S ribosomal protein S25	RpS25	197350000	172160000	-0.197007	-0.197007
A0A0B4KFN9;B3LF78;A0A126GUS7;A0A0B4K618;Q9NFU0-3;Q9NFU0-2;Q9NFU0;A0A0B4KGP6;Q9NFU0-4	Fragile X mental retardation syndrome-related protein 1	Fmr1	43940000	38256000	-0.199849	-0.199849
Q9VFF2		CG33332-RA	242740000	210070000	-0.208542	-0.208542
Q9VLX2			494480000	423680000	-0.222937	-0.222937
Q9VIZ3		l(2)37Cb	21589000	18295000	-0.238847	-0.238847
Q9VN31		Fip1	632960000	535790000	-0.240447	-0.240447
M9NH51;M9NDZ4;M9NF89;Q24562	Splicing factor U2AF 50 kDa subunit	U2af50	41183000	34844000	-0.241139	-0.241139
M9NE89;P08928	Lamin Dm0	Lam	616720000	519670000	-0.24702	-0.24702
A0A0B4K7G4;P13469	DNA-binding protein modulo	mod	215830000	181610000	-0.249052	-0.249052
Q9V3Y5		BcDNA.LD23634	115580000	96493000	-0.260396	-0.260396
Q9XZ21		snama	31116000000	25700000000	-0.275888	-0.275888
M9NG39;P41073-3;P41073	Zinc finger protein on ecdysone puffs	Pep	43007000	35481000	-0.277525	-0.277525
X2JG50;Q9VWE6	Protein ELYS homolog	CG14215	70251000	57452000	-0.290162	-0.290162
M9ND95;P05661-22;P05661-17;P05661-26;P05661-25;P05661-24;E1JHJ5;E1JHJ4;P05661-3;P05661-21;P05661-2;M9NEP1		Mhc	1075400000	879080000	-0.290807	-0.290807
P25171	Regulator of chromosome condensation	Rcc1	457080000	371500000	-0.299084	-0.299084
P15348	DNA topoisomerase 2	Top2	490120000	398250000	-0.299461	-0.299461
Q9VI82	Nucleolar complex protein 3 homolog	CG1234	847460000	682570000	-0.312168	-0.312168
A0A0B4KH25;P08985	Histone H2A;Histone H2A.v	His2Av	232920000	186930000	-0.317336	-0.317336
Q9VM69		nop5	89878000	72015000	-0.319671	-0.319671
Q9VUB5		upSET	60062000	48030000	-0.322517	-0.322517
Q9VQZ8			142380000	113050000	-0.332786	-0.332786
Q9VQK7			102000000	80815000	-0.335874	-0.335874
Q05344	FACT complex subunit Ssrp1	Ssrp	96451000	76116000	-0.341596	-0.341596
M9PIA6;E1JI46;Q59E34;O97159	Chromodomain-helicase-DNA-binding protein Mi-2 homolog	Mi-2	230930000	182090000	-0.342804	-0.342804
Q7JQN4		Rs1	9919800000	7791400000	-0.348428	-0.348428
Q9W1N1;Q95RQ8		pita	29712000	23135000	-0.360969	-0.360969
Q7K2B0	Ribosomal RNA-processing protein 8	CG7137	102770000	79717000	-0.36646	-0.36646
Q9VCY1			1552700000	1199800000	-0.371985	-0.371985
P09180	60S ribosomal protein L4	RpL4	77171000	59307000	-0.379856	-0.379856
Q9VR99	Cactin	cactin	1710800000	1303800000	-0.391949	-0.391949
A4V3J6;A4V3J5;P07909-3;P07909-4;P07909-2;P07909	Heterogeneous nuclear ribonucleoprotein A1	Hrb98DE	56825000	42988000	-0.402592	-0.402592
Q9VUQ5;Q9VUQ5-2	Protein argonaute-2	AGO2	201920000	151100000	-0.41828	-0.41828
Q9VQ40			1717900000	1271900000	-0.433661	-0.433661
Q8SWS7		vito	1580700000	1168700000	-0.435659	-0.435659
X2JFW6;Q9VX35			908600000	669980000	-0.439527	-0.439527
P12297	Protein suppressor of white apricot	su(w[a])	6171400000	4519300000	-0.449498	-0.449498
Q8IMV6		Saf-B	257830000	188380000	-0.452774	-0.452774
Q9Y145;X2JAG8;X2JG22;M9PGI7		BcDNA.GH04978	1128800000	821940000	-0.457685	-0.457685
Q9VBN5	60S ribosomal protein L27	RpL27	223350000	161220000	-0.470276	-0.470276
B7Z0I8			81432000	58722000	-0.471695	-0.471695
Q9VF92;A0A0B4KG69		ear	125100000	89818000	-0.478005	-0.478005
M9NDX3;Q494M1;P30189;Q8IR39;X2JKD2	DNA topoisomerase 1	Top1	4325500000	3051200000	-0.50349	-0.50349
Q960N6;M9PHL2;Q9VYY7		HP5	180550000	126230000	-0.516344	-0.516344
Q9V9W2;Q9V9W3		RpL6	17344000000	12062000000	-0.523968	-0.523968
A4V3G8;Q7KRY6	Nucleosomal histone kinase 1	ball	339470000	235430000	-0.527986	-0.527986
P54397	39 kDa FK506-binding nuclear protein	FK506-bp1	1991800000	1381200000	-0.528151	-0.528151
Q9VEB3	Ribosome production factor 2 homolog	CG7993	656540000	447030000	-0.554511	-0.554511
Q8INM3-2;Q8INM3	Protein slender lobes	sle	842410000	567050000	-0.571047	-0.571047
M9PFF0;P41126	60S ribosomal protein L13	RpL13	31385000	21106000	-0.572422	-0.572422
P27864;B7YZZ9	Recombination repair protein 1	Rrp1	361820000	241360000	-0.584086	-0.584086
Q4ABE3		His1:CG33801	157100000	103520000	-0.601774	-0.601774
A1Z909		CG8545-RA	1190100000	781410000	-0.606931	-0.606931
A8Y560;O17445	Ribosomal protein L15;60S ribosomal protein L15	RpL15	3056700000	1995000000	-0.615586	-0.615586
Q9W0A8		RpL23A	21151000000	13770000000	-0.619197	-0.619197
Q7KMI3		BcDNA.LD23371	133040000	85745000	-0.633736	-0.633736
Q2PDP6		CG12877-RC	108790000	69758000	-0.641115	-0.641115
Q8I937			253760000	162580000	-0.642315	-0.642315
Q9VDS6	Surfeit locus protein 6 homolog	Surf6	8469900000	5380800000	-0.654524	-0.654524
H0RNN8;Q9VLK2	Ribosomal L1 domain-containing protein CG13096	CG13096-RA;CG13096	3119000000	1959900000	-0.670304	-0.670304
Q9V3G1	60S ribosomal protein L8	RpL8	399770000	250950000	-0.67177	-0.67177
X2JKF2;Q9VXT5	CWF19-like protein 2 homolog	CG9213	48517000	30229000	-0.682557	-0.682557
Q9V9Z9	Probable rRNA-processing protein EBP2 homolog	CG1542	991200000	594070000	-0.738543	-0.738543
O76994		Ip259	215600000	128900000	-0.742105	-0.742105
Q9VDH8		RpS30	10201000000	6027200000	-0.759151	-0.759151
Q7KU01;Q9VPU9		PNUTS	86694000	50619000	-0.776253	-0.776253
Q9VTP4	60S ribosomal protein L10a-2	RpL10Ab	25110000	14639000	-0.778445	-0.778445
P05205	Heterochromatin protein 1	Su(var)205	651670000	379470000	-0.780156	-0.780156
Q9W3C2	Uncharacterized protein CG1785	CG1785	53744000	30755000	-0.805283	-0.805283
Q9VK59			297420000	169070000	-0.814881	-0.814881
Q9VJ74			2930700000	1630800000	-0.845665	-0.845665
Q8IRG6;Q8IRG6-2	FACT complex subunit spt16	dre4	5965900000	3270900000	-0.867052	-0.867052
Q9VT38			234410000	126610000	-0.888643	-0.888643
Q9VJG2			221050000	119110000	-0.892078	-0.892078
X2JFR1;Q8IR16;Q04047-2;Q04047	Protein no-on-transient A	nonA	57623000	28605000	-1.01038	-1.01038
Q9W061;A2VEF9;Q95RC8		mu2	294050000	145690000	-1.01316	-1.01316
Q9W229	40S ribosomal protein S24	RpS24	1208900000	585870000	-1.04504	-1.04504
A4V2K7;P22058	Chromosomal protein D1	D1	1037000000	488970000	-1.0846	-1.0846
Q9VDE5	Protein Peter pan	ppan	3444200000	1620700000	-1.08755	-1.08755
Q9W124			86381000	40307000	-1.09968	-1.09968
Q8IQ71;M9MRW0;M9PEI6		dikar	95066000	41976000	-1.17936	-1.17936
X2JEU3;Q9VZ00		CG1737-RA	86724000	37770000	-1.19919	-1.19919
X2JCP8;P10987;P02572;A0A0B4LH50;P83967;P10981;M9PFZ6;P02574	Actin-5C;Actin-42A;Actin, indirect flight muscle;Actin-87E;Actin, larval muscle	Act5C;Act42A;Act87E;Act88F;Act79B	845340000	347400000	-1.28293	-1.28293
Q9V3H9		Nab2	260810000	94786000	-1.46025	-1.46025
Q9VHI1		hyx	26294000	4790400	-2.45652	-2.45652
P20240	Otefin	Ote	895290000	75818000	-3.56174	-3.56174
