# Supplementary material for: Multi-level and lineage-specific interactomes of the Hox transcription factor Ubx contribute to its functional specificity
Source: Nat Commun. 2020 Mar 13;11:1388. doi: 10.1038/s41467-020-15223-x (PMC7069958; doi:10.1038/s41467-020-15223-x)
Supplement: Supplementary file 31 — Supplementary Data 28 [file 41467_2020_15223_MOESM31_ESM.xlsx]

## Sheet: N51AvsGFP
REPLICATE 1			REPLICATE 2			REPLICATE 3			REPLICATE 4			Ranking	Names	total	elements	Converted ID
PROTEIN ID	NAME		PROTEIN ID	NAME		PROTEIN ID	NAME		PROTEIN ID	NAME			R1 R2 R3 R4	2	Q8IH14	ssx
Q9W0A8	RpL23A		Q9VV52	RAF2		M9PB84	RpS2		Q9VJL9	BG:DS02740.2					P83949-2	Ubx
Q8IH14	ssx		A0A0B4KFD9	CG43666		A0A0B4KFD9	CG43666		M9PI58	stwl			R1 R2 R3	14	A1ZBV0	CG13427
M9PI89	CycT		M9PC89	snRNP-U1-70K		M9PC89	snRNP-U1-70K		Q9VIF0	CG9246					Q9VL71	Srp54
Q9VIV2	swm		E1JH59	mip120		E1JH59	mip120		Q9VQK7	Sf3b2					Q8IQU7	825-Oak
Q7KM15	bic		O97061	Ccp84Ad		A1Z9S6	Su(var)2-HP2		Q9W3L0	CG1571-RA					Q9VQF5	Cwc25
Q9W1B9	RpL12		O97062	Ccp84Ae		M9PG09	CG11370		O01666	ATPsyn-gamma					O97062	Ccp84Ae
A0A0B4KG40	CG42795		P18169	2001-12-01		O97062	Ccp84Ae		Q9VKX2	Mdh1					Q9VZF9	Cpr64Ad
E1JGQ3	Glycogenin		M9PCA1	Vm26Aa		M9PCA1	Vm26Aa		A4V2B8	CkIIalpha					O97064	Ccp84Ag
A0A0B4K652	RpII15		M9PIM0	RpL10		M9PIM0	RpL10		M9PHZ6	CrebB					A0A0B4KFD9	CG43666
A0A0B4KFD9	CG43666		Q8IPD5	Cpr31A		M9PHM6	RpL18		Q9V406	crp					Q95RB2	Cpr49Ae
A0A0B4KGE6	Rpn8		Q95RB2	Cpr49Ae		Q95RB2	Cpr49Ae		Q9V3C0	abs					Q961D9	lgs
A1Z8M2	tou		Q961D9	lgs		Q961D9	lgs		Q9W1X4	Nup214					A0A0B4JD24	CG17002
G3JX25	Zasp52		Q9V3L8	Ccp84Aa		Q8IMV6	Saf-B		X2JF59	Jafrac1					M9PC89	snRNP-U1-70K
A0A0B4LGZ5	RpL11		Q9VMK3	psd		X2JCS6	RpL7A		A0A0B4KFE9	Mtor					Q9VVZ6	CG12519
A0A0B4KGG9	CtBP		Q8SWS3	CG13049		Q8SWS3	CG13049		Q9VCH5	Nup98-96;Nup98-RA					A1ZBU5	GNBP-like3
A0A0B4KGP8	eIF-2gamma;Su(var)3-9		Q9VV29	CG13041		Q9VVZ6	CG18294		Q9VIV2	swm			R1 R2 R4	2	A4V2S3	CtBP
A0A0B4KH34	AnxB9		Q9VVZ6	CG18294		P12297	su(w[a])		A8JV18	Nup153					Q9VFF2	CG33332
E1JJ07	fkh		Q9VZG1	Cpr64Ab		Q9VVT4	CG14074		M9PGQ6	Bx42			R1 R3 R4	1	Q9VIV2	swm
A1Z8Z3	Cpr49Ag		P12297	su(w[a])		Q9VVZ4	CG14095		Q9XZ29	Klp3A			R2 R3 R4	1	Q9VKX2	Mdh1
A0A0B4LFF7	CG8079-RB		Q9VVT4	CG14074		Q9W2X5	CG2962		E2QD65	RpS19a			R1 R2	13	Q9VJ87	ncm
Q9VRM2	frm		Q9VVZ4	CG14095		Q7YU88	CG14442		Q9VFV9	Droj2					Q7JZJ3	Cpr56F
A0A0B4LHB3	bw		Q9W1I6	ytr		Q7KW02	east		P83949-2	Ubx					Q9W3Z5	CG3918
M9NDW5	CG12480		Q05856	SmB		Q9W1I6	ytr		Q9VFF2	CG33332-RA					Q9VL63	CG31712
M9NE25	Hmt4-20		Q9VC60	CG13625		Q05856	SmB		Q9VYK0	Smr					Q8IPD5	Cpr31A
M9NEU5	chic		Q9VUB5	upSET		Q9VC60	CG13625		Q9VV52	RAF2					Q9VU43	SRm160
M9PC89	snRNP-U1-70K		Q9VHH8	beag		Q9VUB5	upSET		Q9VEP9	Sf3a1					Q9VMK3	psd
Q9VSE5	CG13675		X2JKF2	CG9213		X2JKF2	CG9213		M9NDG5	CG12009					Q9VZG1	Cpr64Ab
O97061	Ccp84Ad		Q9W526	EG:67A9.2		Q9W526	EG:67A9.2		Q9V3Y5	BcDNA.LD23634					P18169	2001-12-01
Q9VTR8	CG43896		Q9W5Q1	CG17168		Q9W5Q1	CG17168		Q86LC7	Deaf1					Q9V3L8	Ccp84Aa
M9PG09	CG11370		Q9VGG3	CG14732		Q9V455	Kap-alpha3		Q7KU01	PNUTS					O97061	Ccp84Ad
A4V1Y7	Trl		Q9XYZ6	CG5808		Q9VSM8	GAPsec		Q9XZ21	snama					Q9VV29	CG13041
O97062	Ccp84Ae		Q2PDP6	CG12877-RC		Q9VEG6	Pxt		Q9VCD4	CG18428					P05661-26	Mhc
P18169	2001-12-01		Q9VAY4	CG5514-RA		X2JC94	Pgam5		Q8IH14	ssx			R1 R3	9	Q9VPN5	Stip1
P06754-1	Tm1		A1ZBV0	CG13427		Q9VI56	CG1943		Q9VUA0	CG8833					Q7YU88	CG14442
P18432	Mlc2		A0A0B4JD24	CG17002		Q9VPN5	Hop		Q9VF92	ear					M9PG09	CG11370
Q7PLP4	CG41099		Q8IQU7	825-Oak		A1ZBV0	CG13427		A4V2S3	CtBP					Q9W2X5	CG2962
P92181	Lcp65Ac		Q9VHI1	hyx		A0A0B4JD24	CG17002		Q9VJG2	CG12288					Q9VI56	CG1943
Q0E8P1	CG17549		Q9VZF9	Cpr64Ad		Q86BS3	Chro		M9PFM5	brm					Q8IMV6	Saf-B
Q0E9B6	RpS11		P05661-26	Mhc		Q8IQU7	825-Oak		Q9VL70	yip2					X2JGM9	RpS4
E1JI93	Tequila		Q7JZJ3	Cpr56F		Q9VHI1	hyx		A8DYD3	cg					M9MRQ9	Scsalpha1
E8NHB1	Taf2		X2BZL0	zld		Q9VZF9	Cpr64Ad		Q9VWP5	htk					A0A0B4JD95	zip
Q6NP69	gfzf		Q960V1	simj		A0A0B4JD95	zip						R1 R4	3	Q9VYK0	Smr
Q8IPD5	Cpr31A		M9PG57	TfAP-2		X2BZL0	zld								M9PFM5	brm
Q7JZZ3	CG13321		M9NDG5	CG12009		A8DZ29	eIF4G								A8DYD3	cg
Q7K0S6	CG6347		Q9VKX2	Mdh1		Q960V1	simj						R2 R3	23	Q9VVZ4	CG14095
Q7K5M0	scaf		Q86LC7	Deaf1		Q9VKX2	Mdh1								O18373	SelD
Q95RB2	Cpr49Ae		Q9VBU9	RpS27		Q03427	LamC								Q9VA83	Fer2LCH
Q86BI3	Zn72D		Q9V3W7	SF2		P06605	alphaTub84D;alphaTub84B;alphaTub85E								P42283	lola
Q961D9	lgs		P55830	RpS3A		Q9V466	Nup107								P12297	su(w[a])
Q8I0P8	Cpr65Av		O18373	SelD		Q9VWV6	Tsf1								Q960V1	simj
Q8IMV6	Saf-B		P92177-4	14-3-3epsilon		Q9VGH5	glo								A0A126GUM8	lig
Q9VCE3	Rox8		Q9VUV9	l(3)72Ab		Q9VWB8	Nup205								Q9VVT4	CG14074
Q9V3L8	Ccp84Aa		A0A0B4LG52	RpS16		Q9V3W7	SF2								Q05856	SmB
Q8IR11	TwdlX		Q9VA83	Fer2LCH		Q8IR99	Imp								Q9W526	CG16903
M9PBH6	bab2		Q9V3C0	abs		O18373	SelD								X2BZL0	zld
M9PDQ0	alpha-Spec		P42283	lola		A0A0B4LJ12	awd								Q9V3W7	SF2
Q8SZK9	Clect27		X2JH42	ATPsynbeta;ATPsyn-beta		A0A0B4KHJ9	Tm2								M9PIM0	RpL10
Q8SZM2	CG16885		A0A0B4K6N1	RpS8		P09180	RpL4								Q9VHI1	hyx
Q8T0L3	Uba1		A0A126GUM8	lig;lig-RA		X2JEM4	RpS28b								Q8SWS3	CG13049
Q9VMK3	psd		Q9VJ86	bsf		P13002-2	grh								Q9VUB5	upSET
Q960D3	vig2;FDY		A8E6M1	CG30122		Q9VEH0	alt								E1JH59	mip120
Q9I7C6	Cpr65Ax1		P83949-2	Ubx		Q9V3U6	26-29-p								Q9VC60	CG13625
Q9I7Q6	Lcp65Ag3		A1ZBU5	GNBP-like3		Q9XZ06	Nup93-1								Q9W5Q1	CG17168
Q9NHA8	GNBP3		O97064	Ccp84Ag		A0A0B4K7Y7	larp								A8E6M1	CG30122
Q9VV29	CG13041		Q9VQF5	Cwc25		Q9VA83	Fer2LCH								Q9W1I6	ytr
Q9V438	CaBP1		A4V2S3	CtBP		Q9V406	crp								X2JKF2	CG9213
Q9VWT1	Aats-his		Q9VFF2	CG33332-RA		Q7KN75	Dp1								M9PCA1	Vm26Aa
O01382	Ice		Q7K1H5	CG11808		A1Z968	NAT1						R2 R4	5	Q9V3C0	abs
Q9VBC0	CG6403		Q8IH14	ssx		A0A0B4KF92	Hcs								Q9VV52	RAF2
Q9VBD5	TwdlN		Q9VU43	SRm160		Q9VJ12	Acn								Q7KU01	PNUTS
Q9VBE0	TwdlB		Q9VAW1	Moca-cyp		P53034	RfC4								M9NDG5	CG12009
Q9VBE2	TwdlM		Q7KU01	PNUTS		Q3YMU0	ERp60								Q86LC7	Deaf1
Q9VGW6	Mcm5		Q9VL63	CG31712		P42283	lola						R3 R4	8	M9PGQ6	Bx42
Q9VLL8	Peritrophin-15a		Q08473-2	sqd		M9PCE0	Pgk								Q9VFV9	Droj2
Q9VVZ6	CG18294		Q9W3Z5	CG3918		Q9VDI1	Synd								Q9V406	crp
Q9VN25-2	eIF3-S10		P15357	RpS27A		P48159	RpL23								A8JV18	Nup153
Q9VR99	cactin		Q9VYE9	CG1622-RA		A0A126GUM8	lig;lig-RA								Q9VCH5	Nup98-96
P28668	Aats-glupro		Q9VLX2	CG7154		Q7KN62	TER94								Q9XZ29	Klp3A
Q9VTR2	CG17826		Q9VJ87	ncm		A8E6M1	CG30122								E2QD65	RpS19a
Q9VTR6	prc		Q9VL71	Srp54		P52295	Pen								A0A0B4KFE9	Mtor
Q9VV23	CG13044					A0A0B4KFE9	Mtor						R1	113	Q7K2W6	PPO1
Q9VZG1	Cpr64Ab					O97064	Ccp84Ag								Q7K5M0	scaf
Q9VV31	CG13059					Q8IH14	ssx								A0A0B4KG40	CG42795
Q9VVU2	RpL26					Q9VEJ1	SF1								Q7PLP4	CG41099
P48148	Rho1					M9PBL3	Hsp83								Q9VWA8	FRG1
Q9W062	Mfap1					B7Z002	kis								Q9W1Y8	CG13531
Q9W077	Cpr62Bc					M9MRQ9	Scsalpha								Q9W1B9	RpL12
Q9W1A9	enok					Q9VQ61	Got2								Q9VRM2	frm
Q9W273	CG3264					Q9VCH5	Nup98-96;Nup98-RA								A4V1Y7	Trl
Q9W275	CG3292					M9PG76	RpLP0								E1JJ07	fkh
Q9W2X5	CG2962					Q9VPR5	Sf3b1								M9PG50	Cdk12
Q6NN28	Tm1					A1A708-2	CG4951								Q9VB74	CG6066
Q7JRE4	MAN1					P21187	pAbp								Q7JVY0	coro
Q7K2W6	PPO1					M9PF14	tral								Q9VTR2	CG17826
Q7KK96	SMC2					Q9VP57	pzg								Q9V5C6	Prosalpha7
Q7KMM4	GCS2alpha					Q9VIV2	swm								Q9VR99	cactin
Q7YU88	CG14442					A8JV18	Nup153								Q8IR11	TwdlX
Q9W1I0	TBPH					M9PGQ6	Bx42								P20432	GstD1
Q8T9H0	CG9328-RA					A1Z6M0	Bap170								Q6NP69	gfzf
Q9V5C6	Prosalpha7					Q9VTP4	RpL10Ab								Q9V3G1	RpL8
Q9VAJ2	Bub3					C9QP42	eIF-4a								Q9VSY0	Cpr67B
Q9VEM2	Det					Q9VYW4	CG1703								Q9VV23	CG13044
Q9VJI6	BuGZ					Q9VMI5	CG9135								Q9W1I0	TBPH
Q9VWA8	FRG1					Q9VM69	nop5								M9NEW0	CG43346
Q9VXK8	CG8931					P45594	tsr								Q24113	nonA-l
Q9W0M7	CG13900-RA					Q27294	caz								Q9VCE3	Rox8
Q9Y1B2	Orc6					M9NFR5	yps								E1JHV7	E(bx)
P20432	GstD1					Q9VKN7	ial								P28668	GluProRS
O97064	Ccp84Ag					M9PD75	porin								M9NEU5	chic
Q9VI56	CG1943					Q9XZ29	Klp3A								Q0E9B6	RpS11
Q9VPN5	Hop					Q9VUZ0	SsRbeta								Q9Y1B2	Orc6
Q0E8J0	MEP-1					O18404	scu								A1Z8M2	tou
Q9VYK0	Smr					A0A126GUU7	Bin1								Q9VXR5	CG9281
Q9VSY0	Cpr67B					P55828	RpS20								O01382	Drice
A1ZBV0	CG13427					Q7JRJ9	Incenp								Q9VBD5	TwdlN
X2JGM9	RpS4					Q9VEB1	Mdh2								M9PI89	CycT
A0A0B4JD24	CG17002					P25007	Cyp1								Q9VGW6	Mcm5
Q9VXR5	CG9281					Q9VIE8	Acon								Q9VN25-2	None
Q9W3Z5	CG3918					X2JGM9	RpS4								Q9VBE0	TwdlB
Q8IQU7	825-Oak					X2JDP6	CG4747								Q9VWK5	Ulp1
Q7JZV0	Cpr47Eg					A0A0B4JD11	Ef1gamma								P05552-2	Adf1
E1JHV7	E(bx)					Q9VU35	CG11267								Q9W1A9	enok
X2JAI4	Mcm3					Q8IPE8	Mtpalpha								P92181	Lcp65Ac
Q9V3G1	RpL8					Q9W1V3	Fib								A1Z8Z3	Cpr49Ag
P83949-2	Ubx					P84051	His2A;His2A:CG33859								Q86BI3	Zn72D
A1ZBU5	GNBP-like3					Q9VH07	pont								Q8IMI7	RpS7
Q9VZF9	Cpr64Ad					Q24478	Cp190								Q9VVU2	RpL26
Q9VFF2	CG33332-RA					E2QD65	RpS19a								Q7K0S6	CG6347
P05661-26	Mhc					O62619-2	PyK								E8NHB1	Taf2
Q7JZJ3	Cpr56F					Q9VFV9	Droj2								Q9W275	CG3292
M9PFM5	brm					P83949-2	Ubx								A0A0B4LHB3	bw
Q9VJ87	ncm					A1ZBU5	GNBP-like3								Q9VV31	CG13059
Q9VCP0	EloA					A0A0B4KGU4	bel								Q8T9H0	CG9328
A4V2S3	CtBP					Q9VQF5	Cwc25								X2JAI4	Mcm3
Q9VL71	Srp54					Q9W0S7	Tudor-SN								Q7JZZ3	CG13321
Q9VQF5	Cwc25					Q9VUQ5	AGO2								G3JX25	Zasp52
Q9VWK5	Ulp1					Q9VN39	CG9775								Q9W077	Cpr62Bc
A8DYD3	cg					Q9VL71	Srp54								M9PBZ3	spen
Q7JVY0	coro					P13060	EF2								M9PBH6	bab2
M9PG50	Cdk12					C0MJA0	HmgD								P06754-1	Tm1
Q9VB74	CG6066														Q9W0M7	Sf3b3
Q9VU43	SRm160														Q8SZK9	Clect27
M9MRQ9	Scsalpha														Q9V438	CaBP1
Q24113	nonA-l														A0A0B4KGE6	Rpn8
A0A0B4JD95	zip														Q9VSE5	CG13675
X2JFR1	nonA														A0A0B4LFF7	CG8079
Q9VL63	CG31712														Q9VAJ2	Bub3
Q9V9T5	Mccc1														Q9I7C6	Cpr65Ax1/2
A4V1N8	Prm														Q9VCP0	EloA
Q9VLV5	SmE														Q0E8P1	CG17549
Q8IMI7	RpS7														A4V1N8	Prm
Q7K0D8	Nup50														A0A0B4LGZ5	RpL11
P05552-2	Adf1														Q7JRE4	MAN1
Q9W1Y8	CG13531														Q9I7Q6	Lcp65Ag3
M9PBZ3	spen														M9NDW5	CG12480
A0A0B4JD46	CG3800														P48148	Rho1
M9NEW0	CG43346-RA														Q7KM15	bic
															Q0E8J0	MEP-1
															Q6NN28	Tm1
															Q9VTR8	CG43896
															A0A0B4K652	RpII15
															Q9VLV5	SmE
															Q9V9T5	Mccc1
															Q7K0D8	Nup50
															A0A0B4JD46	CNBP
															Q9VJI6	BuGZ
															Q9VTR6	prc
															Q7JZV0	Cpr47Eg
															E1JGQ3	Gyg
															Q960D3	vig2
															A0A0B4KGP8	eIF2gamma
															Q8I0P8	Cpr65Av
															P18432	Mlc2
															Q8SZM2	CG16885
															Q9VXK8	CG8931
															M9PDQ0	alpha-Spec
															E1JI93	teq
															Q9VLL8	Peritrophin-15a
															Q9VBC0	CG6403
															A0A0B4KH34	AnxB9
															X2JFR1	nonA
															Q8T0L3	Uba1
															A0A0B4KGG9	CtBP
															Q9W062	Mfap1
															M9NE25	Hmt4-20
															Q9W0A8	RpL23A
															Q9W273	CG3264
															Q9VEM2	Det
															Q7KMM4	GCS2alpha
															Q9VBE2	TwdlM
															Q7KK96	SMC2
															Q9NHA8	GNBP3
															Q9VWT1	HisRS
													R2	20	P55830	RpS3A
															M9PG57	TfAP-2
															Q9VUV9	l(3)72Ab
															Q9VBU9	RpS27
															P15357	RpS27A
															Q9VAY4	BOD1
															Q2PDP6	CG12877
															Q9VGG3	CG31211
															Q9VHH8	beag
															Q9VYE9	CG1622
															A0A0B4LG52	RpS16
															P92177-4	14-3-3epsilon
															Q9VLX2	CG7154
															Q7K1H5	CG11808
															X2JH42	ATPsynbeta
															Q08473-2	sqd
															Q9XYZ6	CG5808
															Q9VAW1	Moca-cyp
															A0A0B4K6N1	RpS8
															Q9VJ86	bsf
													R3	82	Q9VPR5	Sf3b1
															A0A0B4KGU4	bel
															Q7KW02	east
															P06605	alphaTub84D
															O62619-2	PyK
															C0MJA0	HmgD
															Q7KN62	TER94
															A0A126GUU7	Bin1
															M9NFR5	yps
															Q9VEJ1	SF1
															M9PB84	RpS2
															M9PBL3	Hsp83
															Q3YMU0	ERp60
															P21187	pAbp
															Q9VMI5	CG9135
															Q9VIE8	Acon
															P53034	RfC4
															Q9VYW4	CG1703
															A1Z9S6	Su(var)2-HP2
															Q9W1V3	Fib
															Q9VDI1	Synd
															A1A708-2	CG4951
															X2JCS6	RpL7A
															Q9VP57	pzg
															A0A0B4KF92	Hcs
															Q9V455	Kap-alpha3
															Q9W0S7	Tudor-SN
															M9PCE0	Pgk
															P84051	His2A:CG31618
															P25007	Cyp1
															Q9VEH0	alt
															Q9VUZ0	SsRbeta
															X2JC94	Pgam5
															Q9XZ06	Nup93-1
															P48159	RpL23
															A0A0B4KHJ9	Tm2
															Q9VWB8	None
															P45594	tsr
															Q8IPE8	Mtpalpha
															Q9VJ12	Acn
															P55828	RpS20
															A0A0B4K7Y7	larp
															Q9VM69	nop5
															Q9V466	Nup107
															P52295	Pen
															Q7JRJ9	Incenp
															Q9VEG6	Pxt
															C9QP42	eIF4A
															Q24478	Cp190
															Q9V3U6	26-29-p
															Q03427	LamC
															Q9VQ61	Got2
															A8DZ29	eIF4G1
															P13060	eEF2
															Q9VH07	pont
															Q9VGH5	glo
															Q9VUQ5	AGO2
															Q9VSM8	GAPsec
															Q9VU35	CG11267
															P09180	RpL4
															M9PHM6	RpL18
															Q9VKN7	aurB
															M9PF14	tral
															A0A0B4JD11	eEF1gamma
															Q9VTP4	RpL10Ab
															Q9VWV6	Tsf1
															A1Z6M0	Bap170
															A0A0B4LJ12	awd
															O18404	scu
															P13002-2	grh
															A1Z968	None
															X2JDP6	CG4747
															Q8IR99	Imp
															Q86BS3	Chro
															M9PG76	RpLP0
															Q9VEB1	Mdh2
															Q7KN75	Dp1
															M9PD75	porin
															Q9VN39	CG9775
															Q27294	caz
															X2JEM4	RpS28b
															B7Z002	kis
													R4	19	M9PI58	stwl
															Q9VEP9	Sf3a1
															X2JF59	Jafrac1
															Q9W1X4	Nup214
															Q9W3L0	CG1571
															Q9VWP5	htk
															M9PHZ6	CrebB
															Q9VUA0	CG8833
															Q9VL70	yip2
															Q9V3Y5	CG4119
															Q9VF92	ear
															Q9VJL9	CG4935
															Q9VCD4	CG18428
															A4V2B8	CkIIalpha
															O01666	ATPsyngamma
															Q9XZ21	snama
															Q9VQK7	Sf3b2
															Q9VIF0	CG9246
															Q9VJG2	CG12288
