# Supplementary material for: Multi-level and lineage-specific interactomes of the Hox transcription factor Ubx contribute to its functional specificity
Source: Nat Commun. 2020 Mar 13;11:1388. doi: 10.1038/s41467-020-15223-x (PMC7069958; doi:10.1038/s41467-020-15223-x)
Supplement: Supplementary file 32 — Supplementary Data 29 [file 41467_2020_15223_MOESM32_ESM.xlsx]

## Sheet: WTvsGFP
REPLICATE 1			REPLICATE 2			REPLICATE 3			REPLICATE 4		ranking	Names	total	elements	Converted ID
PROTEIN ID	NAME		PROTEIN ID	NAME		PROTEIN ID	NAME		PROTEIN ID	NAME		R1 R2 R3 R4	6	M9PFM5	brm
Q9VSY0	Cpr67B		M9PBH6	bab2		Q9VIV2	swm		Q9VIV2	swm				A8DYD3	cg
Q9VI56	CG1943		E1JH59	mip120		O62530	AP-2mu		Q9VYW4	CG1703				X2BZL0	zld
Q9VIV2	swm		A0A0B4LGG6	Lpt		A8DZ29	eIF4G		P20432	GstD1				M9PBZ3	spen
Q9VPN5	Hop		Q7YU88	CG14442		X2JEU3	CG1737-RA		Q9W1X4	Nup214				A4V2S3	CtBP
O97064	Ccp84Ag		Q9W526	EG:67A9.2		X2JCS6	RpL7A		A8JRB8	CG5028-RC				P83949-2	Ubx
P20432	GstD1		Q9VVT4	CG14074		E1JH59	mip120		A8DZ29	eIF4G		R1 R2 R3	4	Q7KF43	rib
A0A0B4LGC0	TppII		A1Z898	Caf1-105		Q7YU88	CG14442		Q9VEG6	Pxt				Q9VL71	Srp54
M9PBH6	bab2		P12297	su(w[a])		M9PCQ8	chico		Q9VCC9	Tsc1				Q7YU88	CG14442
A4V1Y7	Trl		Q7KW02	east		M9PCK8	Cep135		Q9W528	EG:22E5.6				A0A0B4JD24	CG17002
M9PB35	Cf2		Q9VUB5	upSET		Q9W526	EG:67A9.2		Q8T8W3	Past1		R1 R2 R4	3	Q9VQF5	Cwc25
Q7YU88	CG14442		A1Z8M2	tou		Q9VVT4	CG14074		Q9VJL9	BG:DS02740.2				M9PBH6	bab2
E1JJ07	fkh		X2JKF2	CG9213		P12297	su(w[a])		Q9VBE2	TwdlM				Q9W384	Bap111
A0A0B4KGG9	CtBP		Q961D9	lgs		Q7KW02	east		Q9VQF4	CG9961		R1 R3 R4	6	A0A0B4KGU4	bel
P18432	Mlc2		Q8IQA6	Gug		Q9VUB5	upSET		X2JCS6	RpL7A				Q9V406	crp
A0A0B4KGE6	Rpn8		Q9W1I6	ytr		Q8IQA6	Gug		M9PBH6	bab2				P05552-2	Adf1
Q960D3	vig2;FDY		Q8IFW6	Dek		Q9VUZ2	elg1		E1JH59	mip120				Q8IH14	ssx
Q9VKJ1	CG4751		Q05856	SmB		Q7K159	mip40		M9PFF0	RpL13				Q9VIV2	swm
Q9VNP3	Mes2		X2JG50	CG14215		Q9W1I6	ytr		A0A0B4LGG6	Lpt				A1Z6M0	Bap170
Q6NP69	gfzf		Q9W5Q1	CG17168		Q9VJY7	CG7099		Q8IQU7	825-Oak		R2 R3 R4	1	E1JH59	mip120
A0A0B4LFF7	CG8079-RB		P22711	tin		Q9VG78	pps		M9PCA1	Vm26Aa		R1 R2	6	Q7JZJ3	Cpr56F
Q9VTT2	l(3)j2D3		Q9VWQ6	CG18259-RA		Q9VH84	Pnn		A8Y560	RpL15				Q9VL63	CG31712
A0A0B4LF93	Sin3A		Q27237	l(2)tid		A1ZAB5	clu		Q9VVC5	Nc73EF				A1Z8M2	tou
A0A0B4KGP8	eIF-2gamma;Su(var)3-9		Q9VM17	CG5181		Q9W5Q1	CG17168		Q8IQT4	CG14073				Q9VAY4	BOD1
Q94516	ATPsyn-b		A0A0B4K6J1	srp		Q9VU02	SmD1		Q8IH00	Mat89Ba				Q961D9	lgs
Q7K4R2	CG11504-RA		A0A0B4KF97	CG2926		P06754-1	Tm1		Q9V3G1	RpL8				Q86LC7	Deaf1
Q9V4C8-5	Hcf		M9PCD6	Poc1		P22711	tin		A0A0B4KHP8	CG4449-RA;CG4449		R1 R3	1	Q9VG78	pps
E1JJN9	Set2		Q9VQZ8	CG15439		E2QC83	Pabp2		Q9V4Z9	lin		R1 R4	3	Q9VYK0	Smr
M9PDQ2	tlk		Q9VV21	CG4962		Q9VMS1	cype		Q9VQY8	CG3338-RA				P20432	GstD1
Q9VVH2	ORE-10		A0A0B4JDD2	GATAe		Q9VS05	bin		Q7K3W2	CG8728-RA				Q7KM15	bic
Q9V438	CaBP1		Q9W029	yellow-g		Q9VZZ6	CG16985		X2JGV8	CG9231		R2 R3	17	Q7KW02	east
Q24090	Snr1		P28518	Xpac		Q24297	SmF		Q24595-2	mus210				Q9V3C0	abs											M9PEN3	M9MRS5
X2JCM1	Ank2		Q9XYZ6	CG5808		Q9V3C6	CG11382		Q9VNF3	CG2907				Q9VEJ1	SF1
P52304	polo		Q2PDP6	CG12877-RC		Q9VXL5	CG8924		X2BZL0	zld				P42283	lola
Q9W1C8	CG3163		Q9VGG3	CG14732		M9PG32	Taf6		P05552-2	Adf1				P12297	su(w[a])
Q7YU84	z		Q9VAY4	CG5514-RA		A0A0B4KI23	CG15515		A4V2B8	CkIIalpha				Q960V1	simj
A0A0B4JD39	ttk		Q9VHI1	hyx		Q7K3D4	zda		Q7KRU8	Fer1HCH;Fer1HCH-RD				P22711	tin
Q8IQW2	COX6B		A0A0B4JD24	CG17002		M9PB84	RpS2		Q9V3W7	SF2				A0A126GUM8	lig
A1Z8M2	tou		X2BZL0	zld		Q9VHI1	hyx		E1JIJ5	Vha55				Q9VVT4	CG14074
Q9W1I0	TBPH		Q7KF43	rib		A0A0B4JD24	CG17002		A4V303	Cctgamma				Q9W526	CG16903
Q9W0M7	CG13900-RA		Q86LC7	Deaf1		Q86BS3	Chro		X2JF59	Jafrac1				Q9VHI1	hyx
Q9VCE3	Rox8		Q7JZJ3	Cpr56F		X2BZL0	zld		Q7K110	OstDelta				Q9VUB5	upSET
P40304	Prosbeta6		O01666	ATPsyn-gamma		P05552-2	Adf1		Q0E924	Phb2				Q9W5Q1	CG17168
Q961D9	lgs		Q960V1	simj		Q7KF43	rib		A8JV18	Nup153				Q8IQA6	Gug
Q9VX98	DENR		M9NDG5	CG12009		Q960V1	simj		Q9VZF9	Cpr64Ad				A8E6M1	CG30122
A0A0B4LFJ1	CG5210		Q9V3C0	abs		Q9VWV6	Tsf1		A1Z6M0	Bap170				Q9W1I6	ytr
A0A0B4KFX5	CtBP		Q9VT61	CG8108		M9PCC1	Rack1		Q0E8J0	MEP-1				B7Z002	kis
Q8INQ0	pyd		Q9VKX2	Mdh1		Q9V3C0	abs		Q9XZ29	Klp3A		R2 R4	2	A0A0B4LGG6	Lpt
Q86BI3	Zn72D		P92177-4	14-3-3epsilon		A0A0B4LG52	RpS16		Q9VCH5	Nup98-96;Nup98-RA				Q9VFF2	CG33332
Q9W2Y5	ZAP3		M9PCE0	Pgk		P42283	lola		B7Z0Z1	hang		R3 R4	11	Q7K110	OstDelta
P56538	eIF6		P42283	lola		A0A0B4LJ12	awd		Q9VDI1	Synd				Q9VDI1	Synd
M9PJP0	Nipsnap		A0A126GUM8	lig;lig-RA		A0A126GUM8	lig;lig-RA		E2QD65	RpS19a				X2JCS6	RpL7A
Q9VSR5	mRpL12		P55830	RpS3A		Q8SX89	kuk		Q9V406	crp				Q9V3W7	SF2
Q9V9N4	Jupiter;Clamp		A8E6M1	CG30122		Q9V3W7	SF2		Q8IN02	Dph5				P84051	His2A:CG31618
A0A0B4LHR3	XNP		Q9VGL0	CG14712		A8E6M1	CG30122		P83949-2	Ubx				Q9VCH5	Nup98-96
Q7K485	cathD		P52295	Pen		Q7K110	OstDelta		Q08473-2	sqd				Q9XZ29	Klp3A
Q9VC36	polybromo		P48159	RpL23		P53034	RfC4		M9PBZ3	spen				A8DZ29	eIF4G1
Q9VYT7	CG15740		P05661-26	Mhc		A1Z968	NAT1		Q9VYK0	Smr				E2QD65	RpS19a
G4LTX2	CG42374-RA;CG42374		M9PG57	TfAP-2		B7Z002	kis		Q9VQF5	Cwc25				Q08473-2	sqd
X2JAI4	Mcm3		P83949-2	Ubx		Q9VEJ1	SF1		Q9VV52	RAF2				X2JDP6	CG4747
Q9W335	l(1)G0320		A4V2S3	CtBP		A1Z6M0	Bap170		Q7KM15	bic		R1	127	Q9VJ87	ncm
Q709R6-2	bocks		A8DYD3	cg		P21187	pAbp		Q9VFF2	CG33332-RA				Q95RA9	GILT1
Q9VAY6	BCAS2		Q7K1H5	CG11808		P84051	His2A;His2A:CG33859		Q7K180	Map60				X2JEB6	Idgf4
Q0E8V7	Tim13		Q9VL63	CG31712		Q8IH14	ssx		Q7KU01	PNUTS				Q8ST83	pho
Q9VJH2	mdy		B7Z002	kis		A0A0B4JD11	Ef1gamma		Q9XZ21	snama				O76904	fs(1)N
Q9VXM4	MSBP		Q9VFF2	CG33332-RA		Q9VTP4	RpL10Ab		Q9VEP9	Sf3a1				Q8MRG6	Prp3
A0A0B4LFE1	CG10139		Q9VQF5	Cwc25		Q9VPR5	Sf3b1		M9PFM5	brm				Q9I7T7-2	Larp4B
Q9VI10	SmD2		P15357	RpS27A		M9PGQ6	Bx42		Q9VCD4	CG18428				Q9VYG3	CG4332
Q9Y134	l(2)35Df		Q9VEJ1	SF1		Q9XZ57	Eb1		Q9W384	dalao				Q9W1B9	RpL12
A0A0B4LGT9	CG9667		Q9VKD8	CG6686		Q9VP57	pzg		A8DYD3	cg				Q9VE52	CstF64
Q9VZ62	feo		Q9VAW1	Moca-cyp		M9PF14	tral		A4V2S3	CtBP				A4V1Y7	Trl
Q8SX50	CG9018		Q9W384	dalao		M9NFR5	yps		Q9VWP5	htk				E1JJ07	fkh
E6PBV6	CG1354-RA;CG1354		Q9VL71	Srp54		X2JDP6	CG4747		A1ZBV0	CG13427				Q9VPU4	CG4291
Q9VE52	CstF-64		M9PBZ3	spen		Q9XZ29	Klp3A		Q8IH14	ssx				P21914	SdhB
Q9I7T7-2	CG11505		Q9VLX2	CG7154		Q8IR99	Imp		P84051	His2A;His2A:CG33859				P40304	Prosbeta6
Q9VC18	CG11089		M9PFM5	brm		A1A708-2	CG4951		Q9VUA0	CG8833				Q7YU84	z
M9NE25	Hmt4-20		M9PBH8	CG2199		M9PD75	porin		M9NDX3	Top1				A0A0B4LGC0	TppII
Q8IR24	sun					Q9VCH5	Nup98-96;Nup98-RA		Q9VCP0	EloA				M9PJP0	Nipsnap
Q9VDT1	Arc42					Q7JRJ9	Incenp		G3M3A2	RpS3				Q7K2X8	Nup44A
Q9VB46	Hmu					Q9W1V3	Fib		A0A0B4KGU4	bel				Q9VPH4	kin17
P21914	SdhB					Q9VU35	CG11267		Q9VF92	ear				P49735	Mcm2
Q95RA9	GILT1					Q9VM69	nop5		X2JDP6	CG4747				Q7JVY0	coro
Q9W3D1	Caf1-180					Q4ABE3	His1:CG33801							P43332	snf
A0A0B4KFJ2	tgo					A0A126GUU7	Bin1							Q9VPN5	Stip1
Q9VNF7	MTA1-like					C9QP42	eIF-4a							Q9W3Z5	CG3918
Q9VV74	Smn					Q9VMI5	CG9135							A0A0B4JD39	ttk
P49735	Mcm2					Q8IPE8	Mtpalpha							Q6NP69	gfzf
M9PIM0	RpL10					Q9VIE8	Acon							Q0E8V7	CG34132
M9NE68	Hsp23					Q9V3U6	26-29-p							Q9VIH1	RPA2
O76904	fs(1)N					P55828	RpS20							G4LTX2	CG42374
Q9VWP1	Usp39					P45594	tsr							Q9VSY0	Cpr67B
Q9U9Q2	Neos					Q9VDI1	Synd							Q9W1I0	TBPH
Q9VNZ3	Rpb8					X2JGM9	RpS4							M9NEW0	CG43346
Q7K3Z3	p47					Q27294	caz							Q9VCE3	Rox8
M9NEA5	ct					E2QD65	RpS19a							E1JHV7	E(bx)
Q8IRH4	Ptp61F					Q9V406	crp							Q7K4R2	CG11504
Q8IMG3	CG1815					P09180	RpL4							Q9VYT7	CG15740
Q9VYQ9	Tango4					Q9VEB1	Mdh2							Q9VSS2	Srp68
Q9VYG3	CG4332					M9PG76	RpLP0							A0A0B4KFJ2	tgo
M9PDQ0	alpha-Spec					P25007	Cyp1							Q9VXM4	MSBP
Q9VPH4	kin17					O62619-2	PyK							E1JJN9	Set2
Q9VLM8	Aats-ala					Q9VH07	pont							Q9W335	l(1)G0320
A1Z843	CG1371					O18404	scu							Q24090	Snr1
Q24169	Orc5					Q24478	Cp190							Q9VKJ1	CG4751
Q9VIH1	RPA2					P83949-2	Ubx							Q27272	e(y)1
Q9VZU4	ND-30					A4V2S3	CtBP							Q9VNZ3	Rpb8
Q9VT00	Jarid2					A8DYD3	cg							M9NEA5	ct
Q9VPU4	CG4291-RA					A0A0B4KGU4	bel							Q9VVH2	CG18265
Q9VNV3	Ddx1					Q9VL71	Srp54							Q0E8G5	CG44838
Q0E8G5	CG44838					C0MJA0	HmgD							Q709R6-2	bocks
Q27272	e(y)1					Q9W0S7	Tudor-SN							Q9VSR5	mRpL12
Q9VHT3	Sgt1					Q9VDL2	TFAM							A1Z843	CG1371
Q7K2X8	Nup44A					A4V3J6	Hrb98DE							M9PHZ6	CrebB
Q9VSS2	Srp68					M9PFM5	brm							A0A0B4LHR3	XNP
Q9VXN4	Aats-arg					Q08473-2	sqd							Q86BI3	Zn72D
Q7K7A9	Fen1					M9PBZ3	spen							Q9VJH2	AspRS-m
Q8MRG6	Prp3					M9PJC7	fs(1)h							A0A0B4LFE1	CG10139
Q9VG78	pps													M9PIM0	RpL10
Q9VYK0	Smr													A0A0B4KFX5	CtBP
Q7KM15	bic													Q9VI10	SmD2
Q9VAY4	CG5514-RA													Q9Y134	Mtr4
Q8IH14	ssx													Q9W3D1	Caf1-180
E1JHV7	E(bx)													A0A0B4LFJ1	Idgf6
A0A0B4JD24	CG17002													Q9VI56	CG1943
Q9W1B9	RpL12													Q9VB46	Hmu
Q9W3Z5	CG3918													Q9VYQ9	Tango4
P83949-2	Ubx													Q9W1C8	CG3163
X2BZL0	zld													A0A0B4LF93	Sin3A
A8DYD3	cg													X2JB48	sesB
M9PFM5	brm													X2JAI4	Mcm3
A4V2S3	CtBP													E6PBV6	CG1354
M9PHZ6	CrebB													X2JCM1	Ank2
P13002-2	grh													Q9VNP3	Mes2
P05552-2	Adf1													Q9W2Y5	ZAP3
Q9V9T5	Mccc1													Q9VLM8	AlaRS
Q7KF43	rib													Q7K3Z3	p47
Q9VJ87	ncm													Q8IMG3	CG1815
M9PBZ3	spen													Q9VHT3	Sgt1
Q86LC7	Deaf1													M9NE68	Hsp23
P43332	snf													Q9VZU4	ND-30
Q9V406	crp													M9PB35	Cf2
Q9W384	dalao													Q9W0M7	Sf3b3
Q9VL63	CG31712													Q9VAY6	BCAS2
Q9VL71	Srp54													Q24169	Orc5
Q8ST83	pho													Q9V438	CaBP1
A0A0B4JD95	zip													Q8IR24	None
M9NEW0	CG43346-RA													Q8IQW2	COX6B
A0A0B4KGU4	bel													A0A0B4KGE6	Rpn8
A0A0B4LG45	CG11180													Q9V4C8-5	Hcf
A1Z6Q0	koi													A0A0B4LFF7	CG8079
X2JEB6	Idgf4													Q7K485	cathD
A1Z6M0	Bap170													Q9VV74	Smn
X2JB48	sesB													Q9VTT2	vers
Q9VQF5	Cwc25													A0A0B4LGT9	CG9667
Q7JVY0	coro													Q9VC18	CG11089
Q7JZJ3	Cpr56F													Q9V9T5	Mccc1
A1ZBU5	GNBP-like3													A0A0B4LG45	CG11180
														Q9VC36	polybromo
														Q8IRH4	Ptp61F
														Q8INQ0	pyd
														Q9VDT1	Arc42
														Q9VXN4	ArgRS
														P52304	polo
														Q8SX50	CG9018
														Q7K7A9	Fen1
														O97064	Ccp84Ag
														Q9VX98	DENR
														Q960D3	vig2
														A0A0B4KGP8	eIF2gamma
														Q9VNV3	Ddx1
														M9PDQ2	Tlk
														P18432	Mlc2
														Q9VZ62	feo
														Q94516	ATPsynB
														P13002-2	grh
														Q9VNF7	MTA1-like
														M9PDQ0	alpha-Spec
														Q9VWP1	Usp39
														P56538	eIF6
														A1Z6Q0	koi
														Q9V9N4	Clamp
														A0A0B4KGG9	CtBP
														A0A0B4JD95	zip
														Q9VT00	Jarid2
														Q9U9Q2	Neos
														M9NE25	Hmt4-20
														A1ZBU5	GNBP-like3
												R2	37	P55830	RpS3A
														M9PG57	TfAP-2
														Q9VQZ8	CG15439
														Q9VGL0	CG14712
														Q9VWQ6	CG18259
														X2JG50	CG14215
														Q9W029	yellow-g
														M9PBH8	CG2199
														M9PCD6	Poc1
														Q05856	SmB
														Q9VM17	CG5181
														Q9VKD8	CG6686
														P15357	RpS27A
														Q9VKX2	Mdh1
														M9PCE0	Pgk
														Q27237	None
														A0A0B4KF97	CG2926
														P48159	RpL23
														A0A0B4JDD2	GATAe
														P52295	Pen
														Q2PDP6	CG12877
														Q9VGG3	CG31211
														Q8IFW6	Dek
														Q9VV21	CG4962
														M9NDG5	CG12009
														P92177-4	14-3-3epsilon
														A0A0B4K6J1	srp
														Q9VLX2	CG7154
														Q7K1H5	CG11808
														O01666	ATPsyngamma
														A1Z898	Caf1-105
														Q9VT61	CG8108
														Q9XYZ6	CG5808
														Q9VAW1	Moca-cyp
														X2JKF2	CG9213
														P05661-26	Mhc
														P28518	Xpac
												R3	70	Q9VPR5	Sf3b1
														A0A0B4KI23	CG15515
														Q9VXL5	CG8924
														M9PCK8	Cep135
														M9PGQ6	Bx42
														O62619-2	PyK
														C0MJA0	HmgD
														A0A126GUU7	Bin1
														M9NFR5	yps
														M9PB84	RpS2
														Q7K159	mip40
														M9PJC7	fs(1)h
														Q9VU02	SmD1
														Q9V3C6	CG11382
														A1ZAB5	clu
														P21187	pAbp
														O62530	AP-2mu
														Q9VMI5	CG9135
														Q9VIE8	Acon
														Q8SX89	kuk
														E2QC83	Pabp2
														P53034	RfC4
														Q9W1V3	Fib
														A4V3J6	Hrb98DE
														A1A708-2	CG4951
														Q9VP57	pzg
														Q9W0S7	Tudor-SN
														P25007	Cyp1
														M9PCQ8	chico
														P45594	tsr
														Q8IPE8	Mtpalpha
														Q9VJY7	CG7099
														P55828	RpS20
														Q9VM69	nop5
														P06754-1	Tm1
														Q7JRJ9	Incenp
														Q9VMS1	cype
														C9QP42	eIF4A
														Q24478	Cp190
														Q4ABE3	His1:CG33801
														M9PG32	Taf6
														A0A0B4LG52	RpS16
														Q9V3U6	26-29-p
														X2JGM9	RpS4
														Q9VDL2	TFAM
														Q9VH07	pont
														Q9VH84	Pnn
														Q9XZ57	Eb1
														P09180	RpL4
														Q9VU35	CG11267
														M9PF14	tral
														A0A0B4JD11	eEF1gamma
														Q9VWV6	Tsf1
														Q9VTP4	RpL10Ab
														Q9VZZ6	CG16985
														A0A0B4LJ12	awd
														O18404	scu
														Q9VS05	bin
														A1Z968	None
														X2JEU3	CG1737
														Q8IR99	Imp
														Q9VUZ2	elg1
														Q86BS3	Chro
														M9PG76	RpLP0
														Q9VEB1	Mdh2
														Q24297	SmF
														M9PD75	porin
														Q27294	caz
														M9PCC1	Rack1
														Q7K3D4	zda
												R4	49	Q8T8W3	Past1
														A1ZBV0	CG13427
														Q9W528	CG4194
														Q9VEP9	Sf3a1
														B7Z0Z1	hang
														X2JF59	Jafrac1
														M9NDX3	Top1
														A8Y560	RpL15
														X2JGV8	CG9231
														E1JIJ5	Vha55
														Q9W1X4	Nup214
														Q9VNF3	CG12171
														Q9VWP5	htk
														Q8IH00	Mat89Ba
														Q9V3G1	RpL8
														Q9VQF4	CG9961
														Q9V4Z9	lin
														Q9VV52	RAF2
														Q8IQU7	825-Oak
														Q7K3W2	CG8728
														Q9VYW4	CG1703
														Q7KRU8	Fer1HCH
														A8JV18	Nup153
														Q9VQY8	Vps53
														Q9VUA0	CG8833
														A4V303	CCT3
														M9PFF0	RpL13
														Q8IN02	Dph5
														A8JRB8	CG5028
														Q9VEG6	Pxt
														Q9VCP0	EloA
														Q7KU01	PNUTS
														Q9VF92	ear
														Q24595-2	None
														Q9VJL9	CG4935
														Q9VCD4	CG18428
														Q0E8J0	MEP-1
														Q9VZF9	Cpr64Ad
														Q9VVC5	Nc73EF
														A4V2B8	CkIIalpha
														G3M3A2	RpS3
														Q0E924	Phb2
														Q9XZ21	snama
														A0A0B4KHP8	Rad60
														Q9VCC9	Tsc1
														Q7K180	Map60
														Q9VBE2	TwdlM
														M9PCA1	Vm26Aa
														Q8IQT4	CG14073
