# Supplementary material for: Multi-level and lineage-specific interactomes of the Hox transcription factor Ubx contribute to its functional specificity
Source: Nat Commun. 2020 Mar 13;11:1388. doi: 10.1038/s41467-020-15223-x (PMC7069958; doi:10.1038/s41467-020-15223-x)
Supplement: Supplementary file 33 — Supplementary Data 30 [file 41467_2020_15223_MOESM33_ESM.xlsx]

## Sheet: N51AvsGFP
REPLICATE 1			REPLICATE 2			REPLICATE 3			REPLICATE 4			Ranking	Names	total	elements	Converted ID
PROTEIN ID	NAME		PROTEIN ID	NAME		PROTEIN ID	NAME		PROTEIN ID	NAME			R1 R2 R3 R4	4	M9PEA9	sls
P83949-2	Ubx		P83949-2	Ubx		P83949-2	Ubx		P83949-2	Ubx					A8DYD3	cg
A8DYD3	cg		A8DYD3	cg		X2BZL0	zld		P13677	inaC					Q9VJL9	CG4935
Q7K0D8	Nup50		P54353	dod		Q9VD58	Idh3b		X2BZL0	zld					P83949-2	Ubx
E2QD65	RpS19a		A0A0B4K7G4	mod		Q9VWH4-2	l(1)G0156		O02649	Hsp60;Hsp60C			R1 R2 R3	2	C0MJA0	HmgD
M9NGR9	Ca-alpha1T		M9PG57	TfAP-2		Q8IH14	ssx		Q9VJC7	CG6412					M9PFM5	brm
M9MRQ9	Scsalpha		Q9VJL9	BG:DS02740.2		A8DYD3	cg		Q9VD58	Idh3b			R1 R2 R4	1	Q9VLX2	CG7154
X2JFR1	nonA		M9PEA9	sls		Q7K0D8	Nup50		Q9VWH4-2	l(1)G0156			R1 R3 R4	1	Q7K0D8	Nup50
A0A0B4KI71	Map205		Q9VLX2	CG7154		X2JEM4	RpS28b		Q8IH14	ssx			R1 R2	10	Q9VJ87	ncm
A0A0B4K7G4	mod		Q0KHZ6	CG7834		A0A126GUU7	Bin1		A8DYD3	cg					Q9VK59	CG5787
M9PG57	TfAP-2		A0A0B4KGG9	CtBP		Q9VAY4	CG5514-RA		A1Z8U0	Prp8					M9PIA6	Mi-2
Q9VJL9	BG:DS02740.2		Q9VL71	Srp54		A1Z9G2	fand		P54622	mtSSB					Q8IP68	CG31813
M9PEA9	sls		M9PIA6	Mi-2		P54385-2	Gdh		A0A0B4LFD2	Hsc70-5					A0A0B4K7G4	mod
Q9VLX2	CG7154		A0A0B4LGB9	qkr58E-1		X2JAI4	Mcm3		R9Q794	RpL5					M9PGQ6	Bx42
Q9VT61	CG8108		Q9VK59	CG5787		M9PD75	porin		L0MLQ9	4E-T					P25171	Rcc1
M9PIA6	Mi-2		A0A0B4LFF7	CG8079-RB		P52295	Pen		Q9VD14	CG13850					M9PG57	TfAP-2
A1Z9S6	Su(var)2-HP2		C0MJA0	HmgD		E2QD65	RpS19a		Q7K0D8	Nup50					A0A0B4LFF7	CG8079
Q9VK59	CG5787		Q9VP57	pzg		E1JIK0	Hrb87F		Q9VIV2	swm					A1ZBU5	GNBP-like3
A0A0B4LFF7	CG8079-RB		P35381	blw		Q9VHC0	RnpS1		A0A0B4KI71	Map205			R1 R3	1	E2QD65	RpS19a
C0MJA0	HmgD		Q9W1V3	Fib		Q8I0S9	Mccc1		A1Z9E3	EfTuM			R1 R4	1	A0A0B4KI71	Map205
Q7JRA5	CG14756		M9PGQ6	Bx42		Q9VIE8	Acon		Q7YU05	l(1)G0334			R2 R3	3	P54353	dod
M9PGQ6	Bx42		P25171	Rcc1		Q9VJL9	BG:DS02740.2		Q9VVU6	CG6841					Q9VIE8	Acon
P25171	Rcc1		Q8I0S9	Mccc1		M9PEA9	sls		Q9VN21	lost					Q8I0S9	Mccc1
A0A0B4JD46	CG3800		E1JHA4	Hrb27C		M9PFM5	brm		Q9W384	dalao			R3 R4	4	Q9VWH4-2	l(1)G0156
A1ZBU5	GNBP-like3		A1ZBU5	GNBP-like3		P54353	dod		A4V3J6	Hrb98DE					Q9VD58	Idh3b
Q8IP68	CG31813		M9PFM5	brm		C0MJA0	HmgD		A4V449	ND-75;ND75					X2BZL0	zld
Q9VJ87	ncm		A0A0B4KFZ9	His4r;His4		A0A0B4JCW4	skap		Q9VA83	Fer2LCH					Q8IH14	ssx
M9PFM5	brm		M9NE89	Lam					Q9VDL2	TFAM			R1	8	A0A0B4JD46	CNBP
M9PG50	Cdk12		Q9VQ61	Got2					Q9VJL9	BG:DS02740.2					M9MRQ9	Scsalpha1
			A0A0B4KH25	His2Av					M9PEA9	sls					M9NGR9	Ca-alpha1T
			E2QCP0	His3.3A;His3					Q9VF92	ear					Q9VT61	CG8108
			Q9VIE8	Acon					Q9VLX2	CG7154					A1Z9S6	Su(var)2-HP2
			Q7JR58	Echs1					Q9VFF2	CG33332-RA					M9PG50	Cdk12
			Q9VJ86	bsf					Q9VUA0	CG8833					X2JFR1	nonA
			P02283	His2B											Q7JRA5	CG14756
			Q8IP68	CG31813									R2	19	Q0KHZ6	CG7834
			Q0E9E2	PCB											A0A0C4DHG5	B52
			Q9VJ87	ncm											Q0E9E2	PCB
			X2JCX8	RpS14b;RpS14a											Q7JR58	Echs1
			A0A0C4DHG5	B52											E1JHA4	Hrb27C
															A0A0B4KH25	His2Av
															A0A0B4LGB9	qkr58E-1
															P02283	His2B:CG33868
															A0A0B4KFZ9	His4r
															Q9VL71	Srp54
															E2QCP0	None
															X2JCX8	RpS14a/b
															M9NE89	Lam
															P35381	blw
															Q9W1V3	Fib
															Q9VP57	pzg
															Q9VJ86	bsf
															A0A0B4KGG9	CtBP
															Q9VQ61	Got2
													R3	11	Q9VHC0	RnpS1
															E1JIK0	Hrb87F
															A1Z9G2	fand
															Q9VAY4	BOD1
															P52295	Pen
															A0A0B4JCW4	ScsbetaA
															A0A126GUU7	Bin1
															P54385-2	Gdh
															M9PD75	porin
															X2JEM4	RpS28b
															X2JAI4	Mcm3
													R4	22	Q7YU05	Pdha
															Q9VFF2	CG33332
															Q9VIV2	swm
															P13677	inaC
															R9Q794	RpL5
															P54622	mtSSB
															A1Z9E3	mEFTu1
															Q9W384	Bap111
															A0A0B4LFD2	Hsc70-5
															A1Z8U0	Prp8
															Q9VA83	Fer2LCH
															Q9VJC7	mEFTs
															A4V3J6	Hrb98DE
															A4V449	ND-75
															Q9VN21	lost
															Q9VF92	ear
															Q9VVU6	CG6841
															O02649	Hsp60A
															Q9VD14	CG13850
															Q9VDL2	TFAM
															L0MLQ9	4E-T
															Q9VUA0	CG8833
