# Supplementary material for: Multi-level and lineage-specific interactomes of the Hox transcription factor Ubx contribute to its functional specificity
Source: Nat Commun. 2020 Mar 13;11:1388. doi: 10.1038/s41467-020-15223-x (PMC7069958; doi:10.1038/s41467-020-15223-x)
Supplement: Supplementary file 34 — Supplementary Data 31 [file 41467_2020_15223_MOESM34_ESM.xlsx]

## Sheet: WTvsGFP
REPLICATE 1			REPLICATE 2			REPLICATE 3			REPLICATE 4			Ranking	Names	total	elements	Converted ID
PROTEIN ID	NAME		PROTEIN ID	NAME		PROTEIN ID	NAME		PROTEIN ID	NAME			R1 R2 R3 R4	4	P83949-2	Ubx
A0A0B4KH09	gro		A0A0B4K891	CG8963		A0A0B4JCR2	Cpr47Ef		A0A126GUS4	Mical					M9PFM5	brm
A1ZBL0	betaTub56D		A8E6M1	CG30122		A0A0B4LFT7	grh		A0A0B4K738	SLO2					A8DYD3	cg
X2JCM1	Ank2		E1JGM9	par-1		A1Z6L9	Trap1		A1Z8M2	tou					X2BZL0	zld
M9PFL9	cmet		M9PJC7	fs(1)h		A8DYD3	cg		E1JIW0	CG11168			R1 R3 R4	1	A0A0B4KGG9	CtBP
P20439-3	CycB		M9PJN8	Gapdh2;Gapdh1		P83949-2	Ubx		A1Z7J7	Sec31			R1 R2	6	C0MJA0	HmgD
P45594	tsr		Q95TP9	RpS6		X2BZL0	zld		A0A0B4LGV6	Ibf1					M9PG57	TfAP-2
Q7K0D8	Nup50		Q24478	Cp190		M9NFR5	yps		A4V1Y7	Trl					Q9W3Z5	CG3918
Q7JZN0	Sec61beta		A8DYD3	cg		M9PCI2	NHP2		A8JNW5	CG34261					Q9VK59	CG5787
Q7K3J0	CCT8		P83949-2	Ubx		P91941	Acp65Aa		Q9VH84	Pnn					A0A0B4K6N1	RpS8
Q9VFF0	UQCR-C1		X2BZL0	zld		Q26416	Acp1		Q9VPL6	kis					A1ZBU5	GNBP-like3
X2JE06	RpL24		Q9V3W7	SF2		Q7KW02	east		B8A421	Nup98-RA;Nup98-96			R1 R3	1	Q8IP68	CG31813
Q9VU35	CG11267		Q9VEL2	Brf		Q8IMX8	LSm3		Q7K0D8	Nup50			R1 R4	2	Q9W384	Bap111
A8DYD3	cg		Q9VH64	CG8507		Q9W077	Cpr62Bc		A0A0B4LFT7	grh					Q7K0D8	Nup50
P83949-2	Ubx		Q9VWS2	Nup35		Q9VIE8	Acon		Q9VSM2	CG43078-RA;CG32352			R2 R4	1	E2QCP0	None
Q9VUE5	stwl		A8JRF7	Doa		Q8I0S9	Mccc1		Q9VQ76	tho2			R3 R4	4	M9NDX3	Top1
R9Q794	RpL5		A4V4A5	Ran;ran		Q9VHC0	RnpS1		Q7PLL1	eIF-4B					Q9VF92	ear
X2BZL0	zld		A0A0B4K6N1	RpS8		Q9VJL9	BG:DS02740.2		M9ND32	Shab					M9PEA9	sls
P02668	None		A0A0B4KGU4	bel		M9PFM5	brm		O62619-2	PyK					A0A0B4LFT7	grh
Q9W0S7	Tudor-SN		M9PG57	TfAP-2		M9NDX3	Top1		P06754-2	Tm1			R1	35	Q8IPE8	Mtpalpha
A0A0B4LFZ4	TER94		A0A0B4K7G4	mod		M9PEA9	sls		P28668-2	Aats-glupro					Q0KHZ6	CG7834
G3M3A2	RpS3		Q9W1V3	Fib		Q9VF92	ear		A8DYD3	cg					Q7K3J0	CCT8
Q9VN21	lost		Q9VK59	CG5787		Q8IP68	CG31813		P41093	RpL18A					X2JCM1	Ank2
Q9W384	dalao		E1JHA4	Hrb27C		A0A0B4KGG9	CtBP		P83949-2	Ubx					P05205	Su(var)205
C9QP42	eIF-4a		Q9VT61	CG8108		Q9VN39	CG9775		Q7K159	mip40					C7LA75	Hsc70-4
A0A0B4KGG9	CtBP		X2JFR1	nonA					Q9VXF8	Rbp2					Q7JZN0	Sec61beta
Q9VLX2	CG7154		Q9W3Z5	CG3918					Q9V3T8	SC35					X2JGG6	Hsp26
A1Z9S6	Su(var)2-HP2		P25171	Rcc1					Q9V4D4	bip2					A0A126GUS7	Fmr1
Q0KHZ6	CG7834		C0MJA0	HmgD					X2BZL0	zld					A1ZBL0	betaTub56D
A0A0B4K6N1	RpS8		Q8IRG6	dre4					Q9VC54	CG6695					C9QP42	eIF4A
P05205	Su(var)205		A1ZBU5	GNBP-like3					Q9VE01	Cyp12a5					A0A0B4LFZ4	TER94
P06606	alphaTub67C		M9PFM5	brm					Q9VG36	CG14391-RA					Q9VN21	lost
M9PG57	TfAP-2		M9NE89	Lam					Q9VH07	pont					M9PBL3	Hsp83
A1ZAK9	Psi		F3YDH0	Hsc70-3					R9PY26	htk					Q9W1H8	Thiolase
Q9W1H8	Thiolase		Q9VP57	pzg					Q9VYW4	CG1703					E2QD65	RpS19a
P06604	alphaTub85E;alphaTub84D;alphaTub84B		Q24368	Iswi					Q9W526	EG:67A9.2					Q9VFF0	UQCR-C1
Q7JRA5	CG14756		E2QCP0	His3.3A;His3					Q9W542	mip130					Q7JRA5	CG14756
Q9VK59	CG5787		Q7JR58	Echs1					Q9VDL2	TFAM					Q9VU35	CG11267
A0A126GUS7	Fmr1		A0A0B4KH25	His2Av					Q960K8	CG5044-RB					P06604	alphaTub85E
E2QD65	RpS19a		A0A0B4KFZ9	His4r;His4					Q9W384	dalao					Q9VLX2	CG7154
P35381	blw		P02283	His2B					Q9VA83	Fer2LCH					G3M3A2	RpS3
Q8IPE8	Mtpalpha		A0A0C4DHG5	B52					Q9VF92	ear					R9Q794	RpL5
Q9W3Z5	CG3918		X2JEX8	Yp3					M9PFM5	brm					X2JE06	RpL24
C0MJA0	HmgD		Q0E9E2	PCB					M9NDX3	Top1					Q9VUE5	stwl
A1ZBU5	GNBP-like3		P27864	Rrp1					A0A0B4KGG9	CtBP					A1ZAK9	Psi
X2JGG6	Hsp26		A4V2K7	D1					Q9VFF2	CG33332-RA					P20439-3	CycB
M9PFM5	brm								E2QCP0	His3.3A;His3					P35381	blw
M9PBL3	Hsp83								M9PEA9	sls					A1Z9S6	Su(var)2-HP2
C7LA75	Hsc70-4-RA;Hsc70-4								Q9VCD4	CG18428					P06606	alphaTub67C
Q8IP68	CG31813								Q9VUA0	CG8833					A0A0B4KH09	gro
									Q9VJG2	CG12288					P02668	None
															Q9W0S7	Tudor-SN
															M9PFL9	cmet
															P45594	tsr
													R2	34	A0A0C4DHG5	B52
															Q0E9E2	PCB
															Q9VEL2	Brf
															Q7JR58	Echs1
															A0A0B4KH25	His2Av
															A0A0B4KGU4	bel
															P27864	Rrp1
															Q9VWS2	Nup35
															E1JGM9	par-1
															M9NE89	Lam
															Q8IRG6	dre4
															A8JRF7	Doa
															Q24478	Cp190
															M9PJC7	fs(1)h
															Q9VH64	CG8507
															X2JEX8	Yp3
															A0A0B4K891	CG8963
															A8E6M1	CG30122
															A4V2K7	D1
															E1JHA4	Hrb27C
															P02283	His2B:CG33868
															A0A0B4KFZ9	His4r
															A0A0B4K7G4	mod
															P25171	Rcc1
															Q95TP9	RpS6
															Q9VT61	CG8108
															A4V4A5	Ran
															Q24368	Iswi
															F3YDH0	Hsc70-3
															Q9W1V3	Fib
															Q9VP57	pzg
															X2JFR1	nonA
															Q9V3W7	SF2
															M9PJN8	Gapdh2
													R3	14	Q9W077	Cpr62Bc
															A1Z6L9	Trap1
															Q7KW02	east
															Q8I0S9	Mccc1
															A0A0B4JCR2	Cpr47Ef
															M9NFR5	yps
															Q9VJL9	CG4935
															Q9VHC0	RnpS1
															P91941	Acp65Aa
															Q9VIE8	Acon
															Q26416	Acp1
															Q9VN39	CG9775
															Q8IMX8	LSm3
															M9PCI2	NHP2
													R4	38	Q9V4D4	bip2
															Q9VPL6	kis
															A4V1Y7	Trl
															Q9VA83	Fer2LCH
															P06754-2	Tm1
															Q960K8	CG5044
															O62619-2	PyK
															B8A421	None
															Q7K159	mip40
															Q9VSM2	CG43078
															Q9VCD4	CG18428
															Q9VQ76	tho2
															Q9VDL2	TFAM
															Q9VH07	pont
															Q9V3T8	SC35
															Q9VH84	Pnn
															M9ND32	Shab
															A0A126GUS4	Mical
															Q9VFF2	CG33332
															A1Z7J7	Sec31
															P41093	RpL18A
															E1JIW0	CG11168
															Q9W542	mip130
															Q9VG36	CG14391
															A1Z8M2	tou
															Q7PLL1	eIF4B
															Q9VYW4	CG1703
															A8JNW5	CG34261
															Q9VC54	CG6695
															Q9VXF8	eIF4H1
															Q9W526	CG16903
															A0A0B4K738	SLO2
															Q9VJG2	CG12288
															P28668-2	GluProRS
															R9PY26	htk
															Q9VUA0	CG8833
															A0A0B4LGV6	Ibf1
															Q9VE01	Cyp12a5
