# Supplementary material for: Multi-level and lineage-specific interactomes of the Hox transcription factor Ubx contribute to its functional specificity
Source: Nat Commun. 2020 Mar 13;11:1388. doi: 10.1038/s41467-020-15223-x (PMC7069958; doi:10.1038/s41467-020-15223-x)
Supplement: Supplementary file 35 — Supplementary Data 32 [file 41467_2020_15223_MOESM35_ESM.xlsx]

## Sheet: N51AvsGFP
REPLICATE 1			REPLICATE 2			REPLICATE 3			REPLICATE 4			Ranking	Names	total	elements	converted ID
PROTEIN ID	NAME		PROTEIN ID	NAME		PROTEIN ID	NAME		PROTEIN ID	NAME			R1 R2 R3 R4	1	P83949-2	Ubx
A0A0B4K6Y4	unk		E1JIM1	nsl1		M9NGR9	Ca-alpha1T		Q9I7R7	CG18809			R1 R2 R3	1	Q9W229	RpS24
Q0E993	Aats-val		A0A0B4KFR7	Amph		Q8SWR0	CG7884		Q9VTR2	CG17826			R1 R2 R4	2	A0A0B4LFD2	Hsc70-5
A0A0B4KH73	CG7029		Q0E993	Aats-val		P83949-2	Ubx		M9NF33	CG7185					Q0E993	ValRS
A0A0B4KH85	CG17931		A0A0B4KI43	woc		Q24492	RpA-70		Q9W020	CG9004			R1 R3 R4	3	Q9VWP5	htk
A0A0B4KHT9	CycB3		A1Z9M4	cg		Q7KMI3	BcDNA.LD23371		Q0E993	Aats-val					M9MRF0	CG42819
A1Z9M4	cg		A0A0B4LFD2	Hsc70-5		Q9VGG3	CG14732		Q9VV52	RAF2					Q9VGG3	CG31211
A0A0B4LFD2	Hsc70-5		A0A0B4LH72	blp		Q94546	Atu		Q95U54	Mms19			R1 R2	13	Q23972	smg
Q0E924	Phb2		A1A708-2	CG4951		Q9V3E9	spag		Q9VNP6	CG11131					Q9VL75	Bka
B7Z0Z1	hang		D3DMK7	lok		Q9VBE6	CG5455		Q9W1U6	RpL37b					Q9VSW4	mRRF1
E1JJM8	LIMK1		A4V402	MAPk-Ak2		Q9VH64	CG8507		Q0E908	Hil					Q9VWK5	Ulp1
E1JJM9	RpS15Aa		E1JI11	Taf4		Q9VND7	CG2931		A1ZBU5	GNBP-like3					M9PFL9	cmet
M9PEB2	Chd1		Q9VZ69	Imp		Q9VVS5	Nufip		Q8IRC1	ens					A1Z9M4	cg
Q8IQA6	Gug		M9ND95	Mhc		Q9W4U8	CG3598		Q9VDK7	Srp72					Q9VRL1	Uev1A
M9NF33	CG7185		M9PFL9	cmet		M9MRF0	CG42819		Q8INW9	fon					Q9VC60	CG13625
M9PCE2	Peritrophin-15b		O01382	Ice		M9NDW5	CG12480		A0A0B4LFD2	Hsc70-5					Q8IRS7	cib
M9PFL9	cmet		O16043	Df31		M9PEB0	CG12607		Q9V4F9	MED26					X2JFW6	CG8289
O61345	pen		P04052	RpII215		Q7KMJ6	nito		Q9VAQ7	Slu7					Q8SYR3	Rsf1
O61613	Nmt		P83949-2	Ubx		M9PDG3	stc		Q9VKP5	CG6700					Q9VYY7	HP5
X2JEB4	Top3beta		Q23972	smg		Q7JUW8	CG13196		Q9VNZ2	CG14570					X2JKF2	CG9213
O97125	Hsp68;Hsp70Bbb;Hsp70Bb;Hsp70Bc;Hsp70Ba;Hsp70Aa;Hsp70Ab;Hsc70-2		Q8SYR3	Rsf1		Q9VV38	CG4998		Q7JXU4	Ns2			R1 R3	5	Q7JUW8	CG13196
P13677	inaC		Q709R6-2	bocks		B8A421	Nup98-RA;Nup98-96		M9MRF0	CG42819					Q9VT75	vnc
X2JAW6	LanB2		Q76NQ0	CG33303		Q9V3T8	SC35		Q9V3Z9	BG:DS00180.3					A0A126GUT1	Tctp
P83949-2	Ubx		Q7K2U6	CG8701		Q9V426	vig		Q8IR01	CG32564					A0A0B4LEU5	ADD1
Q0E8X6	eIF2B-delta		Q7KK96	SMC2		A4V391	T-cp1		Q9W4U8	CG3598					Q9GQR5	stai
Q23972	smg		Q9VFH2	Hexim		Q9VHC7	rump		X2JG10	None			R1 R4	6	O61345	peng
Q8SYR3	Rsf1		Q95SJ2	CG17377		Q9VV23	CG13044		A0A0B4JD95	zip					Q9VNP6	CG11131
Q7JXZ2	Eip55E		Q8ST83	pho		X2JDP6	CG4747		C1C3E7	Zasp52					E2QD64	NO66
Q7K0X3	Ctr9		Q961R8	Aats-gly		A4V4A5	Ran;ran		M9MRF2	RpL37A					Q9VMG7	Muc26B
Q7PLI7	CG17528		Q9V3E9	spag		Q9VXF8	Rbp2		G3M3A2	RpS3					Q9VGA4	MBD-R2
Q9VGG3	CG14732		X2J4W8	Kr-h2		Q9VPN5	Hop		Q9VT60	iPLA2-VIA					M9NF33	CG7185
Q8IMI7	RpS7		Q9VGH5	glo		Q9VK18	CG16812		Q9V6A9	Or49a			R2 R3	7	Q9VV38	CG4998
Q8IMW8	BEST:GH24664		Q9VH64	CG8507		Q9VZ62	feo		X2JDU0	RpL9					B8A421	None
Q8INK2	fabp		Q9VS81	CG7548		M9PIA6	Mi-2		Q8SZ23	CG8160					Q9V3E9	spag
Q8IP94	Aats-thr		Q9VSC5	CG8209		P48375	FK506-bp2		Q6NR22	CG1360					Q8IR57	CG32603
Q8IRB3	CG32241		Q9VSW4	CG4447-RA		Q9VYK0	Smr		Q8MSW9	U3-55K					Q9VH64	CG8507
Q9VAX7	betaTub97EF		Q9VTB0	CG8003		A0A0B4K6B8	mod(mdg4)		Q7JRA5	CG14756					M9NDW5	CG12480
Q961D9	lgs		Q9VUZ0	SsRbeta		O62619-2	PyK		P08120	Cg25C					Q9V3T8	SC35
Q9NG98	Top3alpha		Q9VVN4	mus304		Q9VEH0	alt		Q9VZ02	CG1738			R2 R4	1	Q9VXE5	mbt
Q9V436	Rpn12		Q9VWK5	Ulp1		Q7KSU6	CG8036		H0RNK7	Rtf1-RA;Rtf1			R3 R4	11	Q9V3Z9	CG16884
Q9V9Q4	CG1416		X2JKF2	CG9213		Q8MZI3	CG10077		X2JH42	ATPsynbeta;ATPsynbetaL;ATPsyn-beta					X2JDU0	RpL9
Q9VC24	CG13640		Q9VZQ7	CG14961		E1JGN7	bl		M9PEB0	CG12607					Q9VSY0	Cpr67B
Q9VEJ9	cysu		Q9W260	wrapper		P55828	RpS20		O61345	pen					P08120	Col4a1
Q9VFF0	UQCR-C1		Q9W3Y0	CG3224		Q9VT61	CG8108		Q9VB95	TwdlC					E1JGN7	HnRNP-K
Q9VGA4	MBD-R2		Q9VC60	CG13625		A0A126GUT1	Tctp		Q7JZZ3	CG13321					M9PEB0	CG12607
Q9VHP9	Cenp-C		Q9VQK5	CG3542		Q9GQR5	stai		Q9VGA3	CG4115					A8DZ29	eIF4G1
X2J7U0	piwi		Q9VY08	CG9518-RA		P52295	Pen		Q9VGN9	RpL24-like					O97064	Ccp84Ag
Q9VMM7	CG11030-RA		M9NDW5	CG12480		M9PBL3	Hsp83		E1JJI5	CkIalpha					Q8SZM2	CG16885
Q9VMZ8	TwdlV		M9PBX0	Mad		X2JFR1	nonA		Q9VVZ4	CG14095					A1Z8Q0	Twdlbeta
Q9VNP6	CG11131		Q9VUB5	upSET		Q9VBZ5	CG6422-RB		Q9XZ15	Osi6					Q9W4U8	CG3598
Q9VRI0	Hlc		Q2PDP6	CG12877-RC		Q9VT75	vnc		Q9VTZ7	CG4069			R1	75	M9NEV0	lid
Q9VSW4	CG4447-RA		B7Z098	CG7414		A0A0B4LEU5	ADD1		Q9W273	CG3264					Q9W124	CG4806
Q9VSW5	Klp67A		Q8IMB8	CG1674		Q9W149	CG11414-RA		E8NHB1	Taf2					Q0E8X6	eIF2Bdelta
Q9VV79	spd-2		E1JIK0	Hrb87F		A0A126GUM8	lig;lig-RA		Q9VZY0	Non2					Q9NHD5	san
Q9VWK5	Ulp1		Q9VCE3	Rox8		X2JDU0	RpL9		A0A0B4KHS9	Pp1alpha-96A					Q8INK2	fabp
Q9VXK6	eIF5		Q0KHZ6	CG7834		A0A0B4JD48	Cp1		P83949-2	Ubx					Q9VEJ9	cysu
X2JKF2	CG9213		P07182	Cp36		Q8SWR8	Atx2		Q9VJI6	BuGZ					Q9VQZ8	CG15439
Q9VZF2	CG15011		Q9VL75	Bka		Q9V3V3	Pez		Q27268	Hel25E					B7Z0Z1	hang
Q9W542	mip130		A8Y560	RpL15		A0A0B4LIJ0	Rpt2		E1JGN7	bl					A0A0B4LFD9	RpS23
R9Q794	RpL5		Q9VHB0	CG8273		M9PCE0	Pgk		M9NFR5	yps					M9PEB2	Chd1
Q9XZ29	Klp3A		Q9VVI1	CG7564		Q9VK69	CCT4		Q9VAF3	CG7824-RC					Q8IRB3	CG32241
Q9VRL1	Uev1A		Q9VJ12	Acn		A0A0B4K6U6	sqd		Q9VGG3	CG14732					E1JJM9	RpS15Aa
Q8IRS7	cib		Q9VV38	CG4998		Q7KM15	bic		Q9VXE5	mbt					Q9VV79	spd-2
O46079	EG:39E1.2		Q02427-1	Rbp1		X2J5E8	FKBP59		A8DZ29	eIF4G					Q9VFF0	UQCR-C1
Q9VWS2	Nup35		E2QCP0	His3.3A;His3		Q9VV29	CG13041		Q9W4J3	CG3546					M9PG09	CG11370
Q9VMG7	Muc26B		Q9W229	RpS24		P92177-4	14-3-3epsilon		E2QD64	CG2982					X2J7U0	piwi
Q9VIV0	CG10188		B8A421	Nup98-RA;Nup98-96		B7Z0E2	Unr		Q9W4U4	CG14423-RA					R9Q794	RpL5
A0A126GUT1	Tctp		P25171	Rcc1		Q9W4X7	eIF3-S4-1		Q9VTR8	CG43896					Q8IMW8	CG33340
Q9GQR5	stai		Q24368	Iswi		Q9VEZ3	msps		Q9VMG7	Muc26B					O97125	Hsp68
Q9VT75	vnc		Q9VRL1	Uev1A		P06606	alphaTub67C		Q7K5M0	scaf					A0A0B4KH73	CG7029
A0A0B4LEU5	ADD1		Q9VYY7	HP5		B7YZQ1	slik		Q9VSY0	Cpr67B					P17704	RpS17
Q9NHD5	san		Q8IRS7	cib		Q29QW0	CG12964		Q9VLL8	Peritrophin-15a					Q9VIV0	CG10188
Q9VGP9	KP78a		Q9V3T8	SC35		A1Z7K6	CG8243-RA		A1Z8Q0	TwdlBeta					Q9VZE6	None
Q9V4D4	bip2		M9PC85	x16		P29613	Tpi		A0A0B4KFD9	CG43666					A0A0B4KHT9	CycB3
Q9VX94	CG13001		Q9VCD4	CG18428		Q24478	Cp190		Q9VL91	zf30C					P82890	primo-1
P82890	primo-1		Q9W499	RpL35		Q8SYQ8	CG3420		Q9VWP5	htk					Q7PLI7	CG17528
Q9VB22	pins		Q8IR57	CG32603		Q9W392	CCT2		Q9VGA4	MBD-R2					Q8IMI7	RpS7
O02649	Hsp60;Hsp60C		P15348	Top2		M9PCC1	Rack1		X2JC35	RpL36					Q9VSW5	Klp67A
A0A0B4LIF3	Nelf-A		Q86BP9	CG7971		A0A0B4LHL7	ATPsyn-d		Q9W4U6	CG14421-RA					Q9V436	Rpn12
Q9VWP5			A0A0B4KH25	His2Av		Q9VHI1	hyx		A0A0B4LHL1	CG13627-RB					O46079	CG3587
Q9VL75	Bka		X2JFW6	CG8289		Q9VNM3	Osi2		P04359	RpL32					M9PG47	RpS26
M9NEV0	lid		Q8IRG6	dre4		Q9VXQ5	Tcp-1zeta		M9MSM4	Nopp140					Q9VC24	CG13640
Q9W124	CG4806		Q9VJ87	ncm		O18404	scu		Q8SWS3	CG13049					O16130	RpL39
Q9VC60	CG13625		X2JG50	CG14215		Q9VFV9	Droj2		Q8SZM2	CG16885					Q9NG98	Top3alpha
A0A0B4LG45	CG11180		C0P8M9	Skadu		Q8SZM2	CG16885		Q9VBE2	TwdlM;TwdlL;TwdlB;TwdlN					Q9VGP9	KP78a
Q9W229	RpS24		A4V0N4	Vha68-2		Q9VD58	Idh3b		P54362	g					P13677	inaC
M9PG47	RpS26		Q9VXE5	mbt		Q9VL77	CG4537		A0A0B4K7Y7	larp					Q9V4D4	bip2
M9PG09	CG11370		E1JGV6	Nop60B		P46863	Klp61F;CG32318-RA		O97064	Ccp84Ag					M9PCE2	Peritrophin-15b
Q9VQZ8	CG15439		Q7K3M5	Dhx15		D1Z3A1	RpL28								Q7JXZ2	Eip55E
Q7JUW8	CG13196					Q9VJ80	CG10211								Q9VWS2	Nup35
A0A0B4LFD9	RpS23					Q9VWP5	htk								Q9V9Q4	CG1416
X2JFW6	CG8289					Q9VGF9	aurA								O61613	Nmt
C6SUW3	RpS9					P23128	me31B								Q9VX94	CG13001
M9MRF0	CG42819					M9PJN8	Gapdh2								E1JJM8	LIMK1
Q9VDH8	RpS30					M9PID3	HIPP1								Q9VXK6	eIF5
Q9W2X6	ATPsyndelta					Q8IGY1	Tm1								Q8IQA6	Gug
O16130	RpL39					Q8IRV3	EG:100G7.6								Q9XZ29	Klp3A
E1JHR5	Eno					Q9VIE8	Acon								Q8IP94	ThrRS
Q9VFF2	CG33332-RA					A1Z8Q0	TwdlBeta								X2JEB4	Top3beta
Q9VAW1	Moca-cyp					Q9VB04	btz								Q9W2X6	ATPsyndelta
Q9VN39	CG9775					Q9VSY0	Cpr67B								O02649	Hsp60A
Q9VYY7	HP5					A0A0B4LID0	Muc91C								A0A0B4K6Y4	unk
E2QD64	CG2982					Q9VBD2	TwdlD								O76994	Ip259
P17704	RpS17					P08120	Cg25C								Q9VMM7	CG11030
Q9VZE6	CG11583					X2J5P0	cana								A0A0B4LG45	CG11180
O76994	Ip259					X2JD89	bt								A0A0B4LIF3	Nelf-A
Q8I937	CG32409					Q9VSN3	Cpr66D								Q9VDH8	RpS30
						Q8I0N3	TwdlL								Q9VFF2	CG33332
						Q9W0S7	Tudor-SN								Q9VZF2	CG15011
						Q9VNN7	Osi15								Q9VB22	pins
						Q9VTR6	prc								Q8I937	CG32409
						Q8IR57	CG32603								Q0E924	Phb2
						E2QD65	RpS19a								Q9W542	mip130
						Q27294	caz								E1JHR5	Eno
						Q9V3Z9	BG:DS00180.3								C6SUW3	RpS9
						M9NG39	Pep								Q961D9	lgs
						Q8IQU7	825-Oak								A0A0B4KH85	CG17931
						Q9VC94	CG5728								Q9VAW1	Moca-cyp
						A1ZBV0	CG13427								X2JAW6	LanB2
						Q9VVZ6	CG18294								Q9VMZ8	TwdlV
						P06605	alphaTub84D;alphaTub84B;alphaTub85E								Q7K0X3	Ctr9
						Q9W229	RpS24								Q9VRI0	Hlc
						M9PE74	nocte								Q9VAX7	betaTub97EF
						Q9VFT4	rin								Q9VN39	CG9775
						O97064	Ccp84Ag								Q9VHP9	Cenp-C
						Q9VZF9	Cpr64Ad						R2	63	Q9VJ87	ncm
						A8DZ29	eIF4G								Q86BP9	CG7971
						C7LA75	Hsc70-4-RA;Hsc70-4								P04052	RpII215
						Q9VBD5	TwdlN								X2J4W8	Kr-h2
						Q8IPD5	Cpr31A								A0A0B4KH25	His2Av
						M9PF14	tral								Q9VY08	CG9518
						Q9VI56	CG1943								Q8ST83	pho
															E1JIM1	nsl1
															E1JI11	Taf4
															Q8IRG6	dre4
															Q9W260	wrapper
															X2JG50	CG14215
															A8Y560	RpL15
															Q7K2U6	CG8701
															A0A0B4KI43	woc
															E1JIK0	Hrb87F
															Q9VCE3	Rox8
															Q961R8	GlyRS
															O16043	Df31
															P25171	Rcc1
															O01382	Drice
															M9PBX0	Mad
															Q24368	Iswi
															Q8IMB8	CG1674
															A1A708-2	CG4951
															Q709R6-2	bocks
															P15348	Top2
															Q9VUZ0	SsRbeta
															D3DMK7	lok
															Q9VVN4	mus304
															Q9W499	RpL35
															E1JGV6	Nop60B
															Q0KHZ6	CG7834
															Q9VJ12	Acn
															B7Z098	CG7414
															Q9VUB5	upSET
															Q9W3Y0	CG3224
															Q9VS81	CG7548
															E2QCP0	None
															Q9VZQ7	CG14961
															Q2PDP6	CG12877
															Q9VTB0	CG8003
															Q9VQK5	CG3542
															A4V0N4	Vha68-2
															Q9VZ69	Imp
															P07182	Cp36
															Q9VCD4	CG18428
															Q9VGH5	glo
															Q9VHB0	CG8273
															C0P8M9	Skadu
															Q9VFH2	Hexim
															M9PC85	x16
															Q02427-1	Rbp1
															Q95SJ2	CG17377
															A4V402	MAPk-Ak2
															Q76NQ0	CG33303
															Q9VSC5	CG8209
															A0A0B4KFR7	Amph
															Q9VVI1	CG7564
															A0A0B4LH72	blp
															M9ND95	Mhc
															Q7K3M5	Dhx15
															Q7KK96	SMC2
													R3	103	X2J5P0	cana
															A0A0B4LHL7	ATPsynD
															C7LA75	Hsc70-4
															Q9VBE6	CG5455
															X2J5E8	Fkbp59
															A1ZBV0	CG13427
															Q9W392	CCT2
															M9NGR9	Ca-alpha1T
															A1Z7K6	CG8243
															P29613	Tpi
															Q9VFV9	Droj2
															P06605	alphaTub84D
															Q8SYQ8	CG3420
															Q94546	Atu
															Q9VEZ3	msps
															O62619-2	PyK
															A4V391	CCT1
															Q9VYK0	Smr
															Q9VND7	CG2931
															M9PBL3	Hsp83
															Q9VPN5	Stip1
															A0A0B4LID0	Muc91C
															Q9VXQ5	CCT6
															Q9VC94	CG5728
															Q9VV23	CG13044
															Q9VNN7	Osi15
															A0A0B4K6B8	None
															Q9VK69	CCT4
															A0A0B4K6U6	sqd
															Q7KMJ6	nito
															Q9VIE8	Acon
															A0A0B4JD48	Cp1
															M9PE74	nocte
															A0A126GUM8	lig
															Q29QW0	CG12964
															Q9VGF9	aurA
															Q9VSN3	Cpr66D
															Q9VBD5	TwdlN
															Q8IQU7	825-Oak
															Q9VD58	Idh3b
															Q8IPD5	Cpr31A
															Q8IGY1	Tm1
															P06606	alphaTub67C
															Q7KSU6	CG8036
															Q8MZI3	CG10077
															Q9W4X7	eIF3g1
															Q9W0S7	Tudor-SN
															M9PCE0	Pgk
															Q9VFT4	rin
															Q9VEH0	alt
															Q9VI56	CG1943
															Q9VJ80	CG10211
															P48375	Fkbp12
															M9NG39	Pep
															Q8SWR0	CG7884
															Q9VHI1	hyx
															Q9VNM3	Osi2
															P55828	RpS20
															Q8I0N3	TwdlL
															P52295	Pen
															Q24478	Cp190
															Q9V426	vig
															Q9VHC7	rump
															Q7KM15	bic
															P46863	Klp61F
															P23128	me31B
															B7Z0E2	Unr
															E2QD65	RpS19a
															Q9VBZ5	Ythdf
															Q9V3V3	Pez
															Q9VZF9	Cpr64Ad
															P92177-4	14-3-3epsilon
															Q9VTR6	prc
															Q9VBD2	TwdlD
															M9PDG3	stc
															M9PIA6	Mi-2
															M9PID3	HIPP1
															M9PF14	tral
															Q8SWR8	Atx2
															Q9VB04	btz
															Q9VZ62	feo
															Q24492	RpA-70
															Q9VV29	CG13041
															Q9VT61	CG8108
															A4V4A5	Ran
															O18404	scu
															A0A0B4LIJ0	Rpt2
															B7YZQ1	Slik
															X2JDP6	CG4747
															X2JD89	bt
															Q9VK18	CG16812
															Q9W149	CG11414
															Q7KMI3	CG8878
															Q9VXF8	eIF4H1
															D1Z3A1	RpL28
															Q8IRV3	CG3588
															X2JFR1	nonA
															Q9VVS5	Nufip
															Q9VL77	CG4537
															Q27294	caz
															Q9VVZ6	CG12519
															M9PCC1	Rack1
															M9PJN8	Gapdh2
													R4	63	Q7K5M0	scaf
															Q8SZ23	CG8160
															Q9VVZ4	CG14095
															X2JG10	None
															Q8IR01	CG32564
															Q0E908	Hil
															Q9W4U6	CG14421
															M9NFR5	yps
															Q9VT60	iPLA2-VIA
															A0A0B4KHS9	Pp1alpha-96A
															Q9VTR2	CG17826
															Q6NR22	CG1360
															Q9VNZ2	CG14570
															Q9VGA3	CG4115
															X2JC35	RpL36
															Q95U54	Mms19
															Q7JRA5	CG14756
															Q8INW9	fon
															Q9V6A9	Or49a
															Q9I7R7	CG18809
															Q9W020	CG9004
															Q9VV52	RAF2
															M9MRF2	RpL37A
															Q9W1U6	RpL37b
															Q9VAQ7	Slu7
															C1C3E7	Zasp52
															M9MSM4	Nopp140
															E8NHB1	Taf2
															Q7JXU4	Ns2
															A0A0B4LHL1	CG13627
															Q9VDK7	Srp72
															Q7JZZ3	CG13321
															Q9VL91	zf30C
															Q9V4F9	MED26
															A0A0B4K7Y7	larp
															Q8SWS3	CG13049
															Q9VTZ7	CG4069
															Q8MSW9	U3-55K
															E1JJI5	CkIalpha
															Q9W4U4	CG14423
															Q9VKP5	CG6700
															Q9VAF3	CG7824
															H0RNK7	Rtf1
															Q8IRC1	ens
															Q9VTR8	CG43896
															Q9VJI6	BuGZ
															P54362	None
															Q9VZ02	CG1738
															G3M3A2	RpS3
															Q9VB95	TwdlC
															X2JH42	ATPsynbeta
															A0A0B4KFD9	CG43666
															Q9VGN9	RpL24-like
															Q27268	Hel25E
															P04359	RpL32
															Q9W4J3	CG3546
															Q9VLL8	Peritrophin-15a
															A0A0B4JD95	zip
															Q9W273	CG3264
															Q9VBE2	TwdlM
															Q9XZ15	Osi6
															A1ZBU5	GNBP-like3
															Q9VZY0	Non2
