# Supplementary material for: Multi-level and lineage-specific interactomes of the Hox transcription factor Ubx contribute to its functional specificity
Source: Nat Commun. 2020 Mar 13;11:1388. doi: 10.1038/s41467-020-15223-x (PMC7069958; doi:10.1038/s41467-020-15223-x)
Supplement: Supplementary file 36 — Supplementary Data 33 [file 41467_2020_15223_MOESM36_ESM.xlsx]

## Sheet: WTvsGFP
REPLICATE 1			REPLICATE 2			REPLICATE 3			REPLICATE 4			Ranking	Names	total	elements	converted ID
PROTEIN ID	NAME		PROTEIN ID	NAME		PROTEIN ID	NAME		PROTEIN ID	NAME			R1 R2 R3 R4	1	P83949-2	Ubx
E8NH71	CG7741-RB;CG7741		A0A0B4JCU8	CG15093		A0A0B4JDA0	mor		Q9XYM5	Su(var)2-10			R1 R2 R3	2	Q4AB57	His2A:CG33853
A0A0B4KED0	RpL38		A1Z7T2	Pkn		Q32KD3	CG2747		A0A0B4KH09	gro					Q7KMI3	CG8878
A1Z9L2	Rcd1		A0A0B4JD39	ttk		A0A0B4LF47	Inr-a		A1Z7T4	Pkn			R1 R2 R4	1	Q9VC60	CG13625
Q7K014	CG17724		A0A0B4LGR2	ctrip		A0A0B4LFY0	thr		A0A0B4JD11	Ef1gamma			R1 R3 R4	1	Q9VGG3	CG31211
Q7KSH7	AdamTS-A		Q8IHB0	gish		A0A0B4LG47	mei-S332		A0A0B4JD39	ttk			R2 R3 R4	3	Q2PDP6	CG12877
A0A0B4KHT9	CycB3		Q8INK7	CG17734		A0A0B4LHF7	pit		Q8MQQ3	pyd					Q7KM15	bic
A0A0B4LFD2	Hsc70-5		E1JJ45	heph		A0T1Z5	yrt		A0A0B4K6D2	CG16817					Q9VDL2	TFAM
Q8SX98	Vrp1		A0A0B4K6W1	su(Hw)		A8JNI2	CG7971		A0A0B4K6U2	CG7518			R1 R2	20	Q8SX98	Vrp1
A0A0S0WNT6	mael		A0A0B4K726	Tfb1		B9EQV5	up		D0Z768	lig-RA;lig					Q9VSW4	mRRF1
A1Z6E8	CG10395		A0A0B4K7U3	Kdm4A		G7H806	CG17454-RA		A0A0B4K891	CG8963					O76861	CG2685
A1Z6M6	Dpit47		A0A0B4K7Z5	Rpn6		L7ED64	CG40228		A0A0B4KFE3	tou					A0A0B4KHT9	CycB3
A1Z6S6	vimar		A0A0B4KED0	RpL38		M9NE25	Hmt4-20		A0A0B4KFH8	NaCP60E					A1Z9L2	Rcd1
A1Z9I5	tum		A1Z6Z3	Aldh-III		M9PB85	CG31712		Q9VB04	btz					A0A0B4KED0	RpL38
A1ZAP0	SmydA-6		A1Z9L2	Rcd1		M9PEX7	CG3408		A0A0B4KHP8	CG4449-RA;CG4449					Q8IPP8	CG31548
A4V3G9	Rb97D		Q0E993	Aats-val		R9PY73	wcy		A0A0B4LF47	Inr-a					Q23972	smg
A8JUQ9	Vav		A0A0B4KF46	Uba1		M9PG62	Rpn3		A0A0B4LFA6	Rpn13					P40796	La
M9PFS7	Sfmbt		A0A0B4KFJ2	tgo		M9PJQ3	RhoGAPp190		A0A0B4LFT7	grh					Q9V3E9	spag
E1JHT0	tutl		A0A0B4KFJ8	Kdm4B;seq		O61345	pen		A0A0B4LG45	CG11180					M9PD16	chif
Q7KUB5	Zasp66		A0A0B4KFU5	lack		P26017	Pc		A0A0B4LG47	mei-S332					Q8IMI7	RpS7
E1JJM9	RpS15Aa		A0A0B4KG41	CG10326		P83949-2	Ubx		A0A0B4LGX0	Cenp-C					Q9VSW5	Klp67A
E1JJS2	RhoGAP19D		A0A0B4KGB8	px		P82804	wibg		A0A0B4LHR3	XNP					O46079	CG3587
Q8IM86	unc-13		A0A0B4KGK3	mats		Q7KMI3	BcDNA.LD23371		A0A126GUU7	Bin1					A1Z6M6	Dpit47
M9MRF2	RpL37A		A0A0B4KHT9	CycB3		Q4AB57	His2A:CG33859;His2A		A1A708-2	CG4951					Q7JXZ2	Eip55E
Q9VYD8	Rbp1-like		E1JIT0	how		Q0E8X7	roh		A1Z8U0	Prp8					Q8IRS7	cib
M9NDW1	DIP2		A0A0B4LEQ0	CG17337		Q7JVL3	Prp38		A1Z968	NAT1					Q9VTB0	CG8003
M9NH51	U2af50		A1Z7J7	Sec31		Q7KUA4	Uba2		A1Z9E3	EfTuM					Q8SYR3	Rsf1
M9NEY9	.DEC-1		A0A0B4LEY6	Nacalpha		X2JKW3	CG8611		Q8MLP1	slik					G3M3A2	RpS3
M9NF33	CG7185		A1Z9M4	cg		Q9VGG3	CG14732		A4V4A1	Klp10A			R1 R3	11	Q0E8X6	eIF2Bdelta
M9PC90	Hel25E		A0A0B4LFA6	Rpn13		Q8I0S9	Mccc1		A4V4A5	Ran;ran					Q9VH00	CG12818
M9PCQ8	chico		A0A0B4LFX0	ena		Q8IH00	Mat89Ba		A8DY64	CG34431					Q9VIZ3	l(2)37Cb
M9PFL9	cmet		A0A0B4LGI9	CG3760-RB;CG3760		Q8IQ85	RhoGEF4		A8JNI2	CG7971					X2JKF2	CG9213
M9PD16	chif		A0A0B4LGN1	Itp-r83A		Q8IR41	CG43737		M9PGG0	ArfGAP3					Q9W3K3	CG2260
M9PDR2	hipk		A0A0B4LGR6	corto		Q8IRB5	CG32251		Q9VH84	Pnn					Q9VWP5	htk
Q9VV82	CG32164		A0A0B4LGZ5	RpL11		Q960E9	CG32452		D0Z760	Psc-RA;Psc					Q9VMM7	CG11030
O76861	EG:100G10.1		Q8SX98	Vrp1		Q9V4Z9	lin		D1Z3A1	RpL28					Q9VFF2	CG33332
O76904	fs(1)N		A0A0B4LHS9	Rga		Q9V9M7	RpL21		E1JHV7	E(bx)					P15619	wdn
O76922	aub		A0A0B4LJ12	awd		Q9VAM5	Brd8		Q961C3	CG8478					Q9VEA1	eIF1A
O97454	l(1)10Bb		A0A0C4DHG4	CG10265-RB		Q9VBH8	RpL34a		E1JIK0	Hrb87F					Q9VPQ2	shv
P29843	Hsc70-1		A0A126GUU7	Bin1		Q9VC36	polybromo		E1JJN9	Set2			R1 R4	5	M9NEV0	lid
P83949-2	Ubx		A1A708-2	CG4951		Q9VCL4	CG16732		Q9VQ76	tho2					A0A0B4LG45	CG11180
P40304	Prosbeta6		A1Z6H7	Gp210		Q9VCU5	CG17141		Q9VVC7	CG3764-RA					Q9W1B9	RpL12
P40796	La		A1Z6M6	Dpit47		Q9VEA1	eIF-1A		F3YDH0	Hsc70-3					Q9VC08	Mink
P48591	RnrL		A1Z713	Vps13		Q9VEN3	GckIII		L7ED64	CG40228					M9PBM1	U2af38
P55841	RpL14		A1Z8U0	Prp8		Q9VEV3	CG14894		M9PBZ3	spen			R2 R3	4	Q9VUB5	upSET
Q7KMI3	BcDNA.LD23371		A1Z9H7	CG13339		Q9VFE6	CG3817		M9PCD3	CG8086					Q9W0S7	Tudor-SN
Q4AB57	His2A:CG33859;His2A		A1ZAB5	clu		Q9VH00	CG12818		Q9VAF3	CG7824-RC					Q02427-1	Rbp1
P91938-4	Trxr-1		A4V166	Pdk1		Q9VI10	SmD2		A8DZ29	eIF4G					Q9VXF8	eIF4H1
Q23972	smg		A4V402	MAPk-Ak2		Q9VIZ3	l(2)37Cb		M9NED4	CG2247			R2 R4	17	A0A0B4LFA6	Rpn13
Q8SYR3	Rsf1		Q9VJI6	BuGZ		X2JKF2	CG9213		M9NEV0	lid					A0A0B4JD39	ttk
Q26416	Acp1		M9PBM2	enc		Q9VJH2	mdy		M9PB85	CG31712					E1JIK0	Hrb87F
Q709R6-2	bocks		M9PCU1	Abl		Q9VLK1	CG13097		M9PBM1	U2af38					Q9W384	Bap111
Q7JNE1	prod		Q9VH84	Pnn		Q9VLS9	CG12375		M9PBZ9	eIF-4E					A1Z8U0	Prp8
Q7JVH6	CG9436		A8JUS8	CG13373		Q9VMM7	CG11030-RA		M9NFR5	yps					Q9VH84	Pnn
Q7JXZ2	Eip55E		B7YZH7	CG8446-RD;CG8446-RE		Q9VNA3	CG11999		M9PCI2	NHP2					Q9VJI6	BuGZ
Q7JY89	CG8788		G4LTX2	CG42374-RA;CG42374		Q9VPQ2	shv		Q9W0S4	miple2					M9PBZ9	eIF4E1
Q7JZN0	Sec61beta		F2FBA6	Dsp1		Q9VQK7	Sf3b2		Q9XZ03	mbf1					Q8IP68	CG31813
Q7K3Z3	p47		B7Z101	CG10597		Q9VRJ4	CG10672		M9PGQ6	Bx42					Q9W4J4	CG11444
Q7K4I5	CG8892-RB		D2NUK9	hoip		Q9VT41	defl		M9PHL0	e(y)3					A0A126GUU7	Bin1
Q9VM57	sip2		E1JHK0	CLIP-190		Q9VTZ7	CG4069		M9PI05	JIL-1					Q9VZF5	pav
Q9VGG3	CG31211		E1JIJ9	Su(var)3-7		Q9VUM1	Prp31		M9PI73	mib1					Q9V3B6	c12.1
Q86BY9	rig		X2JG40	Grip84		Q9VUV9	l(3)72Ab		O16102	Chd3					A1A708-2	CG4951
Q8IMI7	RpS7		F0JAG2	Zn72D		Q9VVK8	CG5589		O16130	RpL39					P12982	Pp1-87B
Q8IPP8	CG31548		H0RNK7	Rtf1-RA;Rtf1		Q9VX59	f		Q7KW02	east					Q9VG06	CG17327
Q8SX76	pch2		M9PH39	nej		Q9VX77	Chchd2		O61613	Nmt					A4V4A5	Ran
Q961S1	RhoGAP5A		M9MSE8	CG42684		Q9W0R3	Ptpmeg		O62530	AP-2mu			R3 R4	13	Q0E8X7	roh
Q9VRZ1	Prat2		M9MSK3	Src64B		Q9W3X8	CG3198		P11596	tra					Q9V4Z9	lin
Q9I7J0	CG5023		Q8IQA6	Gug		P15619	wdn		P12982	Pp1-87B					P26017	Pc
Q9V3E9	spag		M9NDW5	CG12480		Q9VJZ1	CG9302-RA		Q9VGG3	CG14732					A8JNI2	CG7971
Q9V405	Rpt3		M9NE01	Pp2B-14D		B7YZQ1	slik		P20439-3	CycB					A8DZ29	eIF4G1
Q9V434	Aats-asn		M9NFE1	CG14200		Q8IGY1	Tm1		P25007	Cyp1					M9PB85	CG31712
Q9V436	Rpn12		Q59E11	IA-2		Q02427-1	Rbp1		P26017	Pc					L7ED64	CG40228
Q9VBI2	Dak1		M9PB86	bib		Q7KM15	bic		Q1LZ07	CrebA					Q9VFE6	CG3817
Q9VE85	Nup43		M9PE73	Dhc64C		Q9VXF8	Rbp2		P52304	polo					Q7KMJ6	nito
Q9VEA1	eIF-1A		M9PEJ8	rhea		Q9V3T8	SC35		Q00174	LanA					A0A0B4LF47	Pcf11
Q9VF26	spn-E		Q9VQ94	Sec24CD		Q7K3M5	Dhx15		Q05856	SmB					A0A0B4LG47	mei-S332
Q9VH00	CG12818		M9PCA1	Vm26Aa		P55828	RpS20		Q0E8X7	roh					Q9W3X8	CG3198
Q9VHP9	Cenp-C		Q7KTK9	muc		A1ZAK7	Psi		Q24154	RpL29					Q9VRJ4	CG10672
Q9VIV8	CG13084		M9PI47	Sap130		Q7KMJ6	nito		Q7K0K1	CG2063			R1	110	Q9VHC8	CG8149
Q9VIZ3	l(2)37Cb		M9PCV9	Vps60;CG6259		A0A126GUM8	lig;lig-RA		Q7K7A9	Fen1					Q9VF26	spn-E
X2JKF2	CG9213		M9PD16	chif		P06606	alphaTub67C		Q7KM15	bic					Q9VSD6	msk
Q9VJJ0	Prosbeta4		M9PD43	CG16865		O62619-2	PyK		Q7KMJ6	nito					O76904	fs(1)N
Q9VLX9	CG7203		M9PDN9	gammaTub37C		O18404	scu		Q7KN61	Fpps					Q7JZN0	Sec61beta
Q9VMM7	CG11030-RA		M9PDQ2	tlk		X2JFR1	nonA		Q7KTD2	SC35					A8JUQ9	Vav
Q9VPQ2	shv		X2JJV1	hep		M9PIA6	Mi-2		Q9VXE5	mbt					Q9VL75	Bka
Q9VQL1	SerRS		Q9VTR8	CG43896		Q8MZI3	CG10077		Q7KUT2-2	Lon					Q9VQY7	CG17612
Q9VQY7	CG17612		M9PFS8	CG9705		Q9VT61	CG8108		Q7KVX5	Vap-33A					Q9VT75	vnc
Q9VSD6	msk		M9PG40	CG40045		Q9VEH0	alt		Q8IN02	Dph5					Q9VY92	CG11151
Q9VSW4	CG4447-RA		Q7K0D1	CG42240-RA		Q0E8X6	eIF2B-delta		Q8IP68	CG31813					Q9VYD8	Rbp1-like
Q9VSW5	Klp67A		O17432	Cdk9		E1JGM9	par-1		Q8IQP3	CG32163					E1JJM9	RpS15Aa
Q9VTB0	CG8003		O46034	Cbl		L0MLQ9	4E-T		Q95RV3	Lhr					Q9VM57	sip2
Q9VTW1	Sms		O61722	PRL-1		Q9VZ60	CG2186		Q960D3	vig2;FDY					Q7K014	CG17724
Q9VTY6	vih		O76861	EG:100G10.1		Q9XZ57	Eb1		Q9I7K0-5	Jupiter					M9PFS7	Sfmbt
Q9VUZ8	PDCD-5		P05661-2	Mhc		Q9V3V3	Pez		Q9V3B6	c12.1					R9Q794	RpL5
Q9VV79	spd-2		P05661-26	Mhc		Q9VNI3	CG1218		Q9V3W7	SF2					P91938-4	None
Q9VWK5	Ulp1		P12982	Pp1-87B		M9PJN8	Gapdh2		Q9V4Z9	lin					Q9VIV0	CG10188
Q9VXK6	eIF5		P13468	fs(1)K10		Q9VWP5	htk		Q9V535	tsu					P29843	Hsc70-1
Q9VY44	mRNA-cap		P83949-2	Ubx		Q9VHI1	hyx		Q9V597	RpL31					M9MRF2	RpL37A
Q9VY92	CG11151		X2JC80	sta		A0A0B4KHJ9	Tm2		Q9V9U9	CG11563-RA					A1Z6E8	CG10395
Q9VZI2	Ack		P40796	La		M9PFZ6	Act79B		Q9V9Z8	CG15561					Q709R6-2	bocks
Q9VZS3	CG17737		X2JFR6	eIF-2alpha		X2JCP8	Act5C;Act42A		Q9VAA9	CG7946					Q9VV82	CG32164
Q9W1B9	RpL12		P41375	eIF-2beta		M9NG39	Pep		Q9VC08	Mink					Q9VZI2	Ack
Q9W3N9	CG10932		P42283	lola;pre-lola-G		Q9VFF2	CG33332-RA		Q27268	Hel25E					Q9V436	Rpn12
Q9W4H8	Pp2C1		P49847	Taf6		Q2PDP6	CG12877-RC		Q9VC60	CG13625					Q9VAI4	Naa40
Q9W542	mip130		Q541C3	Ubc2;UbcD2		A0A0B4KEH0	14-3-3zeta		Q9VC96	BRWD3					A0A0S0WNT6	mael
X2JA43	Ns3		P61857	betaTub85D		Q9VUB5	upSET		Q9VFE6	CG3817					Q9V405	Rpt3
Q9XZ34	Rif1		Q7KMI3	BcDNA.LD23371		Q9W3C1	l(1)G0020		Q9VG06	CG17327-RA					Q7JNE1	prod
O46079	EG:39E1.2		Q4AB57	His2A:CG33859;His2A		P22700-2	Ca-P60A		Q9VG84	lig3					Q9VZS3	eIF1
P17917	PCNA		Q02308-2	H		Q9W3K3	CG2260		Q9VGI8	Blm					Q7K3Z3	p47
Q9VAI4	Naa40		Q05344	Ssrp		Q9XYZ6	CG5808		Q9VHH8	beag					Q9VWS2	Nup35
Q9VB22	pins		Q05913	TfIIFalpha		X2JH42	ATPsynbeta;ATPsyn-beta		E1JGN7	bl					A0A0B4LFD2	Hsc70-5
P13496	Gl		Q23972	smg		Q9Y145	BcDNA.GH04978		Q9VI56	CG1943					M9PFN1	rept
Q9XZ29	Klp3A		Q23973	mtrm		Q9V3C0	abs		Q9VIF6	CG9253-RA					Q9VXK6	eIF5
R9Q794	RpL5		X2JKU5	RpS5a;RpS5b		A8JNP1	Argk		Q9VIT3	msb1l					Q9XZ29	Klp3A
Q9NHD5	san		Q24318-2	Dp		Q9W0S7	Tudor-SN		Q9VK58	Pih1D1					O02649	Hsp60A
A0A0B4KH85	CG17931		Q24319	Ost48		Q9VDL2	TFAM		Q9VL96	CG4364					Q9VLX9	CG7203
Q9VT75	vnc		X2J9V3	noc		A8DZ29	eIF4G		Q9VND7	CG2931					M9PDR2	Hipk
Q9VRI0	Hlc		Q8SYR3	Rsf1		P09180	RpL4		Q9VNE2	kra					Q7KUB5	Zasp66
O02649	Hsp60;Hsp60C		Q24572	Caf1					Q9VNM9	Osi9					Q8SX76	pch2
M9PFN1	rept		Q59E30	fax					Q9VPH4	kin17					A0A0B4LIF3	Nelf-A
Q9NG98	Top3alpha		Q7JRC0	CG12384					Q9VQ35	mRpL48					Q7KSH7	AdamTS-A
M9MSC9	jub		Q7JVH0	CG8435					Q9VQZ5	CG15432-RA					Q9VB22	pins
A0A0B4LIF3	Nelf-A		Q7JVP4	Br140					Q9VRJ4	CG10672					Q7K4I5	CG8892
Q0E8X6	eIF2B-delta		Q7JVY2	dup					Q9VUB8	endos					Q961D9	lgs
Q9VHC8	CG8149		Q7JXZ2	Eip55E					Q9VUR2	CG12301					Q9XZ34	Rif1
A0A0B4KFF0	pum		Q7JZZ3	CG13321					Q9VVI2	Edc3					A0A0B4KH85	CG17931
Q9VWS2	Nup35		Q7K159	mip40					X2J969	MED19					P13496	DCTN1-p150
A0A0B4LEU5	ADD1		Q7K3D8	DMAP1					Q9VWC6	zld					Q9VRI0	Hlc
Q9VIV0	CG10188		Q7K5K9	S-Lap8					Q9VWZ7	CG6867-RA					Q9VT00	Jarid2
Q961D9	lgs		Q7KML2	CG5009					Q9VXL5	CG8924					P55841	RpL14
Q9VWP5	htk		Q7KMQ0	Rpt1					Q9VZ30	CG11122					M9NF33	CG7185
Q9W3K3	CG2260		Q7KSM5	Aos1					Q9VZF5	pav					Q9W124	CG4806
Q9W124	CG4806		Q7KVI9	CG9812					Q9VZT8	CG14964					Q9NHD5	san
Q9VH89	dmt		Q7PLS8	IntS3					Q9W062	Mfap1					A1Z6S6	vimar
M9NEV0	lid		Q9VUZ2	elg1					Q9W1A9	enok					Q9VTW1	Sms
A0A0B4LG45	CG11180		Q8IMI7	RpS7					Q9W1B9	RpL12					P17917	PCNA
Q9VL75	Bka		Q8IMP6-2	CG5815					Q9W1N8	mi					P40304	Prosbeta6
Q9V4D4	bip2		Q8IP68	CG31813					Q9W384	dalao					Q9VH89	dmt
Q8IRS7	cib		Q8IP94	Aats-thr					Q9W3D1	Caf1-180					A0A0B4KFF0	pum
Q9VEN2	cal1		Q8IPP8	CG31548					Q9VJI6	BuGZ					Q9VEN2	cal1
Q9VC60	CG13625		Q9VQ61	Got2					Q9W3X8	CG3198					M9NH51	U2af50
Q9VT00	Jarid2		Q8IPZ3	CG17221					Q9W4J4	CG11444					Q9VV79	spd-2
X2JFW6	CG8289		Q8IR10	TwdlY					P83949-2	Ubx					Q9VIV8	CG13084
P15619	wdn		Q8IR93	Dlic					Q9VN39	CG9775					Q7JVH6	CG9436
Q9VC08	Mink		Q8ML70	IM10					Q9VLX2	CG7154					Q9VC94	CG5728
Q9VAW1	Moca-cyp		Q8MSW0	Aats-ile					Q2PDP6	CG12877-RC					A4V3G9	Rb97D
Q7K2B0	CG7137		Q8SXU3	IleRS					A1ZBV0	CG13427					O97454	l(1)10Bb
P17704	RpS17		Q8SZ15	CG10914					Q9VDL2	TFAM					P17704	RpS17
Q9VFF2	CG33332-RA		Q8T3Y1	CG17440					Q9W2H9	Panx					X2JA43	Ns3
M9PBM1	U2af38		Q8T9H0	CG9328-RA					E1JJ68	Rm62;Rm62-RE					Q9VWK5	Ulp1
G3M3A2	RpS3		Q9I7T7-2	CG11505											Q9VTY6	vih
Q9VC94	CG5728		Q9NDJ2-2	dom											Q9VUZ8	PDCD-5
			Q9V3B6	c12.1											E1JJS2	RhoGAP19D
			Q9V3E9	spag											E8NH71	CG7741
			Q9V3J4	Sec13											M9PFL9	cmet
			Q9V3Z4	Rpn5											P48591	RnrL
			Q9V406	crp											M9PCQ8	chico
			Q9V438	CaBP1											Q9VRZ1	Prat2
			Q9V4N3	Cyt-b5											A1ZAP0	SmydA-6
			Q9V9Q4	CG1416											Q9NG98	Top3alpha
			Q9V9R2	Cul2											Q9V4D4	bip2
			Q9V9S8	FeCh											Q9W4H8	Pp2C1
			Q9VA32	Cpr100A											Q961S1	RhoGAP5A
			Q9VAW8	Mst98Ca;Mst98Cb											A0A0B4LEU5	ADD1
			Q9VAY2	Gp93											Q9W3N9	CG10932
			Q9VB05	ALiX											M9NEY9	2001-12-01
			Q9VBK9	CG5913											Q9VE85	Nup43
			Q9VBU2	RIOK2											Q7K2B0	CG7137
			Q9VC93	Dis3											M9MSC9	jub
			Q9VCC6	CG6178											Q9VY44	mRNA-cap
			Q9VD48	CG5791											X2JFW6	CG8289
			Q9VDQ3	CG4936											Q9V434	AsnRS
			Q9VF56	obe											Q9VQL1	SerRS
			Q9VF87	Sra-1											E1JHT0	tutl
			Q9VG06	CG17327-RA											Q8IM86	unc-13
			Q9VGA4	MBD-R2											Q86BY9	rig
			Q9VHK6	IscU											Q9VBI2	Dak1
			Q9VID9	CG8677											M9PC90	Hel25E
			Q9VIQ5	CG10680											Q7JY89	CG8788
			Q9VJ19	RpL30											Q9W542	mip130
			X2J6U8	ssp3											A1Z9I5	tum
			Q9VJD4	Sgt											O76922	aub
			Q9VJJ1	CG17996											Q9I7J0	CG5023
			Q9VJQ6	dyn-p25											Q9VAW1	Moca-cyp
			Q9VK60	CG6180											Q26416	Acp1
			Q9VK89	CG6388											Q9VHP9	Cenp-C
			X2J7U0	piwi											Q9VJJ0	Prosbeta4
			Q9VKX2	Mdh1											M9NDW1	DIP2
			Q9VL68	CG4598									R2	236	Q9VD48	CG5791
			Q9VM17	CG5181											Q8INK7	CG17734
			Q9VM36	CG4497											A0A0B4KGB8	px
			Q9VNE9	RpL13A											M9PBM2	enc
			Q9VNY3	CG14564											A0A0B4KGU4	bel
			Q9VP05	MED1											Q9VAY2	Gp93
			Q9VPL0	CG3436											A0A0B4KGK3	mats
			Q9VRP5-7	scny											Q9VW51	Su(Tpl)
			Q9VS55	CTCF											M9PDN9	gammaTub37C
			Q9VSA9	CG7409											A0A0B4LGI9	CG3760
			Q9VSS2	Srp68											P48588	RpS25
			Q9VSW4	CG4447-RA											P49847	Taf6
			Q9VSW5	Klp67A											Q9W029	yellow-g
			Q9VTB0	CG8003											Q9VJD4	Sgt
			Q9VU02	SmD1											Q24572	Caf1-55
			Q9VU35	CG11267											Q7K159	mip40
			Q9VU88	Liprin-beta											Q6NQY9	CG9143
			Q9VUA5	ssp2											A0A0B4KFU5	Smurf
			Q9VUQ9	dop											X2J9V3	noc
			Q9VUY4	IleRS-m											Q9VPN5	Stip1
			Q9VW51	Ell											Q9VZU0	CG32278
			Q9VW68	Gabat											Q9VU02	SmD1
			Q9VWI6	kek5											Q7KTK9	muc
			Q9VWP1	Usp39											Q8IPZ3	CG17221
			X2JFX0	CG8188											A1Z713	Vps13
			Q9VX62	CG8675-RA											Q9VW68	Gabat
			Q9VY62	CG1368											G4LTX2	CG42374
			Q9VY97	mus101											Q9W3Y3	CG3226
			Q9VYI6	CG4410											M9PFM5	brm
			X2JBC1	Upf1											Q9W5W9	Phf7
			Q9VZ59	CG2157											Q8ML70	CG33470/IMPPP
			Q9VZE4	CG1316											M9MSK3	Src64B
			Q9VZF5	pav											Q9W4W7	CG2662
			Q9VZL3	Sc2											Q9VCE3	Rox8
			Q9VZU0	CG12032											Q9W585	Rab27
			Q9W029	yellow-g											A0A0B4LGR6	corto
			Q9W0B6	CG17249											Q7JVY2	dup
			Q9W0G1-2	Ptp61F											M9NFE1	CG14200
			Q9W0P4	CG3402											M9PEJ8	rhea
			Q9W227	CG2852											A0A0B4LHS9	Rga
			Q9W384	dalao											Q9VK60	CG6180
			Q9W3Y3	CG3226											Q24318-2	Dp
			Q9W485	IntS6											M9PBX0	Mad
			Q9W4J4	CG11444											Q8SZ15	CG10914
			Q9W4W7	EG:100G10.6											Q9VS55	CTCF
			X2JAA8	wapl											Q9VN25-2	None
			Q9W585	Rab27											Q9VL68	CG4598
			Q9W5W9	Phf7											Q9VBN5	RpL27
			Q9VQK5	CG3542											Q7K3D8	DMAP1
			Q9VC60	CG13625											Q9VUY4	IleRS-m
			Q2PDP6	CG12877-RC											Q541C3	Ubc2
			Q9VTP4	RpL10Ab											A0A0B4LFX0	ena
			A0A0B4KGY9	msi											M9NE01	Pp2B-14D
			Q9VUB5	upSET											Q9V3Z4	Rpn5
			X2J950	RpS13											Q9VZ59	CG2157
			A0A0B4KI43	woc											M9PFS8	CG9705
			M9PBX0	Mad											Q9VUQ9	dop
			Q9VH64	CG8507											Q8IMP6-2	None
			M9PFM5	brm											M9PD43	CG16865
			Q9VB10	CG5590											Q9VF56	obe
			M9PDG3	stc											Q7JZZ3	CG13321
			E1JIK0	Hrb87F											Q7KML2	CG5009
			Q6NQY9	CG9143											A1Z9M4	cg
			Q9VCE3	Rox8											Q7K0D1	CG42240
			Q9VBN5	RpL27											M9PG40	CG40045
			B7Z098	CG7414											B7Z098	CG7414
			A0A0B4KHD9	CG5746											A0A0B4KHD9	CG5746
			Q0KHZ6	CG7834											Q9VSA9	CG7409
			Q9W1H3	Upf3											Q9V9Q4	CG1416
			P07182	Cp36											Q05344	Ssrp
			A8Y560	RpL15											P13468	fs(1)K10
			A0A0B4K6S1	l(3)neo38;l(3)neo38-RA											A4V4J0	shi
			Q9VHB0	CG8273											A0A0B4KF46	Uba1
			Q9VVI1	CG7564											H0RNK7	Rtf1
			A4V4J0	shi											Q9V426	vig
			Q9W0S7	Tudor-SN											Q8IP94	ThrRS
			Q02427-1	Rbp1											M9NDW5	CG12480
			Q8IRS7	cib											A1Z9H7	CG13339
			O46079	EG:39E1.2											Q9VQ61	Got2
			Q9VRL1	Uev1A											Q7KSM5	Aos1
			Q9VDL2	TFAM											Q9VJ19	RpL30
			P55830	RpS3A											Q9VZE4	CG1316
			M9PBZ9	eIF-4E											Q9VID9	CG8677
			A0A0B4KGU4	bel											E2QD65	RpS19a
			Q9VZI1	Chd64											Q9V9R2	Cul2
			Q7KM15	bic											Q9VU35	CG11267
			Q9GU68	eIF-5A											A1Z6H7	Gp210
			Q9VPN5	Hop											Q9VHB0	CG8273
			M9NEQ9	RpS10b											M9PDG3	stc
			E2QD65	RpS19a											Q9VB10	CG5590
			Q9V426	vig											A8JUS8	CG13373
			E2QCP0	His3.3A;His3											M9PDQ2	Tlk
			G3M3A2	RpS3											Q9VTP4	RpL10Ab
			P48588	RpS25											Q8IHB0	gish
			A4V4A5	Ran;ran											B7Z101	CG10597
			Q9VXF8	Rbp2											A0A0B4KFJ8	Kdm4B
			Q9VN25-2	eIF3-S10											E1JIT0	how
															X2JKU5	RpS5a
															A4V402	MAPk-Ak2
															P61857	betaTub85D
															Q8IR10	TwdlY
															P05661-2	Mhc
															Q9VVI1	CG7564
															X2JFX0	CG8188
															X2JJV1	hep
															F0JAG2	Zn72D
															Q9VK89	CG6388
															Q8SXU3	CG8207
															M9MSE8	CG42684
															Q9VBK9	CG5913
															A0A0B4K7U3	Kdm4A
															Q9VNY3	CG14564
															M9PI47	Sap130
															A0A0B4K726	Tfb1
															X2JFR6	eIF2alpha
															A1Z7T2	Pkn
															Q9VRP5-7	scny
															Q9I7T7-2	Larp4B
															Q9V3J4	Sec13
															Q7JVP4	Br140
															Q7KMQ0	Rpt1
															A0A0B4JCU8	CG15093
															P55830	RpS3A
															Q24319	Ost48
															E1JIJ9	Su(var)3-7
															Q9VX62	CG8675
															Q7JRC0	CG12384
															X2JAA8	wapl
															X2JBC1	Upf1
															Q9V406	crp
															A8Y560	RpL15
															B7YZH7	CG44242
															Q9W0P4	CG3402
															A0A0B4K6S1	l(3)neo38
															P42283	lola
															M9PB86	bib
															A0A0B4LGR2	ctrip
															O17432	Cdk9
															A1ZAB5	clu
															A0A0B4KI43	woc
															Q9W1H3	Upf3
															Q7K5K9	S-Lap8
															O61722	PRL-1
															Q23973	mtrm
															A0A0C4DHG4	CG10265
															Q9VJQ6	DCTN5-p25
															X2J7U0	piwi
															Q9GU68	eEF5
															Q9VAW8	Mst98Ca
															A0A0B4LGN1	Itp-r83A
															A0A0B4K6W1	su(Hw)
															Q9VSS2	Srp68
															A1Z6Z3	Aldh-III
															A0A0B4KFJ2	tgo
															Q9W0G1-2	Ptp61F
															Q9VYI6	CG32649
															Q9VC93	Dis3
															Q9VHK6	IscU
															E1JJ45	heph
															Q9VDQ3	CG4936
															Q9VM17	CG5181
															X2JC80	None
															A0A0B4LEY6	Nacalpha
															Q9VCC6	CG6178
															Q8MSW0	IleRS
															Q7JVH0	CG8435
															X2J6U8	ssp3
															Q9VKX2	Mdh1
															Q59E11	IA-2
															A4V166	Pdk1
															Q9VP05	MED1
															Q8T9H0	CG9328
															Q0KHZ6	CG7834
															A0A0B4KG41	Arl6IP1
															Q9VWI6	kek5
															Q9VB05	ALiX
															Q9V4N3	Cyt-b5
															A0A0B4LEQ0	CG17337
															Q9VRL1	Uev1A
															Q9VY62	CG1368
															Q9W227	CG2852
															Q9VZL3	Sc2
															Q05913	TfIIFalpha
															E2QCP0	None
															M9PE73	Dhc64C
															Q9V438	CaBP1
															M9PCV9	Vps60
															A0A0B4LGZ5	RpL11
															Q9VQK5	CG3542
															Q9NDJ2-2	dom
															Q8IQA6	Gug
															P07182	Cp36
															M9NEQ9	RpS10b
															Q9VH64	CG8507
															P41375	eIF2beta
															Q7KVI9	CG9812
															Q9VF87	Sra-1
															Q9VY97	mus101
															Q9VTR8	CG43896
															Q9VJJ1	CG17996
															Q9W0B6	CG17249
															Q9VZI1	Chd64
															Q9V9S8	FeCH
															E1JHK0	CLIP-190
															Q9VQ94	Sec24CD
															D2NUK9	hoip
															F2FBA6	Dsp1
															A1Z7J7	Sec31
															Q02308-2	H
															M9PCU1	Abl
															Q9W485	IntS6
															Q9VM36	CG4497
															X2J950	RpS13
															Q8IR93	Dlic
															A0A0B4KGY9	msi
															M9PH39	nej
															A0A0B4LJ12	awd
															X2JG40	Grip84
															Q9VU88	Liprin-beta
															Q9VWP1	Usp39
															Q8T3Y1	CG17440
															Q9VUZ2	elg1
															Q9VPL0	CG3436
															Q9VIQ5	CG10680
															A0A0B4K7Z5	Rpn6
															Q9VUA5	ssp2
															O46034	Cbl
															Q9VBU2	RIOK2
															Q9VA32	Cpr100A
															Q9VGA4	MBD-R2
															P05661-26	Mhc
															Q0E993	ValRS
															Q9VNE9	RpL13A
															M9PCA1	Vm26Aa
															Q59E30	fax
															Q7PLS8	IntS3
													R3	82	M9PEX7	CG3408
															Q9VNI3	CG1218
															O62619-2	PyK
															Q9VLS9	CG12375
															Q9VJZ1	CG9302
															Q8IH00	Mat89Ba
															Q8IQ85	RhoGEF4
															A0A126GUM8	lig
															A0T1Z5	yrt
															Q8IGY1	Tm1
															P22700-2	SERCA
															Q8MZI3	CG10077
															B9EQV5	up
															Q9VJH2	AspRS-m
															Q9VI10	SmD2
															M9NG39	Pep
															E1JGM9	par-1
															A0A0B4KEH0	14-3-3zeta
															Q9VCU5	CG17141
															O61345	peng
															Q32KD3	CG2747
															X2JCP8	Act5C
															M9PFZ6	Act79B
															A0A0B4LFY0	thr
															Q9VC36	polybromo
															Q9V3V3	Pez
															A1ZAK7	Psi
															Q9XZ57	Eb1
															Q8IR41	CG43737
															P09180	RpL4
															M9PIA6	Mi-2
															A8JNP1	Argk
															X2JH42	ATPsynbeta
															Q9VT61	CG8108
															O18404	scu
															A0A0B4LHF7	pit
															X2JKW3	CG8611
															Q9XYZ6	CG5808
															Q8IRB5	Claspin
															M9NE25	Hmt4-20
															G7H806	CG17454
															L0MLQ9	4E-T
															Q9V9M7	RpL21
															Q9VX77	Chchd2
															Q9W0R3	Ptpmeg
															Q7JVL3	Prp38
															Q9VVK8	CG5589
															Q9V3C0	abs
															Q9VX59	f
															Q7KUA4	Uba2
															Q9VNA3	CG11999
															Q9VBH8	RpL34a
															Q9VUV9	l(3)72Ab
															P82804	Pym
															Q960E9	CG32452
															Q9VEV3	CG14894
															M9PJQ3	RhoGAPp190
															Q9VCL4	CG16732
															P06606	alphaTub67C
															Q9VAM5	Brd8
															R9PY73	wcy
															Q9VEN3	GckIII
															Q9VEH0	alt
															A0A0B4KHJ9	Tm2
															Q9VHI1	hyx
															M9PG62	Rpn3
															Q9VT41	defl
															P55828	RpS20
															Q9VTZ7	CG4069
															Q8I0S9	Mccc1
															Q9VUM1	Prp31
															Q9V3T8	SC35
															Q9Y145	CG7028
															A0A0B4JDA0	mor
															Q9VZ60	CG2186
															Q9W3C1	l(1)G0020
															B7YZQ1	Slik
															Q9VQK7	Sf3b2
															X2JFR1	nonA
															Q9VLK1	CG13097
															Q7K3M5	Dhx15
															M9PJN8	Gapdh2
													R4	108	Q9W1N8	mi
															Q9VXL5	CG8924
															Q9VXE5	mbt
															M9PCD3	CG8086
															Q9VQZ5	CG15432
															Q9VNE2	kra
															Q9VIF6	CG9253
															Q9VPH4	kin17
															A1Z7T4	Pkn
															Q9VND7	CG2931
															Q9VZT8	CG14964
															A0A0B4K6U2	CG7518
															Q8MLP1	Slik
															Q9VUR2	CG12301
															O62530	AP-2mu
															A1Z9E3	mEFTu1
															Q05856	SmB
															A0A0B4KH09	gro
															Q9W1A9	enok
															A0A0B4LHR3	XNP
															Q9W3D1	Caf1-180
															Q9VQ35	mRpL48
															M9PCI2	NHP2
															Q8MQQ3	pyd
															M9PBZ3	spen
															Q9XYM5	Su(var)2-10
															M9PI73	mib1
															A4V4A1	Klp10A
															Q9VAF3	CG7824
															Q9VVI2	Edc3
															Q9V9U9	CG11563
															P52304	polo
															Q8IQP3	CG32163
															Q960D3	vig2
															A0A0B4JD11	eEF1gamma
															M9PGG0	ArfGAP3
															Q27268	Hel25E
															Q9VB04	btz
															P20439-3	CycB
															Q9VAA9	CG7946
															Q9I7K0-5	Jupiter
															Q24154	RpL29
															Q7KUT2-2	Lon
															Q9VGI8	Blm
															Q9VN39	CG9775
															Q9V597	RpL31
															Q7KTD2	SC35
															Q9W2H9	Panx
															D0Z760	Psc
															Q9VWZ7	CG6867
															Q9VG84	DNAlig3
															A1ZBV0	CG13427
															Q7KW02	east
															M9PGQ6	Bx42
															A0A0B4KFE3	tou
															Q9VIT3	msb1l
															Q00174	None
															P11596	None
															M9NFR5	yps
															M9PHL0	e(y)3
															Q9VK58	Pih1D1
															Q7K0K1	CG2063
															D0Z768	lig
															E1JHV7	E(bx)
															Q9VUB8	endos
															E1JJN9	Set2
															Q1LZ07	CrebA
															Q9W0S4	miple2
															E1JGN7	HnRNP-K
															Q9V3W7	SF2
															E1JJ68	Rm62
															Q9VWC6	zld
															Q7KN61	Fpps
															P25007	Cyp1
															A0A0B4KFH8	NaCP60E
															Q9VI56	CG1943
															Q9VNM9	Osi9
															A8DY64	CG34431
															Q9VVC7	CG3764
															Q8IN02	Dph5
															O16130	RpL39
															Q961C3	CG8478
															M9NED4	CG2247
															Q9V9Z8	CG15561
															O61613	Nmt
															Q7KVX5	Vap33
															Q9VHH8	beag
															Q9VC96	BRWD3
															A0A0B4LGX0	Cenp-C
															Q9V535	tsu
															Q9XZ03	mbf1
															Q95RV3	Lhr
															Q9VQ76	tho2
															O16102	Chd3
															Q9VZ30	CG11122
															A0A0B4K891	CG8963
															Q7K7A9	Fen1
															Q9VLX2	CG7154
															Q9VL96	CG4364
															A0A0B4LFT7	grh
															M9PI05	JIL-1
															A1Z968	None
															X2J969	MED19
															F3YDH0	Hsc70-3
															D1Z3A1	RpL28
															A0A0B4K6D2	p23
															A0A0B4KHP8	Rad60
															Q9W062	Mfap1
