# Supplementary material for: Multi-level and lineage-specific interactomes of the Hox transcription factor Ubx contribute to its functional specificity
Source: Nat Commun. 2020 Mar 13;11:1388. doi: 10.1038/s41467-020-15223-x (PMC7069958; doi:10.1038/s41467-020-15223-x)
Supplement: Supplementary file 37 — Supplementary Data 34 [file 41467_2020_15223_MOESM37_ESM.xlsx]

## Sheet: WTandN51AvsGFP_allR
For WT samples, comparison all replicates				venn diagram of comparison all tissue replicates				Summary comparison all tissue-replicates				For N51A samples, comparison all replicates				venn diagram of comparison all tissue replicates			Summary comparison all tissue-replicates
Names	total	elements						sca elav	sca twi	twi elav		Names	total	elements					sca elav	sca twi	twi elav
elav_WT/GFPallR sca_WT/GFPallR twi_WT/GFPallR	18	A0A0B4KGU4	BEL					BEL	BEL	BEL		elav_allR_N51A/GFP sca_allR_N51A/GFP twi_allR_N51A/GFP	8	Q9VIE8	Acon				Acon	Acon	Acon
		O62619-2	PyK					PyK	PyK	PyK				E2QD65	RpS19a				RpS19a	RpS19a	RpS19a
		Q7K159	MIP40					MIP40	MIP40	MIP40				A1ZBU5	GNBP-like3				GNBP-like3	GNBP-like3	GNBP-like3
		M9PFM5	BRM					BRM	BRM	BRM				Q9VJ87	ncm				ncm	ncm	ncm
		Q9W384	BAP111					BAP111	BAP111	BAP111				P52295	Pen				Pen	Pen	Pen
		E2QD65	RPS19A					RPS19A	RPS19A	RPS19A				P83949-2	Ubx				Ubx	Ubx	Ubx
		Q9VH84	PNN					PNN	PNN	PNN				Q9VFF2	CG33332				CG33332	CG33332	CG33332
		Q9VU35	CG11267					CG11267	CG11267	CG11267				X2JFR1	nonA				nonA	nonA	nonA
		Q9VT61	CG8108					CG8108	CG8108	CG8108		elav_allR_N51A/GFP twi_allR_N51A/GFP	30	Q9VA83	Fer2LCH				Hrb87F	PyK	Fer2LCH
		Q7KW02	EAST					EAST	EAST	EAST				C0MJA0	HmgD				RpL5	Stip1	HmgD
		M9NFR5	YPS					YPS	YPS	YPS				M9PFM5	brm				Hsc70-5	Rox8	brm
		Q9V3W7	SF2					SF2	SF2	SF2				A8DYD3	cg				Hsp60A	lig	cg
		Q9W0S7	TUDOR-SN					TUDOR-SN	TUDOR-SN	TUDOR-SN				Q9VP57	pzg				Mi-2	Drice	pzg
		P83949-2	UBX					UBX	UBX	UBX				Q8IH14	ssx				CG8108	825-Oak	ssx
		Q9VDL2	TFAM					TFAM	TFAM	TFAM				Q9VIV2	swm				His2Av	Taf2	swm
		Q9VFF2	CG33332					CG33332	CG33332	CG33332				Q9VAY4	BOD1				Ca-alpha1T	SsRbeta	BOD1
		Q9VLX2	CG7154					CG7154	CG7154	CG7154				Q9VF92	ear				CG14756	CG13321	ear
		G3M3A2	RPS3					RPS3	RPS3	RPS3				Q9VQ61	Got2				Rcc1	Acn	Got2
elav_WT/GFPallR twi_WT/GFPallR	27	C0MJA0	HMGD					SEC61BETA	CG8924	HMGD				Q7K0D8	Nup50				Idh3b	larp	Nup50
		M9NDX3	TOP1					RPL5	FS(1)N	TOP1				Q9VJ86	bsf				CG7834	upSET	bsf
		A8DYD3	CG					GRO	YELLOW-G	CG				M9PD75	porin				inaC	CG13625	porin
		Q9VIE8	ACON					NHP2	KIN17	ACON				A0A0B4KGG9	CtBP				None	CG12877	CtBP
		Q9VYW4	CG1703					CG6540	STIP1	CG1703				X2JEM4	RpS28b					Klp3A	RpS28b
		Q9VP57	PZG					PAR-1	SmD1	PZG				M9PGQ6	Bx42					CG12480	Bx42
		P45594	TSR					CG31813	TTK	TSR				Q9VL71	Srp54					eIF4G1	Srp54
		Q8IPE8	MTPALPHA					CycB	Mat89Ba	MTPALPHA				M9PG57	TfAP-2					glo	TfAP-2
		X2JCM1	ANK2					CG9775	CG42374	ANK2				A0A126GUU7	Bin1					Cpr64Ad	Bin1
		C9QP42	EIF4A					ALPHATUB67C	AP-2MU	EIF4A				M9PG50	Cdk12					BuGZ	Cdk12
		Q9VF92	EAR					CMET	ROX8	EAR				A1Z9S6	Su(var)2-HP2					prc	Su(var)2-HP2
		Q9VH07	pont					CG7834	LIN	pont				Q9W1V3	Fib					Ccp84Ag	Fib
		A0A0B4KGG9	CTBP					BIP2	LIG	CTBP				X2BZL0	zld					ATPsynbeta	zld
		A1ZBU5	GNBP-LIKE3					HIS3.3B	SmB	GNBP-LIKE3				Q9VUA0	CG8833					lgs	CG8833
		A4V1Y7	TRL					CG2118	bocks	TRL				X2JAI4	Mcm3					CG13041	Mcm3
		M9PG57	TFAP-2					CG8507	XNP	TFAP-2				A0A0B4LFF7	CG8079					scu	CG8079
		M9PJC7	FS(1)H					THO2	ASPRS-M	FS(1)H				Q9VJL9	CG4935					CG4747	CG4935
		Q9W3Z5	CG3918					SC35	SMD2	CG3918				A0A0B4JD46	CNBP					CG9213	CNBP
		A1Z8M2	TOU					CG8963	CAF1-180	TOU				Q9VLX2	CG7154					CG9775	CG7154
		Q9W1V3	FIB					SEC31	P47	FIB				M9MRQ9	Scsalpha1					CG3264	Scsalpha1
		Q9W526	CG16903					MIP130	SPEN	CG16903		sca_allR_N51A/GFP twi_allR_N51A/GFP	72	O62619-2	PyK					SMC2
		X2BZL0	ZLD					GRH	UPSET	ZLD				Q9VPN5	Stip1					scaf
		Q9VUA0	CG8833					RAN	CG12877	CG8833				Q9VCE3	Rox8					CG14095
		Q24478	Cp190					HSC70-3	KLP3A	Cp190				A0A126GUM8	lig					CG13427
		Q9VJL9	CG4935					EIF4H1	EIF4G1	CG4935				O01382	Drice					Droj2
		Q9VCD4	CG18428					ACP1	CG11180	CG18428				Q8IQU7	825-Oak					alphaTub84D
		A8E6M1	CG30122					NONA	POLYBROMO	CG30122				E8NHB1	Taf2					yps
sca_WT/GFPallR twi_WT/GFPallR	79	Q9VXL5	CG8924					GAPDH2	EB1					Q9VUZ0	SsRbeta					Smr
		O76904	FS(1)N						POLO					Q7JZZ3	CG13321					CG17826
		Q9W029	YELLOW-G						RPL4					Q9VJ12	Acn					Hsp83
		Q9VPH4	KIN17						VIG2					A0A0B4K7Y7	larp					htk
		Q9VPN5	STIP1						EEF1GAMMA					Q9VUB5	upSET					CG11370
		Q9VU02	SmD1						TLK					Q9VC60	CG13625					Cpr67B
		A0A0B4JD39	TTK						RPL10AB					Q2PDP6	CG12877					CG13044
		Q8IH00	Mat89Ba						LGS					Q9XZ29	Klp3A					RAF2
		G4LTX2	CG42374						scu					M9NDW5	CG12480					TwdlN
		O62530	AP-2MU						CG5808					A8DZ29	eIF4G1					Cpr31A
		Q9VCE3	ROX8						JARID2					Q9VGH5	glo					Ulp1
		Q9V4Z9	LIN						CG9213					Q9VZF9	Cpr64Ad					CG4951
		A0A126GUM8	LIG						HMT4-20					Q9VJI6	BuGZ					Tudor-SN
		Q05856	SmB						CG11505					Q9VTR6	prc					Pgk
		Q709R6-2	bocks						RPL12					O97064	Ccp84Ag					RpS7
		A0A0B4LHR3	XNP						CG13427					X2JH42	ATPsynbeta					alt
		Q9VJH2	ASPRS-M						BX42					Q961D9	lgs					CG1943
		Q9VI10	SMD2						RpS3A					Q9VV29	CG13041					hyx
		Q9W3D1	CAF1-180						PROSBETA6					O18404	scu					RpS20
		Q7K3Z3	P47						abs					X2JDP6	CG4747					CG13049
		M9PBZ3	SPEN						BIN1					X2JKF2	CG9213					CG31211
		Q9VUB5	UPSET						CRP					Q9VN39	CG9775					Cp190
		Q2PDP6	CG12877						RPL15					Q9W273	CG3264					bic
		Q9XZ29	KLP3A						LOLA					Q7KK96	SMC2					CG18428
		A8DZ29	EIF4G1						HTK					Q7K5M0	scaf					CG43896
		A0A0B4LG45	CG11180						CLU					Q9VVZ4	CG14095					14-3-3epsilon
		Q9VC36	POLYBROMO						E(BX)					A1ZBV0	CG13427					tral
		Q9XZ57	EB1						Srp68					Q9VFV9	Droj2					CG43666
		P52304	POLO						TGO					P06605	alphaTub84D					CG16885
		P09180	RPL4						SET2					M9NFR5	yps					Moca-cyp
		Q960D3	VIG2						CG5181					Q9VYK0	Smr					Peritrophin-15a
		A0A0B4JD11	EEF1GAMMA						CG4951					Q9VTR2	CG17826					zip
		M9PDQ2	TLK						MDH1					M9PBL3	Hsp83					caz
		Q9VTP4	RPL10AB						CYP1					Q9VWP5	htk					CG12519
		Q961D9	LGS						CG1943					M9PG09	CG11370					TwdlM
		O18404	scu						CHICO					Q9VSY0	Cpr67B
		Q9XYZ6	CG5808						HYX					Q9VV23	CG13044
		Q9VT00	JARID2						DPH5					Q9VV52	RAF2
		X2JKF2	CG9213						RPS20					Q9VBD5	TwdlN
		M9NE25	HMT4-20						CaBP1					Q8IPD5	Cpr31A
		Q9I7T7-2	CG11505						CG31211					Q9VWK5	Ulp1
		Q9W1B9	RPL12						GUG					A1A708-2	CG4951
		A1ZBV0	CG13427						BIC					Q9W0S7	Tudor-SN
		M9PGQ6	BX42						Fen1					M9PCE0	Pgk
		P55830	RpS3A						AWD					Q8IMI7	RpS7
		P40304	PROSBETA6						NAT1					Q9VEH0	alt
		Q9V3C0	abs						USP39					Q9VI56	CG1943
		A0A126GUU7	BIN1						MOCA-CYP					Q9VHI1	hyx
		Q9V406	CRP						ELG1					P55828	RpS20
		A8Y560	RPL15						RAD60					Q8SWS3	CG13049
		P42283	LOLA						Mhc					Q9VGG3	CG31211
		Q9VWP5	HTK						VM26AA					Q24478	Cp190
		A1ZAB5	CLU											Q7KM15	bic
		E1JHV7	E(BX)											Q9VCD4	CG18428
		Q9VSS2	Srp68											Q9VTR8	CG43896
		A0A0B4KFJ2	TGO											P92177-4	14-3-3epsilon
		E1JJN9	SET2											M9PF14	tral
		Q9VM17	CG5181											A0A0B4KFD9	CG43666
		A1A708-2	CG4951											Q8SZM2	CG16885
		Q9VKX2	MDH1											Q9VAW1	Moca-cyp
		P25007	CYP1											Q9VLL8	Peritrophin-15a
		Q9VI56	CG1943											A0A0B4JD95	zip
		M9PCQ8	CHICO											Q27294	caz
		Q9VHI1	HYX											Q9VVZ6	CG12519
		Q8IN02	DPH5											Q9VBE2	TwdlM
		P55828	RPS20									elav_allR_N51A/GFP sca_allR_N51A/GFP	14	E1JIK0	Hrb87F
		Q9V438	CaBP1											R9Q794	RpL5
		Q9VGG3	CG31211											A0A0B4LFD2	Hsc70-5
		Q8IQA6	GUG											O02649	Hsp60A
		Q7KM15	BIC											M9PIA6	Mi-2
		Q7K7A9	Fen1											Q9VT61	CG8108
		A0A0B4LJ12	AWD											A0A0B4KH25	His2Av
		A1Z968	NAT1											M9NGR9	Ca-alpha1T
		Q9VWP1	USP39											Q7JRA5	CG14756
		Q9VAW1	MOCA-CYP											P25171	Rcc1
		Q9VUZ2	ELG1											Q9VD58	Idh3b
		A0A0B4KHP8	RAD60											Q0KHZ6	CG7834
		P05661-26	Mhc											P13677	inaC
		M9PCA1	VM26AA											E2QCP0	None
elav_WT/GFPallR sca_WT/GFPallR	28	Q7JZN0	SEC61BETA									twi_allR_N51A/GFP	205	Q7K2W6	PPO1
		R9Q794	RPL5											A0A0B4KG40	CG42795
		A0A0B4KH09	GRO											Q9VPR5	Sf3b1
		M9PCI2	NHP2											Q7PLP4	CG41099
		Q9VWS2	CG6540											Q7JZJ3	Cpr56F
		E1JGM9	PAR-1											A0A0B4KGU4	bel
		Q8IP68	CG31813											Q9VRM2	frm
		P20439-3	CycB											M9PI58	stwl
		Q9VN39	CG9775											E1JJ07	fkh
		P06606	ALPHATUB67C											Q9VB74	CG6066
		M9PFL9	CMET											Q9VR99	cactin
		Q0KHZ6	CG7834											Q8IR11	TwdlX
		Q9V4D4	BIP2											Q9W3L0	CG1571
		E2QCP0	HIS3.3B											Q3YMU0	ERp60
		Q8I0S9	CG2118											Q6NP69	gfzf
		Q9VH64	CG8507											Q9V3G1	RpL8
		Q9VQ76	THO2											Q7YU88	CG14442
		Q9V3T8	SC35											P12297	su(w[a])
		A0A0B4K891	CG8963											M9NEW0	CG43346
		A1Z7J7	SEC31											Q9VMI5	CG9135
		Q9W542	MIP130											Q9VVT4	CG14074
		A0A0B4LFT7	GRH											Q0E9B6	RpS11
		A4V4A5	RAN											Q05856	SmB
		F3YDH0	HSC70-3											Q9VXR5	CG9281
		Q9VXF8	EIF4H1											M9PI89	CycT
		Q26416	ACP1											Q9VYW4	CG1703
		X2JFR1	NONA											Q9VN25-2	None
		M9PJN8	GAPDH2											Q9VDI1	Synd
twi_WT/GFPallR	219	Q9VPR5	SF3B1											P05552-2	Adf1
		A0A0B4KI23	CG15515											Q9V455	Kap-alpha3
		Q7JZJ3	CPR56F											Q9W1A9	enok
		Q9VYG3	CG4332											A8JV18	Nup153
		Q7KF43	RIB											Q9W2X5	CG2962
		Q9W528	CG4194											Q9VU43	SRm160
		Q9VE52	CSTF64											P84051	His2A:CG31618
		M9PCK8	CEP135											Q7K0S6	CG6347
		E1JJ07	FKH											X2JC94	Pgam5
		M9PJP0	NIPSNAP											Q9VMK3	psd
		Q7K2X8	NUP44A											Q9VL70	yip2
		X2JG50	CG14215											A0A0B4LHB3	bw
		A0A0B4LGG6	LPT											P48159	RpL23
		X2JGV8	CG9231											Q9VV31	CG13059
		M9PBH8	CG2199											P45594	tsr
		P49735	N/A											Q8IPE8	Mtpalpha
		M9PCD6	POC1											Q9W077	Cpr62Bc
		P43332	SNF											M9PBZ3	spen
		E1JIJ5	VHA55											Q9VM69	nop5
		Q9VNF3	CG12171											P06754-1	Tm1
		Q9V3C6	CG11382											Q9W5Q1	CG17168
		Q0E8V7	CG34132											Q9VEG6	Pxt
		Q6NP69	GFZF											C9QP42	eIF4A
		Q9VIH1	RPA2											A0A0B4KGE6	Rpn8
		Q9V3G1	N/A											Q9VAJ2	Bub3
		P12297	N/A											Q0E8P1	CG17549
		Q7YU88	CG14442											A0A0B4LG52	RpS16
		P22711	TIN											Q9V3U6	26-29-p
		M9NEW0	CG43346											Q7JRE4	MAN1
		Q9VMI5	CG9135											Q7KU01	PNUTS
		Q7K4R2	CG11504											Q0E8J0	MEP-1
		Q9VYT7	CG15740											Q9VLV5	SmE
		Q9VVT4	CG14074											Q9V9T5	Mccc1
		Q8SX89	KUK											Q9VH07	pont
		Q9W335	L(1)G0320											M9NDG5	CG12009
		Q8IQU7	825-OAK											Q7JZV0	Cpr47Eg
		Q7K110	OSTDELTA											P09180	RpL4
		Q24090	SNR1											Q9VU35	CG11267
		Q9VKJ1	N/A											A4V2B8	CkIIalpha
		Q7KRU8	FER1HCH											Q9V3L8	Ccp84Aa
		Q9VDI1	SYND											M9PHM6	RpL18
		Q9VNZ3	RPB8											Q9VKN7	aurB
		M9NEA5	CT											Q960D3	vig2
		Q0E8G5	CG44838											A0A0B4KGP8	eIF2gamma
		P05552-2	N/A											A0A0B4JD11	eEF1gamma
		A1Z843	CG1371											Q9VTP4	RpL10Ab
		A8JV18	NUP153											Q95RB2	Cpr49Ae
		P84051	N/A											A0A0B4JD24	CG17002
		A0A0B4LFE1	CG10139											Q9VXK8	CG8931
		A0A0B4KFX5	CTBP											M9PDQ0	alpha-Spec
		A0A0B4LFJ1	IDGF6											Q9XYZ6	CG5808
		Q8IH14	SSX											Q8IR99	Imp
		Q9VB46	HMU											Q86BS3	Chro
		A0A0B4KF97	CG2926											M9PC89	snRNP-U1-70K
		P48159	RPL23											Q9VBC0	CG6403
		A4V303	CCT3											Q9VIF0	CG9246
		Q9VIV2	N/A											Q7KN75	Dp1
		Q9VJY7	CG7099											Q9VEB1	Mdh2
		Q9VLM8	ALARS											Q8T0L3	Uba1
		Q9VM69	NOP5											Q9VJG2	CG12288
		A8JRB8	CG5028											M9NE25	Hmt4-20
		Q8IMG3	CG1815											Q9W0A8	RpL23A
		Q9VAY4	BOD1											Q86LC7	Deaf1
		M9NE68	HSP23											Q9NHA8	GNBP3
		Q9VZU4	ND-30											Q9VWA8	FRG1
		M9PB35	CF2											Q9W1Y8	CG13531
		P06754-1	TM1											Q9W1B9	RpL12
		Q9VAY6	BCAS2											A4V1Y7	Trl
		Q9VMS1	CYPE											Q7KW02	east
		Q9W5Q1	CG17168											Q9VEP9	Sf3a1
		Q8IR24	N/A											O18373	SelD
		Q9VEG6	N/A											P55830	RpS3A
		Q8IQW2	COX6B											Q7KN62	TER94
		Q4ABE3	HIS1:CG33801											X2JF59	Jafrac1
		M9PG32	TAF6											Q9V3C0	abs
		A0A0B4KGE6	RPN8											Q9V406	crp
		A0A0B4LG52	RPS16											Q9VEJ1	SF1
		Q9V3U6	26-29-P											M9PB84	RpS2
		Q7KU01	PNUTS											Q7JVY0	coro
		Q24595-2	N/A											Q9W1X4	Nup214
		Q9VV74	N/A											P42283	lola
		Q9VTT2	VERS											Q9W3Z5	CG3918
		Q0E8J0	MEP-1											Q9V5C6	Prosalpha7
		Q9VV21	CG4962											P20432	GstD1
		A0A0B4LGT9	CG9667											Q9VUV9	l(3)72Ab
		Q9V9T5	CG2118											Q9VBU9	RpS27
		Q8INQ0	PYD											P21187	pAbp
		M9NDG5	CG12009											Q9W1I0	TBPH
		Q9VZF9	CPR64AD											Q960V1	simj
		Q8SX50	CG9018											Q24113	nonA-l
		A4V2B8	CKIIALPHA											E1JHV7	E(bx)
		O97064	CCP84AG											Q9VL63	CG31712
		A0A0B4KGP8	EIF2GAMMA											P28668	GluProRS
		Q9VNV3	N/A											M9NEU5	chic
		A1Z898	CAF1-105											Q9Y1B2	Orc6
		Q9VZZ6	CG16985											A1Z8M2	tou
		A0A0B4JD24	CG17002											Q9VGW6	Mcm5
		Q9VNF7	MTA1-LIKE											P53034	RfC4
		M9PDQ0	ALPHA-SPEC											Q9VBE0	TwdlB
		X2JEU3	CG1737											Q9W526	CG16903
		X2JDP6	CG4747											X2JCS6	RpL7A
		Q8IR99	IMP											A0A0B4KF92	Hcs
		P56538	N/A											P15357	RpS27A
		Q86BS3	CHRO											Q9V3W7	SF2
		Q9VCC9	TSC1											M9PHZ6	CrebB
		Q9VEB1	MDH2											Q9VKX2	Mdh1
		Q7K180	MAP60											P92181	Lcp65Ac
		M9PD75	PORIN											A1Z8Z3	Cpr49Ag
		Q9U9Q2	NEOS											Q86BI3	Zn72D
		P28518	XPAC											M9PIM0	RpL10
		M9PCC1	RACK1											Q9VVU2	RpL26
		Q86LC7	DEAF1											P25007	Cyp1
		Q7K3D4	CG5482											Q9W275	CG3292
		Q8IQT4	CG14073											Q9XZ06	Nup93-1
		Q9VJ87	N/A											Q8T9H0	CG9328
		Q95RA9	N/A											A0A0B4KHJ9	Tm2
		X2JEB6	IDGF4											Q9VWB8	None
		Q8ST83	N/A											G3JX25	Zasp52
		Q8MRG6	PRP3											Q9VQF5	Cwc25
		Q8T8W3	PAST1											Q9V3Y5	CG4119
		Q9VEP9	SF3A1											M9PBH6	bab2
		Q9VL71	SRP54											Q9V466	Nup107
		Q9VPU4	CG4291											E1JH59	mip120
		P21914	N/A											Q9W0M7	Sf3b3
		Q7YU84	Z											O97062	Ccp84Ae
		A0A0B4LGC0	TPPII											Q8SZK9	Clect27
		Q9VQZ8	CG15439											Q7JRJ9	Incenp
		B7Z0Z1	HANG											Q8IMV6	Saf-B
		X2JF59	JAFRAC1											Q9V438	CaBP1
		Q9VGL0	CG14712											A4V2S3	CtBP
		Q9VWQ6	CG18259											Q9VZG1	Cpr64Ab
		Q9VEJ1	SF1											Q9VHH8	beag
		M9PB84	RPS2											Q9VYE9	CG1622
		Q9VYK0	SMR											P18169	2001-12-01
		Q7JVY0	CORO											Q9VSE5	CG13675
		Q9W1X4	N/A											Q9VCH5	Nup98-96
		P20432	N/A											Q9VCP0	EloA
		Q9VSY0	CPR67B											Q9I7C6	Cpr65Ax2
		P21187	N/A											A4V1N8	Prm
		Q9W1I0	TBPH											A0A0B4LGZ5	RpL11
		Q960V1	SIMJ											Q03427	LamC
		Q9VQF4	CG9961											Q9I7Q6	Lcp65Ag3
		Q9VV52	RAF2											P48148	Rho1
		Q9VL63	N/A											Q6NN28	Tm1
		E2QC83	PABP2											X2JGM9	RpS4
		Q9VXM4	MSBP											P13060	eEF2
		P53034	N/A											A0A0B4K652	RpII15
		Q7K3W2	CG8728											Q9VUQ5	AGO2
		A4V3J6	HRB98DE											Q9VSM8	GAPsec
		Q27272	E(Y)1											A8E6M1	CG30122
		Q9VKD8	CG6686											Q7K1H5	CG11808
		Q9VVH2	CG18265											E1JGQ3	Gyg
		X2JCS6	RPL7A											O01666	ATPsyngamma
		Q9VSR5	MRPL12											Q8I0P8	Cpr65Av
		P15357	RPS27A											O97061	Ccp84Ad
		M9PHZ6	CREBB											P18432	Mlc2
		M9PCE0	PGK											Q9VWV6	Tsf1
		Q86BI3	ZN72D											A1Z6M0	Bap170
		Q27237	L(2)TID											Q08473-2	sqd
		M9PIM0	RPL10											A0A0B4LJ12	awd
		Q9Y134	MTR4											P13002-2	grh
		Q9VQY8	VPS53											A1Z968	None
		Q9VYQ9	TANGO4											Q9XZ21	snama
		A0A0B4LF93	SIN3A											E1JI93	teq
		Q9W1C8	CG3163											Q9VQK7	Sf3b2
		X2JB48	SESB											A0A0B4KH34	AnxB9
		X2JAI4	MCM3											M9PG76	RpLP0
		E6PBV6	CG1354											A0A0B4K6N1	RpS8
		A0A0B4JDD2	GATAE											Q9W1I6	ytr
		M9PFF0	RPL13											A0A0B4KFE9	Mtor
		Q9VQF5	CWC25											Q9W062	Mfap1
		Q9VG78	PPS											P05661-26	Mhc
		Q9VNP3	MES2											Q9VEM2	Det
		Q9W2Y5	ZAP3											Q7KMM4	GCS2alpha
		M9PBH6	BAB2											M9PCA1	Vm26Aa
		Q9VHT3	SGT1											B7Z002	kis
		E1JH59	MIP120											Q9VWT1	HisRS
		Q9W0M7	SF3B3									elav_allR_N51A/GFP	35	Q7JR58	Echs1
		Q24169	N/A											A0A0B4LGB9	qkr58E-1
		P52295	N/A											X2JCX8	RpS14a
		Q7JRJ9	INCENP											A0A0B4JCW4	ScsbetaA
		A4V2S3	CTBP											P54385-2	Gdh
		Q9V4C8-5	N/A											P54353	dod
		A0A0B4LFF7	CG8079											A1Z9E3	mEFTu1
		Q9VCH5	NUP98-96											P35381	blw
		Q7K485	CATHD											A0A0B4KI71	Map205
		Q9VCP0	ELOA											Q0E9E2	PCB
		Q8IFW6	DEK											A1Z9G2	fand
		X2JGM9	RPS4											Q9W384	Bap111
		Q9VC18	CG11089											A1Z8U0	Prp8
		Q8IRH4	PTP61F											A4V449	ND-75
		Q9VDT1	ARC42											P54622	mtSSB
		Q9VXN4	N/A											Q8IP68	CG31813
		P92177-4	14-3-3EPSILON											L0MLQ9	4E-T
		Q9VVC5	NC73EF											A0A0C4DHG5	B52
		A0A0B4K6J1	SRP											Q9VWH4-2	l(1)G0156
		Q7K1H5	CG11808											M9NE89	Lam
		M9PF14	TRAL											Q9VVU6	CG6841
		Q9VX98	N/A											Q9VK59	CG5787
		O01666	N/A											Q9VHC0	RnpS1
		Q0E924	PHB2											M9PEA9	sls
		P18432	MLC2											E1JHA4	Hrb27C
		Q9VWV6	TSF1											P02283	His2B:CG33868
		Q9VZ62	FEO											A4V3J6	Hrb98DE
		Q94516	N/A											Q9VD14	CG13850
		A1Z6M0	BAP170											Q7YU05	Pdha
		Q08473-2	SQD											Q8I0S9	Mccc1
		P13002-2	N/A											Q9VJC7	mEFTs
		Q9VS05	N/A											Q9VN21	lost
		Q9XZ21	SNAMA											Q9VDL2	TFAM
		M9PG76	RPLP0											A0A0B4KFZ9	His4r
		A1Z6Q0	KOI											A0A0B4K7G4	mod
		Q9V9N4	CLAMP									sca_allR_N51A/GFP	260	M9NEV0	lid
		Q9W1I6	YTR											Q9V3Z9	CG16884
		Q24297	N/A											Q86BP9	CG7971
		A0A0B4JD95	ZIP											Q8SZ23	CG8160
		Q27294	N/A											P04052	RpII215
		Q9VBE2	TWDLL											X2J4W8	Kr-h2
		B7Z002	KIS											Q0E8X6	eIF2Bdelta
elav_WT/GFPallR	69	Q7JR58	CG6543											E1JIM1	nsl1
		Q9VPL6	KIS											Q8INK2	fabp
		A0A126GUS7	FMR1											Q9VL75	Bka
		Q9VA83	FER2LCH											Q9VXE5	mbt
		A0A0B4LFZ4	TER94											Q9W392	CCT2
		B8A421	NUP98-96											E1JI11	Taf4
		Q9W1H8	THIOLASE											A1Z7K6	CG8243
		A0A126GUS4	MICAL											Q9W229	RpS24
		Q95TP9	RPS6											Q94546	Atu
		P35381	N/A											Q0E908	Hil
		Q24368	ISWI											Q9VT75	vnc
		A8JNW5	CG34261											Q9W260	wrapper
		Q8IMX8	LSM3											Q9W4U6	CG14421
		R9PY26	HTK											X2JG50	CG14215
		A0A0B4LGV6	IBF1											A0A0B4LFD9	RpS23
		Q9VE01	N/A											A4V391	CCT1
		A1Z6L9	TRAP1											M9PEB2	Chd1
		Q9W077	CPR62BC											A0A0B4KHS9	Pp1alpha-96A
		Q0E9E2	PCB											B8A421	None
		X2JGG6	HSP26											E1JJM9	RpS15Aa
		P27864	N/A											Q9VSW4	mRRF1
		P06754-2	N/A											Q9VND7	CG2931
		Q960K8	CG5044											Q9VNZ2	CG14570
		Q9VSM2	CG43078											Q9VGA3	CG4115
		X2JEX8	YP3											Q95U54	Mms19
		Q7K0D8	N/A											M9MRF0	CG42819
		P91941	ACP65AA											Q9VXQ5	CCT6
		A4V2K7	D1											Q9V6A9	Or49a
		E1JIW0	CG11168											A0A0B4K6B8	None
		Q9VG36	CG14391											A0A126GUT1	Tctp
		Q7PLL1	EIF4B											Q9I7R7	CG18809
		Q9VJG2	CG12288											A0A0B4JD48	Cp1
		A0A0C4DHG5	B52											Q8IMW8	CG33340
		Q9VEL2	BRF											O16043	Df31
		A0A0B4KH25	HIS2AV											Q9VGF9	aurA
		C7LA75	HSC70-4											Q9VIV0	CG10188
		A1ZBL0	BETATUB56D											M9PBX0	Mad
		M9NE89	LAM											Q24368	Iswi
		Q8IRG6	N/A											M9MRF2	RpL37A
		A8JRF7	DOA											Q8IMB8	CG1674
		A0A0B4JCR2	CPR47EF											Q8IGY1	Tm1
		M9PBL3	HSP83											Q9VZE6	None
		Q9VFF0	UQCR-C1											A0A0B4KHT9	CycB3
		Q7JRA5	CG14756											Q8MZI3	CG10077
		M9ND32	SHAB											Q9W1U6	RpL37b
		Q9VK59	CG5787											Q709R6-2	bocks
		Q9VHC0	RNPS1											P15348	Top2
		P41093	N/A											Q9W4X7	eIF3g1
		M9PEA9	SLS											Q8IR57	CG32603
		E1JHA4	HRB27C											Q9VFT4	rin
		P02283	N/A											Q9V436	Rpn12
		Q9VUE5	STWL											M9NG39	Pep
		P25171	N/A											Q7JXU4	Ns2
		A1Z9S6	SU(VAR)2-HP2											Q9W499	RpL35
		Q9VC54	CG6695											M9PG47	RpS26
		A0A0B4K738	SLO2											E1JGV6	Nop60B
		P28668-2	GLUPRORS											A1Z9M4	cg
		Q7K3J0	CCT8											Q9VC24	CG13640
		P05205	N/A											Q9VGP9	KP78a
		REV__Q9VB25-2	N/A											Q9V4F9	MED26
		Q9VN21	LOST											B7Z098	CG7414
		P06604	N/A											M9PCE2	Peritrophin-15b
		X2JE06	RPL24											Q8I0N3	TwdlL
		A0A0B4KFZ9	HIS4:CG33883											Q9VWS2	Nup35
		A0A0B4K7G4	MOD											Q9VS81	CG7548
		A1ZAK9	PSI											Q9V9Q4	CG1416
		A0A0B4K6N1	RPS8											Q9VZQ7	CG14961
		P02668	N/A											Q9VKP5	CG6700
		M9PEX7	CG3408											O61345	peng
sca_WT/GFPallR	489	M9NEV0	LID											Q9VAF3	CG7824
		Q9VHC8	CG8149											H0RNK7	Rtf1
		Q9VD48	CG5791											Q9V426	vig
		Q9W1N8	MI											Q9VXK6	eIF5
		Q8INK7	CG17734											Q8IRC1	ens
		Q9VF26	SPN-E											A4V0N4	Vha68-2
		A0A0B4KGB8	PX											Q8IP94	ThrRS
		M9PBM2	ENC											Q9W2X6	ATPsyndelta
		Q9VSD6	MSK											P46863	Klp61F
		Q0E8X6	EIF2BDELTA											A0A0B4K6Y4	unk
		Q9VNI3	N/A											P23128	me31B
		A8JUQ9	VAV											A0A0B4LG45	CG11180
		Q9VAY2	GP93											Q9V3V3	Pez
		Q9VL75	BKA											A0A0B4LIF3	Nelf-A
		Q9VXE5	MBT											Q9VZF2	CG15011
		Q9VQY7	CG17612											Q9VBD2	TwdlD
		M9PCD3	CG8086											Q9VHB0	CG8273
		A0A0B4KGK3	MATS											M9PDG3	stc
		Q9VQZ5	CG15432											Q9VB22	pins
		Q9VW51	SU(TPL)											Q8I937	CG32409
		Q9VT75	VNC											M9PID3	HIPP1
		Q9VY92	CG11151											Q9VB95	TwdlC
		Q9VNE2	N/A											Q8SWR8	Atx2
		M9PDN9	GAMMATUB37C											E1JHR5	Eno
		A0A0B4LGI9	CG3760											Q27268	Hel25E
		Q9VYD8	RBP1-LIKE											Q9VB04	btz
		P49847	N/A											Q9VYY7	HP5
		P48588	RPS25											A0A0B4KH85	CG17931
		Q8SX98	VRP1											Q9W4U8	CG3598
		Q9VIF6	CG9253											Q95SJ2	CG17377
		Q9VJD4	SGT											Q9VMG7	Muc26B
		Q24572	CAF1-55											Q9GQR5	stai
		E1JJM9	RPS15AA											A4V402	MAPk-Ak2
		A1Z7T4	PKN											X2JAW6	LanB2
		Q9VSW4	MRRF1											Q7KMI3	CG8878
		Q9VLS9	N/A											A0A0B4KFR7	Amph
		Q9VJZ1	CG9302											Q9VMZ8	TwdlV
		Q9VND7	CG2931											Q8IRV3	CG3588
		Q6NQY9	CG9143											Q9VVI1	CG7564
		A0A0B4KFU5	SMURF											A0A0B4LH72	blp
		Q9VZT8	CG14964											Q9VRI0	Hlc
		X2J9V3	NOC											Q9VVS5	Nufip
		Q9VZU0	CG32278											Q9VAX7	betaTub97EF
		Q9VM57	SIP2											Q9VL77	CG4537
		A0A0B4LFA6	RPN13											M9ND95	Mhc
		A0A0B4K6U2	CG7518											M9PCC1	Rack1
		Q7KTK9	MUC											Q9XZ15	Osi6
		Q8MLP1	SLIK											Q9VZY0	Non2
		A1Z713	N/A											M9NF33	CG7185
		Q8IPZ3	CG17221											X2J5P0	cana
		Q9VW68	GABAT											Q23972	smg
		Q7K014	CG17724											A0A0B4LHL7	ATPsynD
		O76861	CG2685											Q9VV38	CG4998
		Q9VUR2	CG12301											Q9VY08	CG9518
		Q9W3Y3	CG3226											Q9W124	CG4806
		M9PFS7	SFMBT											Q8ST83	pho
		Q9W5W9	PHF7											Q9NHD5	san
		Q8ML70	CG33470											C7LA75	Hsc70-4
		Q0E8X7	ROH											Q7JUW8	CG13196
		M9MSK3	SRC64B											Q9VBE6	CG5455
		Q8IQ85	RHOGEF4											X2J5E8	Fkbp59
		E1JIK0	HRB87F											Q8IR01	CG32564
		Q9W4W7	CG2662											X2JG10	None
		Q9W585	RAB27											Q9VEJ9	cysu
		A0A0B4LGR6	CORTO											P29613	Tpi
		Q7JVY2	DUP											Q8SYQ8	CG3420
		A1Z9E3	MEFTU1											Q8IRG6	dre4
		M9NFE1	CG14200											X2JDU0	RpL9
		A0T1Z5	YRT											Q9VEZ3	msps
		M9PEJ8	RHEA											Q9VQZ8	CG15439
		A0A0B4LHS9	RGA											B7Z0Z1	hang
		P91938-4	N/A											Q8IRB3	CG32241
		Q9VK60	CG6180											Q9VT60	iPLA2-VIA
		Q9VIV0	CG10188											A8Y560	RpL15
		Q24318-2	N/A											Q6NR22	CG1360
		M9PBX0	MAD											Q7K2U6	CG8701
		Q8SZ15	CG10914											Q9VV79	spd-2
		P29843	HSC70-1											Q9VFF0	UQCR-C1
		M9MRF2	RPL37A											X2JC35	RpL36
		P26017	PC											A0A0B4LID0	Muc91C
		Q8IGY1	TM1											A0A0B4KI43	woc
		P22700-2	N/A											Q9VC94	CG5728
		Q9VS55	CTCF											Q8INW9	fon
		Q9VL68	CG4598											Q9VNN7	Osi15
		Q9VN25-2	N/A											Q9VK69	CCT4
		A1Z6E8	CG10395											A0A0B4K6U6	sqd
		Q9VBN5	RPL27											Q9W020	CG9004
		A0A0B4KHT9	CYCB3											Q7KMJ6	nito
		Q7K3D8	N/A											X2J7U0	piwi
		Q8MZI3	CG10077											Q961R8	GlyRS
		Q9VUY4	ILERS-M											M9PE74	nocte
		Q9VV82	CG32164											Q29QW0	CG12964
		Q9VZI2	ACK											P08120	Col4a1
		Q541C3	UBC2											O97125	Hsp68
		A0A0B4LFX0	ENA											Q9VSN3	Cpr66D
		Q9VH00	CG12818											A0A0B4KH73	CG7029
		M9NE01	PP2B-14D											P17704	RpS17
		Q9W1A9	ENOK											P06606	alphaTub67C
		Q9V3Z4	RPN5											Q9V3E9	spag
		B9EQV5	UP											Q7KSU6	CG8036
		Q9VZ59	CG2157											P82890	primo-1
		M9PFS8	CG9705											E1JGN7	HnRNP-K
		Q9VUQ9	DOP											Q9VAQ7	Slu7
		Q9V436	RPN12											C1C3E7	Zasp52
		M9NG39	PEP											M9MSM4	Nopp140
		Q8IMP6-2	N/A											Q7PLI7	CG17528
		M9PD43	CG16865											Q9VSW5	Klp67A
		Q9VAI4	NAA40											Q9VJ80	CG10211
		Q9VQ35	MRPL48											M9PFL9	cmet
		Q9VF56	OBE											O46079	CG3587
		Q9VIZ3	L(2)37CB											P48375	Fkbp12
		A0A0S0WNT6	MAEL											D3DMK7	lok
		Q9V405	RPT3											Q9VVN4	mus304
		Q7JZZ3	CG13321											Q8SWR0	CG7884
		Q7KML2	CG5009											A0A0B4LHL1	CG13627
		Q4AB57	HIS2A:CG33856											Q9VDK7	Srp72
		A1Z9M4	CG											Q9VNM3	Osi2
		Q7JNE1	PROD											Q9VL91	zf30C
		Q7K0D1	CG42240											O16130	RpL39
		M9PG40	CG40045											Q9NG98	Top3alpha
		Q9VZS3	EIF1											Q9V4D4	bip2
		Q8MQQ3	PYD											Q9VRL1	Uev1A
		B7Z098	CG7414											M9PEB0	CG12607
		A0A0B4KHD9	CG5746											Q9W3Y0	CG3224
		Q9XYM5	SU(VAR)2-10											Q7JXZ2	Eip55E
		Q9VC60	CG13625											A0A0B4LEU5	ADD1
		Q9VSA9	CG7409											O61613	Nmt
		A0A0B4LFD2	HSC70-5											Q9VTZ7	CG4069
		Q9V9Q4	CG1416											Q9VX94	CG13001
		Q05344	SSRP											Q8MSW9	U3-55K
		A0A0B4KEH0	14-3-3ZETA											E1JJM8	LIMK1
		A1Z8U0	PRP8											E1JJI5	CkIalpha
		P13468	N/A											Q9W4U4	CG14423
		A4V4J0	SHI											Q8IRS7	cib
		Q9VCU5	N/A											Q9VTB0	CG8003
		M9PI73	MIB1											Q9VQK5	CG3542
		A0A0B4KF46	UBA1											X2JFW6	CG8289
		M9PFN1	REPT											Q8IQA6	Gug
		A4V4A1	KLP10A											Q9VZ69	Imp
		O61345	N/A											P07182	Cp36
		Q9VAF3	CG7824											Q9VHC7	rump
		H0RNK7	RTF1											X2JEB4	Top3beta
		Q9VVI2	EDC3											Q9VH64	CG8507
		A8JNI2	CG7971											O76994	Ip259
		Q9V426	VIG											Q9VMM7	CG11030
		Q9VXK6	N/A											B7Z0E2	Unr
		Q32KD3	CG2747											Q9V3T8	SC35
		Q9V9U9	CG11563											Q9VBZ5	Ythdf
		Q8IP94	THRRS											Q9VDH8	RpS30
		M9NDW5	CG12480											Q9VNP6	CG11131
		A1Z9H7	CG13339											E2QD64	NO66
		A1Z9L2	RCD1											C0P8M9	Skadu
		X2JCP8	ACT5C											P54362	None
		Q9VQ61	GOT2											Q8SYR3	Rsf1
		M9PFZ6	ACT79B											Q9VZ02	CG1738
		Q7KSM5	AOS1											G3M3A2	RpS3
		A0A0B4LFY0	THR											Q9VFH2	Hexim
		O02649	HSP60A											M9PC85	x16
		Q9VJ19	RPL30											Q0E924	Phb2
		Q9VLX9	CG7203											Q9VGN9	RpL24-like
		Q9VZE4	CG1316											Q9W542	mip130
		Q9VID9	CG8677											Q02427-1	Rbp1
		M9PDR2	HIPK											C6SUW3	RpS9
		Q7KUB5	ZASP66											Q9VZ62	feo
		Q9V3V3	PEZ											Q24492	RpA-70
		Q8SX76	PCH2											A4V4A5	Ran
		A0A0B4LIF3	NELF-A											A1Z8Q0	Twdlbeta
		A1ZAK7	PSI											P04359	RpL32
		Q8IR41	CG43737											B7YZQ1	Slik
		Q9V9R2	CUL2											A0A0B4LIJ0	Rpt2
		Q9VJI6	BUGZ											Q9W4J3	CG3546
		A1Z6H7	GP210											Q9VK18	CG16812
		M9PBZ9	EIF4E1											X2JD89	bt
		Q9VHB0	CG8273											Q9W149	CG11414
		Q7KSH7	ADAMTS-A											Q9VXF8	eIF4H1
		M9PIA6	MI-2											Q76NQ0	CG33303
		M9PDG3	STC											D1Z3A1	RpL28
		Q9VB22	PINS											Q9VSC5	CG8209
		Q8IQP3	CG32163											Q7K0X3	Ctr9
		A8JNP1	ARGK											Q9VGA4	MBD-R2
		X2JH42	ATPSYNBETA											Q0E993	ValRS
		Q9VB10	CG5590											Q7K3M5	Dhx15
		A8JUS8	CG13373											Q9VHP9	Cenp-C
		M9PGG0	ARFGAP3											M9PJN8	Gapdh2
		Q9VB04	BTZ
		Q27268	N/A
		Q8IHB0	GISH
		Q7K4I5	CG8892
		Q9XZ34	RIF1
		A0A0B4KH85	CG17931
		A0A0B4LHF7	PIT
		B7Z101	CG10597
		X2JKW3	CG8611
		A0A0B4KFJ8	KDM4B
		Q9VAA9	CG7946
		E1JIT0	HOW
		X2JKU5	RPS5A
		A4V402	MAPK-AK2
		Q7KMI3	CG8878
		A0A0B4KED0	RPL38
		P61857	N/A
		Q9I7K0-5	JUPITER
		Q24154	RPL29
		Q8IR10	TWDLY
		Q7KUT2-2	LON
		P05661-2	MHC
		Q9VVI1	CG7564
		M9PB85	CG31712
		X2JFX0	CG8188
		P13496	N/A
		Q9VRI0	HLC
		Q9VGI8	BLM
		X2JJV1	HEP
		F0JAG2	ZN72D
		Q9VK89	N/A
		Q8IRB5	N/A
		Q8SXU3	CG8207
		Q8IPP8	CG31548
		G7H806	CG17454
		M9MSE8	CG42684
		P55841	RPL14
		Q9V597	N/A
		Q7KTD2	SC35
		Q9W2H9	N/A
		Q9W3K3	CG2260
		Q9V9M7	RPL21
		L0MLQ9	4E-T
		Q9VX77	CHCHD2
		Q9VBK9	CG5913
		A0A0B4K7U3	KDM4A
		D0Z760	PSC
		Q9VNY3	CG14564
		M9NF33	CG7185
		Q9W4J4	CG11444
		M9PI47	SAP130
		Q9W0R3	PTPMEG
		A0A0B4K726	TFB1
		Q9VWZ7	CG6867
		Q23972	N/A
		X2JFR6	EIF2ALPHA
		Q9W124	CG4806
		Q9NHD5	N/A
		A1Z7T2	PKN
		A1Z6S6	VIMAR
		Q9VRP5-7	N/A
		Q7JVL3	N/A
		Q9VTW1	CG4300
		Q9VG84	LIG3
		Q9V3J4	N/A
		A0A0B4KFE3	TOU
		Q7KMQ0	RPT1
		Q7JVP4	BR140
		A0A0B4JCU8	CG15093
		Q9VVK8	CG5589
		Q9VIT3	MSB1L
		P17917	N/A
		Q24319	N/A
		Q9VX62	CG8675
		E1JIJ9	SU(VAR)3-7
		Q00174	LANA
		Q9VH89	N/A
		P11596	N/A
		Q7JRC0	CG12384
		X2JAA8	WAPL
		A0A0B4KFF0	PUM
		L7ED64	CG40228
		X2JBC1	UPF1
		B7YZH7	CG44242
		Q9VC08	MINK
		Q9VX59	F
		Q9W0P4	CG3402
		M9PHL0	E(Y)3
		Q9VEN2	CAL1
		A0A0B4K6S1	L(3)NEO38
		M9NH51	U2AF50
		Q9VFE6	CG3817
		Q9VV79	SPD-2
		M9PB86	BIB
		Q7KUA4	UBA2
		Q9VIV8	CG13084
		Q9VNA3	CG11999
		Q9VBH8	RPL34A
		A0A0B4LGR2	CTRIP
		Q7JVH6	CG9436
		O17432	CDK9
		Q9VK58	PIH1D1
		Q9W1H3	UPF3
		A0A0B4KI43	WOC
		Q9VUV9	N/A
		Q9VC94	CG5728
		Q7K5K9	S-LAP8
		A4V3G9	RB97D
		O97454	L(1)10BB
		O61722	PRL-1
		Q23973	N/A
		A0A0C4DHG4	CG10265
		Q7K0K1	CG2063
		D0Z768	LIG
		Q960E9	CG32452
		P82804	N/A
		Q9VEV3	CG14894
		Q9VJQ6	DCTN5-P25
		X2J7U0	PIWI
		Q7KMJ6	NITO
		Q9VUB8	ENDOS
		Q9GU68	EEF5
		Q9VAW8	MST98CA
		A0A0B4LGN1	ITP-R83A
		A0A0B4K6W1	SU(HW)
		A1Z6Z3	ALDH-III
		M9PJQ3	RHOGAPP190
		A0A0B4LF47	PCF11
		Q9W0G1-2	N/A
		Q1LZ07	CREBA
		Q9VYI6	CG32649
		Q9VC93	DIS3
		P17704	N/A
		Q9VZF5	PAV
		P40796	LA
		A0A0B4LG47	MEI-S332
		Q9VCL4	CG16732
		Q9V3B6	N/A
		Q9VHK6	ISCU
		Q9VAM5	BRD8
		E1JJ45	HEPH
		Q9VDQ3	CG4936
		X2JA43	NS3
		Q9V3E9	SPAG
		Q9W0S4	MIPLE2
		Q9VWK5	ULP1
		X2JC80	STA
		A0A0B4LEY6	NACALPHA
		E1JGN7	HNRNP-K
		Q9VCC6	CG6178
		Q9VTY6	N/A
		R9PY73	WCY
		Q8MSW0	ILERS
		Q9VUZ8	PDCD-5
		M9PD16	CHIF
		Q9VWC6	ZLD
		E1JJ68	RM62
		Q7JVH0	CG8435
		E1JJS2	RHOGAP19D
		X2J6U8	SSP3
		Q7KN61	FPPS
		E8NH71	CG7741
		Q59E11	IA-2
		Q8IMI7	RPS7
		Q9VSW5	KLP67A
		Q9VEN3	GCKIII
		A0A0B4KFH8	NACP60E
		Q9VEH0	ALT
		O46079	CG3587
		P48591	N/A
		Q9VP05	MED1
		A4V166	PDK1
		Q9VNM9	OSI9
		A8DY64	CG34431
		Q9VVC7	CG3764
		Q8T9H0	CG9328
		A0A0B4KHJ9	TM2
		A1Z6M6	DPIT47
		Q9VRZ1	PRAT2
		Q9VWI6	KEK5
		A0A0B4KG41	ARL6IP1
		M9PG62	RPN3
		O16130	RPL39
		Q9VB05	ALIX
		Q9VT41	N/A
		A1ZAP0	SMYDA-6
		Q9V4N3	CYT-B5
		Q9NG98	N/A
		Q9W4H8	PP2C1
		Q9W3X8	CG3198
		A0A0B4LEQ0	CG17337
		Q9VRL1	UEV1A
		Q9VY62	CG1368
		Q961S1	RHOGAP5A
		Q961C3	CG8478
		M9NED4	CG2247
		Q9W227	CG2852
		Q7JXZ2	EIP55E
		Q9V9Z8	CG15561
		Q9VZL3	SC2
		A0A0B4LEU5	ADD1
		Q05913	N/A
		O61613	N/A
		Q9VTZ7	CG4069
		M9PE73	DHC64C
		Q9W3N9	CG10932
		M9NEY9	DEC-1
		Q9VE85	NUP43
		M9PCV9	VPS60
		Q7KVX5	VAP33
		Q8IRS7	CIB
		Q9VTB0	CG8003
		Q9VHH8	BEAG
		Q9VC96	BRWD3
		Q7K2B0	N/A
		M9MSC9	JUB
		Q9VQK5	CG3542
		A0A0B4LGZ5	RPL11
		Q9VY44	MRNA-CAP
		Q9NDJ2-2	DOM
		P12982	N/A
		X2JFW6	CG8289
		A0A0B4LGX0	CENP-C
		Q9V434	ASNRS
		P07182	CP36
		M9NEQ9	RPS10B
		Q9VQL1	SERRS
		Q9VG06	CG17327
		Q9V535	TSU
		P41375	EIF2BETA
		Q7KVI9	CG9812
		Q9VF87	SRA-1
		Q9VY97	MUS101
		Q9VUM1	PRP31
		Q9VRJ4	CG10672
		Q9VJJ1	CG17996
		Q9VTR8	CG43896
		Q9W0B6	CG17249
		Q9VMM7	CG11030
		Q9XZ03	MBF1
		Q95RV3	LHR
		E1JHT0	TUTL
		O16102	CHD3
		Q9VZI1	CHD64
		Q9VZ30	CG11122
		Q9V9S8	N/A
		Q8IM86	UNC-13
		E1JHK0	CLIP-190
		Q86BY9	N/A
		D2NUK9	HOIP
		Q9VQ94	SEC24CD
		F2FBA6	DSP1
		Q9VBI2	DAK1
		M9PC90	HEL25E
		Q9Y145	CG7028
		M9PBM1	U2AF38
		Q02308-2	N/A
		Q8SYR3	RSF1
		M9PCU1	ABL
		Q9W485	INTS6
		Q9VM36	CG4497
		Q7JY89	CG8788
		X2J950	RPS13
		P15619	N/A
		Q8IR93	DLIC
		Q9VL96	N/A
		A0A0B4KGY9	MSI
		Q02427-1	RBP1
		A0A0B4JDA0	MOR
		M9PH39	NEJ
		M9PI05	JIL-1
		A1Z9I5	TUM
		X2JG40	GRIP84
		Q9VZ60	CG2186
		Q9W3C1	L(1)G0020
		Q9VU88	LIPRIN-BETA
		Q9VEA1	EIF1A
		O76922	N/A
		X2J969	MED19
		B7YZQ1	SLIK
		Q9I7J0	CG5023
		Q8T3Y1	CG17440
		Q9VPL0	CG3436
		Q9VPQ2	N/A
		Q9VQK7	SF3B2
		D1Z3A1	RPL28
		Q9VIQ5	CG10680
		A0A0B4K6D2	CG16817
		A0A0B4K7Z5	RPN6
		Q9VUA5	SSP2
		O46034	CBL
		Q9VBU2	RIOK2
		Q9VLK1	CG13097
		Q9VA32	CPR100A
		Q9W062	N/A
		Q9VGA4	MBD-R2
		Q0E993	VALRS
		Q7K3M5	DHX15
		Q9VNE9	N/A
		Q9VHP9	CENP-C
		Q9VJJ0	PROSBETA4
		M9NDW1	DIP2
		Q59E30	FAX
		Q7PLS8	N/A
