# Supplementary material for: Multi-level and lineage-specific interactomes of the Hox transcription factor Ubx contribute to its functional specificity
Source: Nat Commun. 2020 Mar 13;11:1388. doi: 10.1038/s41467-020-15223-x (PMC7069958; doi:10.1038/s41467-020-15223-x)
Supplement: Supplementary file 38 — Supplementary Data 35 [file 41467_2020_15223_MOESM38_ESM.xlsx]

## Sheet: twi&elav-BioIDvsTranscriptome
Green is mesoderm transcriptome
Pink is neural transcriptome
Yellow are tissue-restricted expressed proteins
		Comparison of BioID from mesoderm to tissue specific transcriptome									Comparison of BioID from neural system to tissue specific transcriptome
		Transcriptome (value as RPKM)									Transcriptome (value as RPKM)
twi-BioID	twi-BioID	mesoderm-replicate		neural-replicate		comparison (-,>,<)	Additional biological information		elav-BioID	elav-BioID	mesoderm-replicates		neural-replicates		comparison (-,>,<)	Additional biological information
Protein ID	current_symbol	RPKM_me1	RPKM_me2	RPKM_ne1	RPKM_ne2	me-ne	Published/flybase information		Protein ID	current_symbol	RPKM_me1	RPKM_me2	RPKM_ne1	RPKM_ne2	me-ne	Published/flybase information
A8E6M1	CG30122	140.966	146.568	73.9129	56.89	>			P83949	Ubx	10.9001	10.3225	1.71685	1.87014	-	No variation
Q9V3C0	abs	31.3989	31.4541	15.7325	11.2784	>-			Q9W3Z5	CG3918	21.1656	22.9585	21.1282	20.5329	-
Q9VFF2	CG33332	6.54745	7.07985	7.94769	8.96702	-			Q9W384	Bap111	41.0257	42.2172	31.6487	28.7926	-
Q9VQF5	Cwc25	36.3341	45.8961	30.3406	34.0606	-			Q9VK59	CG5787	89.461	83.5869	37.3091	33.2343	>
Q960V1	simj	12.1075	11.9628	6.22959	4.78219	-			M9NDX3	Top1	98.751	106.076	38.0939	30.1403	>
Q9VCH5	Nup98-96	25.4693	24.927	20.4428	15.1214	-			A0A0B4LFT7	grh	10.5824	13.2672	7.89276	6.01905	0<	staining included, neurectoderm restricted
A0A0B4LGG6	Lpt	24.0323	28.4177	16.9226	16.8304	-			M9PEA9	sls	21.9305	27.2093	19.8968	26.0802	-
Q9VIV2	swm	74.6342	88.3414	50.1827	39.7989	>-			A8DYD3	cg	123.115	120.341	52.591	36.8061	>
Q9VDI1	Synd	18.0647	19.1915	23.5349	20.7229	-			X2BZL0	zld	30.3934	30.2903	8.0624	7.31425	>-	staining included, Ubiquitous
Q9W526	CG16903	35.2192	38.6778	33.8313	37.7905	-			E2QCP0	His3.3A	141.035	152.909	137.172	198.249	-
P22711	tin	15.2355	13.2114	0.993094	1.81148	>0	mesoderm-restricted		A0A0B4K6N1	RpS8	219.274	265.696	552.805	808.041	<
Q9V406	crp	20.8693	19.4946	5.97298	5.63104	>			M9PFM5	brm	44.4396	48.4073	25.4378	21.5897	>-	staining included, Ubiquitous
Q9VG78	pps	19.7293	23.3391	23.3981	12.6367	-			Q9VF92	ear	14.8159	15.3732	12.0585	8.24418	-
Q9VEJ1	SF1	95.6247	100.239	127.995	95.439	-			C0MJA0	HmgD	61.9488	56.5156	37.1293	53.4581	-
A8DYD3	cg	123.115	120.341	52.591	36.8061	>			Q7K0D8	Nup50	33.7383	32.4548	34.1464	37.2658	-
X2BZL0	zld	30.3934	30.2903	8.0624	7.31425	>-	staining included, Ubiquitous		M9PG57	TfAP-2	0.295662	0.429598	2.11997	1.52594	0<	Neural TF
X2JCS6	RpL7A	304.761	354.901	656.144	899.371	<			Q8IP68	CG31813	50.2419	73.1934	78.7285	98.3056	-
Q9VYK0	Smr	25.7532	27.8269	5.57935	6.57278	>			E2QCP0	His3.3B	142.093	121.008	117.963	148.772	-
Q8IQA6	Gug	34.4954	35.1397	14.043	10.4971	>-			HMGZ	HmgZ	45.5418	50.0673	25.361	33.4035	-
Q08473	sqd	209.756	184.165	97.8126	88.1162	>
Q7JZJ3	Cpr56F	1.33326	0.171894	21.1921	15.1468	<
Q9XZ29	Klp3A	31.083	30.1503	9.17598	8.67052	>
Q9W1I6	ytr	34.3832	24.3753	23.2329	26.0224	-
Q9VL63	CG31712	114.203	104.418	114.209	84.0952	-
M9PBZ3	spen	59.2106	69.2934	16.6121	15.8789	>
M9PBH6	bab2	21.5621	20.3046	4.30353	3.69207	>0	Mesoderm-restricted
Q9V3W7	SF2	89.5548	85.343	88.5225	98.7293	-
A0A126GUM8	lig	73.791	76.5346	51.7112	33.9765	>-
P42283	lola	82.2968	73.5881	33.1019	26.9912	>
A0A0B4KGU4	bel	71.43	75.9562	55.7345	37.262	>-
Q7KF43	rib	122.153	124.401	24.0977	24.6949	>
Q9VVT4	CG14074	9.95285	11.2996	6.17639	5.826	-
Q7KM15	bic	153.78	164.947	222.748	255.26	<
A8DZ29	eIF4G1	66.8662	64.5255	33.9043	33.0678	>-
Q9VUB5	upSET	38.5313	36.4337	13.8607	11.5907	>-
P83949	Ubx	10.9001	10.3225	1.71685	1.87014	-	No variation
E1JH59	mip120	24.4808	22.7345	9.93624	7.67516	>-
Q9VAY4	BOD1	27.1315	29.348	23.6924	22.9083	-
Q9W384	Bap111	41.0257	42.2172	31.6487	28.7926	-
P84051	His2A:CG33841	0	0	0	0	-
Q7KW02	east	21.9884	22.5676	12.6211	7.87707	-
A1Z8M2	tou	17.044	19.4707	10.0979	6.86601	-
Q961D9	lgs	36.9502	36.3578	18.9253	14.7221	-
A1Z6M0	Bap170	25.6704	27.2371	13.9422	13.7316	-
Q9VL71	Srp54	42.7283	42.0772	46.1029	49.1769	-
Q8IH14	ssx	42.0944	50.4046	25.9798	25.1188	-
P20432	GstD1	5.69502	6.19699	173.454	240.017	<
E2QD65	RpS19a	415.321	465.306	724.946	1160.27	<
A0A0B4JD24	CG17002	13.4504	14.2971	13.2348	11.943	-
Q9W5Q1	CG17168	38.3957	42.0241	43.3125	48.9579	-
Q86LC7	Deaf1	6.85511	7.01694	5.09749	4.28903	-
M9PFM5	brm	44.4396	48.4073	25.4378	21.5897	-	staining included, Ubiquitous
Q7YU88	CG14442	31.8538	34.1006	23.107	19.7717	-
P12297	su(w[a])	19.7721	24.7186	37.6685	25.8706	-
B7Z002	kis	48.7498	50.6603	19.3787	14.9834	>
Q7K110	OstDelta	139.387	123.29	125.454	132.048	-
A4V2S3	CtBP	77.8978	78.8833	38.9722	34.221	-	staining included, Ubiquitous
Q9VHI1	hyx	20.9237	23.7311	19.5869	20.1473	-
X2JDP6	CG4747	207.681	201.477	78.5411	70.8699	>
P05552	Adf1	17.1417	15.3443	11.0879	11.7397	-
