# Supplementary material for: Multi-level and lineage-specific interactomes of the Hox transcription factor Ubx contribute to its functional specificity
Source: Nat Commun. 2020 Mar 13;11:1388. doi: 10.1038/s41467-020-15223-x (PMC7069958; doi:10.1038/s41467-020-15223-x)
Supplement: Supplementary file 39 — Supplementary Data 36 [file 41467_2020_15223_MOESM39_ESM.xlsx]

## Sheet: meso-BioID annotated
enriched in	chromatin fraction	molecular function (exp. Evidence)	molecular function (Prediction)	other information (domains etc..)	nucleus fraction	molecular function (exp. Evidence)	molecular function (Prediction)	other information (domains etc..)	free nucleoplasm fraction	molecular function (exp. Evidence)	molecular function (Prediction)	other information (domains etc..)
	CG	-	DNA binding; DNA-binding transcription factor activity	Binds to Polycomb Response Elements, necessary to recruit Polycomb protein complexes to some of them	CG30122	-	-	Heterogeneous nuclear ribonucleoprotein U, SPRY domain	ncm	protein binding	RNA binding	Component of the spliceosome, implicated in regulation of pre-mRNA splicing and assembly of the exon junction complex
	CTBP	protein binding; protein homodimerization activity; repressing transcription factor binding; transcription coactivator activity; transcription corepressor activity; transcription factor binding	NAD binding; oxidoreductase activity, acting on the CH-OH group of donors, NAD or NADP as acceptor; transcription corepressor activity	Corepressor targeting diverse transcription regulators	CG33332	-	-	-	CCP84AA	-	structural constituent of chitin-based larval cuticle; structural constituent of cuticle	-
	CRP	myosin binding; sequence-specific DNA binding	DNA-binding transcription factor activity; protein dimerization activity	Basic helix-loop-helix (bHLH) transcription factors	CWC25	-	-	Pre-mRNA splicing factor	CCP84AG	-	structural constituent of chitin-based larval cuticle; structural constituent of cuticle	-
	ZLD	protein binding; sequence-specific DNA binding; transcription regulatory region sequence-specific DNA binding	DNA-binding transcription factor activity; sequence-specific DNA binding	Zinc finger C2H2 transcription factors, pioneer	SIMJ	-	protein binding	cardiac cell fate specification; negative regulation of transcription by RNA polymerase II; habituation; positive regulation of synaptic growth at neuromuscular junction	RAF2	-	DNA-binding transcription factor activity; zinc ion binding	Regulation of transcription by RNA polymerase II
	SMR	chromatin binding; protein binding	chromatin binding; histone deacetylase binding; RNA polymerase II regulatory region DNA binding; sequence-specific DNA binding; transcription corepressor activity	SANT-MYB domain transcription regulators are essentially part of chromatin remodelling complexes and co-repressors	swm	mRNA binding; protein binding	metal ion binding; mRNA binding	-	CG14095	-	-	-
	UBX	DNA binding; protein binding; protein domain specific binding; RNA polymerase II distal enhancer sequence-specific DNA binding; sequence-specific DNA binding	DNA-binding transcription factor activity; RNA polymerase II distal enhancer sequence-specific DNA binding	-	CPR56F	-	structural constituent of chitin-based larval cuticle; structural constituent of cuticle	-	SCSALPHA	succinyl-CoA hydrolase activity	cofactor binding; nucleoside diphosphate kinase activity; succinate-CoA ligase (ADP-forming) activity; succinate-CoA ligase (GDP-forming) activity
	BRM	protein binding; transcription coactivator binding; transcription factor binding	ATP binding; ATPase activity; DNA-dependent ATPase activity; histone binding	Brahma nucleosome remodeller	CG31712	-	-	Arginine and glutamate-rich protein 1	CG43666	-	-	-
	CG14442	-	-	-	LIG	protein binding	-	putative RNA binding protein	CG13049	-	-	-
	TIN	DNA binding; DNA-binding transcription factor activity, RNA polymerase II-specific; RNA polymerase II distal enhancer sequence-specific DNA binding	DNA-binding transcription factor activity; RNA polymerase II proximal promoter sequence-specific DNA binding; sequence-specific DNA binding	Mesoderm-specific transcription factor	CG14074	-	-	-	CG13427	-	-	-
	PPS	protein binding	hydrolase activity, acting on acid anhydrides	Part of the machinery required for sex-specific splicing of the Sxl and tra pre-mRNAs	UPSET	chromatin binding; NOT histone methyltransferase activity; methylated histone binding	-	Polycomb/Trithorax-type global transcriptional regulator	CCP84AD	-	structural constituent of chitin-based larval cuticle; structural constituent of cuticle	-
	SPEN	-	nucleic acid binding	RNA-binding domain, may cooperate with the Hox gene Deformed	MIP120	DNA binding; protein binding	RNA polymerase II regulatory region sequence-specific DNA binding	-	CG13625	-	RNA binding	Involved in mRNA splicing, via spliceosome
	BAB2	AT DNA binding; protein binding	DNA-binding transcription factor activity	Pipsqueak transcription factors	LGS	-	-	transcriptional cofactor of the product of arm that is essential for the transcription of Wingless target genes	BX42	protein binding	-	Cofactor in Notch signalling pathway, Spliceosome complex
	RIB	-	DNA binding; DNA-binding transcription factor activity	Pipsqueak transcription factors	SRP54	mRNA binding; poly-pyrimidine tract binding	mRNA binding	-	CPR49AE	-	structural constituent of chitin-based larval cuticle; structural constituent of cuticle	-
	BAP111	protein binding	DNA binding	Brahma nucleosome remodelling subunit	CG17168	-	mRNA binding; RNA binding	Spliceosome complex	CCP84AE	-	structural constituent of chitin-based larval cuticle; structural constituent of cuticle	-
	EAST	-	-	involved in chemosensory behavior, chromosome segregation during cell division, cell survival and muscle development	CG17002	-	-	G protein pathway suppressor 2	SmB	-	RNA binding	Small ribonucleoprotein associated, SmB/SmN
	BAP170	protein binding	DNA binding	Brahma nucleosome remodelling subunit	abs	-	ATP binding; helicase activity; nucleic acid binding; zinc ion binding	DEAD box helicase family, splicosome complex	DROJ2	-	ATP binding; heat shock protein binding; unfolded protein binding	-
	OSTDELTA	-	Contributes_to dolichyl-diphosphooligosaccharide-protein glycotransferase activity	-	NUP98-96	chromatin DNA binding; promoter-specific chromatin binding; protein binding	nuclear localization sequence binding; RNA binding; structural constituent of nuclear pore	Nuclear pore complex	CG13041	-	-	-
	LPT	chromatin binding; histone binding; nuclear receptor transcription coactivator activity	histone binding; histone methyltransferase activity (H3-K4 specific); transcription coactivator activity; zinc ion binding	Ring finger domain proteins, trr complex, high mobility group box transcription factors	CG16903	-	cyclin-dependent protein serine/threonine kinase regulator activity	regulation of cyclin-dependent protein serine/threonine kinase activity; regulation of transcription by RNA polymerase II; RNA processing	CG13060	-	-	Retinin-like protein
	SYND	lipid binding; protein binding	cytoskeletal protein binding; phospholipid binding	-	KLP3A	microtubule binding	ATP binding; ATP-dependent microtubule motor activity, plus-end-directed; ATPase activity; microtubule binding; microtubule motor activity		SelD	NOT selenide, water dikinase activity	ATP binding; NOT selenide, water dikinase activity	-
	GUG	DNA binding; histone deacetylase activity; repressing transcription factor binding; transcription corepressor activity	DNA binding; RNA polymerase II transcription factor binding; transcription corepressor activity	-	YTR	-	mRNA binding	arginine-rich protein involved in alternative splicing and hemocyte differentiation.	825-OAK	-	-	-
	Adf1	DNA-binding transcription activator activity, RNA polymerase II-specific	DNA binding	-	SF2	DNA binding; mRNA binding; protein binding	mRNA binding; RNA binding	SRSF1, RNA recognition motif 1	SAF-B	-	mRNA binding; sequence-specific DNA binding	Involved in regulation of alternative mRNA splicing, via spliceosome; regulation of transcription by RNA polymerase II; regulation of mRNA processing
	His2A	-	DNA binding; protein heterodimerization activity	Histone variant	LOLA	protein binding	DNA-binding transcription factor activity; nucleic acid binding	-	CPR64AB	-	structural constituent of chitin-based larval cuticle; structural constituent of cuticle	-
	KIS	-	ATP binding; ATP-dependent DNA helicase activity; DNA-dependent ATPase activity	chromodomain containing ATP-dependent transcription factor that controls gene expression through epigenetic mechanisms.	SSX	-	mRNA 3'-UTR binding; mRNA binding; poly(A) binding; poly(U) RNA binding; RNA binding	-	CPR31A	-	structural constituent of chitin-based larval cuticle; structural constituent of cuticle	-
	BEL	ATP-dependent RNA helicase activity	ATP binding; ATP-dependent RNA helicase activity; nucleic acid binding	-	RPS19A	structural constituent of ribosome	structural constituent of ribosome	Involved in translation	.DEC-1	structural constituent of chorion	-	-
	BOD1	-	-	Biorientation of chromosomes in cell division protein 1-like	DEAF1	DNA-binding transcription factor activity; sequence-specific DNA binding	DNA-binding transcription factor activity; zinc ion binding	-	SNRNP-U1-70K	mRNA binding; protein binding	mRNA binding; RNA binding; U1 snRNA binding	small ribonucleoprotein particle U1 subunit 70K
	TOU	protein binding; transcription factor binding	DNA binding	ISWI ATPase-containing complex that facilitates nucleosome assembly	su(w[a])	-	RNA binding	mRNA 5'-splice site recognition	PNUTS	protein phosphatase 1 binding	metal ion binding	gene expression; developmental growth
	SQD	-	AT DNA binding; mRNA 3'-UTR AU-rich region binding; mRNA 3'-UTR binding; mRNA binding; RNA binding; sequence-specific DNA binding; sequence-specific double-stranded DNA binding	hnRNPA family of RNA binding proteins, component of ribonucleosomes	HYX	transcription factor binding	RNA polymerase II complex binding	-	MTOR	chromatin DNA binding; protein binding	ribonucleoprotein complex binding; structural constituent of nuclear pore	-
	CG4747	-	NAD binding; NADP binding; oxidoreductase activity	putative H3K36me3 binding protein, which binds active gene bodies					ZIP	myosin light chain binding	actin filament binding; ATP binding; ATPase activity, coupled; motor activity	TRAFAC class myosin-kinesin ATPase superfamily
	SF1	-	pre-mRNA branch point binding; RNA binding; zinc ion binding	Splicing factor 1					NUP153	chromatin DNA binding; structural constituent of nuclear pore	nuclear localization sequence binding; structural constituent of nuclear pore	-
	RPL7A	structural constituent of ribosome	RNA binding; structural constituent of ribosome	-					CG2962	-	-	-
	BIC	protein binding	protein transporter activity	intracellular mRNA localization					SRM160	-	-	RNA-binding protein that participates in the Exon Junction Complex and is involved in pre-mRNA splicing and 3' end formation
	EIF4G1	eukaryotic initiation factor 4E binding; RNA 7-methylguanosine cap binding; RNA binding	mRNA binding; translation initiation factor activity	-					MDH1	L-malate dehydrogenase activity; malate dehydrogenase activity	L-malate dehydrogenase activity	-
	GstD1	DDT-dehydrochlorinase activity; glutathione transferase activity	glutathione transferase activity	-					STIP1	-	Hsp90 protein binding	-
									CG3918	-	nucleic acid binding; zinc ion binding	-
									CG9213	-	-	Cwf19-like protein, C-terminal domain-2
									Mhc	actin-dependent ATPase activity; protein homodimerization activity; structural constituent of muscle	actin filament binding; ATP binding; ATPase activity, coupled; motor activity	-
									RPS4	structural constituent of ribosome	RNA binding; structural constituent of ribosome	-
									CG12519	-	-	-
									RPL10	structural constituent of ribosome	structural constituent of ribosome	-
									CG1943	-	-	Microtubule-associated protein Jupiter
									VM26AA	-	-	Vitelline membrane cysteine-rich domain
									PSD	-	-	Vitelline membrane layer
									CG12009	-	chitin binding	-
									CG11370	-	-	-
									GNBP-LIKE3	-	carbohydrate binding	-
