# Supplementary material for: Multi-level and lineage-specific interactomes of the Hox transcription factor Ubx contribute to its functional specificity
Source: Nat Commun. 2020 Mar 13;11:1388. doi: 10.1038/s41467-020-15223-x (PMC7069958; doi:10.1038/s41467-020-15223-x)
Supplement: Supplementary file 40 — Supplementary Data 37 [file 41467_2020_15223_MOESM40_ESM.xlsx]

## Sheet: neuro-BioID annotated
enriched in	chromatin fraction	molecular function (exp. Evidence)	molecular function (Prediction)	other information (domains etc..)	nucleus fraction	molecular function (exp. Evidence)	molecular function (Prediction)	other information (domains etc..)	free nucleoplasm fraction	molecular function (exp. Evidence)	molecular function (Prediction)	other information (domains etc..)
	ZLD	protein binding; sequence-specific DNA binding; transcription regulatory region sequence-specific DNA binding	DNA-binding transcription factor activity; sequence-specific DNA binding	Zinc finger C2H2 transcription factors, pioneer	CG5787	-	-	-	ncm	protein binding	RNA binding	component of the spliceosome, implicated in regulation of pre-mRNA splicing and assembly of the exon junction complex
	UBX	DNA binding; protein binding; protein domain specific binding; RNA polymerase II distal enhancer sequence-specific DNA binding; sequence-specific DNA binding	DNA-binding transcription factor activity; RNA polymerase II distal enhancer sequence-specific DNA binding	-	SLS	-	actin binding; protein binding; structural constituent of muscle	SH3-like domain superfamily	dod	transcription factor binding	peptidyl-prolyl cis-trans isomerase activity
	RPS8	structural constituent of ribosome	structural constituent of ribosome	Ribosomal protein S8	CG	-	DNA binding; DNA-binding transcription factor activity	binds to Polycomb Response Elements and is necessary to recruit Polycomb protein complexes to some of them	CG8079	-	nucleic acid binding	AGGF1, OCRE domain; Forkhead-associated (FHA) domain; G-patch domain; OCRE domain; SMAD/FHA domain superfamily
	CTBP	protein binding; protein homodimerization activity; repressing transcription factor binding; transcription coactivator activity; transcription corepressor activity; transcription factor binding	NAD binding; oxidoreductase activity, acting on the CH-OH group of donors, NAD or NADP as acceptor; transcription corepressor activity	Corepressor targeting diverse transcription regulators	CG31813	-	-	nemuri	MI-2	ATPase activity; chromatin binding; DNA binding; nucleosome binding; contributes_to nucleosome-dependent ATPase activity; protein binding	ATP binding; helicase activity; zinc ion binding	-
	CG3918	-	nucleic acid binding; zinc ion binding	-	BRM	protein binding; transcription coactivator binding; transcription factor binding	ATP binding; ATPase activity; DNA-dependent ATPase activity; histone binding	Brahma nucleosome remodeller	CG7154	-	-	Bromodomain-like superfamily; Protein of unknown function DUF3512
	BAP111	protein binding	DNA binding	Brahma nucleosome remodelling subunit	GNBP-LIKE3	-	carbohydrate binding	-	l(1)G0156	-	isocitrate dehydrogenase (NAD+) activity; magnesium ion binding; NAD binding	tricarboxylic acid cycle
	GRH	DNA binding; DNA-binding transcription factor activity; protein homodimerization activity; sequence-specific DNA binding	DNA-binding transcription factor activity; sequence-specific DNA binding	Lineage transcription factor, pioneer	HMGD	AT DNA binding; DNA binding; DNA binding, bending	DNA binding, bending; transcription factor binding	involved in DNA bending and chromatin organization	ACON	-	4 iron, 4 sulfur cluster binding; aconitate hydratase activity	catalyze the stereo-specific isomerization of citrate to isocitrate via cis-aconitate
	TOP1	DNA topoisomerase activity; DNA topoisomerase type I activity	DNA binding; DNA topoisomerase type I activity	-	Nup50	chromatin DNA binding; protein binding	contributes_to GTPase activator activity; Ran GTPase binding	Nuclear pore complex	CG4935	-	protein-containing complex scaffold activity	WD40-repeat-containing domain superfamily, mRNA splicing, via spliceosome
	EAR	-	-	Encodes a transcription factor, component of the super elongation complex (SEC), regulates transcription by RNA Polymerase II	TFAP-2	DNA-binding transcription factor activity; sequence-specific DNA binding	DNA-binding transcription factor activity, RNA polymerase II-specific; RNA polymerase II regulatory region sequence-specific DNA binding	essential roles in leg, proboscis, and central nervous system development	MOD	-	DNA binding; protein binding; sequence-specific DNA binding	RNA recognition motif domain; RNA-binding domain superfamily
	HIS3.3B	structural constituent of chromatin	DNA binding; nucleosomal DNA binding; protein heterodimerization activity	histone variant					BX42	protein binding	-	cofactor in Notch signalling pathway, Spliceosome complex
									Rcc1	chromatin binding	Ran guanyl-nucleotide exchange factor activity	promotes the nucleo-cytoplasmic shuttling, regulates chromatin condensation. The roles include cell proliferation, apoptosis, epigenetic regulation and neuronal specification
									SSX	-	mRNA 3'-UTR binding; mRNA binding; poly(A) binding; poly(U) RNA binding; RNA binding	-
									MAP205	microtubule binding	-	binds, inhibits and stabilizes the product of polo on microtubules during interphase
									RPS19A	structural constituent of ribosome	structural constituent of ribosome	-
									CG2118	-	ATP binding; metal ion binding; methylcrotonoyl-CoA carboxylase activity	) encodes the biotin-attachment subunit of the 3-methylcrotonyl-CoA carboxylase
									IDH3B	-	isocitrate dehydrogenase (NAD+) activity	-
