# Supplementary material for: Multi-level and lineage-specific interactomes of the Hox transcription factor Ubx contribute to its functional specificity
Source: Nat Commun. 2020 Mar 13;11:1388. doi: 10.1038/s41467-020-15223-x (PMC7069958; doi:10.1038/s41467-020-15223-x)
Supplement: Supplementary file 41 — Supplementary Data 38 [file 41467_2020_15223_MOESM41_ESM.xlsx]

## Sheet: neuroecto-BioID annotated
enriched in	chromatin fraction	molecular function (exp. Evidence)	molecular function (Prediction)	other information (domains etc..)	nucleus fraction	molecular function (exp. Evidence)	molecular function (Prediction)	other information (domains etc..)	free nucleoplasm fraction	molecular function (exp. Evidence)	molecular function (Prediction)	other information (domains etc..)
	UBX	DNA binding; protein binding; protein domain specific binding; RNA polymerase II distal enhancer sequence-specific DNA binding; sequence-specific DNA binding	DNA-binding transcription factor activity; RNA polymerase II distal enhancer sequence-specific DNA binding	-	SMG	myosin binding; translation repressor activity	mRNA 3'-UTR binding; mRNA binding; translation repressor activity; translation repressor activity, mRNA regulatory element binding	-	CG16884	-	-	involved in wing disc development
	HIS2A	-	DNA binding; protein heterodimerization activity	Histone variant	CG13625	-	RNA binding	Spliceosome Complex	CG	-	DNA binding; DNA-binding transcription factor activity	binds to Polycomb Response Elements and is necessary to recruit Polycomb protein complexes to some of them
	EIF2BDELTA	-	translation initiation factor activity	eukaryotic translation initiation factor 2B subunit delta	CG31211	-	-	PNN-interacting serine/arginine-rich protein	CG4998	-	NOT serine-type endopeptidase activity	involved in proteolysis
	CG3198	-	mRNA binding	-	CIB	actin monomer binding	actin binding; actin monomer binding	involved in larval central nervous system remodeling; actin filament organization; brain development	CG13196	-	-	involved in cell morphogenesis
	RPL12	structural constituent of ribosome	large ribosomal subunit rRNA binding; rRNA binding; structural constituent of ribosome	regulates transcription of ribosomal proteins and ribosome biogenesis genes as well as interacting with the Enhancer of Trithorax and Polycomb protein encoded by corto	MRRF1	-	ribosomal large subunit binding	involved in translation	UEV1A	contributes_to ubiquitin conjugating enzyme activity; ubiquitin conjugating enzyme binding	ubiquitin conjugating enzyme activity	ubiquitin conjugating enzyme activity
	BAP111	protein binding	DNA binding	Brahma nucleosome remodelling subunit	EIF4G1	eukaryotic initiation factor 4E binding; RNA 7-methylguanosine cap binding; RNA binding	mRNA binding; translation initiation factor activity	-	BKA	-	-	PIN domain; rRNA-processing protein Fcf1/Utp23 domain
	PRP8	-	pre-mRNA intronic binding; second spliceosomal transesterification activity; snRNA binding; U1 snRNA binding; U2 snRNA binding; U5 snRNA binding; U6 snRNA binding	encodes the largest and most highly conserved splicing factor. It is a core component of the U5 snRNP, with a key function in pre-mRNA processing catalyzed by the spliceosome.	HTK	-	transcription regulatory region DNA binding	involved in regulation of transcription by RNA polymerase II; negative regulation of neuron death	CG12607	-	-	-
	CG12877	-	nucleic acid binding	Ribonuclease H superfamily	RSF1	mRNA binding	mRNA binding; RNA binding	Repressor splicing factor 1	MBT	ATP binding; protein binding; protein kinase activity; protein serine/threonine kinase activity; Rho GTPase binding	protein serine/threonine kinase activity; Rac GTPase binding	-
	VRP1	actin filament binding	actin filament binding	-	SPAG	-	Hsp70 protein binding; Hsp90 protein binding	encodes a TPR domain-containing co-chaperone that associates with Hsp70 and Hsp90 to regulate their activity in macromolecular complexes like RNA polymerase, ribonucleoproteins and Phosphatidyl-Inositol 3-kinase-related kinases	ADD1	chromatin DNA binding; methylated histone binding; protein binding	-	encodes a strong Heterochromatin Protein 1 interactor that interacts with methylated H3K9 silencing marks in heterochromatin
	BIN1	-	protein binding; transcription corepressor activity; transcription factor binding	Bicoid interacting protein 1 (Bin1) interacts with sequence-specific transcription factors (e.g. the product of bcd, Kr, Trl) to help recruit the Sin3A-HDAC1 histone deacetylase co-repressor complex to target genes.	CG9213	-	-	Cwf19-like protein, C-terminal domain-2	HSC70-5	-	ATP binding; ATPase activity; ATPase activity, coupled; heat shock protein binding; misfolded protein binding; protein folding chaperone; unfolded protein binding	involved in protein folding
	CG40228	-	RNA polymerase II complex binding	Transcription elongation factor 1 superfamily					RPS24	structural constituent of ribosome	structural constituent of ribosome	involved in translation
	CG7971	-	-	mRNA splicing factor Cwf21 domain					RPL9	structural constituent of ribosome	rRNA binding; structural constituent of ribosome	involved in translation
	Pp1-87B	myosin phosphatase activity; protein binding; protein serine/threonine phosphatase activity	protein serine/threonine phosphatase activity	Protein-serine/threonine phosphatase					VNC	-	peptide-glutamate-N-acetyltransferase activity; peptide-serine-N-acetyltransferase activity	Acyl-CoA N-acyltransferase domain
	CG17327	-	aminoacyl-tRNA hydrolase activity	-					pen	-	nuclear import signal receptor activity; protein transporter activity	encodes a member of the Importin-alpha protein family
	CG3817	-	-	Ribosomal RNA-processing protein 15					NUP98-96	chromatin DNA binding; promoter-specific chromatin binding; protein binding	nuclear localization sequence binding; RNA binding; structural constituent of nuclear pore	Nuclear pore complex
	RCD1	-	contributes_to histone acetyltransferase activity (H4-K16 specific); contributes_to histone acetyltransferase activity (H4-K5 specific); contributes_to histone acetyltransferase activity (H4-K8 specific); hydrolase activity	-					CG8289	-	-	Chromo/chromo shadow domain
	BIC	protein binding	protein transporter activity	intracellular mRNA localization					CG12480	-	-	-
	CG10672	-	3-keto sterol reductase activity; carbonyl reductase (NADPH) activity; oxidoreductase activity, acting on NAD(P)H, quinone or similar compound as acceptor	NAD(P) H oxidoreductases					SC35	mRNA binding	mRNA binding; RNA binding	SR family splicing factor SC35
	RPN13	-	endopeptidase activator activity; proteasome binding; ubiquitin binding	Proteasomal ubiquitin receptor Rpn13/ADRM1 superfamily; UCH-binding domain; UCH-binding domain superfamily					CG42819	-	-	-
	TTK	chromatin binding; DNA binding; DNA-binding transcription repressor activity, RNA polymerase II-specific; POZ domain binding; promoter-specific chromatin binding; protein binding; protein homodimerization activity; RNA polymerase II distal enhancer sequence-specific DNA binding; RNA polymerase II proximal promoter sequence-specific DNA binding	-	-					CPR67B	-	structural constituent of chitin-based larval cuticle; structural constituent of cuticle
	TFAM	-	DNA-binding transcription factor activity	essential for mtDNA transcription and replication. It also binds to mtDNA nonspecifically, and plays a role in mtDNA maintenance by packaging mtDNA					CG11131	-	-	GYR and YLP motifs
	CG2685	-	RNA binding	mRNA cis splicing, via spliceosome					CG2982	-	2-oxoglutarate-dependent dioxygenase activity; histone demethylase activity (H3-K36 specific); histone demethylase activity (H3-K4 specific); iron ion binding	[Histone H3]-lysine-36 demethylase
	PNN	-	-	mRNA splicing, via spliceosome					TCTP	guanyl-nucleotide exchange factor activity; NOT Ras guanyl-nucleotide exchange factor activity	calcium ion binding	Translationally controlled tumour protein (protein feature)
	ROH	-	-	rhodopsin biosynthetic process					CCP84AG	-	structural constituent of chitin-based larval cuticle; structural constituent of cuticle	-
	EIF4E1	eukaryotic initiation factor 4G binding; protein binding; RNA 7-methylguanosine cap binding; RNA cap binding; translation initiation factor activity	RNA 7-methylguanosine cap binding; RNA cap binding; translation initiation factor activity	component of the eIF4F cap-binding complex that is essential for cap-dependent translation of mRNA					COL4A1	-	extracellular matrix structural constituent	encodes a subunit of Collagen IV and a major component of basement membranes. It is required for muscle and epithelium integrity
	LIN	protein binding	-	epidermis development; proximal/distal axis specification; embryonic hindgut morphogenesis; wing disc development; spiracle morphogenesis, open tracheal system; embryonic pattern specification; foregut morphogenesis; positive regulation of transcription by RNA polymerase II					HP5	-	-	encodes a component of classical heterochromatin that is involved in gene silencing by heterochromatin
	NITO	-	mRNA binding; RNA binding	regulation of alternative mRNA splicing, via spliceosome; positive regulation of gene expression; positive regulation of canonical Wnt signaling pathway; wing disc pattern formation; mRNA methylation					CG16885	-	-	-
	WDN	DNA binding	-	C2H2 zinc finger transcription factors					TWDLBETA	-	structural constituent of chitin-based cuticle	-
	CG31813	-	-	nemuri					CG3598	-	-	-
	PCF11	RNA binding	mRNA binding; RNA polymerase II complex binding	termination of RNA polymerase II transcription; mRNA polyadenylation; regulation of RNA splicing					MUC26B	-	chitin binding; extracellular matrix structural constituent	-
	PAV	-	ATP binding; ATPase activity; microtubule binding; microtubule motor activity	-					STAI	tubulin binding	microtubule binding; tubulin binding	involved in nervous system development
	LA	5S rRNA primary transcript binding	mRNA binding	RNA processing					ULP1	SUMO-specific isopeptidase activity	SUMO-specific isopeptidase activity	catalyzes both SUMO maturation and SUMO deconjugation. It localizes to the nucleoplasmic face of the nuclear pore complex
	MEI-S332	-	-	female meiotic nuclear division; male meiosis sister chromatid cohesion; meiotic chromosome segregation; male meiotic nuclear division; sister chromatid cohesion					HNRNP-K	-	DNA binding; mRNA binding; RNA binding; transcription factor binding	Heterogeneous nuclear ribonucleoprotein K
	EIF1A	-	translation initiation factor activity	required for mRNA translation, involved in 43S pre-initiation complex assembly, ensuring correct AUG start codon selection, and its dissociation from the 40S ribosome subunit is considered crucial for start codon recognition					CG32603	-	-	-
	c12.1	-	RNA binding	mRNA cis splicing, via spliceosome					MBD-R2	promoter-specific chromatin binding; protein binding	DNA binding	-
	PC	chromatin binding; DNA binding; methylated histone binding; sequence-specific DNA binding	methylated histone binding	chromatin binding protein that interacts with histone H3K27me3. It is involved in epigenetic silencing					VALRS	-	aminoacyl-tRNA editing activity; ATP binding; valine-tRNA ligase activity	-
	SHV	integrin binding	unfolded protein binding	protein folding					CMET	-	ATP binding; ATP-dependent microtubule motor activity, plus-end-directed; ATPase activity; microtubule binding; microtubule motor activity	also known as CENP-meta, Cenp-E
	CG8878	-	ATP binding; protein kinase activity; protein serine/threonine kinase activity	role in peptidyl-threonine phosphorylation; regulation of gene expression, epigenetic					CG7185	mRNA binding	mRNA binding	Cleavage and polyadenylation specific factor 6
	RPL38	structural constituent of ribosome	structural constituent of ribosome	involved in translation
	CG12818	-	-	Spliceosome complex
	CHIF	protein kinase activator activity	nucleic acid binding; protein kinase binding; protein serine/threonine kinase activator activity; zinc ion binding	involved in DNA replication, chorion production, muscle homeostasis, and axon guidance
	CG31712	-	-	Arginine and glutamate-rich protein 1 domain
	TUDOR-SN	nuclease activity; protein binding	nuclease activity; RNA binding	involved in RNA catabolic process
	CG31548	-	estradiol 17-beta-dehydrogenase activity; testosterone 17-beta-dehydrogenase (NADP+) activity	-
	RPS7	-	structural constituent of ribosome	involved in rRNA processing and translation
	L(2)37CB	-	ATP-dependent 3'-5' RNA helicase activity; ATP-dependent RNA helicase activity; RNA binding	involved in mRNA splicing, via spliceosome
	DPIT47	-	-	Tetratricopeptide repeat-containing domain
	CG11444	-	RNA binding	Casein kinase substrate, phosphoprotein PP28 domain
	LID	contributes_to histone acetyltransferase activity (H3-K9 specific); histone demethylase activity (H3-K4 specific); histone demethylase activity (H3-trimethyl-K4 specific); histone demethylase activity (H4-R3 specific); protein binding	DNA binding; histone demethylase activity; histone demethylase activity (H3-trimethyl-K4 specific)	trimethyl H3K4 histone demethylase
	UPSET	chromatin binding; NOT histone methyltransferase activity; methylated histone binding	-	Polycomb/Trithorax-type global transcriptional regulator
	EIP55E	-	carbon-sulfur lyase activity; cystathionine gamma-lyase activity; pyridoxal phosphate binding	Cystathionine gamma-lyase
	CG8003	-	zinc ion binding	Ankyrin repeat-containing domain
	MINK	microtubule binding	microtubule binding	Nucleolar and spindle-associated protein 1
	CG11030	-	-	involved in maturation of SSU-rRNA from tricistronic rRNA transcript
	CG11180	-	nucleic acid binding	G-patch domain
	BUGZ	-	DNA binding; microtubule binding	C2H2 zinc finger transcription factors
	CG33332	-	-	-
	U2AF38	poly-pyrimidine tract binding	metal ion binding; mRNA binding; pre-mRNA 3'-splice site binding	involved in mRNA splicing, via spliceosome
	HRB87F	sequence-specific DNA binding	mRNA binding; RNA binding	involved in regulation of alternative mRNA splicing, via spliceosome
	RPS3	class I DNA-(apurinic or apyrimidinic site) endonuclease activity; damaged DNA binding; oxidized purine DNA binding; oxidized purine nucleobase lesion DNA N-glycosylase activity; structural constituent of ribosome	damaged DNA binding; DNA-(apurinic or apyrimidinic site) endonuclease activity; oxidized purine DNA binding; oxidized purine nucleobase lesion DNA N-glycosylase activity; RNA binding; structural constituent of ribosome	translation
	RBP1	mRNA binding	mRNA binding; RNA binding	regulation of mRNA 3'-end processing; regulation of transcriptional start site selection at RNA polymerase II promoter
	RAN	GTP binding; protein binding	GTPase activity	involved in protein localization
	EIF4H1	-	mRNA binding; ribosomal small subunit binding; RNA strand annealing activity; RNA strand-exchange activity; translation initiation factor activity	involved in formation of translation preinitiation complex
	CYCB3	protein binding	cyclin-dependent protein serine/threonine kinase regulator activity; contributes_to protein kinase activity; protein kinase binding	presumably promoting Cdk1's protein kinase activity
	CG4951	-	-	-
	KLP67A	motor activity	ATP binding; ATP-dependent microtubule motor activity, plus-end-directed; ATPase activity; microtubule binding; microtubule motor activity; motor activity
	CG3587	-	-	involved in tRNA wobble uridine modification; regulation of transcription by RNA polymerase II
	CG2260	-	-	involved in maturation of SSU-rRNA from tricistronic rRNA transcript
