# Supplementary material for: Multi-level and lineage-specific interactomes of the Hox transcription factor Ubx contribute to its functional specificity
Source: Nat Commun. 2020 Mar 13;11:1388. doi: 10.1038/s41467-020-15223-x (PMC7069958; doi:10.1038/s41467-020-15223-x)
Supplement: Supplementary file 42 — Supplementary Data 39 [file 41467_2020_15223_MOESM42_ESM.xlsx]

## Sheet: Summary_coF-tested
	Replicates mesoderm		Replicates neural		Replicates neuroectoderm
Name	BioID-WT	BioID-N51A	BioID-WT	BioID-N51A	BioID-WT	BioID-N51A	coIP S2++ cells WT/N51A	RatioWT:N51A	endogenous (tissue-spec)	references
Tin	.2/4	.0/4	.0/4	.0/4	.0/4	.0/4	yes/yes	#1:0.8	coIP & colocalisation	Jin, H. et al. Genome-Wide Screens for In Vivo Tinman Binding Sites Identify Cardiac Enhancers with Diverse Functional Architectures. PLoS Genet. 9, e1003195 (2013).
CtBP	.4/4	.3/4	.3/4	.1/4	.0/4	.0/4	yes/yes	#1:0.2	coIP & colocalisation	Mannervik, M. Control of Drosophila embryo patterning by transcriptional co-regulators. Exp. Cell Res. 321, 47–57 (2014).
Cg	.4/4	.2/4	.4/4	.4/4	.0/4	.2/4	yes/yes	#1:0.16	coIP & colocalisation	Ray, P. et al. Combgap contributes to recruitment of Polycomb group proteins in Drosophila. Proc. Natl. Acad. Sci. 113, 3826–3831 (2016).
Zld	.4/4	.2/4	.4/4	.2/4	.1/4	.0/4	yes/yes	#1:0.08	coIP & colocalisation	Foo, S. M. et al. Zelda Potentiates Morphogen Activity by Increasing Chromatin Accessibility. Curr. Biol. 24, 1341–1346 (2014). Sun, Y. et al. Zelda overcomes the high intrinsic nucleosome barrier at enhancers during Drosophila zygotic genome activation. Genome Res. 25, 1703–1714 (2015)
Brm	.4/4	.2/4	.4/4	.3/4	.1/4	.0/4	yes/yes	#1:0.6	colocalisation	Shi, J. et al. Drosophila Brahma complex remodels nucleosome organizations in multiple aspects. Nucleic Acids Res. 42, 9730–9739 (2014).
Bic	.2/4	.1/4	.0/4	.0/4	.3/4	.1/4	yes/yes	#1:0.4	-	Bullock, S. L. & Ish-Horowicz, D. Conserved signals and machinery for RNA transport in Drosophila oogenesis and embryogenesis. Nature 414, 611–616 (2001).
SF1	.2/4	.1/4	.0/4	.0/4	.0/4	.0/4	yes/yes	#1:3.76	-	Liu, Z. Structural Basis for Recognition of the Intron Branch Site RNA by Splicing Factor 1. Science 294, 1098–1102 (2001).
Srp54	.3/4	.3/4	.0/4	.1/4	.0/4	.0/4	yes/yes	#1:6.6	-	Kennedy, C. F., Krämer, A. & Berget, S. M. A role for SRp54 during intron bridging of small introns with pyrimidine tracts upstream of the branch point. Mol. Cell. Biol. 18, 5425–5434 (1998).
Cwc25	.3/4	.3/4	.0/4	.0/4	.0/4	.0/4	yes/yes	#1:1.7	-	Chiu, Y.-F. et al. Cwc25 Is a Novel Splicing Factor Required after Prp2 and Yju2 To Facilitate the First Catalytic Reaction. Mol. Cell. Biol. 29, 5671–5678 (2009).
SF2	.2/4	.2/4	.1/4	.0/4	.1/4	.0/4	yes/yes	#1:8.95	-	Kohtz, J. D. et al. Protein-protein interactions and 5’-splice-site recognition in mammalian mRNA precursors. Nature 368, 119–124 (1994).
tfAP2	.0/4	.0/4	.2/4	.2/4	.0/4	.0/4	yes/yes	#1:0.66	-	Bauer, R., McGuffin, M. E., Mattox, W. & Tainsky, M. A. Cloning and characterization of the Drosophila homologue of the AP-2 transcription factor. Oncogene 17, 1911–1922 (1998)
Grh	.1/4	.1/4	.2/4	.0/4	.1/4	.0/4	yes/yes	#1:0.5	colocalisation (neuro)	see references and supplementary, table 18 reference-related fly line
Ncm	.1/4	.2/4	.0/4	.2/4	.0/4	.1/4	negative/negative	-	-	Coelho, C. M. A. et al. A genetic screen for dominant modifiers of a small-wing phenotype in Drosophila melanogaster identifies proteins involved in splicing and translation. Genetics 171, 597–614 (2005)
SRm160	.0/4	.2/4	.0/4	.0/4	.0/4	.0/4	weak/weak	#1:0.9	-	Blencowe, B. J. et al. The SRm160/300 splicing coactivator subunits. RNA N. Y. N 6, 111–120 (2000).
Bx42	.1/4	.2/4	.0/4	.2/4	.1/4	.0/4	yes/yes	#1:1.4	-	Negeri, D., Eggert, H., Gienapp, R. & Saumweber, H. Inducible RNA interference uncovers the Drosophila protein Bx42 as an essential nuclear cofactor involved in Notch signal transduction. Mech. Dev. 117, 151–162 (2002).
CRP	.3/4	.2/4	.0/4	.0/4	.1/4	.0/4	yes/yes	#1:0.86	-	Dobi, K. C., Halfon, M. S. & Baylies, M. K. Whole-Genome Analysis of Muscle Founder Cells Implicates the Chromatin Regulator Sin3A in Muscle Identity. Cell Rep. 8, 858–870 (2014).
Saf-B	.0/4	.2/4	.0/4	.0/4	.0/4	.0/4	yes/yes	#1:1.6	-	Park, J. W., Parisky, K., Celotto, A. M., Reenan, R. A. & Graveley, B. R. Identification of alternative splicing regulators by RNA interference in Drosophila. Proc. Natl. Acad. Sci. U. S. A. 101, 15974–15979 (2004)
Smb	.1/4	.2/4	.0/4	.0/4	.0/4	.0/4	yes/yes	#1:1.18	-	Mount, S. M. & Salz, H. K. Pre-messenger RNA processing factors in the Drosophila genome. J. Cell Biol. 150, F37-44 (2000)
snRNP-U1-70K	.0/4	.3/4	.0/4	.0/4	.1/4	.0/4	yes/yes	#1:4.76	-	Mount, S. M. & Salz, H. K. Pre-messenger RNA processing factors in the Drosophila genome. J. Cell Biol. 150, F37-44 (2000)
Exd	.0/4	.0/4	.0/4	.0/4	.0/4	.0/4	positive control	#1:1.04	-	see references list
H3	.0/4	.0/4	.0/4	.0/4	.0/4	.0/4	-		negative control for coIP	-
Tub	.0/4	.0/4	.0/4	.0/4	.0/4	.0/4	negative control		negative control for coIP	-
Pc	.0/4	.0/4	.0/4	.0/4	.2/4	.0/4	-		negative by coIP	Müller, J., Gaunt, S. & Lawrence, P. A. Function of the Polycomb protein is conserved in mice and flies. Dev. Camb. Engl. 121, 2847–2852 (1995)
M1BP	.0/4	.0/4	.0/4	.0/4	.0/4	.0/4	-		positive control for coIP	Zouaz, A. et al. The Hox proteins Ubx and AbdA collaborate with the transcription pausing factor M1BP to regulate gene transcription. EMBO J. 36, 2887–2906 (2017).
								WT+
SIGNIFICANT								N51A+
