# Supplementary material for: Multi-level and lineage-specific interactomes of the Hox transcription factor Ubx contribute to its functional specificity
Source: Nat Commun. 2020 Mar 13;11:1388. doi: 10.1038/s41467-020-15223-x (PMC7069958; doi:10.1038/s41467-020-15223-x)
Supplement: Supplementary file 44 — Source Data [file 41467_2020_15223_MOESM44_ESM.xlsx]

## Sheet: Figure 1e
	Raw data of western-blot from figure 1e
						antibodies used are indicated as a-xx (a-Ubx, a-GFP, a-Histone3)
						Ladder is highlighted in Red (kDa)
						membrane rehybridized with antibody are indicated

## Sheet: Figure 2c
	Value associated with Gene Ontology term associated with figure 2c
Figure 2c		GO biological process complete	fold enrichment
	twi-WT	regulation of TSS selection at RNA pol II promoter	70.24
		regulation of mRNA 3'-end processing	70.24
		somatic muscle development	35.12
		ATP-dependent chromatin remodeling	18.32
		GO biological process complete	fold enrichment
	elav-WT	DNA replication	100
		DNA conformation change	36.71
		chromatin organization	16.58
	sca-WT	GO biological process complete	fold enrichment
		mRNA cis splicing, via spliceosome	33.91
		negative regulation of neuron death	23.74
		translational initiation	22.82
		gene expression	5.63

## Sheet: Figure 2f
	Value associated with Gene Ontology term associated with figure 2f
Figure 2f		GO biological process complete	fold enrichment
	twi-N51A	regulation of mRNA 3'-end processing	59.34
		regulation of mRNA processing	13.56
		regulation of alternative mRNA splicing	13.49
		regulation of RNA splicing	11.52
		GO biological process complete	fold enrichment
	elav-N51A	tricarboxylic acid cycle	81.95
		citrate metabolic process	79.73
		tricarboxylic acid metabolic process	75.64
		GO biological process complete	fold enrichment
	sca-N51A	regulation of alternative mRNA splicing	18.41
		regulation of mRNA metabolic process	15.94
		regulation of RNA splicing	15.72
		regulation of mRNA processing	15.43

## Sheet: Figure 3b
	Value associated with Gene Ontology term associated with figure 3
		GO biological process complete	fold enrichment
Figure 3b	twi-WT	cardiac cell fate commitment	73.62
		mesodermal cell fate specification	62.29
		segment specification	49.08
		ATP-dependent chromatin remodeling	44.01
		chromatin remodeling	20.05
		GO biological process complete	fold enrichment
	Cross (27)	regulation of TSS selection at RNA pol II promoter	100
		regulation of mRNA 3'-end processing	100
		regulation of DNA-templated transcription	74.82
		mRNA splicing, via spliceosome	17.02
		RNA splicing	16.1
		GO biological process complete	fold enrichment
	twi-N51A	mRNA splicing, via spliceosome	10.29
		RNA splicing, via transesterification reactions	10.2
		RNA splicing	9.7
		developmental process	2.78

## Sheet: Figure 3c
	Raw data of western-blot from figure 3c
						antibodies used are indicated as a-xx (a-Ubx, a-Histone3)
						Ladder is highlighted in Red (kDa)
						3.005 is the name of the GFP-Ubx line endogenously tagged while "-" represent control w1118 line
						membrane re-incubated with ECL is indicated

## Sheet: Figure 4a
	Value associated with Gene Ontology term associated with figure 4
Figure 4a		GO biological process complete	fold enrichment
	Mesoderm	regulation of apoptotic process involved in morphogenesis	51.95
		embryonic heart tube pattern specification	51.95
		dorsal vessel heart proper cell fate commitment	51.95
		ectoderm and mesoderm interaction	51.95
		anterior head segmentation	38.96
		muscle cell fate specification	37.11
		endoderm formation	37.11
		muscle cell fate commitment	33.4
		mesodermal cell fate specification	31.97
		muscle cell fate determination	31.17
		GO biological process complete	fold enrichment
	Neuronal	specification of animal organ identity	23.79
		anterior/posterior lineage restriction	23.79
		regulation of striated muscle contraction	23.79
		notum cell fate specification	19.03
		head morphogenesis	19.03
		muscle cell fate specification	18.13
		positive regulation of apoptotic process	15.86
		cell chemotaxis	15.86
		Bolwig's organ morphogenesis	14.1
		neuron fate specification	9.76

## Sheet: Figure 4a-neuroUbx_GRH_overlap
seqnames	start	end	width	strand	peakNames	peak	feature	start_position	end_position	feature_strand	insideFeature	distancetoFeature	shortestDistance	fromOverlappingOrNearest
chr2L	281755	287181	5427	*	c("gr1_sample_5GRH__MACS_peak_25", "gr1_sample_5GRH__MACS_peak_26", "gr1_neUbxCOM__neUbxS_dm3_peak_4")	1	FBgn0003444	277587	282167	+	overlapEnd	4168	412	Overlapping
chr2L	281755	287181	5427	*	c("gr1_sample_5GRH__MACS_peak_25", "gr1_sample_5GRH__MACS_peak_26", "gr1_neUbxCOM__neUbxS_dm3_peak_4")	1	FBgn0031244	281971	283281	-	includeFeature	1526	216	NearestLocation
chr2L	281755	287181	5427	*	c("gr1_sample_5GRH__MACS_peak_25", "gr1_sample_5GRH__MACS_peak_26", "gr1_neUbxCOM__neUbxS_dm3_peak_4")	1	FBgn0031245	283384	291751	-	overlapEnd	9996	1629	Overlapping
chr2L	347121	348329	1209	*	c("gr1_sample_5GRH__MACS_peak_29", "gr1_neUbxCOM__neUbxS_dm3_peak_6", "gr1_neUbxCOM__neUbxR_dm3_peak_3")	2	FBgn0004611	305935	347927	+	overlapEnd	41186	402	Overlapping
chr2L	347121	348329	1209	*	c("gr1_sample_5GRH__MACS_peak_29", "gr1_neUbxCOM__neUbxS_dm3_peak_6", "gr1_neUbxCOM__neUbxR_dm3_peak_3")	2	FBgn0031250	355565	357874	-	downstream	10753	7236	NearestLocation
chr2L	353913	358700	4788	*	c("gr1_neUbxCOM__neUbxR_dm3_peak_5", "gr1_neUbxCOM__neUbxS_dm3_peak_8", "gr1_sample_5GRH__MACS_peak_30")	3	FBgn0031250	355565	357874	-	includeFeature	3961	826	NearestLocation
chr2L	546603	548810	2208	*	c("gr1_neUbxCOM__neUbxS_dm3_peak_12", "gr1_sample_5GRH__MACS_peak_47")	4	FBgn0005660	547016	552454	-	overlapEnd	5851	413	Overlapping
chr2L	546603	548810	2208	*	c("gr1_neUbxCOM__neUbxS_dm3_peak_12", "gr1_sample_5GRH__MACS_peak_47")	4	FBgn0031261	545129	547096	+	overlapEnd	1474	493	NearestLocation
chr2L	1156668	1160205	3538	*	c("gr1_sample_5GRH__MACS_peak_71", "gr1_neUbxCOM__neUbxS_dm3_peak_31")	5	FBgn0031312	1158661	1160220	+	overlapStart	-1993	15	NearestLocation
chr2L	1156668	1160205	3538	*	c("gr1_sample_5GRH__MACS_peak_71", "gr1_neUbxCOM__neUbxS_dm3_peak_31")	5	FBgn0261458	1151678	1158262	-	overlapStart	1594	1594	NearestLocation
chr2L	1156668	1160205	3538	*	c("gr1_sample_5GRH__MACS_peak_71", "gr1_neUbxCOM__neUbxS_dm3_peak_31")	5	FBgn0264267	1158576	1159355	-	includeFeature	2687	850	NearestLocation
chr2L	1568516	1574521	6006	*	c("gr1_sample_5GRH__MACS_peak_88", "gr1_neUbxCOM__neUbxS_dm3_peak_39", "gr1_neUbxCOM__neUbxR_dm3_peak_14", "gr1_sample_5GRH__MACS_peak_89")	6	FBgn0031347	1584866	1587155	-	downstream	18639	10345	NearestLocation
chr2L	1568516	1574521	6006	*	c("gr1_sample_5GRH__MACS_peak_88", "gr1_neUbxCOM__neUbxS_dm3_peak_39", "gr1_neUbxCOM__neUbxR_dm3_peak_14", "gr1_sample_5GRH__MACS_peak_89")	6	FBgn0261509	1555130	1608404	+	inside	13386	13386	Overlapping
chr2L	1722487	1724477	1991	*	c("gr1_sample_5GRH__MACS_peak_96", "gr1_neUbxCOM__neUbxS_dm3_peak_43")	7	FBgn0031359	1716244	1724388	-	overlapStart	1901	89	NearestLocation
chr2L	2012353	2014601	2249	*	c("gr1_sample_5GRH__MACS_peak_107", "gr1_neUbxCOM__neUbxS_dm3_peak_50")	8	FBgn0031384	2009859	2030536	+	inside	2494	2494	Overlapping
chr2L	2012353	2014601	2249	*	c("gr1_sample_5GRH__MACS_peak_107", "gr1_neUbxCOM__neUbxS_dm3_peak_50")	8	FBgn0051669	2013179	2013250	-	includeFeature	897	826	NearestLocation
chr2L	2491514	2493791	2278	*	c("gr1_neUbxCOM__neUbxS_dm3_peak_56", "gr1_sample_5GRH__MACS_peak_135")	9	FBgn0011818	2492955	2498846	+	overlapStart	-1441	836	NearestLocation
chr2L	2491514	2493791	2278	*	c("gr1_neUbxCOM__neUbxS_dm3_peak_56", "gr1_sample_5GRH__MACS_peak_135")	9	FBgn0015816	2490205	2492666	-	overlapStart	1152	1125	NearestLocation
chr2L	2749295	2756010	6716	*	c("gr1_sample_5GRH__MACS_peak_139", "gr1_neUbxCOM__neUbxS_dm3_peak_61")	10	FBgn0031453	2752799	2757703	+	overlapStart	-3504	1693	NearestLocation
chr2L	2749295	2756010	6716	*	c("gr1_sample_5GRH__MACS_peak_139", "gr1_neUbxCOM__neUbxS_dm3_peak_61")	10	FBgn0250906	2746880	2753068	-	overlapStart	3773	2415	NearestLocation
chr2L	2837189	2838988	1800	*	c("gr1_sample_5GRH__MACS_peak_145", "gr1_neUbxCOM__neUbxS_dm3_peak_63")	11	FBgn0031466	2834887	2837831	-	overlapStart	642	642	NearestLocation
chr2L	2837189	2838988	1800	*	c("gr1_sample_5GRH__MACS_peak_145", "gr1_neUbxCOM__neUbxS_dm3_peak_63")	11	FBgn0031467	2838414	2839547	+	overlapStart	-1225	559	NearestLocation
chr2L	3416966	3418781	1816	*	c("gr1_sample_5GRH__MACS_peak_165", "gr1_neUbxCOM__neUbxS_dm3_peak_74")	12	FBgn0031530	3404460	3426642	-	inside	9676	7861	Overlapping
chr2L	3416966	3418781	1816	*	c("gr1_sample_5GRH__MACS_peak_165", "gr1_neUbxCOM__neUbxS_dm3_peak_74")	12	FBgn0051952	3416693	3417869	+	overlapEnd	273	273	NearestLocation
chr2L	3438939	3440882	1944	*	c("gr1_sample_5GRH__MACS_peak_166", "gr1_neUbxCOM__neUbxS_dm3_peak_75")	13	FBgn0031533	3445997	3447591	+	upstream	-7058	5115	NearestLocation
chr2L	3579477	3582014	2538	*	c("gr1_neUbxCOM__neUbxS_dm3_peak_79", "gr1_sample_5GRH__MACS_peak_175")	14	FBgn0004892	3578013	3580769	-	overlapStart	1292	1245	NearestLocation
chr2L	3591731	3595087	3357	*	c("gr1_neUbxCOM__neUbxS_dm3_peak_80", "gr1_sample_5GRH__MACS_peak_178")	15	FBgn0264371	3588485	3590301	-	upstream	-1430	1430	NearestLocation
chr2L	3610191	3611648	1458	*	c("gr1_sample_5GRH__MACS_peak_181", "gr1_neUbxCOM__neUbxS_dm3_peak_81")	16	FBgn0002985	3604222	3606748	-	upstream	-3443	3443	NearestLocation
chr2L	4068295	4070592	2298	*	c("gr1_neUbxCOM__neUbxR_dm3_peak_34", "gr1_sample_5GRH__MACS_peak_208")	17	FBgn0000547	4031379	4115059	+	inside	36916	36916	Overlapping
chr2L	4068295	4070592	2298	*	c("gr1_neUbxCOM__neUbxR_dm3_peak_34", "gr1_sample_5GRH__MACS_peak_208")	17	FBgn0086032	4085890	4086005	+	upstream	-17595	15298	NearestLocation
chr2L	4332408	4336963	4556	*	c("gr1_sample_5GRH__MACS_peak_215", "gr1_neUbxCOM__neUbxS_dm3_peak_90")	18	FBgn0020762	4333926	4345776	+	overlapStart	-1518	1518	NearestLocation
chr2L	4600451	4601853	1403	*	c("gr1_neUbxCOM__neUbxS_dm3_peak_95", "gr1_sample_5GRH__MACS_peak_234")	19	FBgn0053196	4477462	4595054	-	upstream	-5397	5397	NearestLocation
chr2L	4796229	4803407	7179	*	c("gr1_neUbxCOM__neUbxS_dm3_peak_103", "gr1_sample_5GRH__MACS_peak_236")	20	FBgn0031628	4794549	4796581	+	overlapEnd	1680	352	Overlapping
chr2L	4796229	4803407	7179	*	c("gr1_neUbxCOM__neUbxS_dm3_peak_103", "gr1_sample_5GRH__MACS_peak_236")	20	FBgn0031629	4796600	4801923	-	includeFeature	5694	371	NearestLocation
chr2L	5460487	5462555	2069	*	c("gr1_sample_5GRH__MACS_peak_278", "gr1_neUbxCOM__neUbxS_dm3_peak_119")	21	FBgn0261963	5461641	5467610	+	overlapStart	-1154	914	NearestLocation
chr2L	5976655	5984231	7577	*	c("gr1_sample_5GRH__MACS_peak_299", "gr1_neUbxCOM__neUbxR_dm3_peak_48")	22	FBgn0000308	5972115	5981018	-	overlapStart	4363	3213	NearestLocation
chr2L	5976655	5984231	7577	*	c("gr1_sample_5GRH__MACS_peak_299", "gr1_neUbxCOM__neUbxR_dm3_peak_48")	22	FBgn0001942	5981764	5985793	+	overlapStart	-5109	1562	NearestLocation
chr2L	6463683	6466360	2678	*	c("gr1_sample_5GRH__MACS_peak_327", "gr1_neUbxCOM__neUbxS_dm3_peak_136")	23	FBgn0031816	6459015	6465669	-	overlapStart	1986	691	NearestLocation
chr2L	6463683	6466360	2678	*	c("gr1_sample_5GRH__MACS_peak_327", "gr1_neUbxCOM__neUbxS_dm3_peak_136")	23	FBgn0031817	6466217	6467700	-	overlapEnd	4017	143	Overlapping
chr2L	6533394	6537243	3850	*	c("gr1_sample_5GRH__MACS_peak_335", "gr1_neUbxCOM__neUbxS_dm3_peak_139", "gr1_sample_5GRH__MACS_peak_336")	24	FBgn0000320	6527447	6546972	-	inside	13578	5947	NearestLocation
chr2L	6546172	6547974	1803	*	c("gr1_sample_5GRH__MACS_peak_337", "gr1_neUbxCOM__neUbxS_dm3_peak_140")	25	FBgn0000320	6527447	6546972	-	overlapStart	800	800	NearestLocation
chr2L	6548865	6551101	2237	*	c("gr1_sample_5GRH__MACS_peak_338", "gr1_neUbxCOM__neUbxS_dm3_peak_141")	26	FBgn0000320	6527447	6546972	-	upstream	-1893	1893	NearestLocation
chr2L	6990489	6991879	1391	*	c("gr1_sample_5GRH__MACS_peak_360", "gr1_neUbxCOM__neUbxR_dm3_peak_56", "gr1_neUbxCOM__neUbxS_dm3_peak_152")	27	FBgn0031879	6972828	7010312	-	inside	19823	17661	Overlapping
chr2L	6990489	6991879	1391	*	c("gr1_sample_5GRH__MACS_peak_360", "gr1_neUbxCOM__neUbxR_dm3_peak_56", "gr1_neUbxCOM__neUbxS_dm3_peak_152")	27	FBgn0262616	6972243	6972796	+	downstream	18246	17693	NearestLocation
chr2L	6995408	6999262	3855	*	c("gr1_neUbxCOM__neUbxS_dm3_peak_154", "gr1_neUbxCOM__neUbxR_dm3_peak_58", "gr1_sample_5GRH__MACS_peak_361")	28	FBgn0031879	6972828	7010312	-	inside	14904	11050	NearestLocation
chr2L	7055616	7057890	2275	*	c("gr1_sample_5GRH__MACS_peak_371", "gr1_neUbxCOM__neUbxS_dm3_peak_156")	29	FBgn0031885	7056301	7063586	+	overlapStart	-685	685	NearestLocation
chr2L	7055616	7057890	2275	*	c("gr1_sample_5GRH__MACS_peak_371", "gr1_neUbxCOM__neUbxS_dm3_peak_156")	29	FBgn0262872	7037823	7056010	+	overlapEnd	17793	394	Overlapping
chr2L	7525565	7534710	9146	*	c("gr1_sample_5GRH__MACS_peak_405", "gr1_sample_5GRH__MACS_peak_406", "gr1_sample_5GRH__MACS_peak_407", "gr1_neUbxCOM__neUbxS_dm3_peak_162")	30	FBgn0011283	7496791	7497365	-	upstream	-28200	28200	NearestLocation
chr2L	7525565	7534710	9146	*	c("gr1_sample_5GRH__MACS_peak_405", "gr1_sample_5GRH__MACS_peak_406", "gr1_sample_5GRH__MACS_peak_407", "gr1_neUbxCOM__neUbxS_dm3_peak_162")	30	FBgn0085403	7497805	7576604	-	inside	51039	27760	Overlapping
chr2L	8030331	8032701	2371	*	c("gr1_sample_5GRH__MACS_peak_431", "gr1_neUbxCOM__neUbxR_dm3_peak_65")	31	FBgn0031976	8026914	8039788	-	inside	9457	3417	Overlapping
chr2L	8030331	8032701	2371	*	c("gr1_sample_5GRH__MACS_peak_431", "gr1_neUbxCOM__neUbxR_dm3_peak_65")	31	FBgn0031977	8029462	8030565	+	overlapEnd	869	234	Overlapping
chr2L	8030331	8032701	2371	*	c("gr1_sample_5GRH__MACS_peak_431", "gr1_neUbxCOM__neUbxR_dm3_peak_65")	31	FBgn0044323	8030721	8040826	+	overlapStart	-390	390	NearestLocation
chr2L	9520717	9523983	3267	*	c("gr1_sample_5GRH__MACS_peak_518", "gr1_neUbxCOM__neUbxS_dm3_peak_184")	32	FBgn0032123	9521214	9540060	+	overlapStart	-497	497	NearestLocation
chr2L	11227785	11230449	2665	*	c("gr1_sample_5GRH__MACS_peak_598", "gr1_neUbxCOM__neUbxS_dm3_peak_213")	33	FBgn0086035	11234835	11234912	+	upstream	-7050	4386	NearestLocation
chr2L	11227785	11230449	2665	*	c("gr1_sample_5GRH__MACS_peak_598", "gr1_neUbxCOM__neUbxS_dm3_peak_213")	33	FBgn0264442	11210681	11261080	+	inside	17104	17104	Overlapping
chr2L	11356411	11359738	3328	*	c("gr1_sample_5GRH__MACS_peak_606", "gr1_sample_5GRH__MACS_peak_607", "gr1_neUbxCOM__neUbxS_dm3_peak_218")	34	FBgn0000287	11358873	11373637	+	overlapStart	-2462	865	NearestLocation
chr2L	12009437	12012999	3563	*	c("gr1_sample_5GRH__MACS_peak_625", "gr1_neUbxCOM__neUbxS_dm3_peak_234", "gr1_neUbxCOM__neUbxR_dm3_peak_102")	35	FBgn0014019	12008376	12009846	+	overlapEnd	1061	409	NearestLocation
chr2L	12365114	12367580	2467	*	c("gr1_sample_5GRH__MACS_peak_635", "gr1_neUbxCOM__neUbxS_dm3_peak_240")	36	FBgn0032424	12356441	12357906	+	downstream	8673	7208	NearestLocation
chr2L	12365114	12367580	2467	*	c("gr1_sample_5GRH__MACS_peak_635", "gr1_neUbxCOM__neUbxS_dm3_peak_240")	36	FBgn0262475	12344219	12397528	+	inside	20895	20895	Overlapping
chr2L	12698637	12701157	2521	*	c("gr1_neUbxCOM__neUbxS_dm3_peak_246", "gr1_sample_5GRH__MACS_peak_653")	37	FBgn0032447	12695038	12698917	+	overlapEnd	3599	280	Overlapping
chr2L	12698637	12701157	2521	*	c("gr1_neUbxCOM__neUbxS_dm3_peak_246", "gr1_sample_5GRH__MACS_peak_653")	37	FBgn0032449	12698918	12700640	-	includeFeature	2003	281	NearestLocation
chr2L	12698637	12701157	2521	*	c("gr1_neUbxCOM__neUbxS_dm3_peak_246", "gr1_sample_5GRH__MACS_peak_653")	37	FBgn0032450	12701047	12704457	-	overlapEnd	5820	110	Overlapping
chr2L	13218824	13220347	1524	*	c("gr1_sample_5GRH__MACS_peak_665", "gr1_neUbxCOM__neUbxS_dm3_peak_261")	38	FBgn0032485	13216290	13219933	-	overlapStart	1109	414	NearestLocation
chr2L	13218824	13220347	1524	*	c("gr1_sample_5GRH__MACS_peak_665", "gr1_neUbxCOM__neUbxS_dm3_peak_261")	38	FBgn0032486	13219988	13221401	+	overlapStart	-1164	359	NearestLocation
chr2L	13240991	13245289	4299	*	c("gr1_sample_5GRH__MACS_peak_668", "gr1_neUbxCOM__neUbxR_dm3_peak_119", "gr1_neUbxCOM__neUbxS_dm3_peak_262", "gr1_sample_5GRH__MACS_peak_669")	39	FBgn0003935	13244848	13244974	+	includeFeature	-3857	315	NearestLocation
chr2L	13240991	13245289	4299	*	c("gr1_sample_5GRH__MACS_peak_668", "gr1_neUbxCOM__neUbxR_dm3_peak_119", "gr1_neUbxCOM__neUbxS_dm3_peak_262", "gr1_sample_5GRH__MACS_peak_669")	39	FBgn0032494	13240133	13241763	+	overlapEnd	858	772	Overlapping
chr2L	13240991	13245289	4299	*	c("gr1_sample_5GRH__MACS_peak_668", "gr1_neUbxCOM__neUbxR_dm3_peak_119", "gr1_neUbxCOM__neUbxS_dm3_peak_262", "gr1_sample_5GRH__MACS_peak_669")	39	FBgn0041720	13244370	13244561	-	includeFeature	3570	728	NearestLocation
chr2L	13834885	13838529	3645	*	c("gr1_sample_5GRH__MACS_peak_686", "gr1_neUbxCOM__neUbxS_dm3_peak_273")	40	FBgn0028509	13835567	13898715	+	overlapStart	-682	682	NearestLocation
chr2L	13834885	13838529	3645	*	c("gr1_sample_5GRH__MACS_peak_686", "gr1_neUbxCOM__neUbxS_dm3_peak_273")	40	FBgn0260407	13834250	13835056	-	overlapStart	171	171	NearestLocation
chr2L	14260807	14264326	3520	*	c("gr1_sample_5GRH__MACS_peak_702", "gr1_neUbxCOM__neUbxS_dm3_peak_281")	41	FBgn0261563	14263027	14328262	+	overlapStart	-2220	1299	NearestLocation
chr2L	14354484	14356059	1576	*	c("gr1_sample_5GRH__MACS_peak_706", "gr1_neUbxCOM__neUbxS_dm3_peak_284")	42	FBgn0015791	14355147	14358764	+	overlapStart	-663	663	NearestLocation
chr2L	14354484	14356059	1576	*	c("gr1_sample_5GRH__MACS_peak_706", "gr1_neUbxCOM__neUbxS_dm3_peak_284")	42	FBgn0261535	14352594	14355080	-	overlapStart	596	596	NearestLocation
chr2L	14442062	14444542	2481	*	c("gr1_sample_5GRH__MACS_peak_713", "gr1_sample_5GRH__MACS_peak_714", "gr1_neUbxCOM__neUbxS_dm3_peak_286")	43	FBgn0028844	14450282	14450922	-	downstream	8860	5740	NearestLocation
chr2L	14445095	14448380	3286	*	c("gr1_sample_5GRH__MACS_peak_715", "gr1_neUbxCOM__neUbxS_dm3_peak_287")	44	FBgn0028844	14450282	14450922	-	downstream	5827	1902	NearestLocation
chr2L	14462283	14468908	6626	*	c("gr1_sample_5GRH__MACS_peak_719", "gr1_sample_5GRH__MACS_peak_720", "gr1_neUbxCOM__neUbxR_dm3_peak_134", "gr1_neUbxCOM__neUbxS_dm3_peak_288")	45	FBgn0028844	14450282	14450922	-	upstream	-11361	11361	NearestLocation
chr2L	14539740	14541096	1357	*	c("gr1_sample_5GRH__MACS_peak_731", "gr1_neUbxCOM__neUbxS_dm3_peak_290")	46	FBgn0250844	14547520	14549075	-	downstream	9335	6424	NearestLocation
chr2L	14650553	14652636	2084	*	c("gr1_neUbxCOM__neUbxS_dm3_peak_293", "gr1_sample_5GRH__MACS_peak_737")	47	FBgn0000055	14615555	14618902	+	downstream	34998	31651	NearestLocation
chr2L	14650553	14652636	2084	*	c("gr1_neUbxCOM__neUbxS_dm3_peak_293", "gr1_sample_5GRH__MACS_peak_737")	47	FBgn0000056	14615555	14618902	+	downstream	34998	31651	NearestLocation
chr2L	14650553	14652636	2084	*	c("gr1_neUbxCOM__neUbxS_dm3_peak_293", "gr1_sample_5GRH__MACS_peak_737")	47	FBgn0003016	14599776	14689325	-	inside	38772	36689	Overlapping
chr2L	15434242	15436422	2181	*	c("gr1_neUbxCOM__neUbxS_dm3_peak_301", "gr1_sample_5GRH__MACS_peak_768")	48	FBgn0028892	15433362	15435250	+	overlapEnd	880	880	NearestLocation
chr2L	16842848	16843583	736	*	c("gr1_sample_5GRH__MACS_peak_816", "gr1_neUbxCOM__neUbxS_dm3_peak_329")	49	FBgn0032614	16842347	16848716	-	inside	5868	501	Overlapping
chr2L	16842848	16843583	736	*	c("gr1_sample_5GRH__MACS_peak_816", "gr1_neUbxCOM__neUbxS_dm3_peak_329")	49	FBgn0047133	16837987	16841884	+	downstream	4861	964	NearestLocation
chr2L	18888845	18891586	2742	*	c("gr1_neUbxCOM__neUbxR_dm3_peak_172", "gr1_neUbxCOM__neUbxS_dm3_peak_360", "gr1_sample_5GRH__MACS_peak_882")	50	FBgn0003896	18859500	18881256	-	upstream	-7589	7589	NearestLocation
chr2L	19052848	19055143	2296	*	c("gr1_neUbxCOM__neUbxS_dm3_peak_364", "gr1_sample_5GRH__MACS_peak_892")	51	FBgn0032748	19054081	19058823	+	overlapStart	-1233	1062	NearestLocation
chr2L	19052848	19055143	2296	*	c("gr1_neUbxCOM__neUbxS_dm3_peak_364", "gr1_sample_5GRH__MACS_peak_892")	51	FBgn0261396	19051830	19053681	+	overlapEnd	1018	833	Overlapping
chr2L	19062490	19064125	1636	*	c("gr1_neUbxCOM__neUbxS_dm3_peak_365", "gr1_sample_5GRH__MACS_peak_893")	52	FBgn0032749	19059647	19063049	+	overlapEnd	2843	559	Overlapping
chr2L	19062490	19064125	1636	*	c("gr1_neUbxCOM__neUbxS_dm3_peak_365", "gr1_sample_5GRH__MACS_peak_893")	52	FBgn0032750	19063325	19064726	+	overlapStart	-835	601	NearestLocation
chr2L	19277296	19278505	1210	*	c("gr1_sample_5GRH__MACS_peak_910", "gr1_neUbxCOM__neUbxS_dm3_peak_371")	53	FBgn0051797	19259527	19262893	-	upstream	-14403	14403	NearestLocation
chr2L	19339921	19342544	2624	*	c("gr1_neUbxCOM__neUbxS_dm3_peak_374", "gr1_sample_5GRH__MACS_peak_914")	54	FBgn0024245	19338676	19363224	-	inside	23303	1245	NearestLocation
chr2L	19358967	19360679	1713	*	c("gr1_neUbxCOM__neUbxS_dm3_peak_378", "gr1_sample_5GRH__MACS_peak_915")	55	FBgn0024245	19338676	19363224	-	inside	4257	2545	NearestLocation
chr2L	20416672	20418108	1437	*	c("gr1_sample_5GRH__MACS_peak_959", "gr1_neUbxCOM__neUbxS_dm3_peak_422")	56	FBgn0032858	20415171	20416918	-	overlapStart	246	246	NearestLocation
chr2L	20416672	20418108	1437	*	c("gr1_sample_5GRH__MACS_peak_959", "gr1_neUbxCOM__neUbxS_dm3_peak_422")	56	FBgn0032859	20417061	20423027	+	overlapStart	-389	389	NearestLocation
chr2L	20820416	20826241	5826	*	c("gr1_sample_5GRH__MACS_peak_972", "gr1_sample_5GRH__MACS_peak_973", "gr1_neUbxCOM__neUbxS_dm3_peak_431")	57	FBgn0032888	20820089	20820867	-	overlapStart	451	327	NearestLocation
chr2L	20820416	20826241	5826	*	c("gr1_sample_5GRH__MACS_peak_972", "gr1_sample_5GRH__MACS_peak_973", "gr1_neUbxCOM__neUbxS_dm3_peak_431")	57	FBgn0032889	20824436	20827724	+	overlapStart	-4020	1483	NearestLocation
chr2L	20888513	20896553	8041	*	c("gr1_sample_5GRH__MACS_peak_977", "gr1_neUbxCOM__neUbxS_dm3_peak_432", "gr1_neUbxCOM__neUbxR_dm3_peak_207")	58	FBgn0032901	20871335	20918931	-	inside	30418	17178	Overlapping
chr2L	20888513	20896553	8041	*	c("gr1_sample_5GRH__MACS_peak_977", "gr1_neUbxCOM__neUbxS_dm3_peak_432", "gr1_neUbxCOM__neUbxR_dm3_peak_207")	58	FBgn0053317	20901134	20901524	+	upstream	-12621	4581	NearestLocation
chr2L	20888513	20896553	8041	*	c("gr1_sample_5GRH__MACS_peak_977", "gr1_neUbxCOM__neUbxS_dm3_peak_432", "gr1_neUbxCOM__neUbxR_dm3_peak_207")	58	FBgn0263996	20871335	20918931	-	inside	30418	17178	Overlapping
chr2L	20935461	20937020	1560	*	c("gr1_sample_5GRH__MACS_peak_979", "gr1_neUbxCOM__neUbxS_dm3_peak_433")	59	FBgn0032908	20929456	20934113	-	upstream	-1348	1348	NearestLocation
chr2L	21019376	21022839	3464	*	c("gr1_sample_5GRH__MACS_peak_986", "gr1_neUbxCOM__neUbxR_dm3_peak_209")	60	FBgn0250867	20965520	21052164	-	inside	32788	29325	NearestLocation
chr2L	21690794	21693405	2612	*	c("gr1_sample_5GRH__MACS_peak_1019", "gr1_neUbxCOM__neUbxR_dm3_peak_249")	61	FBgn0051619	21684103	21729051	+	inside	6691	6691	NearestLocation
chr2L	21792018	21796171	4154	*	c("gr1_neUbxCOM__neUbxS_dm3_peak_475", "gr1_sample_5GRH__MACS_peak_1025", "gr1_sample_5GRH__MACS_peak_1026")	62	FBgn0051612	21762314	21795445	-	overlapStart	3427	726	NearestLocation
chr2L	22018145	22021105	2961	*	c("gr1_sample_5GRH__MACS_peak_1037", "gr1_neUbxCOM__neUbxS_dm3_peak_479")	63	FBgn0028979	22020035	22024313	+	overlapStart	-1890	1070	NearestLocation
chr2L	22018145	22021105	2961	*	c("gr1_sample_5GRH__MACS_peak_1037", "gr1_neUbxCOM__neUbxS_dm3_peak_479")	63	FBgn0053987	22019316	22020254	+	includeFeature	-1171	851	NearestLocation
chr2R	1303235	1306184	2950	*	c("gr1_sample_5GRH__MACS_peak_1057", "gr1_neUbxCOM__neUbxR_dm3_peak_404")	64	FBgn0259247	1301241	1342518	+	inside	1994	1994	NearestLocation
chr2R	1885328	1887989	2662	*	c("gr1_neUbxCOM__neUbxS_dm3_peak_669", "gr1_sample_5GRH__MACS_peak_1071")	65	FBgn0004603	1868785	1900039	+	inside	16543	12050	Overlapping
chr2R	1885328	1887989	2662	*	c("gr1_neUbxCOM__neUbxS_dm3_peak_669", "gr1_sample_5GRH__MACS_peak_1071")	65	FBgn0033049	1885303	1888932	+	inside	25	25	NearestLocation
chr2R	2469114	2474197	5084	*	c("gr1_neUbxCOM__neUbxR_dm3_peak_448", "gr1_neUbxCOM__neUbxS_dm3_peak_706", "gr1_sample_5GRH__MACS_peak_1101")	66	FBgn0033076	2487549	2488483	-	downstream	19369	13352	NearestLocation
chr2R	2469114	2474197	5084	*	c("gr1_neUbxCOM__neUbxR_dm3_peak_448", "gr1_neUbxCOM__neUbxS_dm3_peak_706", "gr1_sample_5GRH__MACS_peak_1101")	66	FBgn0086655	2389511	2509297	+	inside	79603	35100	Overlapping
chr2R	2481937	2487976	6040	*	c("gr1_sample_5GRH__MACS_peak_1102", "gr1_neUbxCOM__neUbxS_dm3_peak_709", "gr1_sample_5GRH__MACS_peak_1103", "gr1_sample_5GRH__MACS_peak_1104")	67	FBgn0033076	2487549	2488483	-	overlapEnd	6546	427	NearestLocation
chr2R	2481937	2487976	6040	*	c("gr1_sample_5GRH__MACS_peak_1102", "gr1_neUbxCOM__neUbxS_dm3_peak_709", "gr1_sample_5GRH__MACS_peak_1103", "gr1_sample_5GRH__MACS_peak_1104")	67	FBgn0086655	2389511	2509297	+	inside	92426	21321	Overlapping
chr2R	2549228	2552573	3346	*	c("gr1_sample_5GRH__MACS_peak_1113", "gr1_neUbxCOM__neUbxR_dm3_peak_449")	68	FBgn0000054	2549775	2555590	+	overlapStart	-547	547	NearestLocation
chr2R	2549228	2552573	3346	*	c("gr1_sample_5GRH__MACS_peak_1113", "gr1_neUbxCOM__neUbxR_dm3_peak_449")	68	FBgn0033083	2548150	2549623	-	overlapStart	395	395	NearestLocation
chr2R	2597940	2605238	7299	*	c("gr1_sample_5GRH__MACS_peak_1115", "gr1_sample_5GRH__MACS_peak_1116", "gr1_neUbxCOM__neUbxS_dm3_peak_713")	69	FBgn0033095	2587200	2603370	-	overlapStart	5430	1868	NearestLocation
chr2R	2597940	2605238	7299	*	c("gr1_sample_5GRH__MACS_peak_1115", "gr1_sample_5GRH__MACS_peak_1116", "gr1_neUbxCOM__neUbxS_dm3_peak_713")	69	FBgn0033096	2603847	2605312	-	overlapEnd	7372	74	Overlapping
chr2R	2629084	2631501	2418	*	c("gr1_sample_5GRH__MACS_peak_1117", "gr1_neUbxCOM__neUbxS_dm3_peak_715")	70	FBgn0028579	2629372	2633649	+	overlapStart	-288	288	NearestLocation
chr2R	2675973	2678372	2400	*	c("gr1_sample_5GRH__MACS_peak_1121", "gr1_neUbxCOM__neUbxS_dm3_peak_717")	71	FBgn0000473	2667254	2668996	-	upstream	-6977	6977	NearestLocation
chr2R	2675973	2678372	2400	*	c("gr1_sample_5GRH__MACS_peak_1121", "gr1_neUbxCOM__neUbxS_dm3_peak_717")	71	FBgn0085421	2647220	2686446	-	inside	10473	8074	Overlapping
chr2R	3076135	3078072	1938	*	c("gr1_neUbxCOM__neUbxR_dm3_peak_452", "gr1_sample_5GRH__MACS_peak_1142")	72	FBgn0003090	3038207	3110885	+	inside	37928	32813	Overlapping
chr2R	3076135	3078072	1938	*	c("gr1_neUbxCOM__neUbxR_dm3_peak_452", "gr1_sample_5GRH__MACS_peak_1142")	72	FBgn0050384	3070502	3072808	+	downstream	5633	3327	NearestLocation
chr2R	3373194	3382518	9325	*	c("gr1_sample_5GRH__MACS_peak_1164", "gr1_neUbxCOM__neUbxS_dm3_peak_738", "gr1_neUbxCOM__neUbxS_dm3_peak_739")	73	FBgn0033183	3381311	3383971	-	overlapEnd	10777	1207	Overlapping
chr2R	3373194	3382518	9325	*	c("gr1_sample_5GRH__MACS_peak_1164", "gr1_neUbxCOM__neUbxS_dm3_peak_738", "gr1_neUbxCOM__neUbxS_dm3_peak_739")	73	FBgn0259745	3366358	3377392	-	overlapStart	4198	4198	NearestLocation
chr2R	3373194	3382518	9325	*	c("gr1_sample_5GRH__MACS_peak_1164", "gr1_neUbxCOM__neUbxS_dm3_peak_738", "gr1_neUbxCOM__neUbxS_dm3_peak_739")	73	FBgn0263240	3378341	3380099	-	includeFeature	6905	2419	NearestLocation
chr2R	3373194	3382518	9325	*	c("gr1_sample_5GRH__MACS_peak_1164", "gr1_neUbxCOM__neUbxS_dm3_peak_738", "gr1_neUbxCOM__neUbxS_dm3_peak_739")	73	FBgn0263967	3379869	3381002	+	includeFeature	-6675	1516	NearestLocation
chr2R	3453597	3456169	2573	*	c("gr1_sample_5GRH__MACS_peak_1166", "gr1_neUbxCOM__neUbxR_dm3_peak_458")	74	FBgn0004132	3453378	3454240	-	overlapStart	643	219	NearestLocation
chr2R	3453597	3456169	2573	*	c("gr1_sample_5GRH__MACS_peak_1166", "gr1_neUbxCOM__neUbxR_dm3_peak_458")	74	FBgn0033194	3454336	3468180	+	overlapStart	-739	739	NearestLocation
chr2R	3519232	3521039	1808	*	c("gr1_sample_5GRH__MACS_peak_1169", "gr1_neUbxCOM__neUbxS_dm3_peak_742")	75	FBgn0263046	3520346	3521385	+	overlapStart	-1114	346	NearestLocation
chr2R	3519232	3521039	1808	*	c("gr1_sample_5GRH__MACS_peak_1169", "gr1_neUbxCOM__neUbxS_dm3_peak_742")	75	FBgn0263077	3510747	3539292	+	inside	8485	8485	Overlapping
chr2R	3699227	3701118	1892	*	c("gr1_sample_5GRH__MACS_peak_1181", "gr1_neUbxCOM__neUbxS_dm3_peak_743")	76	FBgn0033225	3697573	3699540	-	overlapStart	313	313	NearestLocation
chr2R	3699227	3701118	1892	*	c("gr1_sample_5GRH__MACS_peak_1181", "gr1_neUbxCOM__neUbxS_dm3_peak_743")	76	FBgn0033226	3700011	3702250	+	overlapStart	-784	784	NearestLocation
chr2R	3870164	3877915	7752	*	c("gr1_sample_5GRH__MACS_peak_1188", "gr1_neUbxCOM__neUbxS_dm3_peak_748", "gr1_sample_5GRH__MACS_peak_1189")	77	FBgn0033246	3861620	3874729	-	overlapStart	4565	3186	NearestLocation
chr2R	3870164	3877915	7752	*	c("gr1_sample_5GRH__MACS_peak_1188", "gr1_neUbxCOM__neUbxS_dm3_peak_748", "gr1_sample_5GRH__MACS_peak_1189")	77	FBgn0033247	3875967	3878789	+	overlapStart	-5803	874	NearestLocation
chr2R	3905720	3907242	1523	*	c("gr1_sample_5GRH__MACS_peak_1190", "gr1_neUbxCOM__neUbxS_dm3_peak_749")	78	FBgn0263572	3902754	3902848	+	downstream	2966	2872	NearestLocation
chr2R	3993153	3995614	2462	*	c("gr1_sample_5GRH__MACS_peak_1198", "gr1_neUbxCOM__neUbxR_dm3_peak_469")	79	FBgn0033260	3989765	3993819	-	overlapStart	666	666	NearestLocation
chr2R	3993153	3995614	2462	*	c("gr1_sample_5GRH__MACS_peak_1198", "gr1_neUbxCOM__neUbxR_dm3_peak_469")	79	FBgn0033261	3993931	3994878	+	includeFeature	-778	736	NearestLocation
chr2R	4036546	4038881	2336	*	c("gr1_sample_5GRH__MACS_peak_1203", "gr1_neUbxCOM__neUbxS_dm3_peak_752")	80	FBgn0010504	4034423	4044126	-	inside	7580	2123	NearestLocation
chr2R	4036546	4038881	2336	*	c("gr1_sample_5GRH__MACS_peak_1203", "gr1_neUbxCOM__neUbxS_dm3_peak_752")	80	FBgn0263593	4024501	4044128	-	inside	7582	5247	Overlapping
chr2R	4526624	4538247	11624	*	c("gr1_sample_5GRH__MACS_peak_1225", "gr1_sample_5GRH__MACS_peak_1226", "gr1_neUbxCOM__neUbxS_dm3_peak_758", "gr1_sample_5GRH__MACS_peak_1227", "gr1_sample_5GRH__MACS_peak_1228", "gr1_sample_5GRH__MACS_peak_1229")	81	FBgn0003892	4537140	4552728	+	overlapStart	-10516	1107	NearestLocation
chr2R	4541648	4546666	5019	*	c("gr1_sample_5GRH__MACS_peak_1230", "gr1_neUbxCOM__neUbxS_dm3_peak_759", "gr1_sample_5GRH__MACS_peak_1231")	82	FBgn0003892	4537140	4552728	+	inside	4508	4508	NearestLocation
chr2R	4552791	4559792	7002	*	c("gr1_sample_5GRH__MACS_peak_1232", "gr1_neUbxCOM__neUbxS_dm3_peak_761")	83	FBgn0263120	4553318	4570527	+	overlapStart	-527	527	NearestLocation
chr2R	4910046	4912369	2324	*	c("gr1_neUbxCOM__neUbxS_dm3_peak_776", "gr1_sample_5GRH__MACS_peak_1247")	84	FBgn0033364	4905360	4906539	+	downstream	4686	3507	NearestLocation
chr2R	4910046	4912369	2324	*	c("gr1_neUbxCOM__neUbxS_dm3_peak_776", "gr1_sample_5GRH__MACS_peak_1247")	84	FBgn0033365	4906530	4918546	-	inside	8500	3516	Overlapping
chr2R	5117993	5121444	3452	*	c("gr1_sample_5GRH__MACS_peak_1256", "gr1_neUbxCOM__neUbxS_dm3_peak_779")	85	FBgn0010114	5115286	5134752	-	inside	16759	2707	Overlapping
chr2R	5117993	5121444	3452	*	c("gr1_sample_5GRH__MACS_peak_1256", "gr1_neUbxCOM__neUbxS_dm3_peak_779")	85	FBgn0033395	5125035	5127336	+	upstream	-7042	3591	NearestLocation
chr2R	5376916	5379139	2224	*	c("gr1_neUbxCOM__neUbxS_dm3_peak_787", "gr1_neUbxCOM__neUbxR_dm3_peak_481", "gr1_sample_5GRH__MACS_peak_1270")	86	FBgn0004360	5381674	5390693	+	upstream	-4758	2535	NearestLocation
chr2R	5380889	5382705	1817	*	c("gr1_neUbxCOM__neUbxR_dm3_peak_482", "gr1_sample_5GRH__MACS_peak_1271")	87	FBgn0004360	5381674	5390693	+	overlapStart	-785	785	NearestLocation
chr2R	5601504	5603024	1521	*	c("gr1_sample_5GRH__MACS_peak_1283", "gr1_neUbxCOM__neUbxS_dm3_peak_792")	88	FBgn0010316	5599829	5603607	+	inside	1675	583	NearestLocation
chr2R	5742751	5745766	3016	*	c("gr1_neUbxCOM__neUbxS_dm3_peak_794", "gr1_sample_5GRH__MACS_peak_1287")	89	FBgn0027580	5738208	5757872	-	inside	15121	4543	Overlapping
chr2R	5742751	5745766	3016	*	c("gr1_neUbxCOM__neUbxS_dm3_peak_794", "gr1_sample_5GRH__MACS_peak_1287")	89	FBgn0050010	5751156	5752081	+	upstream	-8405	5390	NearestLocation
chr2R	5797883	5799383	1501	*	c("gr1_sample_5GRH__MACS_peak_1292", "gr1_neUbxCOM__neUbxS_dm3_peak_795")	90	FBgn0000715	5793796	5797962	+	overlapEnd	4087	79	Overlapping
chr2R	5797883	5799383	1501	*	c("gr1_sample_5GRH__MACS_peak_1292", "gr1_neUbxCOM__neUbxS_dm3_peak_795")	90	FBgn0033465	5798398	5800993	+	overlapStart	-515	515	NearestLocation
chr2R	6307748	6312422	4675	*	c("gr1_sample_5GRH__MACS_peak_1323", "gr1_sample_5GRH__MACS_peak_1324", "gr1_neUbxCOM__neUbxR_dm3_peak_485", "gr1_neUbxCOM__neUbxS_dm3_peak_803")	91	FBgn0033519	6307919	6309196	-	includeFeature	1448	171	NearestLocation
chr2R	6307748	6312422	4675	*	c("gr1_sample_5GRH__MACS_peak_1323", "gr1_sample_5GRH__MACS_peak_1324", "gr1_neUbxCOM__neUbxR_dm3_peak_485", "gr1_neUbxCOM__neUbxS_dm3_peak_803")	91	FBgn0033520	6311941	6312976	+	overlapStart	-4193	481	NearestLocation
chr2R	6307748	6312422	4675	*	c("gr1_sample_5GRH__MACS_peak_1323", "gr1_sample_5GRH__MACS_peak_1324", "gr1_neUbxCOM__neUbxR_dm3_peak_485", "gr1_neUbxCOM__neUbxS_dm3_peak_803")	91	FBgn0053474	6309738	6310343	+	includeFeature	-1990	1990	NearestLocation
chr2R	6314981	6320864	5884	*	c("gr1_neUbxCOM__neUbxS_dm3_peak_804", "gr1_sample_5GRH__MACS_peak_1325", "gr1_sample_5GRH__MACS_peak_1326")	92	FBgn0033521	6314385	6315418	-	overlapStart	437	437	NearestLocation
chr2R	6314981	6320864	5884	*	c("gr1_neUbxCOM__neUbxS_dm3_peak_804", "gr1_sample_5GRH__MACS_peak_1325", "gr1_sample_5GRH__MACS_peak_1326")	92	FBgn0262114	6317217	6324086	+	overlapStart	-2236	2236	NearestLocation
chr2R	6441219	6443657	2439	*	c("gr1_sample_5GRH__MACS_peak_1337", "gr1_neUbxCOM__neUbxS_dm3_peak_805")	93	FBgn0263102	6445393	6504785	+	upstream	-4174	1736	NearestLocation
chr2R	6453491	6457484	3994	*	c("gr1_neUbxCOM__neUbxS_dm3_peak_806", "gr1_sample_5GRH__MACS_peak_1339")	94	FBgn0263102	6445393	6504785	+	inside	8098	8098	NearestLocation
chr2R	6467771	6473053	5283	*	c("gr1_sample_5GRH__MACS_peak_1340", "gr1_neUbxCOM__neUbxS_dm3_peak_808")	95	FBgn0263102	6445393	6504785	+	inside	22378	22378	NearestLocation
chr2R	6482900	6486706	3807	*	c("gr1_sample_5GRH__MACS_peak_1341", "gr1_neUbxCOM__neUbxR_dm3_peak_486")	96	FBgn0033538	6505169	6528718	+	upstream	-22269	18463	NearestLocation
chr2R	6482900	6486706	3807	*	c("gr1_sample_5GRH__MACS_peak_1341", "gr1_neUbxCOM__neUbxR_dm3_peak_486")	96	FBgn0263102	6445393	6504785	+	inside	37507	18079	Overlapping
chr2R	6730844	6732609	1766	*	c("gr1_neUbxCOM__neUbxS_dm3_peak_814", "gr1_sample_5GRH__MACS_peak_1353")	97	FBgn0027525	6724514	6726231	-	upstream	-4613	4613	NearestLocation
chr2R	6730844	6732609	1766	*	c("gr1_neUbxCOM__neUbxS_dm3_peak_814", "gr1_sample_5GRH__MACS_peak_1353")	97	FBgn0050015	6726607	6762276	-	inside	31432	4237	Overlapping
chr2R	7183705	7189425	5721	*	c("gr1_sample_5GRH__MACS_peak_1376", "gr1_neUbxCOM__neUbxR_dm3_peak_497", "gr1_neUbxCOM__neUbxS_dm3_peak_823", "gr1_neUbxCOM__neUbxS_dm3_peak_824")	98	FBgn0033615	7189426	7193112	+	upstream	-5721	1	NearestLocation
chr2R	7183705	7189425	5721	*	c("gr1_sample_5GRH__MACS_peak_1376", "gr1_neUbxCOM__neUbxR_dm3_peak_497", "gr1_neUbxCOM__neUbxS_dm3_peak_823", "gr1_neUbxCOM__neUbxS_dm3_peak_824")	98	FBgn0259238	7182041	7185041	-	overlapStart	1336	1336	NearestLocation
chr2R	7193436	7195807	2372	*	c("gr1_neUbxCOM__neUbxS_dm3_peak_825", "gr1_sample_5GRH__MACS_peak_1377")	99	FBgn0025373	7193016	7195070	-	overlapStart	1634	420	NearestLocation
chr2R	7193436	7195807	2372	*	c("gr1_neUbxCOM__neUbxS_dm3_peak_825", "gr1_sample_5GRH__MACS_peak_1377")	99	FBgn0033616	7195389	7197334	+	overlapStart	-1953	418	NearestLocation
chr2R	7284139	7287379	3241	*	c("gr1_sample_5GRH__MACS_peak_1385", "gr1_neUbxCOM__neUbxR_dm3_peak_502")	100	FBgn0050506	7287275	7287346	-	includeFeature	3207	33	NearestLocation
chr2R	7284139	7287379	3241	*	c("gr1_sample_5GRH__MACS_peak_1385", "gr1_neUbxCOM__neUbxR_dm3_peak_502")	100	FBgn0082585	7272238	7284935	-	overlapStart	796	796	NearestLocation
chr2R	7500965	7504309	3345	*	c("gr1_sample_5GRH__MACS_peak_1403", "gr1_neUbxCOM__neUbxS_dm3_peak_833")	101	FBgn0033636	7464990	7503550	-	overlapStart	2585	759	NearestLocation
chr2R	7500965	7504309	3345	*	c("gr1_sample_5GRH__MACS_peak_1403", "gr1_neUbxCOM__neUbxS_dm3_peak_833")	101	FBgn0264508	7503700	7504199	+	includeFeature	-2735	110	NearestLocation
chr2R	7512974	7528780	15807	*	c("gr1_sample_5GRH__MACS_peak_1404", "gr1_sample_5GRH__MACS_peak_1405", "gr1_sample_5GRH__MACS_peak_1406", "gr1_sample_5GRH__MACS_peak_1407", "gr1_neUbxCOM__neUbxR_dm3_peak_504")	102	FBgn0033638	7506984	7528418	-	overlapStart	15444	362	NearestLocation
chr2R	7682892	7686477	3586	*	c("gr1_sample_5GRH__MACS_peak_1418", "gr1_neUbxCOM__neUbxS_dm3_peak_836")	103	FBgn0033651	7675313	7676998	-	upstream	-5894	5894	NearestLocation
chr2R	7682892	7686477	3586	*	c("gr1_sample_5GRH__MACS_peak_1418", "gr1_neUbxCOM__neUbxS_dm3_peak_836")	103	FBgn0033652	7658042	7701667	+	inside	24850	15190	Overlapping
chr2R	7906177	7908713	2537	*	c("gr1_sample_5GRH__MACS_peak_1430", "gr1_neUbxCOM__neUbxR_dm3_peak_505")	104	FBgn0004839	7888983	7907329	-	overlapStart	1152	1152	NearestLocation
chr2R	8005916	8007265	1350	*	c("gr1_sample_5GRH__MACS_peak_1433", "gr1_neUbxCOM__neUbxS_dm3_peak_842")	105	FBgn0086677	7972699	8006845	-	overlapStart	929	420	NearestLocation
chr2R	8301275	8302655	1381	*	c("gr1_neUbxCOM__neUbxS_dm3_peak_847", "gr1_sample_5GRH__MACS_peak_1440")	106	FBgn0033731	8301467	8302675	+	overlapStart	-192	20	NearestLocation
chr2R	8473587	8480841	7255	*	c("gr1_sample_5GRH__MACS_peak_1450", "gr1_neUbxCOM__neUbxS_dm3_peak_852")	107	FBgn0022764	8462745	8480397	-	overlapStart	6810	444	NearestLocation
chr2R	8473587	8480841	7255	*	c("gr1_sample_5GRH__MACS_peak_1450", "gr1_neUbxCOM__neUbxS_dm3_peak_852")	107	FBgn0050055	8476808	8478387	+	includeFeature	-3221	2454	NearestLocation
chr2R	8629796	8631108	1313	*	c("gr1_neUbxCOM__neUbxS_dm3_peak_856", "gr1_sample_5GRH__MACS_peak_1459")	108	FBgn0033773	8638988	8640441	-	downstream	10645	7880	NearestLocation
chr2R	8629796	8631108	1313	*	c("gr1_neUbxCOM__neUbxS_dm3_peak_856", "gr1_sample_5GRH__MACS_peak_1459")	108	FBgn0261545	8592679	8639050	+	inside	37117	7942	Overlapping
chr2R	8802188	8805037	2850	*	c("gr1_sample_5GRH__MACS_peak_1469", "gr1_neUbxCOM__neUbxR_dm3_peak_514")	109	FBgn0010488	8803502	8810745	+	overlapStart	-1314	1314	NearestLocation
chr2R	9038633	9040719	2087	*	c("gr1_neUbxCOM__neUbxS_dm3_peak_870", "gr1_sample_5GRH__MACS_peak_1490")	110	FBgn0020370	9040393	9046595	-	overlapEnd	7962	326	Overlapping
chr2R	9038633	9040719	2087	*	c("gr1_neUbxCOM__neUbxS_dm3_peak_870", "gr1_sample_5GRH__MACS_peak_1490")	110	FBgn0263998	9030339	9040182	-	overlapStart	1549	537	NearestLocation
chr2R	9051262	9056509	5248	*	c("gr1_neUbxCOM__neUbxS_dm3_peak_871", "gr1_sample_5GRH__MACS_peak_1491")	111	FBgn0033798	9050868	9051348	-	overlapStart	86	86	NearestLocation
chr2R	9051262	9056509	5248	*	c("gr1_neUbxCOM__neUbxS_dm3_peak_871", "gr1_sample_5GRH__MACS_peak_1491")	111	FBgn0033799	9051559	9055535	-	includeFeature	4273	297	NearestLocation
chr2R	9051262	9056509	5248	*	c("gr1_neUbxCOM__neUbxS_dm3_peak_871", "gr1_sample_5GRH__MACS_peak_1491")	111	FBgn0086532	9056005	9058249	+	overlapStart	-4743	504	NearestLocation
chr2R	9074576	9084559	9984	*	c("gr1_sample_5GRH__MACS_peak_1492", "gr1_sample_5GRH__MACS_peak_1493", "gr1_neUbxCOM__neUbxS_dm3_peak_872")	112	FBgn0028991	9066673	9077579	-	overlapStart	3003	3003	NearestLocation
chr2R	9074576	9084559	9984	*	c("gr1_sample_5GRH__MACS_peak_1492", "gr1_sample_5GRH__MACS_peak_1493", "gr1_neUbxCOM__neUbxS_dm3_peak_872")	112	FBgn0053182	9063599	9085869	-	inside	11293	1310	Overlapping
chr2R	9386848	9390921	4074	*	c("gr1_sample_5GRH__MACS_peak_1501", "gr1_neUbxCOM__neUbxS_dm3_peak_875", "gr1_sample_5GRH__MACS_peak_1502")	113	FBgn0004638	9382727	9390342	-	overlapStart	3494	579	NearestLocation
chr2R	9386848	9390921	4074	*	c("gr1_sample_5GRH__MACS_peak_1501", "gr1_neUbxCOM__neUbxS_dm3_peak_875", "gr1_sample_5GRH__MACS_peak_1502")	113	FBgn0033845	9390080	9393516	+	overlapStart	-3232	841	NearestLocation
chr2R	9469549	9477317	7769	*	c("gr1_sample_5GRH__MACS_peak_1509", "gr1_sample_5GRH__MACS_peak_1510", "gr1_neUbxCOM__neUbxS_dm3_peak_877")	114	FBgn0027581	9468091	9480841	-	inside	11292	1458	NearestLocation
chr2R	9507093	9511351	4259	*	c("gr1_sample_5GRH__MACS_peak_1512", "gr1_neUbxCOM__neUbxS_dm3_peak_878")	115	FBgn0000633	9510593	9636872	+	overlapStart	-3500	758	NearestLocation
chr2R	9846549	9849632	3084	*	c("gr1_neUbxCOM__neUbxS_dm3_peak_884", "gr1_sample_5GRH__MACS_peak_1527")	116	FBgn0013770	9848164	9855486	+	overlapStart	-1615	1468	NearestLocation
chr2R	9846549	9849632	3084	*	c("gr1_neUbxCOM__neUbxS_dm3_peak_884", "gr1_sample_5GRH__MACS_peak_1527")	116	FBgn0033886	9846033	9847909	-	overlapStart	1360	516	NearestLocation
chr2R	9927810	9929494	1685	*	c("gr1_neUbxCOM__neUbxS_dm3_peak_885", "gr1_sample_5GRH__MACS_peak_1533")	117	FBgn0002643	9878686	9947861	+	inside	49124	18367	Overlapping
chr2R	9927810	9929494	1685	*	c("gr1_neUbxCOM__neUbxS_dm3_peak_885", "gr1_sample_5GRH__MACS_peak_1533")	117	FBgn0033893	9916123	9916611	+	downstream	11687	11199	NearestLocation
chr2R	10189784	10204045	14262	*	c("gr1_sample_5GRH__MACS_peak_1555", "gr1_neUbxCOM__neUbxS_dm3_peak_891", "gr1_sample_5GRH__MACS_peak_1556", "gr1_sample_5GRH__MACS_peak_1557")	118	FBgn0033921	10187608	10189858	-	overlapStart	74	74	NearestLocation
chr2R	10189784	10204045	14262	*	c("gr1_sample_5GRH__MACS_peak_1555", "gr1_neUbxCOM__neUbxS_dm3_peak_891", "gr1_sample_5GRH__MACS_peak_1556", "gr1_sample_5GRH__MACS_peak_1557")	118	FBgn0085408	10195667	10239312	+	overlapStart	-5883	5883	NearestLocation
chr2R	10684391	10687804	3414	*	c("gr1_neUbxCOM__neUbxS_dm3_peak_899", "gr1_sample_5GRH__MACS_peak_1576")	119	FBgn0001319	10660152	10694566	-	inside	10175	6762	NearestLocation
chr2R	11236730	11241570	4841	*	c("gr1_sample_5GRH__MACS_peak_1605", "gr1_neUbxCOM__neUbxS_dm3_peak_907", "gr1_sample_5GRH__MACS_peak_1606", "gr1_neUbxCOM__neUbxS_dm3_peak_908")	120	FBgn0034013	11237659	11255807	+	overlapStart	-929	929	NearestLocation
chr2R	11497525	11499288	1764	*	c("gr1_neUbxCOM__neUbxS_dm3_peak_915", "gr1_sample_5GRH__MACS_peak_1620")	121	FBgn0260429	11501607	11537815	+	upstream	-4082	2319	NearestLocation
chr2R	11624324	11629261	4938	*	c("gr1_sample_5GRH__MACS_peak_1625", "gr1_neUbxCOM__neUbxS_dm3_peak_917")	122	FBgn0050089	11614903	11649549	+	inside	9421	9421	NearestLocation
chr2R	11719919	11726926	7008	*	c("gr1_sample_5GRH__MACS_peak_1629", "gr1_sample_5GRH__MACS_peak_1630", "gr1_neUbxCOM__neUbxS_dm3_peak_920")	123	FBgn0003130	11714198	11722560	-	overlapStart	2641	2641	NearestLocation
chr2R	11806420	11807916	1497	*	c("gr1_sample_5GRH__MACS_peak_1641", "gr1_neUbxCOM__neUbxS_dm3_peak_923")	124	FBgn0264089	11757559	11809623	-	inside	3203	1707	NearestLocation
chr2R	11901554	11903186	1633	*	c("gr1_sample_5GRH__MACS_peak_1647", "gr1_neUbxCOM__neUbxS_dm3_peak_926")	125	FBgn0010590	11901309	11902285	-	overlapStart	731	245	NearestLocation
chr2R	11901554	11903186	1633	*	c("gr1_sample_5GRH__MACS_peak_1647", "gr1_neUbxCOM__neUbxS_dm3_peak_926")	125	FBgn0034065	11902483	11903559	+	overlapStart	-929	373	NearestLocation
chr2R	11982536	11987889	5354	*	c("gr1_sample_5GRH__MACS_peak_1651", "gr1_neUbxCOM__neUbxS_dm3_peak_928")	126	FBgn0034072	11968681	11986045	-	overlapStart	3509	1844	NearestLocation
chr2R	11982536	11987889	5354	*	c("gr1_sample_5GRH__MACS_peak_1651", "gr1_neUbxCOM__neUbxS_dm3_peak_928")	126	FBgn0034073	11986811	11990108	-	overlapEnd	7572	1078	Overlapping
chr2R	11982536	11987889	5354	*	c("gr1_sample_5GRH__MACS_peak_1651", "gr1_neUbxCOM__neUbxS_dm3_peak_928")	126	FBgn0083983	11986498	11986842	+	includeFeature	-3962	1047	NearestLocation
chr2R	12714701	12723706	9006	*	c("gr1_sample_5GRH__MACS_peak_1695", "gr1_neUbxCOM__neUbxS_dm3_peak_936", "gr1_sample_5GRH__MACS_peak_1696", "gr1_neUbxCOM__neUbxS_dm3_peak_937")	127	FBgn0085489	12714377	12715310	+	overlapEnd	324	324	Overlapping
chr2R	12714701	12723706	9006	*	c("gr1_sample_5GRH__MACS_peak_1695", "gr1_neUbxCOM__neUbxS_dm3_peak_936", "gr1_sample_5GRH__MACS_peak_1696", "gr1_neUbxCOM__neUbxS_dm3_peak_937")	127	FBgn0262432	12718937	12719023	+	includeFeature	-4236	4236	NearestLocation
chr2R	12714701	12723706	9006	*	c("gr1_sample_5GRH__MACS_peak_1695", "gr1_neUbxCOM__neUbxS_dm3_peak_936", "gr1_sample_5GRH__MACS_peak_1696", "gr1_neUbxCOM__neUbxS_dm3_peak_937")	127	FBgn0263659	12716605	12723038	+	includeFeature	-1904	668	NearestLocation
chr2R	12743434	12744915	1482	*	c("gr1_sample_5GRH__MACS_peak_1701", "gr1_neUbxCOM__neUbxS_dm3_peak_938")	128	FBgn0026533	12743725	12749243	+	overlapStart	-291	291	NearestLocation
chr2R	12980257	12981741	1485	*	c("gr1_sample_5GRH__MACS_peak_1715", "gr1_neUbxCOM__neUbxS_dm3_peak_942")	129	FBgn0010226	12980751	12987006	-	overlapEnd	6749	494	Overlapping
chr2R	12980257	12981741	1485	*	c("gr1_sample_5GRH__MACS_peak_1715", "gr1_neUbxCOM__neUbxS_dm3_peak_942")	129	FBgn0034191	12979515	12980575	+	overlapEnd	742	318	NearestLocation
chr2R	13388566	13393354	4789	*	c("gr1_sample_5GRH__MACS_peak_1730", "gr1_neUbxCOM__neUbxS_dm3_peak_953", "gr1_sample_5GRH__MACS_peak_1731")	130	FBgn0262720	13389862	13396150	+	overlapStart	-1296	1296	NearestLocation
chr2R	14012321	14013961	1641	*	c("gr1_sample_5GRH__MACS_peak_1760", "gr1_neUbxCOM__neUbxS_dm3_peak_969")	131	FBgn0003520	14005401	14013337	-	overlapStart	1016	624	NearestLocation
chr2R	14012321	14013961	1641	*	c("gr1_sample_5GRH__MACS_peak_1760", "gr1_neUbxCOM__neUbxS_dm3_peak_969")	131	FBgn0028983	14013810	14015715	+	overlapStart	-1489	151	NearestLocation
chr2R	14116468	14121439	4972	*	c("gr1_sample_5GRH__MACS_peak_1770", "gr1_neUbxCOM__neUbxS_dm3_peak_973")	132	FBgn0000658	14120268	14123816	+	overlapStart	-3800	1171	NearestLocation
chr2R	14242055	14249841	7787	*	c("gr1_sample_5GRH__MACS_peak_1786", "gr1_neUbxCOM__neUbxR_dm3_peak_553", "gr1_neUbxCOM__neUbxS_dm3_peak_975")	133	FBgn0010575	14165703	14244801	-	overlapStart	2746	2746	NearestLocation
chr2R	14258971	14261066	2096	*	c("gr1_neUbxCOM__neUbxR_dm3_peak_554", "gr1_neUbxCOM__neUbxS_dm3_peak_977", "gr1_sample_5GRH__MACS_peak_1787")	134	FBgn0261700	14264992	14265301	+	upstream	-6021	3926	NearestLocation
chr2R	14264360	14265463	1104	*	c("gr1_sample_5GRH__MACS_peak_1788", "gr1_neUbxCOM__neUbxS_dm3_peak_978")	135	FBgn0261700	14264992	14265301	+	includeFeature	-632	162	NearestLocation
chr2R	14299149	14302499	3351	*	c("gr1_sample_5GRH__MACS_peak_1790", "gr1_neUbxCOM__neUbxS_dm3_peak_981")	136	FBgn0027835	14299511	14308629	+	overlapStart	-362	362	NearestLocation
chr2R	14415821	14420810	4990	*	c("gr1_sample_5GRH__MACS_peak_1796", "gr1_neUbxCOM__neUbxS_dm3_peak_988")	137	FBgn0034356	14414937	14423263	+	inside	884	884	NearestLocation
chr2R	14548812	14550844	2033	*	c("gr1_sample_5GRH__MACS_peak_1804", "gr1_neUbxCOM__neUbxS_dm3_peak_995")	138	FBgn0034372	14545920	14549053	-	overlapStart	241	241	NearestLocation
chr2R	14548812	14550844	2033	*	c("gr1_sample_5GRH__MACS_peak_1804", "gr1_neUbxCOM__neUbxS_dm3_peak_995")	138	FBgn0259202	14545920	14549053	-	overlapStart	241	241	NearestLocation
chr2R	14559040	14562971	3932	*	c("gr1_sample_5GRH__MACS_peak_1806", "gr1_neUbxCOM__neUbxS_dm3_peak_996")	139	FBgn0023214	14555026	14561037	-	overlapStart	1997	1934	NearestLocation
chr2R	14686136	14691176	5041	*	c("gr1_sample_5GRH__MACS_peak_1810", "gr1_neUbxCOM__neUbxS_dm3_peak_999")	140	FBgn0010651	14684769	14691232	-	inside	5096	56	NearestLocation
chr2R	16487197	16492446	5250	*	c("gr1_sample_5GRH__MACS_peak_1895", "gr1_neUbxCOM__neUbxR_dm3_peak_571", "gr1_neUbxCOM__neUbxS_dm3_peak_1032")	141	FBgn0015907	16475010	16494359	+	inside	12187	1913	Overlapping
chr2R	16487197	16492446	5250	*	c("gr1_sample_5GRH__MACS_peak_1895", "gr1_neUbxCOM__neUbxR_dm3_peak_571", "gr1_neUbxCOM__neUbxS_dm3_peak_1032")	141	FBgn0262370	16493572	16493659	+	upstream	-6375	1126	NearestLocation
chr2R	16501702	16506498	4797	*	c("gr1_sample_5GRH__MACS_peak_1896", "gr1_neUbxCOM__neUbxR_dm3_peak_572")	142	FBgn0034527	16506008	16508586	+	overlapStart	-4306	490	NearestLocation
chr2R	16501702	16506498	4797	*	c("gr1_sample_5GRH__MACS_peak_1896", "gr1_neUbxCOM__neUbxR_dm3_peak_572")	142	FBgn0050147	16494386	16505719	-	overlapStart	4017	779	NearestLocation
chr2R	16531891	16537700	5810	*	c("gr1_neUbxCOM__neUbxS_dm3_peak_1033", "gr1_sample_5GRH__MACS_peak_1898")	143	FBgn0034537	16531537	16533370	+	overlapEnd	354	354	Overlapping
chr2R	16531891	16537700	5810	*	c("gr1_neUbxCOM__neUbxS_dm3_peak_1033", "gr1_sample_5GRH__MACS_peak_1898")	143	FBgn0034540	16533866	16548575	+	overlapStart	-1975	1975	NearestLocation
chr2R	16722562	16726560	3999	*	c("gr1_sample_5GRH__MACS_peak_1905", "gr1_sample_5GRH__MACS_peak_1906", "gr1_neUbxCOM__neUbxS_dm3_peak_1039")	144	FBgn0011674	16708771	16723569	-	overlapStart	1007	1007	NearestLocation
chr2R	17135269	17139365	4097	*	c("gr1_sample_5GRH__MACS_peak_1930", "gr1_neUbxCOM__neUbxS_dm3_peak_1045")	145	FBgn0034606	17105361	17138655	-	overlapStart	3386	710	NearestLocation
chr2R	17414785	17419017	4233	*	c("gr1_neUbxCOM__neUbxS_dm3_peak_1046", "gr1_sample_5GRH__MACS_peak_1942")	146	FBgn0003731	17410510	17446932	+	inside	4275	4275	NearestLocation
chr2R	17466317	17468368	2052	*	c("gr1_sample_5GRH__MACS_peak_1948", "gr1_neUbxCOM__neUbxS_dm3_peak_1049")	147	FBgn0050222	17470997	17472873	+	upstream	-4680	2629	NearestLocation
chr2R	17499867	17502836	2970	*	c("gr1_sample_5GRH__MACS_peak_1949", "gr1_neUbxCOM__neUbxS_dm3_peak_1050")	148	FBgn0034639	17495898	17500594	-	overlapStart	727	727	NearestLocation
chr2R	17499867	17502836	2970	*	c("gr1_sample_5GRH__MACS_peak_1949", "gr1_neUbxCOM__neUbxS_dm3_peak_1050")	148	FBgn0042180	17502268	17504398	-	overlapEnd	4531	568	Overlapping
chr2R	17588827	17596321	7495	*	c("gr1_sample_5GRH__MACS_peak_1955", "gr1_sample_5GRH__MACS_peak_1956", "gr1_sample_5GRH__MACS_peak_1957", "gr1_sample_5GRH__MACS_peak_1958", "gr1_neUbxCOM__neUbxS_dm3_peak_1053")	149	FBgn0010228	17585056	17591993	-	overlapStart	3166	3166	NearestLocation
chr2R	18042247	18043780	1534	*	c("gr1_neUbxCOM__neUbxS_dm3_peak_1063", "gr1_sample_5GRH__MACS_peak_1976")	150	FBgn0000008	18024494	18060346	+	inside	17753	16566	Overlapping
chr2R	18042247	18043780	1534	*	c("gr1_neUbxCOM__neUbxS_dm3_peak_1063", "gr1_sample_5GRH__MACS_peak_1976")	150	FBgn0085235	18051272	18052099	-	downstream	9852	7492	NearestLocation
chr2R	18401256	18404033	2778	*	c("gr1_sample_5GRH__MACS_peak_1994", "gr1_neUbxCOM__neUbxS_dm3_peak_1074")	151	FBgn0003175	18381802	18449570	-	inside	48314	19454	Overlapping
chr2R	18401256	18404033	2778	*	c("gr1_sample_5GRH__MACS_peak_1994", "gr1_neUbxCOM__neUbxS_dm3_peak_1074")	151	FBgn0034735	18379702	18381800	+	downstream	21554	19456	NearestLocation
chr2R	18689572	18691730	2159	*	c("gr1_sample_5GRH__MACS_peak_2011", "gr1_neUbxCOM__neUbxS_dm3_peak_1083")	152	FBgn0000405	18691026	18694490	-	overlapEnd	4918	704	NearestLocation
chr2R	18689572	18691730	2159	*	c("gr1_sample_5GRH__MACS_peak_2011", "gr1_neUbxCOM__neUbxS_dm3_peak_1083")	152	FBgn0011211	18686561	18689685	+	overlapEnd	3011	113	Overlapping
chr2R	18772856	18775498	2643	*	c("gr1_sample_5GRH__MACS_peak_2013", "gr1_neUbxCOM__neUbxS_dm3_peak_1088")	153	FBgn0034792	18770499	18773770	-	overlapStart	914	914	NearestLocation
chr2R	18772856	18775498	2643	*	c("gr1_sample_5GRH__MACS_peak_2013", "gr1_neUbxCOM__neUbxS_dm3_peak_1088")	153	FBgn0034793	18773921	18775101	+	includeFeature	-1065	397	NearestLocation
chr2R	18772856	18775498	2643	*	c("gr1_sample_5GRH__MACS_peak_2013", "gr1_neUbxCOM__neUbxS_dm3_peak_1088")	153	FBgn0034794	18775097	18776380	-	overlapEnd	3524	401	Overlapping
chr2R	18958722	18960381	1660	*	c("gr1_neUbxCOM__neUbxS_dm3_peak_1093", "gr1_sample_5GRH__MACS_peak_2026")	154	FBgn0021979	18954725	18959404	+	overlapEnd	3997	682	Overlapping
chr2R	18958722	18960381	1660	*	c("gr1_neUbxCOM__neUbxS_dm3_peak_1093", "gr1_sample_5GRH__MACS_peak_2026")	154	FBgn0050201	18959542	18959623	-	includeFeature	901	758	NearestLocation
chr2R	18958722	18960381	1660	*	c("gr1_neUbxCOM__neUbxS_dm3_peak_1093", "gr1_sample_5GRH__MACS_peak_2026")	154	FBgn0050202	18960104	18960185	+	includeFeature	-1382	196	NearestLocation
chr2R	19265316	19266613	1298	*	c("gr1_sample_5GRH__MACS_peak_2037", "gr1_neUbxCOM__neUbxS_dm3_peak_1097")	155	FBgn0040660	19265383	19270944	-	overlapEnd	5628	67	Overlapping
chr2R	19265316	19266613	1298	*	c("gr1_sample_5GRH__MACS_peak_2037", "gr1_neUbxCOM__neUbxS_dm3_peak_1097")	155	FBgn0041712	19266056	19267961	+	overlapStart	-740	557	NearestLocation
chr2R	19438220	19440295	2076	*	c("gr1_sample_5GRH__MACS_peak_2043", "gr1_neUbxCOM__neUbxS_dm3_peak_1104")	156	FBgn0010501	19438838	19441079	+	overlapStart	-618	618	NearestLocation
chr2R	19438220	19440295	2076	*	c("gr1_sample_5GRH__MACS_peak_2043", "gr1_neUbxCOM__neUbxS_dm3_peak_1104")	156	FBgn0034878	19436488	19442241	-	inside	4021	1732	Overlapping
chr2R	19473434	19475490	2057	*	c("gr1_sample_5GRH__MACS_peak_2048", "gr1_neUbxCOM__neUbxR_dm3_peak_594")	157	FBgn0015903	19452377	19487049	+	inside	21057	11559	Overlapping
chr2R	19473434	19475490	2057	*	c("gr1_sample_5GRH__MACS_peak_2048", "gr1_neUbxCOM__neUbxR_dm3_peak_594")	157	FBgn0260761	19487051	19488310	-	downstream	14876	11561	NearestLocation
chr2R	19473434	19475490	2057	*	c("gr1_sample_5GRH__MACS_peak_2048", "gr1_neUbxCOM__neUbxR_dm3_peak_594")	157	FBgn0260762	19487046	19488310	-	downstream	14876	11556	NearestLocation
chr2R	19681781	19686624	4844	*	c("gr1_sample_5GRH__MACS_peak_2063", "gr1_neUbxCOM__neUbxS_dm3_peak_1113", "gr1_sample_5GRH__MACS_peak_2064", "gr1_sample_5GRH__MACS_peak_2065")	158	FBgn0034903	19641237	19685915	-	overlapStart	4134	709	NearestLocation
chr2R	19903855	19906000	2146	*	c("gr1_sample_5GRH__MACS_peak_2076", "gr1_neUbxCOM__neUbxS_dm3_peak_1117")	159	FBgn0034956	19902433	19904719	-	overlapStart	864	864	NearestLocation
chr2R	19903855	19906000	2146	*	c("gr1_sample_5GRH__MACS_peak_2076", "gr1_neUbxCOM__neUbxS_dm3_peak_1117")	159	FBgn0034957	19904944	19907418	+	overlapStart	-1089	1056	NearestLocation
chr2R	20161022	20164001	2980	*	c("gr1_neUbxCOM__neUbxS_dm3_peak_1126", "gr1_sample_5GRH__MACS_peak_2090")	160	FBgn0005636	20163258	20178607	+	overlapStart	-2236	743	NearestLocation
chr2R	20649814	20652995	3182	*	c("gr1_sample_5GRH__MACS_peak_2117", "gr1_neUbxCOM__neUbxS_dm3_peak_1141", "gr1_neUbxCOM__neUbxR_dm3_peak_614")	161	FBgn0035057	20648185	20650128	+	overlapEnd	1629	314	Overlapping
chr2R	20649814	20652995	3182	*	c("gr1_sample_5GRH__MACS_peak_2117", "gr1_neUbxCOM__neUbxS_dm3_peak_1141", "gr1_neUbxCOM__neUbxR_dm3_peak_614")	161	FBgn0035059	20650687	20654273	+	overlapStart	-873	873	NearestLocation
chr2R	20649814	20652995	3182	*	c("gr1_sample_5GRH__MACS_peak_2117", "gr1_neUbxCOM__neUbxS_dm3_peak_1141", "gr1_neUbxCOM__neUbxR_dm3_peak_614")	161	FBgn0040666	20650089	20650605	-	includeFeature	791	275	NearestLocation
chr2R	20667439	20669038	1600	*	c("gr1_sample_5GRH__MACS_peak_2118", "gr1_neUbxCOM__neUbxS_dm3_peak_1142")	162	FBgn0025578	20667558	20667892	-	includeFeature	453	119	NearestLocation
chr2R	20667439	20669038	1600	*	c("gr1_sample_5GRH__MACS_peak_2118", "gr1_neUbxCOM__neUbxS_dm3_peak_1142")	162	FBgn0035063	20668468	20669307	+	overlapStart	-1029	269	NearestLocation
chr2R	20728087	20729282	1196	*	c("gr1_sample_5GRH__MACS_peak_2126", "gr1_neUbxCOM__neUbxS_dm3_peak_1146")	163	FBgn0035070	20736499	20737284	+	upstream	-8412	7217	NearestLocation
chr2R	20783053	20786270	3218	*	c("gr1_sample_5GRH__MACS_peak_2131", "gr1_neUbxCOM__neUbxS_dm3_peak_1147")	164	FBgn0035077	20785775	20787028	+	overlapStart	-2722	495	NearestLocation
chr2R	20783053	20786270	3218	*	c("gr1_sample_5GRH__MACS_peak_2131", "gr1_neUbxCOM__neUbxS_dm3_peak_1147")	164	FBgn0035078	20785425	20788191	-	overlapEnd	5138	845	Overlapping
chr2R	20783053	20786270	3218	*	c("gr1_sample_5GRH__MACS_peak_2131", "gr1_neUbxCOM__neUbxS_dm3_peak_1147")	164	FBgn0085434	20779163	20809200	+	inside	3890	3890	Overlapping
chr2R	20858754	20861790	3037	*	c("gr1_sample_5GRH__MACS_peak_2142", "gr1_neUbxCOM__neUbxS_dm3_peak_1148")	165	FBgn0035089	20858366	20859365	-	overlapStart	611	388	NearestLocation
chr2R	20858754	20861790	3037	*	c("gr1_sample_5GRH__MACS_peak_2142", "gr1_neUbxCOM__neUbxS_dm3_peak_1148")	165	FBgn0035090	20860954	20862894	-	overlapEnd	4140	836	Overlapping
chr2R	20865512	20868206	2695	*	c("gr1_neUbxCOM__neUbxS_dm3_peak_1149", "gr1_sample_5GRH__MACS_peak_2143")	166	FBgn0010435	20863979	20872321	-	inside	6809	1533	Overlapping
chr2R	20865512	20868206	2695	*	c("gr1_neUbxCOM__neUbxS_dm3_peak_1149", "gr1_sample_5GRH__MACS_peak_2143")	166	FBgn0035090	20860954	20862894	-	upstream	-2618	2618	NearestLocation
chr2RHet	367634	370696	3063	*	c("gr1_neUbxCOM__neUbxR_dm3_peak_653", "gr1_neUbxCOM__neUbxS_dm3_peak_1185", "gr1_sample_5GRH__MACS_peak_2166")	167	FBgn0058191	390776	392982	+	upstream	-23142	20080	NearestLocation
chr2RHet	477950	480835	2886	*	c("gr1_neUbxCOM__neUbxS_dm3_peak_1197", "gr1_neUbxCOM__neUbxR_dm3_peak_665", "gr1_sample_5GRH__MACS_peak_2167")	168	FBgn0262123	476025	570571	+	inside	1925	1925	NearestLocation
chr3L	135811	142139	6329	*	c("gr1_sample_5GRH__MACS_peak_2173", "gr1_neUbxCOM__neUbxR_dm3_peak_911")	169	FBgn0020386	129450	145895	+	inside	6361	3756	Overlapping
chr3L	135811	142139	6329	*	c("gr1_sample_5GRH__MACS_peak_2173", "gr1_neUbxCOM__neUbxR_dm3_peak_911")	169	FBgn0035099	146433	149056	+	upstream	-10622	4294	NearestLocation
chr3L	289575	293657	4083	*	c("gr1_neUbxCOM__neUbxS_dm3_peak_1428", "gr1_sample_5GRH__MACS_peak_2187")	170	FBgn0264707	277437	305292	+	inside	12138	11635	NearestLocation
chr3L	376699	379130	2432	*	c("gr1_sample_5GRH__MACS_peak_2196", "gr1_neUbxCOM__neUbxR_dm3_peak_913", "gr1_neUbxCOM__neUbxS_dm3_peak_1430")	171	FBgn0035138	365664	366437	-	upstream	-10262	10262	NearestLocation
chr3L	376699	379130	2432	*	c("gr1_sample_5GRH__MACS_peak_2196", "gr1_neUbxCOM__neUbxR_dm3_peak_913", "gr1_neUbxCOM__neUbxS_dm3_peak_1430")	171	FBgn0262139	366524	392633	-	inside	15934	10175	Overlapping
chr3L	694982	701470	6489	*	c("gr1_sample_5GRH__MACS_peak_2221", "gr1_neUbxCOM__neUbxS_dm3_peak_1433")	172	FBgn0035157	693083	699144	-	overlapStart	4162	1899	NearestLocation
chr3L	836992	840138	3147	*	c("gr1_sample_5GRH__MACS_peak_2233", "gr1_neUbxCOM__neUbxS_dm3_peak_1435")	173	FBgn0035164	836667	837821	-	overlapStart	829	325	NearestLocation
chr3L	836992	840138	3147	*	c("gr1_sample_5GRH__MACS_peak_2233", "gr1_neUbxCOM__neUbxS_dm3_peak_1435")	173	FBgn0035165	837861	839747	+	includeFeature	-869	391	NearestLocation
chr3L	836992	840138	3147	*	c("gr1_sample_5GRH__MACS_peak_2233", "gr1_neUbxCOM__neUbxS_dm3_peak_1435")	173	FBgn0035166	839980	841360	-	overlapEnd	4368	158	Overlapping
chr3L	1100828	1103557	2730	*	c("gr1_neUbxCOM__neUbxS_dm3_peak_1444", "gr1_sample_5GRH__MACS_peak_2244")	174	FBgn0004870	1036369	1101089	-	overlapStart	261	261	NearestLocation
chr3L	1203838	1205981	2144	*	c("gr1_sample_5GRH__MACS_peak_2247", "gr1_neUbxCOM__neUbxS_dm3_peak_1449")	175	FBgn0035189	1203316	1204792	-	overlapStart	954	522	NearestLocation
chr3L	1203838	1205981	2144	*	c("gr1_sample_5GRH__MACS_peak_2247", "gr1_neUbxCOM__neUbxS_dm3_peak_1449")	175	FBgn0264272	1201247	1232700	+	inside	2591	2591	Overlapping
chr3L	1226827	1229869	3043	*	c("gr1_neUbxCOM__neUbxR_dm3_peak_928", "gr1_sample_5GRH__MACS_peak_2249", "gr1_sample_5GRH__MACS_peak_2250")	176	FBgn0004430	1227747	1228238	+	includeFeature	-920	920	NearestLocation
chr3L	1226827	1229869	3043	*	c("gr1_neUbxCOM__neUbxR_dm3_peak_928", "gr1_sample_5GRH__MACS_peak_2249", "gr1_sample_5GRH__MACS_peak_2250")	176	FBgn0264272	1201247	1232700	+	inside	25580	2831	Overlapping
chr3L	1734982	1736456	1475	*	c("gr1_neUbxCOM__neUbxS_dm3_peak_1463", "gr1_sample_5GRH__MACS_peak_2280")	177	FBgn0035264	1730993	1735767	-	overlapStart	785	689	NearestLocation
chr3L	1734982	1736456	1475	*	c("gr1_neUbxCOM__neUbxS_dm3_peak_1463", "gr1_sample_5GRH__MACS_peak_2280")	177	FBgn0035265	1735853	1738106	-	overlapEnd	3124	603	Overlapping
chr3L	1802365	1803737	1373	*	c("gr1_sample_5GRH__MACS_peak_2285", "gr1_neUbxCOM__neUbxS_dm3_peak_1466")	178	FBgn0025820	1802008	1802856	-	overlapStart	491	357	NearestLocation
chr3L	1802365	1803737	1373	*	c("gr1_sample_5GRH__MACS_peak_2285", "gr1_neUbxCOM__neUbxS_dm3_peak_1466")	178	FBgn0261562	1803107	1806819	+	overlapStart	-742	630	NearestLocation
chr3L	2156827	2164961	8135	*	c("gr1_neUbxCOM__neUbxS_dm3_peak_1475", "gr1_sample_5GRH__MACS_peak_2300", "gr1_sample_5GRH__MACS_peak_2301", "gr1_sample_5GRH__MACS_peak_2302")	179	FBgn0035308	2153201	2163863	-	overlapStart	7036	1098	NearestLocation
chr3L	2261905	2265029	3125	*	c("gr1_sample_5GRH__MACS_peak_2303", "gr1_neUbxCOM__neUbxS_dm3_peak_1477")	180	FBgn0000543	2263581	2265857	-	overlapEnd	3952	828	Overlapping
chr3L	2261905	2265029	3125	*	c("gr1_sample_5GRH__MACS_peak_2303", "gr1_neUbxCOM__neUbxS_dm3_peak_1477")	180	FBgn0015360	2258839	2262664	-	overlapStart	759	759	NearestLocation
chr3L	2261905	2265029	3125	*	c("gr1_sample_5GRH__MACS_peak_2303", "gr1_neUbxCOM__neUbxS_dm3_peak_1477")	180	FBgn0035323	2262919	2263615	+	includeFeature	-1014	1014	NearestLocation
chr3L	2822795	2824372	1578	*	c("gr1_sample_5GRH__MACS_peak_2330", "gr1_neUbxCOM__neUbxS_dm3_peak_1486")	181	FBgn0035375	2782255	2786010	+	downstream	40540	36785	NearestLocation
chr3L	2822795	2824372	1578	*	c("gr1_sample_5GRH__MACS_peak_2330", "gr1_neUbxCOM__neUbxS_dm3_peak_1486")	181	FBgn0263392	2786206	2879158	-	inside	56363	36589	Overlapping
chr3L	3393306	3398835	5530	*	c("gr1_sample_5GRH__MACS_peak_2365", "gr1_neUbxCOM__neUbxS_dm3_peak_1496")	182	FBgn0262260	3412145	3412251	-	downstream	18945	13310	NearestLocation
chr3L	4900241	4906992	6752	*	c("gr1_sample_5GRH__MACS_peak_2447", "gr1_neUbxCOM__neUbxR_dm3_peak_953", "gr1_neUbxCOM__neUbxS_dm3_peak_1521", "gr1_neUbxCOM__neUbxS_dm3_peak_1522")	183	FBgn0035583	4898900	4900869	+	overlapEnd	1341	628	NearestLocation
chr3L	5622634	5628482	5849	*	c("gr1_sample_5GRH__MACS_peak_2466", "gr1_neUbxCOM__neUbxS_dm3_peak_1536")	184	FBgn0035625	5624083	5642036	+	overlapStart	-1449	1449	NearestLocation
chr3L	5848695	5854444	5750	*	c("gr1_sample_5GRH__MACS_peak_2476", "gr1_sample_5GRH__MACS_peak_2477", "gr1_neUbxCOM__neUbxS_dm3_peak_1538")	185	FBgn0003984	5806438	5838764	-	upstream	-9931	9931	NearestLocation
chr3L	6815637	6821062	5426	*	c("gr1_neUbxCOM__neUbxR_dm3_peak_973", "gr1_sample_5GRH__MACS_peak_2528", "gr1_sample_5GRH__MACS_peak_2529")	186	FBgn0086680	6783258	6787637	+	downstream	32379	28000	NearestLocation
chr3L	7503441	7505714	2274	*	c("gr1_sample_5GRH__MACS_peak_2557", "gr1_neUbxCOM__neUbxS_dm3_peak_1564")	187	FBgn0035793	7504086	7510416	+	overlapStart	-645	645	NearestLocation
chr3L	7940364	7942083	1720	*	c("gr1_sample_5GRH__MACS_peak_2576", "gr1_neUbxCOM__neUbxS_dm3_peak_1569")	188	FBgn0041156	7941286	7944663	+	overlapStart	-922	797	NearestLocation
chr3L	8006200	8010094	3895	*	c("gr1_sample_5GRH__MACS_peak_2584", "gr1_neUbxCOM__neUbxS_dm3_peak_1570", "gr1_sample_5GRH__MACS_peak_2585")	189	FBgn0011817	7972146	8047247	+	inside	34054	34054	Overlapping
chr3L	8006200	8010094	3895	*	c("gr1_sample_5GRH__MACS_peak_2584", "gr1_neUbxCOM__neUbxS_dm3_peak_1570", "gr1_sample_5GRH__MACS_peak_2585")	189	FBgn0052370	8021646	8021718	-	downstream	15518	11552	NearestLocation
chr3L	8449459	8453232	3774	*	c("gr1_neUbxCOM__neUbxS_dm3_peak_1582", "gr1_neUbxCOM__neUbxR_dm3_peak_988", "gr1_sample_5GRH__MACS_peak_2605")	190	FBgn0010825	8443022	8465769	+	inside	6437	6437	NearestLocation
chr3L	8497429	8501032	3604	*	c("gr1_neUbxCOM__neUbxR_dm3_peak_992", "gr1_neUbxCOM__neUbxS_dm3_peak_1584", "gr1_sample_5GRH__MACS_peak_2606")	191	FBgn0035900	8500569	8502863	-	overlapEnd	5434	463	Overlapping
chr3L	8497429	8501032	3604	*	c("gr1_neUbxCOM__neUbxR_dm3_peak_992", "gr1_neUbxCOM__neUbxS_dm3_peak_1584", "gr1_sample_5GRH__MACS_peak_2606")	191	FBgn0262719	8465907	8500246	-	overlapStart	2817	786	NearestLocation
chr3L	8515822	8518812	2991	*	c("gr1_sample_5GRH__MACS_peak_2608", "gr1_neUbxCOM__neUbxS_dm3_peak_1586")	192	FBgn0024236	8518344	8527084	+	overlapStart	-2522	468	NearestLocation
chr3L	8515822	8518812	2991	*	c("gr1_sample_5GRH__MACS_peak_2608", "gr1_neUbxCOM__neUbxS_dm3_peak_1586")	192	FBgn0035906	8514529	8516601	-	overlapStart	779	779	NearestLocation
chr3L	8515822	8518812	2991	*	c("gr1_sample_5GRH__MACS_peak_2608", "gr1_neUbxCOM__neUbxS_dm3_peak_1586")	192	FBgn0035907	8516842	8517966	-	includeFeature	2144	846	NearestLocation
chr3L	8636188	8639454	3267	*	c("gr1_sample_5GRH__MACS_peak_2614", "gr1_neUbxCOM__neUbxS_dm3_peak_1590")	193	FBgn0035921	8638016	8639922	-	overlapEnd	3734	468	NearestLocation
chr3L	8636188	8639454	3267	*	c("gr1_sample_5GRH__MACS_peak_2614", "gr1_neUbxCOM__neUbxS_dm3_peak_1590")	193	FBgn0052029	8633539	8636684	+	overlapEnd	2649	496	Overlapping
chr3L	8812079	8815142	3064	*	c("gr1_sample_5GRH__MACS_peak_2623", "gr1_sample_5GRH__MACS_peak_2624", "gr1_neUbxCOM__neUbxS_dm3_peak_1596")	194	FBgn0263930	8820605	8884292	+	upstream	-8526	5463	NearestLocation
chr3L	8843451	8845488	2038	*	c("gr1_sample_5GRH__MACS_peak_2629", "gr1_neUbxCOM__neUbxR_dm3_peak_995")	195	FBgn0052026	8829562	8831943	+	downstream	13889	11508	NearestLocation
chr3L	8843451	8845488	2038	*	c("gr1_sample_5GRH__MACS_peak_2629", "gr1_neUbxCOM__neUbxR_dm3_peak_995")	195	FBgn0263930	8820605	8884292	+	inside	22846	22846	Overlapping
chr3L	9121406	9124133	2728	*	c("gr1_sample_5GRH__MACS_peak_2654", "gr1_neUbxCOM__neUbxR_dm3_peak_1000")	196	FBgn0011206	9091208	9123452	-	overlapStart	2046	681	NearestLocation
chr3L	9519855	9522979	3125	*	c("gr1_neUbxCOM__neUbxR_dm3_peak_1008", "gr1_neUbxCOM__neUbxS_dm3_peak_1608", "gr1_sample_5GRH__MACS_peak_2677")	197	FBgn0036009	9522167	9524486	+	overlapStart	-2312	812	NearestLocation
chr3L	9539331	9543962	4632	*	c("gr1_sample_5GRH__MACS_peak_2678", "gr1_neUbxCOM__neUbxS_dm3_peak_1610")	198	FBgn0261555	9540320	9589813	+	overlapStart	-989	989	NearestLocation
chr3L	9685055	9688983	3929	*	c("gr1_sample_5GRH__MACS_peak_2680", "gr1_neUbxCOM__neUbxR_dm3_peak_1013")	199	FBgn0036030	9676679	9689800	-	inside	4745	817	NearestLocation
chr3L	9711659	9713386	1728	*	c("gr1_sample_5GRH__MACS_peak_2682", "gr1_neUbxCOM__neUbxS_dm3_peak_1616")	200	FBgn0036035	9710886	9712244	-	overlapStart	585	585	NearestLocation
chr3L	9711659	9713386	1728	*	c("gr1_sample_5GRH__MACS_peak_2682", "gr1_neUbxCOM__neUbxS_dm3_peak_1616")	200	FBgn0036036	9712428	9713564	+	overlapStart	-769	178	NearestLocation
chr3L	10847594	10857433	9840	*	c("gr1_sample_5GRH__MACS_peak_2731", "gr1_neUbxCOM__neUbxR_dm3_peak_1019", "gr1_sample_5GRH__MACS_peak_2732", "gr1_sample_5GRH__MACS_peak_2733")	201	FBgn0026160	10850989	10869596	+	overlapStart	-3395	3395	NearestLocation
chr3L	11203045	11204854	1810	*	c("gr1_sample_5GRH__MACS_peak_2752", "gr1_neUbxCOM__neUbxS_dm3_peak_1634")	202	FBgn0061469	11199522	11203683	-	overlapStart	638	638	NearestLocation
chr3L	11203045	11204854	1810	*	c("gr1_sample_5GRH__MACS_peak_2752", "gr1_neUbxCOM__neUbxS_dm3_peak_1634")	202	FBgn0064766	11203886	11207197	+	overlapStart	-841	841	NearestLocation
chr3L	11284041	11292241	8201	*	c("gr1_sample_5GRH__MACS_peak_2763", "gr1_sample_5GRH__MACS_peak_2764", "gr1_neUbxCOM__neUbxS_dm3_peak_1637")	203	FBgn0036152	11281036	11289019	-	overlapStart	4978	3005	NearestLocation
chr3L	11314912	11325715	10804	*	c("gr1_sample_5GRH__MACS_peak_2766", "gr1_sample_5GRH__MACS_peak_2767", "gr1_neUbxCOM__neUbxR_dm3_peak_1025", "gr1_neUbxCOM__neUbxS_dm3_peak_1638")	204	FBgn0036154	11313762	11314819	-	upstream	-93	93	NearestLocation
chr3L	12116614	12118756	2143	*	c("gr1_sample_5GRH__MACS_peak_2810", "gr1_neUbxCOM__neUbxS_dm3_peak_1651")	205	FBgn0022959	12114374	12118250	-	overlapStart	1636	506	NearestLocation
chr3L	12116614	12118756	2143	*	c("gr1_sample_5GRH__MACS_peak_2810", "gr1_neUbxCOM__neUbxS_dm3_peak_1651")	205	FBgn0036250	12118587	12120494	-	overlapEnd	3880	169	Overlapping
chr3L	12620045	12621709	1665	*	c("gr1_sample_5GRH__MACS_peak_2834", "gr1_neUbxCOM__neUbxS_dm3_peak_1659")	206	FBgn0052111	12621036	12641380	+	overlapStart	-991	673	NearestLocation
chr3L	12669336	12671627	2292	*	c("gr1_sample_5GRH__MACS_peak_2842", "gr1_neUbxCOM__neUbxS_dm3_peak_1660")	207	FBgn0014343	12686739	12703243	+	upstream	-17403	15112	NearestLocation
chr3L	12793079	12800087	7009	*	c("gr1_sample_5GRH__MACS_peak_2852", "gr1_neUbxCOM__neUbxS_dm3_peak_1661", "gr1_sample_5GRH__MACS_peak_2853")	208	FBgn0260945	12777529	12798216	-	overlapStart	5137	1871	NearestLocation
chr3L	12793079	12800087	7009	*	c("gr1_sample_5GRH__MACS_peak_2852", "gr1_neUbxCOM__neUbxS_dm3_peak_1661", "gr1_sample_5GRH__MACS_peak_2853")	208	FBgn0262714	12799002	12806136	+	overlapStart	-5923	1085	NearestLocation
chr3L	13127343	13129018	1676	*	c("gr1_neUbxCOM__neUbxS_dm3_peak_1667", "gr1_sample_5GRH__MACS_peak_2875")	209	FBgn0053262	13129369	13130166	+	upstream	-2026	351	NearestLocation
chr3L	13203527	13205938	2412	*	c("gr1_sample_5GRH__MACS_peak_2878", "gr1_neUbxCOM__neUbxS_dm3_peak_1669", "gr1_sample_5GRH__MACS_peak_2879")	210	FBgn0052126	13205465	13205536	+	includeFeature	-1938	402	NearestLocation
chr3L	13203527	13205938	2412	*	c("gr1_sample_5GRH__MACS_peak_2878", "gr1_neUbxCOM__neUbxS_dm3_peak_1669", "gr1_sample_5GRH__MACS_peak_2879")	210	FBgn0052128	13204651	13204722	+	includeFeature	-1124	1124	NearestLocation
chr3L	13203527	13205938	2412	*	c("gr1_sample_5GRH__MACS_peak_2878", "gr1_neUbxCOM__neUbxS_dm3_peak_1669", "gr1_sample_5GRH__MACS_peak_2879")	210	FBgn0052129	13204314	13204385	+	includeFeature	-787	787	NearestLocation
chr3L	14260483	14267717	7235	*	c("gr1_neUbxCOM__neUbxR_dm3_peak_1049", "gr1_neUbxCOM__neUbxS_dm3_peak_1693", "gr1_sample_5GRH__MACS_peak_2929")	211	FBgn0001085	14267443	14361739	+	overlapStart	-6960	274	NearestLocation
chr3L	14517573	14524042	6470	*	c("gr1_neUbxCOM__neUbxR_dm3_peak_1052", "gr1_neUbxCOM__neUbxS_dm3_peak_1696", "gr1_sample_5GRH__MACS_peak_2948")	212	FBgn0036427	14512860	14514790	-	upstream	-2783	2783	NearestLocation
chr3L	14517573	14524042	6470	*	c("gr1_neUbxCOM__neUbxR_dm3_peak_1052", "gr1_neUbxCOM__neUbxS_dm3_peak_1696", "gr1_sample_5GRH__MACS_peak_2948")	212	FBgn0087007	14405925	14529376	-	inside	11803	5334	Overlapping
chr3L	15546547	15548967	2421	*	c("gr1_sample_5GRH__MACS_peak_3026", "gr1_neUbxCOM__neUbxR_dm3_peak_1061", "gr1_neUbxCOM__neUbxS_dm3_peak_1705")	213	FBgn0087035	15547213	15554142	+	overlapStart	-666	666	NearestLocation
chr3L	16034039	16044336	10298	*	c("gr1_sample_5GRH__MACS_peak_3063", "gr1_neUbxCOM__neUbxS_dm3_peak_1711")	214	FBgn0260635	16031510	16044134	-	overlapStart	10095	202	NearestLocation
chr3L	16034039	16044336	10298	*	c("gr1_sample_5GRH__MACS_peak_3063", "gr1_neUbxCOM__neUbxS_dm3_peak_1711")	214	FBgn0264602	16042335	16043403	+	includeFeature	-8296	933	NearestLocation
chr3L	16400620	16405493	4874	*	c("gr1_sample_5GRH__MACS_peak_3072", "gr1_neUbxCOM__neUbxS_dm3_peak_1717")	215	FBgn0014163	16395896	16404939	-	overlapStart	4319	554	NearestLocation
chr3L	16435430	16438981	3552	*	c("gr1_sample_5GRH__MACS_peak_3073", "gr1_neUbxCOM__neUbxR_dm3_peak_1065", "gr1_neUbxCOM__neUbxS_dm3_peak_1719")	216	FBgn0053158	16412697	16489660	+	inside	22733	22733	Overlapping
chr3L	16435430	16438981	3552	*	c("gr1_sample_5GRH__MACS_peak_3073", "gr1_neUbxCOM__neUbxR_dm3_peak_1065", "gr1_neUbxCOM__neUbxS_dm3_peak_1719")	216	FBgn0261799	16415895	16445058	-	inside	9628	6077	NearestLocation
chr3L	16486357	16488616	2260	*	c("gr1_sample_5GRH__MACS_peak_3081", "gr1_neUbxCOM__neUbxR_dm3_peak_1066", "gr1_sample_5GRH__MACS_peak_3082")	217	FBgn0053158	16412697	16489660	+	inside	73660	1044	Overlapping
chr3L	16486357	16488616	2260	*	c("gr1_sample_5GRH__MACS_peak_3081", "gr1_neUbxCOM__neUbxR_dm3_peak_1066", "gr1_sample_5GRH__MACS_peak_3082")	217	FBgn0260388	16484938	16489336	-	inside	2979	720	NearestLocation
chr3L	16486357	16488616	2260	*	c("gr1_sample_5GRH__MACS_peak_3081", "gr1_neUbxCOM__neUbxR_dm3_peak_1066", "gr1_sample_5GRH__MACS_peak_3082")	217	FBgn0263131	16484938	16536318	-	inside	49961	1419	Overlapping
chr3L	16587374	16588888	1515	*	c("gr1_neUbxCOM__neUbxS_dm3_peak_1721", "gr1_sample_5GRH__MACS_peak_3086")	218	FBgn0027500	16584307	16588114	-	overlapStart	740	740	NearestLocation
chr3L	16587374	16588888	1515	*	c("gr1_neUbxCOM__neUbxS_dm3_peak_1721", "gr1_sample_5GRH__MACS_peak_3086")	218	FBgn0042178	16588520	16593559	+	overlapStart	-1146	368	NearestLocation
chr3L	16682338	16683505	1168	*	c("gr1_sample_5GRH__MACS_peak_3092", "gr1_neUbxCOM__neUbxS_dm3_peak_1726", "gr1_neUbxCOM__neUbxR_dm3_peak_1072")	219	FBgn0036654	16698073	16699528	+	upstream	-15735	14568	NearestLocation
chr3L	16682338	16683505	1168	*	c("gr1_sample_5GRH__MACS_peak_3092", "gr1_neUbxCOM__neUbxS_dm3_peak_1726", "gr1_neUbxCOM__neUbxR_dm3_peak_1072")	219	FBgn0063485	16669506	16704777	-	inside	22439	12832	Overlapping
chr3L	16682338	16683505	1168	*	c("gr1_sample_5GRH__MACS_peak_3092", "gr1_neUbxCOM__neUbxS_dm3_peak_1726", "gr1_neUbxCOM__neUbxR_dm3_peak_1072")	219	FBgn0264605	16670667	16704777	-	inside	22439	11671	Overlapping
chr3L	17353111	17355758	2648	*	c("gr1_neUbxCOM__neUbxS_dm3_peak_1736", "gr1_sample_5GRH__MACS_peak_3122")	220	FBgn0015550	17352782	17354911	+	overlapEnd	329	329	NearestLocation
chr3L	17371161	17374075	2915	*	c("gr1_sample_5GRH__MACS_peak_3125", "gr1_neUbxCOM__neUbxS_dm3_peak_1737")	221	FBgn0036715	17360853	17372630	-	overlapStart	1469	1445	NearestLocation
chr3L	17371161	17374075	2915	*	c("gr1_sample_5GRH__MACS_peak_3125", "gr1_neUbxCOM__neUbxS_dm3_peak_1737")	221	FBgn0036716	17373126	17375828	-	overlapEnd	4667	949	Overlapping
chr3L	18005754	18011578	5825	*	c("gr1_sample_5GRH__MACS_peak_3175", "gr1_neUbxCOM__neUbxS_dm3_peak_1752", "gr1_sample_5GRH__MACS_peak_3176")	222	FBgn0000568	17944053	18057796	-	inside	52042	46218	Overlapping
chr3L	18005754	18011578	5825	*	c("gr1_sample_5GRH__MACS_peak_3175", "gr1_neUbxCOM__neUbxS_dm3_peak_1752", "gr1_sample_5GRH__MACS_peak_3176")	222	FBgn0086081	17996078	17996178	-	upstream	-9576	9576	NearestLocation
chr3L	18069324	18071105	1782	*	c("gr1_sample_5GRH__MACS_peak_3179", "gr1_neUbxCOM__neUbxS_dm3_peak_1754")	223	FBgn0085281	18063390	18066482	-	upstream	-2842	2842	NearestLocation
chr3L	18613966	18615965	2000	*	c("gr1_sample_5GRH__MACS_peak_3206", "gr1_neUbxCOM__neUbxS_dm3_peak_1761")	224	FBgn0013717	18611906	18615229	-	overlapStart	1263	736	NearestLocation
chr3L	18613966	18615965	2000	*	c("gr1_sample_5GRH__MACS_peak_3206", "gr1_neUbxCOM__neUbxS_dm3_peak_1761")	224	FBgn0259791	18615792	18617851	+	overlapStart	-1826	173	NearestLocation
chr3L	19512781	19514784	2004	*	c("gr1_neUbxCOM__neUbxS_dm3_peak_1780", "gr1_sample_5GRH__MACS_peak_3248")	225	FBgn0036879	19512749	19513519	+	overlapEnd	32	32	Overlapping
chr3L	19512781	19514784	2004	*	c("gr1_neUbxCOM__neUbxS_dm3_peak_1780", "gr1_sample_5GRH__MACS_peak_3248")	225	FBgn0036880	19514045	19520372	+	overlapStart	-1264	739	NearestLocation
chr3L	19700398	19706943	6546	*	c("gr1_sample_5GRH__MACS_peak_3262", "gr1_neUbxCOM__neUbxR_dm3_peak_1104", "gr1_neUbxCOM__neUbxS_dm3_peak_1783", "gr1_neUbxCOM__neUbxS_dm3_peak_1784")	226	FBgn0260653	19694077	19701115	-	overlapStart	717	717	NearestLocation
chr3L	19853893	19855908	2016	*	c("gr1_sample_5GRH__MACS_peak_3267", "gr1_neUbxCOM__neUbxR_dm3_peak_1112")	227	FBgn0020389	19838393	19854025	+	overlapEnd	15500	132	Overlapping
chr3L	19853893	19855908	2016	*	c("gr1_sample_5GRH__MACS_peak_3267", "gr1_neUbxCOM__neUbxR_dm3_peak_1112")	227	FBgn0262518	19860588	19864178	-	downstream	10285	4680	NearestLocation
chr3L	20238671	20240249	1579	*	c("gr1_sample_5GRH__MACS_peak_3279", "gr1_neUbxCOM__neUbxS_dm3_peak_1798")	228	FBgn0036960	20241182	20252358	+	upstream	-2511	933	NearestLocation
chr3L	21232033	21233820	1788	*	c("gr1_neUbxCOM__neUbxS_dm3_peak_1817", "gr1_sample_5GRH__MACS_peak_3331")	229	FBgn0004865	21219709	21259603	+	inside	12324	12324	NearestLocation
chr3L	21308975	21311830	2856	*	c("gr1_sample_5GRH__MACS_peak_3338", "gr1_neUbxCOM__neUbxR_dm3_peak_1123")	230	FBgn0003042	21299238	21311120	-	overlapStart	2145	710	NearestLocation
chr3L	21489345	21491924	2580	*	c("gr1_sample_5GRH__MACS_peak_3349", "gr1_neUbxCOM__neUbxS_dm3_peak_1823", "gr1_neUbxCOM__neUbxR_dm3_peak_1129")	231	FBgn0015239	21487119	21490594	-	overlapStart	1249	1249	NearestLocation
chr3L	21489345	21491924	2580	*	c("gr1_sample_5GRH__MACS_peak_3349", "gr1_neUbxCOM__neUbxS_dm3_peak_1823", "gr1_neUbxCOM__neUbxR_dm3_peak_1129")	231	FBgn0264554	21490637	21491603	+	includeFeature	-1292	321	NearestLocation
chr3L	21489345	21491924	2580	*	c("gr1_sample_5GRH__MACS_peak_3349", "gr1_neUbxCOM__neUbxS_dm3_peak_1823", "gr1_neUbxCOM__neUbxR_dm3_peak_1129")	231	FBgn0264561	21490649	21500638	-	overlapEnd	11293	1275	Overlapping
chr3L	21598134	21600646	2513	*	c("gr1_sample_5GRH__MACS_peak_3355", "gr1_neUbxCOM__neUbxS_dm3_peak_1826")	232	FBgn0037105	21606897	21610476	-	downstream	12342	6251	NearestLocation
chr3L	21598134	21600646	2513	*	c("gr1_sample_5GRH__MACS_peak_3355", "gr1_neUbxCOM__neUbxS_dm3_peak_1826")	232	FBgn0261953	21579928	21606449	+	inside	18206	5803	Overlapping
chr3L	21934897	21937023	2127	*	c("gr1_sample_5GRH__MACS_peak_3372", "gr1_neUbxCOM__neUbxS_dm3_peak_1832")	233	FBgn0037141	21931734	21934912	-	overlapStart	15	15	NearestLocation
chr3L	21934897	21937023	2127	*	c("gr1_sample_5GRH__MACS_peak_3372", "gr1_neUbxCOM__neUbxS_dm3_peak_1832")	233	FBgn0037142	21935321	21942966	+	overlapStart	-424	424	NearestLocation
chr3L	22122412	22124617	2206	*	c("gr1_sample_5GRH__MACS_peak_3376", "gr1_neUbxCOM__neUbxS_dm3_peak_1837")	234	FBgn0037153	22129190	22240802	+	upstream	-6778	4573	NearestLocation
chr3L	22255114	22257432	2319	*	c("gr1_neUbxCOM__neUbxS_dm3_peak_1841", "gr1_sample_5GRH__MACS_peak_3385")	235	FBgn0015075	22256469	22259117	+	overlapStart	-1355	963	NearestLocation
chr3L	22255114	22257432	2319	*	c("gr1_neUbxCOM__neUbxS_dm3_peak_1841", "gr1_sample_5GRH__MACS_peak_3385")	235	FBgn0028500	22250847	22255995	-	overlapStart	881	881	NearestLocation
chr3L	22258664	22261749	3086	*	c("gr1_neUbxCOM__neUbxS_dm3_peak_1842", "gr1_sample_5GRH__MACS_peak_3386", "gr1_sample_5GRH__MACS_peak_3387")	236	FBgn0004179	22260361	22266845	+	overlapStart	-1697	1388	NearestLocation
chr3L	22258664	22261749	3086	*	c("gr1_neUbxCOM__neUbxS_dm3_peak_1842", "gr1_sample_5GRH__MACS_peak_3386", "gr1_sample_5GRH__MACS_peak_3387")	236	FBgn0015075	22256469	22259117	+	overlapEnd	2195	453	Overlapping
chr3L	22258664	22261749	3086	*	c("gr1_neUbxCOM__neUbxS_dm3_peak_1842", "gr1_sample_5GRH__MACS_peak_3386", "gr1_sample_5GRH__MACS_peak_3387")	236	FBgn0037156	22258906	22259777	-	includeFeature	1113	242	NearestLocation
chr3L	22392214	22397819	5606	*	c("gr1_sample_5GRH__MACS_peak_3392", "gr1_neUbxCOM__neUbxR_dm3_peak_1135")	237	FBgn0004449	22286144	22400963	-	inside	8749	3144	NearestLocation
chr3L	22458236	22460772	2537	*	c("gr1_sample_5GRH__MACS_peak_3395", "gr1_neUbxCOM__neUbxS_dm3_peak_1849")	238	FBgn0037164	22459932	22461176	+	overlapStart	-1696	404	NearestLocation
chr3L	22734080	22736290	2211	*	c("gr1_sample_5GRH__MACS_peak_3401", "gr1_neUbxCOM__neUbxS_dm3_peak_1867")	239	FBgn0010830	22731702	22734488	-	overlapStart	408	408	NearestLocation
chr3L	22734080	22736290	2211	*	c("gr1_sample_5GRH__MACS_peak_3401", "gr1_neUbxCOM__neUbxS_dm3_peak_1867")	239	FBgn0037188	22734893	22741714	+	overlapStart	-813	813	NearestLocation
chr3L	22856225	22860776	4552	*	c("gr1_sample_5GRH__MACS_peak_3408", "gr1_neUbxCOM__neUbxR_dm3_peak_1148", "gr1_neUbxCOM__neUbxS_dm3_peak_1872")	240	FBgn0037199	22860588	22861343	-	overlapEnd	5118	188	Overlapping
chr3L	22856225	22860776	4552	*	c("gr1_sample_5GRH__MACS_peak_3408", "gr1_neUbxCOM__neUbxR_dm3_peak_1148", "gr1_neUbxCOM__neUbxS_dm3_peak_1872")	240	FBgn0053169	22856964	22857596	+	includeFeature	-739	739	NearestLocation
chr3L	22856225	22860776	4552	*	c("gr1_sample_5GRH__MACS_peak_3408", "gr1_neUbxCOM__neUbxR_dm3_peak_1148", "gr1_neUbxCOM__neUbxS_dm3_peak_1872")	240	FBgn0053170	22857700	22860635	+	includeFeature	-1475	141	NearestLocation
chr3L	22880724	22882973	2250	*	c("gr1_sample_5GRH__MACS_peak_3410", "gr1_neUbxCOM__neUbxS_dm3_peak_1873")	241	FBgn0037203	22874145	22886921	+	inside	6579	3948	NearestLocation
chr3L	22901862	22904860	2999	*	c("gr1_sample_5GRH__MACS_peak_3411", "gr1_neUbxCOM__neUbxS_dm3_peak_1875")	242	FBgn0037206	22903591	22916632	+	overlapStart	-1729	1269	NearestLocation
chr3L	22937636	22939446	1811	*	c("gr1_sample_5GRH__MACS_peak_3412", "gr1_neUbxCOM__neUbxS_dm3_peak_1876")	243	FBgn0037207	22938759	22945348	+	overlapStart	-1123	687	NearestLocation
chr3R	171673	173358	1686	*	c("gr1_sample_5GRH__MACS_peak_3435", "gr1_neUbxCOM__neUbxS_dm3_peak_2150")	244	FBgn0261434	170737	172364	-	overlapStart	691	691	NearestLocation
chr3R	203792	205783	1992	*	c("gr1_sample_5GRH__MACS_peak_3437", "gr1_neUbxCOM__neUbxS_dm3_peak_2152")	245	FBgn0037239	204386	206932	+	overlapStart	-594	594	NearestLocation
chr3R	484891	486796	1906	*	c("gr1_sample_5GRH__MACS_peak_3452", "gr1_neUbxCOM__neUbxS_dm3_peak_2154")	246	FBgn0263346	485305	537915	+	overlapStart	-414	414	NearestLocation
chr3R	627148	634333	7186	*	c("gr1_sample_5GRH__MACS_peak_3460", "gr1_neUbxCOM__neUbxS_dm3_peak_2161", "gr1_neUbxCOM__neUbxR_dm3_peak_1444", "gr1_neUbxCOM__neUbxS_dm3_peak_2162")	247	FBgn0026417	634058	637783	-	overlapEnd	10635	275	NearestLocation
chr3R	627148	634333	7186	*	c("gr1_sample_5GRH__MACS_peak_3460", "gr1_neUbxCOM__neUbxS_dm3_peak_2161", "gr1_neUbxCOM__neUbxR_dm3_peak_1444", "gr1_neUbxCOM__neUbxS_dm3_peak_2162")	247	FBgn0260794	612767	637788	-	inside	10640	3455	Overlapping
chr3R	646014	647787	1774	*	c("gr1_sample_5GRH__MACS_peak_3463", "gr1_neUbxCOM__neUbxS_dm3_peak_2163")	248	FBgn0037282	644020	647150	-	overlapStart	1136	637	NearestLocation
chr3R	676219	679682	3464	*	c("gr1_neUbxCOM__neUbxS_dm3_peak_2164", "gr1_sample_5GRH__MACS_peak_3467", "gr1_neUbxCOM__neUbxS_dm3_peak_2165")	249	FBgn0003002	678535	695709	+	overlapStart	-2316	1147	NearestLocation
chr3R	802604	807593	4990	*	c("gr1_sample_5GRH__MACS_peak_3477", "gr1_neUbxCOM__neUbxS_dm3_peak_2170", "gr1_neUbxCOM__neUbxS_dm3_peak_2171")	250	FBgn0263455	807987	809626	+	upstream	-5383	394	NearestLocation
chr3R	846323	854946	8624	*	c("gr1_sample_5GRH__MACS_peak_3483", "gr1_neUbxCOM__neUbxS_dm3_peak_2172", "gr1_sample_5GRH__MACS_peak_3484", "gr1_neUbxCOM__neUbxR_dm3_peak_1448", "gr1_neUbxCOM__neUbxS_dm3_peak_2173", "gr1_sample_5GRH__MACS_peak_3485")	251	FBgn0037292	812222	836753	-	upstream	-9570	9570	NearestLocation
chr3R	866843	869845	3003	*	c("gr1_sample_5GRH__MACS_peak_3487", "gr1_neUbxCOM__neUbxS_dm3_peak_2174")	252	FBgn0263626	870927	871670	-	downstream	4827	1082	NearestLocation
chr3R	897772	907278	9507	*	c("gr1_neUbxCOM__neUbxS_dm3_peak_2178", "gr1_neUbxCOM__neUbxR_dm3_peak_1453", "gr1_sample_5GRH__MACS_peak_3491", "gr1_sample_5GRH__MACS_peak_3492")	253	FBgn0010313	904244	912749	-	overlapEnd	14977	3034	NearestLocation
chr3R	911079	917767	6689	*	c("gr1_sample_5GRH__MACS_peak_3493", "gr1_neUbxCOM__neUbxS_dm3_peak_2179")	254	FBgn0010313	904244	912749	-	overlapStart	1670	1670	NearestLocation
chr3R	975819	977046	1228	*	c("gr1_sample_5GRH__MACS_peak_3502", "gr1_neUbxCOM__neUbxS_dm3_peak_2181")	255	FBgn0037295	976630	995849	+	overlapStart	-811	416	NearestLocation
chr3R	1056368	1058732	2365	*	c("gr1_sample_5GRH__MACS_peak_3507", "gr1_neUbxCOM__neUbxS_dm3_peak_2183")	256	FBgn0037301	1058268	1062011	+	overlapStart	-1900	464	NearestLocation
chr3R	1056368	1058732	2365	*	c("gr1_sample_5GRH__MACS_peak_3507", "gr1_neUbxCOM__neUbxS_dm3_peak_2183")	256	FBgn0040208	1053011	1057940	-	overlapStart	1572	792	NearestLocation
chr3R	1071865	1073592	1728	*	c("gr1_neUbxCOM__neUbxS_dm3_peak_2185", "gr1_sample_5GRH__MACS_peak_3508")	257	FBgn0260462	1063373	1077468	-	inside	5603	3876	NearestLocation
chr3R	1108363	1112296	3934	*	c("gr1_sample_5GRH__MACS_peak_3512", "gr1_neUbxCOM__neUbxS_dm3_peak_2187")	258	FBgn0013576	1095838	1176165	-	inside	67802	12525	Overlapping
chr3R	1108363	1112296	3934	*	c("gr1_sample_5GRH__MACS_peak_3512", "gr1_neUbxCOM__neUbxS_dm3_peak_2187")	258	FBgn0051538	1101400	1103557	-	upstream	-4806	4806	NearestLocation
chr3R	2487740	2491545	3806	*	c("gr1_sample_5GRH__MACS_peak_3581", "gr1_sample_5GRH__MACS_peak_3582", "gr1_neUbxCOM__neUbxS_dm3_peak_2215")	259	FBgn0002522	2487149	2504312	-	inside	16572	591	Overlapping
chr3R	2487740	2491545	3806	*	c("gr1_sample_5GRH__MACS_peak_3581", "gr1_sample_5GRH__MACS_peak_3582", "gr1_neUbxCOM__neUbxS_dm3_peak_2215")	259	FBgn0024912	2485130	2485822	-	upstream	-1918	1918	NearestLocation
chr3R	2616251	2619580	3330	*	c("gr1_sample_5GRH__MACS_peak_3595", "gr1_neUbxCOM__neUbxS_dm3_peak_2220")	260	FBgn0000439	2617558	2628153	+	overlapStart	-1307	1307	NearestLocation
chr3R	2638010	2646355	8346	*	c("gr1_sample_5GRH__MACS_peak_3596", "gr1_neUbxCOM__neUbxR_dm3_peak_1469", "gr1_neUbxCOM__neUbxS_dm3_peak_2222")	261	FBgn0026162	2645616	2645688	+	includeFeature	-7606	667	NearestLocation
chr3R	2638010	2646355	8346	*	c("gr1_sample_5GRH__MACS_peak_3596", "gr1_neUbxCOM__neUbxR_dm3_peak_1469", "gr1_neUbxCOM__neUbxS_dm3_peak_2222")	261	FBgn0051485	2644988	2645060	-	includeFeature	7050	1295	NearestLocation
chr3R	2638010	2646355	8346	*	c("gr1_sample_5GRH__MACS_peak_3596", "gr1_neUbxCOM__neUbxR_dm3_peak_1469", "gr1_neUbxCOM__neUbxS_dm3_peak_2222")	261	FBgn0261503	2636002	2638311	-	overlapStart	301	301	NearestLocation
chr3R	2638010	2646355	8346	*	c("gr1_sample_5GRH__MACS_peak_3596", "gr1_neUbxCOM__neUbxR_dm3_peak_1469", "gr1_neUbxCOM__neUbxS_dm3_peak_2222")	261	FBgn0261504	2645855	2646153	-	includeFeature	8143	202	NearestLocation
chr3R	2650649	2652139	1491	*	c("gr1_sample_5GRH__MACS_peak_3597", "gr1_neUbxCOM__neUbxS_dm3_peak_2224")	262	FBgn0003339	2648842	2675703	-	inside	25054	1807	Overlapping
chr3R	2650649	2652139	1491	*	c("gr1_sample_5GRH__MACS_peak_3597", "gr1_neUbxCOM__neUbxS_dm3_peak_2224")	262	FBgn0011904	2648685	2648757	-	upstream	-1892	1892	NearestLocation
chr3R	2760771	2764581	3811	*	c("gr1_sample_5GRH__MACS_peak_3610", "gr1_neUbxCOM__neUbxS_dm3_peak_2226")	263	FBgn0260642	2721975	2824950	-	inside	64179	38796	Overlapping
chr3R	2760771	2764581	3811	*	c("gr1_sample_5GRH__MACS_peak_3610", "gr1_neUbxCOM__neUbxS_dm3_peak_2226")	263	FBgn0262897	2729164	2730404	-	upstream	-30367	30367	NearestLocation
chr3R	2824543	2827376	2834	*	c("gr1_sample_5GRH__MACS_peak_3619", "gr1_neUbxCOM__neUbxS_dm3_peak_2227")	264	FBgn0260642	2721975	2824950	-	overlapStart	407	407	NearestLocation
chr3R	2911200	2917282	6083	*	c("gr1_sample_5GRH__MACS_peak_3625", "gr1_neUbxCOM__neUbxS_dm3_peak_2230", "gr1_sample_5GRH__MACS_peak_3626")	265	FBgn0003884	2912321	2914561	+	includeFeature	-1121	1121	NearestLocation
chr3R	2911200	2917282	6083	*	c("gr1_sample_5GRH__MACS_peak_3625", "gr1_neUbxCOM__neUbxS_dm3_peak_2230", "gr1_sample_5GRH__MACS_peak_3626")	265	FBgn0037470	2908947	2911805	-	overlapStart	605	605	NearestLocation
chr3R	2928049	2938000	9952	*	c("gr1_sample_5GRH__MACS_peak_3627", "gr1_sample_5GRH__MACS_peak_3628", "gr1_neUbxCOM__neUbxS_dm3_peak_2231")	266	FBgn0014863	2939244	2943453	-	downstream	15404	1244	NearestLocation
chr3R	2928049	2938000	9952	*	c("gr1_sample_5GRH__MACS_peak_3627", "gr1_sample_5GRH__MACS_peak_3628", "gr1_neUbxCOM__neUbxS_dm3_peak_2231")	266	FBgn0261238	2920318	2949907	-	inside	21858	7731	Overlapping
chr3R	2964820	2966200	1381	*	c("gr1_sample_5GRH__MACS_peak_3630", "gr1_neUbxCOM__neUbxR_dm3_peak_1471")	267	FBgn0037475	2961930	2967694	+	inside	2890	1494	NearestLocation
chr3R	3000457	3002256	1800	*	c("gr1_neUbxCOM__neUbxS_dm3_peak_2232", "gr1_sample_5GRH__MACS_peak_3638")	268	FBgn0002306	2988551	3009424	+	inside	11906	7168	Overlapping
chr3R	3000457	3002256	1800	*	c("gr1_neUbxCOM__neUbxS_dm3_peak_2232", "gr1_sample_5GRH__MACS_peak_3638")	268	FBgn0037482	3009823	3012375	-	downstream	11918	7567	NearestLocation
chr3R	3927642	3933272	5631	*	c("gr1_neUbxCOM__neUbxR_dm3_peak_1483", "gr1_neUbxCOM__neUbxS_dm3_peak_2257", "gr1_sample_5GRH__MACS_peak_3658")	269	FBgn0037548	3919846	3930805	+	overlapEnd	7796	2467	Overlapping
chr3R	3927642	3933272	5631	*	c("gr1_neUbxCOM__neUbxR_dm3_peak_1483", "gr1_neUbxCOM__neUbxS_dm3_peak_2257", "gr1_sample_5GRH__MACS_peak_3658")	269	FBgn0243512	3931057	3948023	+	overlapStart	-3415	2215	NearestLocation
chr3R	4133706	4135207	1502	*	c("gr1_sample_5GRH__MACS_peak_3677", "gr1_neUbxCOM__neUbxS_dm3_peak_2260")	270	FBgn0037569	4133195	4134344	-	overlapStart	638	511	NearestLocation
chr3R	4133706	4135207	1502	*	c("gr1_sample_5GRH__MACS_peak_3677", "gr1_neUbxCOM__neUbxS_dm3_peak_2260")	270	FBgn0037570	4134603	4136500	-	overlapEnd	2794	604	Overlapping
chr3R	4133706	4135207	1502	*	c("gr1_sample_5GRH__MACS_peak_3677", "gr1_neUbxCOM__neUbxS_dm3_peak_2260")	270	FBgn0263550	4134153	4134207	-	includeFeature	501	447	NearestLocation
chr3R	4770648	4776197	5550	*	c("gr1_sample_5GRH__MACS_peak_3710", "gr1_neUbxCOM__neUbxS_dm3_peak_2273")	271	FBgn0037644	4768676	4770737	-	overlapStart	89	89	NearestLocation
chr3R	4872491	4874615	2125	*	c("gr1_neUbxCOM__neUbxS_dm3_peak_2274", "gr1_sample_5GRH__MACS_peak_3722")	272	FBgn0010222	4868226	4876271	-	inside	3780	1656	Overlapping
chr3R	4872491	4874615	2125	*	c("gr1_neUbxCOM__neUbxS_dm3_peak_2274", "gr1_sample_5GRH__MACS_peak_3722")	272	FBgn0014018	4869900	4873699	-	overlapStart	1208	916	NearestLocation
chr3R	5071447	5078104	6658	*	c("gr1_sample_5GRH__MACS_peak_3735", "gr1_neUbxCOM__neUbxS_dm3_peak_2276", "gr1_sample_5GRH__MACS_peak_3736")	273	FBgn0037664	5072371	5077153	+	includeFeature	-924	924	NearestLocation
chr3R	5071447	5078104	6658	*	c("gr1_sample_5GRH__MACS_peak_3735", "gr1_neUbxCOM__neUbxS_dm3_peak_2276", "gr1_sample_5GRH__MACS_peak_3736")	273	FBgn0037665	5077565	5078845	+	overlapStart	-6118	539	NearestLocation
chr3R	5071447	5078104	6658	*	c("gr1_sample_5GRH__MACS_peak_3735", "gr1_neUbxCOM__neUbxS_dm3_peak_2276", "gr1_sample_5GRH__MACS_peak_3736")	273	FBgn0260935	5066479	5071591	-	overlapStart	144	144	NearestLocation
chr3R	5323141	5325792	2652	*	c("gr1_neUbxCOM__neUbxS_dm3_peak_2282", "gr1_sample_5GRH__MACS_peak_3749")	274	FBgn0014380	5322823	5328299	-	inside	5158	318	NearestLocation
chr3R	5526819	5531501	4683	*	c("gr1_sample_5GRH__MACS_peak_3765", "gr1_sample_5GRH__MACS_peak_3766", "gr1_neUbxCOM__neUbxS_dm3_peak_2288")	275	FBgn0051352	5520444	5531165	-	overlapStart	4346	336	NearestLocation
chr3R	5570869	5574351	3483	*	c("gr1_neUbxCOM__neUbxS_dm3_peak_2290", "gr1_sample_5GRH__MACS_peak_3767")	276	FBgn0005777	5573597	5576822	+	overlapStart	-2728	754	NearestLocation
chr3R	5570869	5574351	3483	*	c("gr1_neUbxCOM__neUbxS_dm3_peak_2290", "gr1_sample_5GRH__MACS_peak_3767")	276	FBgn0037739	5571889	5573254	-	includeFeature	2385	1020	NearestLocation
chr3R	5570869	5574351	3483	*	c("gr1_neUbxCOM__neUbxS_dm3_peak_2290", "gr1_sample_5GRH__MACS_peak_3767")	276	FBgn0085438	5568599	5572089	-	overlapStart	1220	1220	NearestLocation
chr3R	5603395	5607014	3620	*	c("gr1_sample_5GRH__MACS_peak_3768", "gr1_neUbxCOM__neUbxS_dm3_peak_2291")	277	FBgn0037751	5600843	5603665	+	overlapEnd	2552	270	Overlapping
chr3R	5603395	5607014	3620	*	c("gr1_sample_5GRH__MACS_peak_3768", "gr1_neUbxCOM__neUbxS_dm3_peak_2291")	277	FBgn0037753	5605786	5608779	+	overlapStart	-2391	1228	NearestLocation
chr3R	5603395	5607014	3620	*	c("gr1_sample_5GRH__MACS_peak_3768", "gr1_neUbxCOM__neUbxS_dm3_peak_2291")	277	FBgn0051514	5605241	5608415	-	overlapEnd	5020	1401	Overlapping
chr3R	5603395	5607014	3620	*	c("gr1_sample_5GRH__MACS_peak_3768", "gr1_neUbxCOM__neUbxS_dm3_peak_2291")	277	FBgn0086663	5604120	5604259	+	includeFeature	-725	725	NearestLocation
chr3R	5603395	5607014	3620	*	c("gr1_sample_5GRH__MACS_peak_3768", "gr1_neUbxCOM__neUbxS_dm3_peak_2291")	277	FBgn0261599	5603767	5604800	+	includeFeature	-372	372	NearestLocation
chr3R	5752627	5755291	2665	*	c("gr1_neUbxCOM__neUbxS_dm3_peak_2296", "gr1_sample_5GRH__MACS_peak_3776")	278	FBgn0263097	5700403	5821086	+	inside	52224	52224	NearestLocation
chr3R	6178983	6184967	5985	*	c("gr1_sample_5GRH__MACS_peak_3796", "gr1_neUbxCOM__neUbxS_dm3_peak_2304")	279	FBgn0015396	6175906	6187343	+	inside	3077	2376	NearestLocation
chr3R	6376254	6377988	1735	*	c("gr1_sample_5GRH__MACS_peak_3805", "gr1_neUbxCOM__neUbxS_dm3_peak_2308")	280	FBgn0001235	6335569	6464386	-	inside	88132	40685	Overlapping
chr3R	6376254	6377988	1735	*	c("gr1_sample_5GRH__MACS_peak_3805", "gr1_neUbxCOM__neUbxS_dm3_peak_2308")	280	FBgn0263547	6338727	6338855	-	upstream	-37399	37399	NearestLocation
chr3R	6439202	6441532	2331	*	c("gr1_sample_5GRH__MACS_peak_3813", "gr1_neUbxCOM__neUbxR_dm3_peak_1507")	281	FBgn0001235	6335569	6464386	-	inside	25184	22854	NearestLocation
chr3R	7382479	7384581	2103	*	c("gr1_sample_5GRH__MACS_peak_3848", "gr1_neUbxCOM__neUbxS_dm3_peak_2329")	282	FBgn0037911	7383451	7385599	+	overlapStart	-972	972	NearestLocation
chr3R	7598399	7607417	9019	*	c("gr1_sample_5GRH__MACS_peak_3860", "gr1_neUbxCOM__neUbxS_dm3_peak_2337")	283	FBgn0037949	7606853	7612736	-	overlapEnd	14337	564	Overlapping
chr3R	7598399	7607417	9019	*	c("gr1_sample_5GRH__MACS_peak_3860", "gr1_neUbxCOM__neUbxS_dm3_peak_2337")	283	FBgn0086910	7590760	7604886	-	overlapStart	6487	2531	NearestLocation
chr3R	7780546	7783182	2637	*	c("gr1_neUbxCOM__neUbxS_dm3_peak_2341", "gr1_neUbxCOM__neUbxR_dm3_peak_1517", "gr1_sample_5GRH__MACS_peak_3870")	284	FBgn0013275	7779885	7782266	-	overlapStart	1720	661	NearestLocation
chr3R	8104226	8107520	3295	*	c("gr1_sample_5GRH__MACS_peak_3878", "gr1_sample_5GRH__MACS_peak_3879", "gr1_neUbxCOM__neUbxS_dm3_peak_2348")	285	FBgn0003651	8084471	8128507	+	inside	19755	19755	Overlapping
chr3R	8104226	8107520	3295	*	c("gr1_sample_5GRH__MACS_peak_3878", "gr1_sample_5GRH__MACS_peak_3879", "gr1_neUbxCOM__neUbxS_dm3_peak_2348")	285	FBgn0259975	8098848	8099243	+	downstream	5378	4983	NearestLocation
chr3R	8291372	8293986	2615	*	c("gr1_neUbxCOM__neUbxR_dm3_peak_1521", "gr1_neUbxCOM__neUbxS_dm3_peak_2350", "gr1_sample_5GRH__MACS_peak_3890")	286	FBgn0013277	8291026	8293500	-	overlapStart	2128	346	NearestLocation
chr3R	9206273	9209252	2980	*	c("gr1_sample_5GRH__MACS_peak_3918", "gr1_neUbxCOM__neUbxS_dm3_peak_2382")	287	FBgn0038144	9205862	9207065	+	overlapEnd	411	411	Overlapping
chr3R	9206273	9209252	2980	*	c("gr1_sample_5GRH__MACS_peak_3918", "gr1_neUbxCOM__neUbxS_dm3_peak_2382")	287	FBgn0038145	9207799	9211013	+	overlapStart	-1526	1453	NearestLocation
chr3R	9206273	9209252	2980	*	c("gr1_sample_5GRH__MACS_peak_3918", "gr1_neUbxCOM__neUbxS_dm3_peak_2382")	287	FBgn0044511	9207051	9207514	-	includeFeature	1241	778	NearestLocation
chr3R	9613133	9616990	3858	*	c("gr1_sample_5GRH__MACS_peak_3933", "gr1_neUbxCOM__neUbxS_dm3_peak_2386")	288	FBgn0000454	9608012	9611401	+	downstream	5121	1732	NearestLocation
chr3R	9842889	9844488	1600	*	c("gr1_sample_5GRH__MACS_peak_3963", "gr1_neUbxCOM__neUbxS_dm3_peak_2389")	289	FBgn0038194	9854952	9857206	+	upstream	-12063	10464	NearestLocation
chr3R	9842889	9844488	1600	*	c("gr1_sample_5GRH__MACS_peak_3963", "gr1_neUbxCOM__neUbxS_dm3_peak_2389")	289	FBgn0264493	9793674	9857777	-	inside	14888	13289	Overlapping
chr3R	10455531	10457486	1956	*	c("gr1_sample_5GRH__MACS_peak_3994", "gr1_neUbxCOM__neUbxS_dm3_peak_2401")	290	FBgn0038247	10460475	10467334	+	upstream	-4944	2989	NearestLocation
chr3R	10455531	10457486	1956	*	c("gr1_sample_5GRH__MACS_peak_3994", "gr1_neUbxCOM__neUbxS_dm3_peak_2401")	290	FBgn0038248	10452398	10468285	-	inside	12754	3133	Overlapping
chr3R	11068268	11071271	3004	*	c("gr1_sample_5GRH__MACS_peak_4018", "gr1_neUbxCOM__neUbxS_dm3_peak_2411")	291	FBgn0001219	11068370	11072336	+	overlapStart	-102	102	NearestLocation
chr3R	11115571	11119967	4397	*	c("gr1_sample_5GRH__MACS_peak_4022", "gr1_neUbxCOM__neUbxS_dm3_peak_2413")	292	FBgn0003721	11107093	11134501	+	inside	8478	8478	NearestLocation
chr3R	11243221	11246906	3686	*	c("gr1_sample_5GRH__MACS_peak_4029", "gr1_neUbxCOM__neUbxS_dm3_peak_2414")	293	FBgn0038339	11246826	11259906	-	overlapEnd	16685	80	Overlapping
chr3R	11243221	11246906	3686	*	c("gr1_sample_5GRH__MACS_peak_4029", "gr1_neUbxCOM__neUbxS_dm3_peak_2414")	293	FBgn0262397	11243466	11243567	-	includeFeature	346	245	NearestLocation
chr3R	11243221	11246906	3686	*	c("gr1_sample_5GRH__MACS_peak_4029", "gr1_neUbxCOM__neUbxS_dm3_peak_2414")	293	FBgn0262429	11243264	11243338	-	includeFeature	117	43	NearestLocation
chr3R	11407933	11411406	3474	*	c("gr1_sample_5GRH__MACS_peak_4044", "gr1_sample_5GRH__MACS_peak_4045", "gr1_neUbxCOM__neUbxS_dm3_peak_2419")	294	FBgn0038350	11374350	11378494	-	upstream	-29439	29439	NearestLocation
chr3R	11498649	11500236	1588	*	c("gr1_sample_5GRH__MACS_peak_4054", "gr1_neUbxCOM__neUbxS_dm3_peak_2426")	295	FBgn0053207	11491905	11516235	+	inside	6744	6744	Overlapping
chr3R	11498649	11500236	1588	*	c("gr1_sample_5GRH__MACS_peak_4054", "gr1_neUbxCOM__neUbxS_dm3_peak_2426")	295	FBgn0264431	11493700	11494398	+	downstream	4949	4251	NearestLocation
chr3R	11845887	11853394	7508	*	c("gr1_sample_5GRH__MACS_peak_4071", "gr1_sample_5GRH__MACS_peak_4072", "gr1_neUbxCOM__neUbxS_dm3_peak_2431", "gr1_sample_5GRH__MACS_peak_4073")	296	FBgn0003117	11851819	11866639	+	overlapStart	-5932	1575	NearestLocation
chr3R	11907339	11910181	2843	*	c("gr1_sample_5GRH__MACS_peak_4079", "gr1_neUbxCOM__neUbxS_dm3_peak_2433")	297	FBgn0026059	11894245	11924483	-	inside	17144	13094	Overlapping
chr3R	11907339	11910181	2843	*	c("gr1_sample_5GRH__MACS_peak_4079", "gr1_neUbxCOM__neUbxS_dm3_peak_2433")	297	FBgn0052855	11904702	11906720	-	upstream	-619	619	NearestLocation
chr3R	12032097	12035890	3794	*	c("gr1_neUbxCOM__neUbxS_dm3_peak_2435", "gr1_sample_5GRH__MACS_peak_4086")	298	FBgn0010438	12029912	12030973	-	upstream	-1124	1124	NearestLocation
chr3R	12070501	12081790	11290	*	c("gr1_sample_5GRH__MACS_peak_4091", "gr1_sample_5GRH__MACS_peak_4092", "gr1_neUbxCOM__neUbxS_dm3_peak_2436", "gr1_neUbxCOM__neUbxS_dm3_peak_2437")	299	FBgn0040071	12051371	12086024	+	inside	19130	4234	Overlapping
chr3R	12070501	12081790	11290	*	c("gr1_sample_5GRH__MACS_peak_4091", "gr1_sample_5GRH__MACS_peak_4092", "gr1_neUbxCOM__neUbxS_dm3_peak_2436", "gr1_neUbxCOM__neUbxS_dm3_peak_2437")	299	FBgn0040237	12087077	12089837	-	downstream	19336	5287	NearestLocation
chr3R	12234927	12236769	1843	*	c("gr1_sample_5GRH__MACS_peak_4105", "gr1_neUbxCOM__neUbxS_dm3_peak_2441")	300	FBgn0003513	12200148	12229412	-	upstream	-5515	5515	NearestLocation
chr3R	12370691	12372490	1800	*	c("gr1_sample_5GRH__MACS_peak_4115", "gr1_neUbxCOM__neUbxS_dm3_peak_2443")	301	FBgn0038445	12397237	12398880	+	upstream	-26546	24747	NearestLocation
chr3R	12370691	12372490	1800	*	c("gr1_sample_5GRH__MACS_peak_4115", "gr1_neUbxCOM__neUbxS_dm3_peak_2443")	301	FBgn0259244	12328523	12397082	+	inside	42168	24592	Overlapping
chr3R	12455592	12457820	2229	*	c("gr1_sample_5GRH__MACS_peak_4120", "gr1_neUbxCOM__neUbxS_dm3_peak_2446")	302	FBgn0262742	12450960	12465493	+	inside	4632	4632	NearestLocation
chr3R	12488639	12492917	4279	*	c("gr1_sample_5GRH__MACS_peak_4122", "gr1_neUbxCOM__neUbxS_dm3_peak_2448", "gr1_sample_5GRH__MACS_peak_4123")	303	FBgn0003944	12482345	12560348	-	inside	71709	6294	Overlapping
chr3R	12488639	12492917	4279	*	c("gr1_sample_5GRH__MACS_peak_4122", "gr1_neUbxCOM__neUbxS_dm3_peak_2448", "gr1_sample_5GRH__MACS_peak_4123")	303	FBgn0051217	12478168	12481489	-	upstream	-7150	7150	NearestLocation
chr3R	12502860	12505459	2600	*	c("gr1_sample_5GRH__MACS_peak_4124", "gr1_neUbxCOM__neUbxS_dm3_peak_2449")	304	FBgn0003944	12482345	12560348	-	inside	57488	20515	Overlapping
chr3R	12502860	12505459	2600	*	c("gr1_sample_5GRH__MACS_peak_4124", "gr1_neUbxCOM__neUbxS_dm3_peak_2449")	304	FBgn0051217	12478168	12481489	-	upstream	-21371	21371	NearestLocation
chr3R	12558646	12560870	2225	*	c("gr1_neUbxCOM__neUbxS_dm3_peak_2454", "gr1_sample_5GRH__MACS_peak_4130")	305	FBgn0003944	12482345	12560348	-	overlapStart	1702	522	NearestLocation
chr3R	12573166	12576509	3344	*	c("gr1_sample_5GRH__MACS_peak_4132", "gr1_neUbxCOM__neUbxS_dm3_peak_2455")	306	FBgn0020556	12567847	12598911	-	inside	25745	5319	Overlapping
chr3R	12573166	12576509	3344	*	c("gr1_sample_5GRH__MACS_peak_4132", "gr1_neUbxCOM__neUbxS_dm3_peak_2455")	306	FBgn0063261	12576454	12577111	-	overlapEnd	3945	55	NearestLocation
chr3R	12819504	12822988	3485	*	c("gr1_neUbxCOM__neUbxS_dm3_peak_2459", "gr1_neUbxCOM__neUbxR_dm3_peak_1560", "gr1_sample_5GRH__MACS_peak_4169")	307	FBgn0038462	12820258	12821810	-	includeFeature	2306	754	NearestLocation
chr3R	12819504	12822988	3485	*	c("gr1_neUbxCOM__neUbxS_dm3_peak_2459", "gr1_neUbxCOM__neUbxR_dm3_peak_1560", "gr1_sample_5GRH__MACS_peak_4169")	307	FBgn0038463	12822174	12825172	+	overlapStart	-2670	814	NearestLocation
chr3R	12819504	12822988	3485	*	c("gr1_neUbxCOM__neUbxS_dm3_peak_2459", "gr1_neUbxCOM__neUbxR_dm3_peak_1560", "gr1_sample_5GRH__MACS_peak_4169")	307	FBgn0051274	12818756	12820369	+	overlapEnd	748	748	Overlapping
chr3R	12876696	12884043	7348	*	c("gr1_sample_5GRH__MACS_peak_4171", "gr1_neUbxCOM__neUbxS_dm3_peak_2462")	308	FBgn0020493	12879729	12896135	+	overlapStart	-3033	3033	NearestLocation
chr3R	13529258	13534510	5253	*	c("gr1_sample_5GRH__MACS_peak_4196", "gr1_neUbxCOM__neUbxS_dm3_peak_2470")	309	FBgn0261885	13513540	13544059	-	inside	14801	9549	NearestLocation
chr3R	13633800	13635716	1917	*	c("gr1_neUbxCOM__neUbxR_dm3_peak_1571", "gr1_sample_5GRH__MACS_peak_4200")	310	FBgn0038551	13633129	13634944	-	overlapStart	1144	671	NearestLocation
chr3R	13633800	13635716	1917	*	c("gr1_neUbxCOM__neUbxR_dm3_peak_1571", "gr1_sample_5GRH__MACS_peak_4200")	310	FBgn0038552	13635123	13636848	-	overlapEnd	3048	593	Overlapping
chr3R	13887479	13890062	2584	*	c("gr1_neUbxCOM__neUbxR_dm3_peak_1574", "gr1_neUbxCOM__neUbxS_dm3_peak_2478", "gr1_sample_5GRH__MACS_peak_4210")	311	FBgn0010389	13870936	13878706	-	upstream	-8773	8773	NearestLocation
chr3R	13900157	13902441	2285	*	c("gr1_sample_5GRH__MACS_peak_4211", "gr1_neUbxCOM__neUbxS_dm3_peak_2479")	312	FBgn0038566	13906843	13908189	+	upstream	-6686	4402	NearestLocation
chr3R	14067298	14071086	3789	*	c("gr1_neUbxCOM__neUbxS_dm3_peak_2480", "gr1_sample_5GRH__MACS_peak_4219")	313	FBgn0020238	14068253	14075030	+	overlapStart	-955	955	NearestLocation
chr3R	14067298	14071086	3789	*	c("gr1_neUbxCOM__neUbxS_dm3_peak_2480", "gr1_sample_5GRH__MACS_peak_4219")	313	FBgn0038588	14065142	14067906	-	overlapStart	608	608	NearestLocation
chr3R	14198705	14200554	1850	*	c("gr1_neUbxCOM__neUbxR_dm3_peak_1575", "gr1_sample_5GRH__MACS_peak_4224")	314	FBgn0004618	14193649	14198460	-	upstream	-245	245	NearestLocation
chr3R	14737197	14745340	8144	*	c("gr1_neUbxCOM__neUbxS_dm3_peak_2489", "gr1_sample_5GRH__MACS_peak_4238")	315	FBgn0038660	14736773	14738641	-	overlapStart	1444	424	NearestLocation
chr3R	14737197	14745340	8144	*	c("gr1_neUbxCOM__neUbxS_dm3_peak_2489", "gr1_sample_5GRH__MACS_peak_4238")	315	FBgn0261113	14740690	14752571	+	overlapStart	-3493	3493	NearestLocation
chr3R	14821902	14824607	2706	*	c("gr1_sample_5GRH__MACS_peak_4245", "gr1_neUbxCOM__neUbxS_dm3_peak_2491")	316	FBgn0026239	14809747	14848160	+	inside	12155	12155	NearestLocation
chr3R	15154076	15158123	4048	*	c("gr1_sample_5GRH__MACS_peak_4267", "gr1_neUbxCOM__neUbxS_dm3_peak_2498", "gr1_sample_5GRH__MACS_peak_4268")	317	FBgn0262903	15155458	15156558	+	includeFeature	-1382	1382	NearestLocation
chr3R	15410103	15411774	1672	*	c("gr1_sample_5GRH__MACS_peak_4280", "gr1_neUbxCOM__neUbxS_dm3_peak_2499")	318	FBgn0065080	15411918	15411985	+	upstream	-1815	144	NearestLocation
chr3R	15410103	15411774	1672	*	c("gr1_sample_5GRH__MACS_peak_4280", "gr1_neUbxCOM__neUbxS_dm3_peak_2499")	318	FBgn0260003	15286810	15421117	+	inside	123293	9343	Overlapping
chr3R	15450741	15455088	4348	*	c("gr1_sample_5GRH__MACS_peak_4282", "gr1_neUbxCOM__neUbxS_dm3_peak_2501")	319	FBgn0038720	15441746	15458440	-	inside	7699	3352	NearestLocation
chr3R	15685538	15687747	2210	*	c("gr1_neUbxCOM__neUbxS_dm3_peak_2511", "gr1_sample_5GRH__MACS_peak_4291")	320	FBgn0038737	15687339	15688322	+	overlapStart	-1801	408	NearestLocation
chr3R	15685538	15687747	2210	*	c("gr1_neUbxCOM__neUbxS_dm3_peak_2511", "gr1_sample_5GRH__MACS_peak_4291")	320	FBgn0261984	15680162	15687013	-	overlapStart	1475	734	NearestLocation
chr3R	15759234	15762229	2996	*	c("gr1_neUbxCOM__neUbxS_dm3_peak_2513", "gr1_sample_5GRH__MACS_peak_4296")	321	FBgn0021776	15757521	15760842	-	overlapStart	1608	1387	NearestLocation
chr3R	15759234	15762229	2996	*	c("gr1_neUbxCOM__neUbxS_dm3_peak_2513", "gr1_sample_5GRH__MACS_peak_4296")	321	FBgn0038755	15755436	15834244	-	inside	75010	3798	Overlapping
chr3R	17028821	17031224	2404	*	c("gr1_sample_5GRH__MACS_peak_4347", "gr1_neUbxCOM__neUbxS_dm3_peak_2530")	322	FBgn0038868	17040801	17041948	+	upstream	-11980	9577	NearestLocation
chr3R	17028821	17031224	2404	*	c("gr1_sample_5GRH__MACS_peak_4347", "gr1_neUbxCOM__neUbxS_dm3_peak_2530")	322	FBgn0264357	16966461	17039991	+	inside	62360	8767	Overlapping
chr3R	17435457	17440126	4670	*	c("gr1_neUbxCOM__neUbxR_dm3_peak_1598", "gr1_sample_5GRH__MACS_peak_4383")	323	FBgn0013984	17398221	17445043	-	inside	9586	4917	NearestLocation
chr3R	17462319	17472504	10186	*	c("gr1_sample_5GRH__MACS_peak_4389", "gr1_neUbxCOM__neUbxS_dm3_peak_2537")	324	FBgn0011766	17446026	17486127	-	inside	23808	13623	NearestLocation
chr3R	17655877	17658803	2927	*	c("gr1_sample_5GRH__MACS_peak_4400", "gr1_neUbxCOM__neUbxS_dm3_peak_2539")	325	FBgn0041229	17658225	17659735	+	overlapStart	-2348	578	NearestLocation
chr3R	17867048	17871792	4745	*	c("gr1_sample_5GRH__MACS_peak_4415", "gr1_neUbxCOM__neUbxS_dm3_peak_2543")	326	FBgn0264491	17867914	17905043	+	overlapStart	-866	866	NearestLocation
chr3R	18200159	18203260	3102	*	c("gr1_sample_5GRH__MACS_peak_4428", "gr1_neUbxCOM__neUbxS_dm3_peak_2546")	327	FBgn0038952	18198557	18201301	+	overlapEnd	1602	1142	Overlapping
chr3R	18200159	18203260	3102	*	c("gr1_sample_5GRH__MACS_peak_4428", "gr1_neUbxCOM__neUbxS_dm3_peak_2546")	327	FBgn0038953	18201667	18205681	+	overlapStart	-1508	1508	NearestLocation
chr3R	18366127	18368517	2391	*	c("gr1_neUbxCOM__neUbxS_dm3_peak_2551", "gr1_sample_5GRH__MACS_peak_4437")	328	FBgn0038983	18357896	18365639	-	upstream	-488	488	NearestLocation
chr3R	18955167	18959842	4676	*	c("gr1_sample_5GRH__MACS_peak_4465", "gr1_neUbxCOM__neUbxS_dm3_peak_2558")	329	FBgn0004644	18953891	18967628	-	inside	12461	1276	Overlapping
chr3R	18955167	18959842	4676	*	c("gr1_sample_5GRH__MACS_peak_4465", "gr1_neUbxCOM__neUbxS_dm3_peak_2558")	329	FBgn0051457	18952226	18953706	-	upstream	-1461	1461	NearestLocation
chr3R	19559064	19563667	4604	*	c("gr1_sample_5GRH__MACS_peak_4494", "gr1_neUbxCOM__neUbxR_dm3_peak_1611")	330	FBgn0028691	19557225	19559184	-	overlapStart	120	120	NearestLocation
chr3R	19559064	19563667	4604	*	c("gr1_sample_5GRH__MACS_peak_4494", "gr1_neUbxCOM__neUbxR_dm3_peak_1611")	330	FBgn0263782	19559046	19576868	+	inside	18	18	Overlapping
chr3R	19606858	19614625	7768	*	c("gr1_sample_5GRH__MACS_peak_4497", "gr1_sample_5GRH__MACS_peak_4498", "gr1_sample_5GRH__MACS_peak_4499", "gr1_neUbxCOM__neUbxS_dm3_peak_2569")	331	FBgn0015513	19607488	19627356	+	overlapStart	-630	630	NearestLocation
chr3R	19606858	19614625	7768	*	c("gr1_sample_5GRH__MACS_peak_4497", "gr1_sample_5GRH__MACS_peak_4498", "gr1_sample_5GRH__MACS_peak_4499", "gr1_neUbxCOM__neUbxS_dm3_peak_2569")	331	FBgn0039120	19599947	19607366	-	overlapStart	508	508	NearestLocation
chr3R	19641447	19645613	4167	*	c("gr1_neUbxCOM__neUbxS_dm3_peak_2570", "gr1_sample_5GRH__MACS_peak_4501")	332	FBgn0053111	19627422	19644954	-	overlapStart	3507	659	NearestLocation
chr3R	19641447	19645613	4167	*	c("gr1_neUbxCOM__neUbxS_dm3_peak_2570", "gr1_sample_5GRH__MACS_peak_4501")	332	FBgn0260634	19635550	19644364	-	overlapStart	2917	1249	NearestLocation
chr3R	20027423	20037869	10447	*	c("gr1_sample_5GRH__MACS_peak_4524", "gr1_sample_5GRH__MACS_peak_4525", "gr1_neUbxCOM__neUbxS_dm3_peak_2580", "gr1_neUbxCOM__neUbxR_dm3_peak_1615", "gr1_neUbxCOM__neUbxS_dm3_peak_2581", "gr1_neUbxCOM__neUbxS_dm3_peak_2582")	333	FBgn0011725	20022615	20047687	-	inside	20264	4808	Overlapping
chr3R	20027423	20037869	10447	*	c("gr1_sample_5GRH__MACS_peak_4524", "gr1_sample_5GRH__MACS_peak_4525", "gr1_neUbxCOM__neUbxS_dm3_peak_2580", "gr1_neUbxCOM__neUbxR_dm3_peak_1615", "gr1_neUbxCOM__neUbxS_dm3_peak_2581", "gr1_neUbxCOM__neUbxS_dm3_peak_2582")	333	FBgn0039167	20040353	20044440	-	downstream	17017	2484	NearestLocation
chr3R	20407088	20409104	2017	*	c("gr1_sample_5GRH__MACS_peak_4547", "gr1_neUbxCOM__neUbxS_dm3_peak_2589")	334	FBgn0039209	20383090	20408586	-	overlapStart	1498	518	NearestLocation
chr3R	20407088	20409104	2017	*	c("gr1_sample_5GRH__MACS_peak_4547", "gr1_neUbxCOM__neUbxS_dm3_peak_2589")	334	FBgn0039210	20408789	20410882	-	overlapEnd	3794	315	Overlapping
chr3R	20624519	20626424	1906	*	c("gr1_sample_5GRH__MACS_peak_4561", "gr1_neUbxCOM__neUbxS_dm3_peak_2593")	335	FBgn0039226	20623317	20625390	-	overlapStart	871	871	NearestLocation
chr3R	20624519	20626424	1906	*	c("gr1_sample_5GRH__MACS_peak_4561", "gr1_neUbxCOM__neUbxS_dm3_peak_2593")	335	FBgn0039227	20625689	20630981	-	overlapEnd	6462	735	Overlapping
chr3R	20701234	20703018	1785	*	c("gr1_sample_5GRH__MACS_peak_4567", "gr1_neUbxCOM__neUbxS_dm3_peak_2595")	336	FBgn0039240	20697503	20702366	-	overlapStart	1132	652	NearestLocation
chr3R	20701234	20703018	1785	*	c("gr1_sample_5GRH__MACS_peak_4567", "gr1_neUbxCOM__neUbxS_dm3_peak_2595")	336	FBgn0039241	20702790	20707202	+	overlapStart	-1556	228	NearestLocation
chr3R	20701234	20703018	1785	*	c("gr1_sample_5GRH__MACS_peak_4567", "gr1_neUbxCOM__neUbxS_dm3_peak_2595")	336	FBgn0043799	20702790	20707202	+	overlapStart	-1556	228	NearestLocation
chr3R	20962539	20964494	1956	*	c("gr1_sample_5GRH__MACS_peak_4582", "gr1_neUbxCOM__neUbxS_dm3_peak_2603")	337	FBgn0039283	20963799	20965625	+	overlapStart	-1260	695	NearestLocation
chr3R	21287749	21290632	2884	*	c("gr1_sample_5GRH__MACS_peak_4597", "gr1_neUbxCOM__neUbxS_dm3_peak_2613")	338	FBgn0004509	21173090	21298778	-	inside	11029	8146	NearestLocation
chr3R	21905203	21908268	3066	*	c("gr1_sample_5GRH__MACS_peak_4633", "gr1_sample_5GRH__MACS_peak_4634", "gr1_neUbxCOM__neUbxS_dm3_peak_2620")	339	FBgn0039411	21902314	21924433	-	inside	19230	2889	NearestLocation
chr3R	22157294	22159078	1785	*	c("gr1_sample_5GRH__MACS_peak_4640", "gr1_neUbxCOM__neUbxS_dm3_peak_2626")	340	FBgn0053970	22144080	22187711	+	inside	13214	13214	Overlapping
chr3R	22157294	22159078	1785	*	c("gr1_sample_5GRH__MACS_peak_4640", "gr1_neUbxCOM__neUbxS_dm3_peak_2626")	340	FBgn0261833	22150221	22150997	-	upstream	-6297	6297	NearestLocation
chr3R	22381690	22385126	3437	*	c("gr1_sample_5GRH__MACS_peak_4646", "gr1_neUbxCOM__neUbxR_dm3_peak_1627", "gr1_neUbxCOM__neUbxS_dm3_peak_2633")	341	FBgn0263289	22362072	22429773	+	inside	19618	19618	NearestLocation
chr3R	22440490	22441965	1476	*	c("gr1_neUbxCOM__neUbxS_dm3_peak_2635", "gr1_sample_5GRH__MACS_peak_4647")	342	FBgn0039434	22444845	22445953	+	upstream	-4355	2880	NearestLocation
chr3R	23099813	23101426	1614	*	c("gr1_sample_5GRH__MACS_peak_4677", "gr1_neUbxCOM__neUbxR_dm3_peak_1635")	343	FBgn0039505	23099428	23100287	+	overlapEnd	385	385	Overlapping
chr3R	23099813	23101426	1614	*	c("gr1_sample_5GRH__MACS_peak_4677", "gr1_neUbxCOM__neUbxR_dm3_peak_1635")	343	FBgn0046247	23100429	23103140	+	overlapStart	-616	616	NearestLocation
chr3R	23561345	23563186	1842	*	c("gr1_sample_5GRH__MACS_peak_4690", "gr1_neUbxCOM__neUbxS_dm3_peak_2657")	344	FBgn0005659	23562262	23574089	+	overlapStart	-917	917	NearestLocation
chr3R	23772812	23775106	2295	*	c("gr1_sample_5GRH__MACS_peak_4695", "gr1_neUbxCOM__neUbxS_dm3_peak_2661")	345	FBgn0039561	23768511	23773731	-	overlapStart	919	919	NearestLocation
chr3R	23772812	23775106	2295	*	c("gr1_sample_5GRH__MACS_peak_4695", "gr1_neUbxCOM__neUbxS_dm3_peak_2661")	345	FBgn0039562	23774380	23777882	+	overlapStart	-1568	726	NearestLocation
chr3R	24387933	24389680	1748	*	c("gr1_sample_5GRH__MACS_peak_4703", "gr1_neUbxCOM__neUbxS_dm3_peak_2675")	346	FBgn0039588	24367996	24370524	-	upstream	-17409	17409	NearestLocation
chr3R	24712730	24715615	2886	*	c("gr1_sample_5GRH__MACS_peak_4716", "gr1_neUbxCOM__neUbxS_dm3_peak_2682")	347	FBgn0053203	24696328	24714723	-	overlapStart	1993	892	NearestLocation
chr3R	24712730	24715615	2886	*	c("gr1_sample_5GRH__MACS_peak_4716", "gr1_neUbxCOM__neUbxS_dm3_peak_2682")	347	FBgn0259220	24713799	24748494	+	overlapStart	-1069	1069	NearestLocation
chr3R	24876715	24878817	2103	*	c("gr1_neUbxCOM__neUbxS_dm3_peak_2688", "gr1_sample_5GRH__MACS_peak_4720")	348	FBgn0039628	24876778	24877989	+	includeFeature	-63	63	NearestLocation
chr3R	24876715	24878817	2103	*	c("gr1_neUbxCOM__neUbxS_dm3_peak_2688", "gr1_sample_5GRH__MACS_peak_4720")	348	FBgn0039629	24878402	24879635	+	overlapStart	-1687	415	NearestLocation
chr3R	24907219	24910454	3236	*	c("gr1_sample_5GRH__MACS_peak_4725", "gr1_neUbxCOM__neUbxS_dm3_peak_2690")	349	FBgn0039632	24884992	24888881	-	upstream	-18338	18338	NearestLocation
chr3R	24907219	24910454	3236	*	c("gr1_sample_5GRH__MACS_peak_4725", "gr1_neUbxCOM__neUbxS_dm3_peak_2690")	349	FBgn0039633	24888762	24934670	+	inside	18457	18457	Overlapping
chr3R	24971758	24974308	2551	*	c("gr1_neUbxCOM__neUbxS_dm3_peak_2691", "gr1_sample_5GRH__MACS_peak_4731")	350	FBgn0014869	24973970	24975623	+	overlapStart	-2212	338	NearestLocation
chr3R	24971758	24974308	2551	*	c("gr1_neUbxCOM__neUbxS_dm3_peak_2691", "gr1_sample_5GRH__MACS_peak_4731")	350	FBgn0039641	24971400	24972615	-	overlapStart	857	358	NearestLocation
chr3R	24971758	24974308	2551	*	c("gr1_neUbxCOM__neUbxS_dm3_peak_2691", "gr1_sample_5GRH__MACS_peak_4731")	350	FBgn0039642	24972738	24973894	-	includeFeature	2136	414	NearestLocation
chr3R	25035473	25037562	2090	*	c("gr1_sample_5GRH__MACS_peak_4734", "gr1_neUbxCOM__neUbxS_dm3_peak_2692")	351	FBgn0051044	25040284	25045389	+	upstream	-4811	2722	NearestLocation
chr3R	25078411	25082090	3680	*	c("gr1_neUbxCOM__neUbxS_dm3_peak_2694", "gr1_sample_5GRH__MACS_peak_4738")	352	FBgn0003525	25077540	25081502	-	overlapStart	3091	588	NearestLocation
chr3R	25106243	25107956	1714	*	c("gr1_sample_5GRH__MACS_peak_4741", "gr1_neUbxCOM__neUbxS_dm3_peak_2695")	353	FBgn0039659	25121462	25122951	-	downstream	16708	13506	NearestLocation
chr3R	25507345	25509571	2227	*	c("gr1_sample_5GRH__MACS_peak_4765", "gr1_neUbxCOM__neUbxS_dm3_peak_2711")	354	FBgn0013972	25508225	25511480	+	overlapStart	-880	880	NearestLocation
chr3R	25507345	25509571	2227	*	c("gr1_sample_5GRH__MACS_peak_4765", "gr1_neUbxCOM__neUbxS_dm3_peak_2711")	354	FBgn0039681	25505963	25508000	-	overlapStart	655	655	NearestLocation
chr3R	25564028	25566697	2670	*	c("gr1_neUbxCOM__neUbxR_dm3_peak_1658", "gr1_neUbxCOM__neUbxS_dm3_peak_2712", "gr1_sample_5GRH__MACS_peak_4773")	355	FBgn0039690	25563997	25567674	+	inside	31	31	NearestLocation
chr3R	25631810	25634010	2201	*	c("gr1_sample_5GRH__MACS_peak_4781", "gr1_neUbxCOM__neUbxS_dm3_peak_2713")	356	FBgn0000247	25632970	25640782	+	overlapStart	-1160	1040	NearestLocation
chr3R	25631810	25634010	2201	*	c("gr1_sample_5GRH__MACS_peak_4781", "gr1_neUbxCOM__neUbxS_dm3_peak_2713")	356	FBgn0002924	25630009	25632849	-	overlapStart	1039	1039	NearestLocation
chr3R	25818339	25819801	1463	*	c("gr1_sample_5GRH__MACS_peak_4792", "gr1_neUbxCOM__neUbxS_dm3_peak_2717")	357	FBgn0000032	25816861	25819130	-	overlapStart	791	671	NearestLocation
chr3R	25818339	25819801	1463	*	c("gr1_sample_5GRH__MACS_peak_4792", "gr1_neUbxCOM__neUbxS_dm3_peak_2717")	357	FBgn0039730	25819196	25820931	-	overlapEnd	2592	605	Overlapping
chr3R	25846925	25848670	1746	*	c("gr1_sample_5GRH__MACS_peak_4794", "gr1_neUbxCOM__neUbxS_dm3_peak_2718")	358	FBgn0026597	25848566	25861033	+	overlapStart	-1641	104	NearestLocation
chr3R	25846925	25848670	1746	*	c("gr1_sample_5GRH__MACS_peak_4794", "gr1_neUbxCOM__neUbxS_dm3_peak_2718")	358	FBgn0039738	25841227	25847980	-	overlapStart	1055	690	NearestLocation
chr3R	25846925	25848670	1746	*	c("gr1_sample_5GRH__MACS_peak_4794", "gr1_neUbxCOM__neUbxS_dm3_peak_2718")	358	FBgn0039739	25848126	25848320	-	includeFeature	1395	350	NearestLocation
chr3R	26208457	26210079	1623	*	c("gr1_neUbxCOM__neUbxR_dm3_peak_1666", "gr1_sample_5GRH__MACS_peak_4812")	359	FBgn0015221	26213526	26216306	+	upstream	-5069	3447	NearestLocation
chr3R	26589221	26593928	4708	*	c("gr1_sample_5GRH__MACS_peak_4827", "gr1_neUbxCOM__neUbxS_dm3_peak_2736", "gr1_sample_5GRH__MACS_peak_4828")	360	FBgn0004606	26591648	26614205	+	overlapStart	-2427	2280	NearestLocation
chr3R	26737461	26739072	1612	*	c("gr1_sample_5GRH__MACS_peak_4844", "gr1_neUbxCOM__neUbxS_dm3_peak_2742")	361	FBgn0020912	26738610	26756404	+	overlapStart	-1149	462	NearestLocation
chr3R	27431163	27437704	6542	*	c("gr1_neUbxCOM__neUbxS_dm3_peak_2757", "gr1_sample_5GRH__MACS_peak_4866", "gr1_neUbxCOM__neUbxS_dm3_peak_2758")	362	FBgn0011655	27436768	27440922	+	overlapStart	-5605	936	NearestLocation
chr3R	27431163	27437704	6542	*	c("gr1_neUbxCOM__neUbxS_dm3_peak_2757", "gr1_sample_5GRH__MACS_peak_4866", "gr1_neUbxCOM__neUbxS_dm3_peak_2758")	362	FBgn0039858	27422364	27438386	-	inside	7223	682	Overlapping
chr3R	27511318	27524110	12793	*	c("gr1_sample_5GRH__MACS_peak_4869", "gr1_neUbxCOM__neUbxR_dm3_peak_1680", "gr1_neUbxCOM__neUbxS_dm3_peak_2760", "gr1_sample_5GRH__MACS_peak_4870")	363	FBgn0039864	27503869	27505602	-	upstream	-5716	5716	NearestLocation
chr3R	27545143	27553139	7997	*	c("gr1_sample_5GRH__MACS_peak_4873", "gr1_neUbxCOM__neUbxS_dm3_peak_2761")	364	FBgn0003870	27539591	27561114	+	inside	5552	5552	NearestLocation
chr4	525247	529561	4315	*	c("gr1_sample_5GRH__MACS_peak_4920", "gr1_neUbxCOM__neUbxS_dm3_peak_2990")	365	FBgn0004607	522436	560418	+	inside	2811	2811	NearestLocation
chr4	608906	616592	7687	*	c("gr1_sample_5GRH__MACS_peak_4926", "gr1_neUbxCOM__neUbxR_dm3_peak_1911", "gr1_neUbxCOM__neUbxS_dm3_peak_2991")	366	FBgn0039911	603737	609976	+	overlapEnd	5169	1070	NearestLocation
chr4	930764	935902	5139	*	c("gr1_neUbxCOM__neUbxR_dm3_peak_1915", "gr1_neUbxCOM__neUbxS_dm3_peak_2994", "gr1_sample_5GRH__MACS_peak_4945")	367	FBgn0263093	927816	928308	+	downstream	2948	2456	NearestLocation
chrX	212622	218621	6000	*	c("gr1_neUbxCOM__neUbxR_dm3_peak_10637", "gr1_neUbxCOM__neUbxS_dm3_peak_11390", "gr1_neUbxCOM__neUbxS_dm3_peak_11391", "gr1_sample_5GRH__MACS_peak_4966")	368	FBgn0024989	173736	244237	+	inside	38886	25616	Overlapping
chrX	212622	218621	6000	*	c("gr1_neUbxCOM__neUbxR_dm3_peak_10637", "gr1_neUbxCOM__neUbxS_dm3_peak_11390", "gr1_neUbxCOM__neUbxS_dm3_peak_11391", "gr1_sample_5GRH__MACS_peak_4966")	368	FBgn0029521	209156	210590	+	downstream	3466	2032	NearestLocation
chrX	212622	218621	6000	*	c("gr1_neUbxCOM__neUbxR_dm3_peak_10637", "gr1_neUbxCOM__neUbxS_dm3_peak_11390", "gr1_neUbxCOM__neUbxS_dm3_peak_11391", "gr1_sample_5GRH__MACS_peak_4966")	368	FBgn0052816	210609	364670	-	inside	152048	2013	Overlapping
chrX	652137	654623	2487	*	c("gr1_sample_5GRH__MACS_peak_4995", "gr1_neUbxCOM__neUbxS_dm3_peak_11397")	369	FBgn0040382	653628	655972	+	overlapStart	-1491	995	NearestLocation
chrX	652137	654623	2487	*	c("gr1_sample_5GRH__MACS_peak_4995", "gr1_neUbxCOM__neUbxS_dm3_peak_11397")	369	FBgn0040383	650221	652752	+	overlapEnd	1916	615	Overlapping
chrX	729160	731289	2130	*	c("gr1_neUbxCOM__neUbxR_dm3_peak_10645", "gr1_sample_5GRH__MACS_peak_5003")	370	FBgn0029535	738856	739330	+	upstream	-9696	7567	NearestLocation
chrX	729160	731289	2130	*	c("gr1_neUbxCOM__neUbxR_dm3_peak_10645", "gr1_sample_5GRH__MACS_peak_5003")	370	FBgn0264449	702250	822008	-	inside	92848	26910	Overlapping
chrX	1230532	1234645	4114	*	c("gr1_sample_5GRH__MACS_peak_5025", "gr1_neUbxCOM__neUbxS_dm3_peak_11403")	371	FBgn0024366	1223551	1232255	-	overlapStart	1723	1723	NearestLocation
chrX	1411197	1416946	5750	*	c("gr1_sample_5GRH__MACS_peak_5033", "gr1_neUbxCOM__neUbxR_dm3_peak_10655", "gr1_neUbxCOM__neUbxS_dm3_peak_11411")	372	FBgn0025394	1407092	1411653	+	overlapEnd	4105	456	NearestLocation
chrX	2292904	2295122	2219	*	c("gr1_sample_5GRH__MACS_peak_5080", "gr1_neUbxCOM__neUbxR_dm3_peak_10663")	373	FBgn0040385	2303390	2304932	-	downstream	12028	8268	NearestLocation
chrX	2683083	2687269	4187	*	c("gr1_sample_5GRH__MACS_peak_5093", "gr1_neUbxCOM__neUbxS_dm3_peak_11431", "gr1_neUbxCOM__neUbxR_dm3_peak_10667")	374	FBgn0003996	2684632	2690499	-	overlapEnd	7416	1549	Overlapping
chrX	2683083	2687269	4187	*	c("gr1_sample_5GRH__MACS_peak_5093", "gr1_neUbxCOM__neUbxS_dm3_peak_11431", "gr1_neUbxCOM__neUbxR_dm3_peak_10667")	374	FBgn0028369	2634417	3028565	+	inside	48666	48666	Overlapping
chrX	2683083	2687269	4187	*	c("gr1_sample_5GRH__MACS_peak_5093", "gr1_neUbxCOM__neUbxS_dm3_peak_11431", "gr1_neUbxCOM__neUbxR_dm3_peak_10667")	374	FBgn0040384	2676939	2684600	-	overlapStart	1517	1517	NearestLocation
chrX	3345744	3348625	2882	*	c("gr1_sample_5GRH__MACS_peak_5126", "gr1_neUbxCOM__neUbxS_dm3_peak_11440", "gr1_neUbxCOM__neUbxR_dm3_peak_10679", "gr1_sample_5GRH__MACS_peak_5127")	375	FBgn0029657	3286430	3342976	-	upstream	-2768	2768	NearestLocation
chrX	5791257	5796888	5632	*	c("gr1_sample_5GRH__MACS_peak_5219", "gr1_neUbxCOM__neUbxS_dm3_peak_11472", "gr1_neUbxCOM__neUbxS_dm3_peak_11473")	376	FBgn0000042	5794894	5799261	+	overlapStart	-3637	1994	NearestLocation
chrX	5797629	5799901	2273	*	c("gr1_neUbxCOM__neUbxS_dm3_peak_11474", "gr1_sample_5GRH__MACS_peak_5220")	377	FBgn0000042	5794894	5799261	+	overlapEnd	2735	640	Overlapping
chrX	5797629	5799901	2273	*	c("gr1_neUbxCOM__neUbxS_dm3_peak_11474", "gr1_sample_5GRH__MACS_peak_5220")	377	FBgn0029821	5799779	5802034	+	overlapStart	-2150	122	NearestLocation
chrX	6175706	6178146	2441	*	c("gr1_sample_5GRH__MACS_peak_5239", "gr1_sample_5GRH__MACS_peak_5240", "gr1_neUbxCOM__neUbxS_dm3_peak_11477")	378	FBgn0029856	6176070	6177608	-	includeFeature	1902	364	NearestLocation
chrX	6645531	6646449	919	*	c("gr1_neUbxCOM__neUbxR_dm3_peak_10719", "gr1_sample_5GRH__MACS_peak_5254")	379	FBgn0029898	6641582	6649785	+	inside	3949	3336	Overlapping
chrX	6645531	6646449	919	*	c("gr1_neUbxCOM__neUbxR_dm3_peak_10719", "gr1_sample_5GRH__MACS_peak_5254")	379	FBgn0029899	6650355	6664745	+	upstream	-4824	3906	NearestLocation
chrX	8187371	8190571	3201	*	c("gr1_neUbxCOM__neUbxR_dm3_peak_10727", "gr1_sample_5GRH__MACS_peak_5324")	380	FBgn0015519	8176830	8223711	-	inside	36340	10541	Overlapping
chrX	8187371	8190571	3201	*	c("gr1_neUbxCOM__neUbxR_dm3_peak_10727", "gr1_sample_5GRH__MACS_peak_5324")	380	FBgn0030029	8166357	8167839	-	upstream	-19532	19532	NearestLocation
chrX	15036894	15038216	1323	*	c("gr1_sample_5GRH__MACS_peak_5590", "gr1_neUbxCOM__neUbxS_dm3_peak_11567")	381	FBgn0030616	15031971	15033423	-	upstream	-3471	3471	NearestLocation
chrX	15036894	15038216	1323	*	c("gr1_sample_5GRH__MACS_peak_5590", "gr1_neUbxCOM__neUbxS_dm3_peak_11567")	381	FBgn0030617	15033962	15057255	-	inside	20361	2932	Overlapping
chrX	16452319	16454388	2070	*	c("gr1_neUbxCOM__neUbxR_dm3_peak_10799", "gr1_sample_5GRH__MACS_peak_5652")	382	FBgn0011826	16448660	16454056	-	overlapStart	1737	332	NearestLocation
chrX	17683072	17684714	1643	*	c("gr1_sample_5GRH__MACS_peak_5720", "gr1_neUbxCOM__neUbxS_dm3_peak_11582")	383	FBgn0026058	17685083	17708021	+	upstream	-2011	369	NearestLocation
chrX	17688693	17691315	2623	*	c("gr1_neUbxCOM__neUbxR_dm3_peak_10804", "gr1_neUbxCOM__neUbxS_dm3_peak_11583", "gr1_sample_5GRH__MACS_peak_5721")	384	FBgn0026058	17685083	17708021	+	inside	3610	3610	NearestLocation
chrX	19189683	19194148	4466	*	c("gr1_sample_5GRH__MACS_peak_5785", "gr1_neUbxCOM__neUbxR_dm3_peak_10814")	385	FBgn0031011	19175416	19192195	-	overlapStart	2512	1953	NearestLocation
chrX	19530612	19533419	2808	*	c("gr1_sample_5GRH__MACS_peak_5800", "gr1_neUbxCOM__neUbxS_dm3_peak_11600")	386	FBgn0031047	19532913	19534784	+	overlapStart	-2301	506	NearestLocation
chrX	19530612	19533419	2808	*	c("gr1_sample_5GRH__MACS_peak_5800", "gr1_neUbxCOM__neUbxS_dm3_peak_11600")	386	FBgn0087008	19521982	19532385	-	overlapStart	1773	1034	NearestLocation
chrXHet	71631	75934	4304	*	c("gr1_sample_5GRH__MACS_peak_5866", "gr1_neUbxCOM__neUbxR_dm3_peak_10947")	387	FBgn0003559	69195	80249	+	inside	2436	2436	Overlapping
chrXHet	71631	75934	4304	*	c("gr1_sample_5GRH__MACS_peak_5866", "gr1_neUbxCOM__neUbxR_dm3_peak_10947")	387	FBgn0039944	64549	75553	-	overlapStart	3922	381	NearestLocation
chrXHet	71631	75934	4304	*	c("gr1_sample_5GRH__MACS_peak_5866", "gr1_neUbxCOM__neUbxR_dm3_peak_10947")	387	FBgn0263457	69142	72427	+	overlapEnd	2489	796	Overlapping

## Sheet: Figure 4a-Resume Ubx-Grh
Ubx-Grh common bound genes			summary
converted_id	current_symbol		604 genes in common
FBgn0036154	CG6168		401regions bound in common
FBgn0039209	REPTOR
FBgn0264554	asRNA:CR43933
FBgn0041156	exex
FBgn0026533	Dek
FBgn0058191	CG40191
FBgn0250906	Pgk
FBgn0038194	Cyp6d5
FBgn0026160	tna
FBgn0051044	lncRNA:CR31044
FBgn0063261	CG31275
FBgn0262370	mir-7
FBgn0028509	CenG1A
FBgn0031885	Mnn1
FBgn0034540	Lrt
FBgn0028979	tio
FBgn0038247	Cad88C
FBgn0026597	Axn
FBgn0040237	bor
FBgn0052855	CG32855
FBgn0002522	lab
FBgn0035164	CG13901
FBgn0028500	Rich
FBgn0028579	phtf
FBgn0044323	Cka
FBgn0004179	Csp
FBgn0052816	CG32816
FBgn0033395	Cyp4p2
FBgn0000568	Eip75B
FBgn0000439	Dfd
FBgn0263289	scrib
FBgn0041229	Gr93a
FBgn0033194	Vps13
FBgn0013717	not
FBgn0005636	nvy
FBgn0260653	serp
FBgn0051952	CG31952
FBgn0042180	CG18870
FBgn0034606	ASPP
FBgn0261984	Ire1
FBgn0259238	CG42336
FBgn0015519	nAChRalpha3
FBgn0051538	CG31538
FBgn0264746	CG44004
FBgn0264747	CG44005
FBgn0011817	nmo
FBgn0010825	Gug
FBgn0000547	ed
FBgn0039858	CycG
FBgn0003002	opa
FBgn0037142	CG14562
FBgn0000287	salr
FBgn0034356	CG10924
FBgn0037156	CG11523
FBgn0034956	CG4324
FBgn0037301	Mms19
FBgn0083983	mRpL34
FBgn0034013	unc-5
FBgn0265959	rdgC
FBgn0031628	CG3294
FBgn0039561	mfrn
FBgn0053987	lncRNA:CR33987
FBgn0037949	CG17360
FBgn0032450	CG5776
FBgn0260945	Atg1
FBgn0034537	DMAP1
FBgn0035583	CG13704
FBgn0033651	Ir48c
FBgn0037292	plh
FBgn0037569	tex
FBgn0263102	psq
FBgn0028991	seq
FBgn0020238	14-3-3epsilon
FBgn0003892	ptc
FBgn0039633	CG11873
FBgn0003996	w
FBgn0031245	CG3625
FBgn0003444	smo
FBgn0039120	Nup98-96
FBgn0259244	CG42342
FBgn0002985	odd
FBgn0261509	haf
FBgn0052029	Cpr66D
FBgn0262114	RanBPM
FBgn0010504	kermit
FBgn0050506	tRNA:Thr-TGT-2-2
FBgn0005659	Ets98B
FBgn0284249	Adf1
FBgn0034793	asrij
FBgn0015396	jumu
FBgn0262139	trh
FBgn0024245	dnt
FBgn0263455	asRNA:CR43478
FBgn0037482	CG10055
FBgn0260935	Vps15
FBgn0050384	CG30384
FBgn0025394	inc
FBgn0038953	CG18596
FBgn0011211	blw
FBgn0038720	CG6231
FBgn0261799	dsx-c73A
FBgn0023214	edl
FBgn0003944	Ubx
FBgn0037141	DNApol-eta
FBgn0026239	gukh
FBgn0065080	snoRNA:Me18S-A1374
FBgn0285917	sbb
FBgn0261434	hkb
FBgn0036250	Ir68b
FBgn0266492	SclB
FBgn0266491	SclA
FBgn0004430	LysS
FBgn0050089	CG30089
FBgn0260794	ctrip
FBgn0053203	CG33203
FBgn0036654	CG9692
FBgn0262616	CR43142
FBgn0264442	ab
FBgn0263240	Coop
FBgn0029521	Or1a
FBgn0033246	ACC
FBgn0036036	CG14174
FBgn0000454	Dip-B
FBgn0051352	Unc-115a
FBgn0020493	Dad
FBgn0038445	CG14891
FBgn0041720	snRNA:U2:34ABc
FBgn0004618	gl
FBgn0032858	CG10949
FBgn0263120	Acsl
FBgn0020389	Papss
FBgn0039629	CG11842
FBgn0033226	CG1882
FBgn0010226	GstS1
FBgn0032901	sky
FBgn0264491	how
FBgn0051274	CG31274
FBgn0086655	jing
FBgn0040208	Kat60
FBgn0034903	sona
FBgn0264272	mwh
FBgn0283508	nw
FBgn0053196	dpy
FBgn0000715	FMRFa
FBgn0003731	Egfr
FBgn0038552	Alg1
FBgn0031453	Bacc
FBgn0086663	snoRNA:Psi18S-1275
FBgn0035138	CG13884
FBgn0052128	tRNA:Pro-AGG-1-6
FBgn0037470	Tailor
FBgn0051485	tRNA:Lys-CTT-2-1Psi
FBgn0032889	CG9331
FBgn0038144	CG8870
FBgn0003016	osp
FBgn0038145	Droj2
FBgn0264371	lncRNA:CR43823
FBgn0027500	spd-2
FBgn0014343	mirr
FBgn0259202	CG42306
FBgn0042178	CG32165
FBgn0266518	Dpit47
FBgn0034792	YME1L
FBgn0003870	ttk
FBgn0015239	Hr78
FBgn0014019	Rh5
FBgn0024366	CG11409
FBgn0034065	Rrp42
FBgn0010488	NAT1
FBgn0000320	eya
FBgn0029821	CG4020
FBgn0262518	Rab8
FBgn0037475	Fer1
FBgn0261963	mid
FBgn0033773	Mos
FBgn0262897	lncRNA:CR43252
FBgn0037664	CG8420
FBgn0028844	CG15283
FBgn0037282	CG14657
FBgn0015221	Fer2LCH
FBgn0030616	RpL37a
FBgn0003896	tup
FBgn0027581	CG6191
FBgn0038737	CG11447
FBgn0029657	CG12535
FBgn0039739	RpS28a
FBgn0260407	mRpS23
FBgn0051514	asRNA:CR31514
FBgn0010389	htl
FBgn0000055	Adh
FBgn0011766	E2f1
FBgn0264267	asRNA:CR43767
FBgn0011818	oaf
FBgn0039167	CG17786
FBgn0261503	lncRNA:CR42651
FBgn0261599	RpS29
FBgn0001319	kn
FBgn0039588	mIF2
FBgn0037911	CG10898
FBgn0035906	GstO2
FBgn0263131	CG43373
FBgn0032749	Phlpp
FBgn0262260	mir-2282
FBgn0263550	mir-4918
FBgn0031466	CG3119
FBgn0259975	Sfp87B
FBgn0035375	Pgant6
FBgn0264707	RhoGEF3
FBgn0039283	danr
FBgn0052111	lncRNA:CR32111
FBgn0000308	chic
FBgn0003525	stg
FBgn0264357	SNF4Agamma
FBgn0086680	vvl
FBgn0037188	CG7369
FBgn0260462	CG12163
FBgn0003721	Tm1
FBgn0032447	PICK1
FBgn0262872	milt
FBgn0036879	Cpr76Bb
FBgn0038588	CG7156
FBgn0264508	lncRNA:CR43907
FBgn0037753	CG12947
FBgn0037206	CG12768
FBgn0015075	Ddx1
FBgn0010313	corto
FBgn0039240	CG3744
FBgn0003513	ss
FBgn0029898	CG14439
FBgn0262903	lncRNA:CR43258
FBgn0025820	JTBR
FBgn0039227	polybromo
FBgn0262429	mir-13a
FBgn0013770	Cp1
FBgn0003130	Poxn
FBgn0063485	Lasp
FBgn0035165	CG13887
FBgn0283499	InR
FBgn0263930	dally
FBgn0031011	CG8034
FBgn0040384	CG32795
FBgn0004509	Fur1
FBgn0260634	eIF4G2
FBgn0032908	CG9270
FBgn0085438	CG34409
FBgn0261238	Alh
FBgn0000658	fj
FBgn0020386	Pdk1
FBgn0264089	sli
FBgn0039632	Cul5
FBgn0035059	CG3894
FBgn0044511	mRpS21
FBgn0000008	a
FBgn0260635	Diap1
FBgn0027580	PCB
FBgn0050222	CG30222
FBgn0061469	Ube3a
FBgn0020370	TppII
FBgn0053262	CG33262
FBgn0037105	S1P
FBgn0025578	Lcp9
FBgn0267791	HnRNP-K
FBgn0038868	CG5862
FBgn0031261	nAChRbeta3
FBgn0035907	GstO1
FBgn0031530	Pgant2
FBgn0014869	Pglym78
FBgn0051612	CG31612
FBgn0024236	foi
FBgn0033538	CG11883
FBgn0263659	lncRNA:CR43650
FBgn0264959	Src42A
FBgn0039562	Gp93
FBgn0039690	Gnpnat
FBgn0038660	CG14291
FBgn0262719	CG43163
FBgn0015513	mbc
FBgn0010590	Prosbeta1
FBgn0003884	alphaTub84B
FBgn0003984	vn
FBgn0036035	CG18178
FBgn0266599	Hsc70-4
FBgn0011904	tRNA:Lys-TTT-2-4
FBgn0260429	CG42524
FBgn0263626	lncRNA:CR43635
FBgn0033636	tou
FBgn0031467	Cpr23B
FBgn0029899	CG14438
FBgn0036009	Or67a
FBgn0263547	mir-4944
FBgn0033616	CG7745
FBgn0015903	apt
FBgn0260761	CG42559
FBgn0000543	ecd
FBgn0033465	Etf-QO
FBgn0032859	Arpc2
FBgn0263998	Ack-like
FBgn0039241	CG11089
FBgn0028983	Spn55B
FBgn0261885	osa
FBgn0041712	yellow-d
FBgn0039505	CG5934
FBgn0010435	emp
FBgn0024989	CG3777
FBgn0050010	CG30010
FBgn0085408	Shroom
FBgn0013576	mtd
FBgn0261535	l(2)34Fd
FBgn0267823	Gmer
FBgn0035921	CG13305
FBgn0037570	CG11693
FBgn0038463	CG3534
FBgn0261562	CG42676
FBgn0035264	Oseg4
FBgn0051797	CG31797
FBgn0004870	bab1
FBgn0034527	CG9945
FBgn0263046	CG43341
FBgn0263093	CR43361
FBgn0036880	Cpr76Bc
FBgn0031879	uif
FBgn0035625	Blimp-1
FBgn0033521	CG12896
FBgn0004865	Eip78C
FBgn0033799	GLaz
FBgn0087007	bbg
FBgn0285925	Fas1
FBgn0001235	hth
FBgn0050015	CG30015
FBgn0004607	zfh2
FBgn0035265	PIG-Wb
FBgn0039681	CG7582
FBgn0024912	agt
FBgn0243512	puc
FBgn0002306	sas
FBgn0264449	CG43867
FBgn0033261	udd
FBgn0035323	CG13807
FBgn0052129	tRNA:Pro-AGG-1-5
FBgn0039226	Ude
FBgn0030617	CG9095
FBgn0033845	mars
FBgn0000032	Acph-1
FBgn0263346	CG43427
FBgn0033095	chk
FBgn0035189	CG9119
FBgn0035900	ZC3H3
FBgn0032485	CG9426
FBgn0086035	snoRNA:Me18S-G642
FBgn0014018	Rel
FBgn0014863	Mlp84B
FBgn0037164	CG11438
FBgn0037239	Sfxn1-3
FBgn0053111	CG33111
FBgn0029856	CG11700
FBgn0040660	CG13551
FBgn0087035	AGO2
FBgn0028892	CG4161
FBgn0043799	CG31381
FBgn0261555	CG42673
FBgn0286203	stw
FBgn0011655	Med
FBgn0050202	tRNA:Ser-TGA-2-1
FBgn0031816	Rchy1
FBgn0030029	CG15343
FBgn0250844	CG4218
FBgn0037644	CG11964
FBgn0085489	CG34460
FBgn0021776	mira
FBgn0034639	CG15673
FBgn0053169	CG33169
FBgn0263077	CG43340
FBgn0040666	CG12848
FBgn0038566	CG14317
FBgn0050201	tRNA:Ser-TGA-1-1
FBgn0033364	CG13747
FBgn0263782	Hmgcr
FBgn0051619	nolo
FBgn0085421	Epac
FBgn0031250	Ent1
FBgn0039628	CG11841
FBgn0032123	Oatp30B
FBgn0015791	Rab14
FBgn0262123	l(2)41Ab
FBgn0014163	fax
FBgn0263572	mir-4981
FBgn0033731	Cpr49Ah
FBgn0004638	drk
FBgn0022764	Sin3A
FBgn0033921	tej
FBgn0259791	bora
FBgn0011206	bol
FBgn0032750	CG10495
FBgn0036427	CG4613
FBgn0010651	MFS14
FBgn0034073	CG8414
FBgn0003339	Scr
FBgn0004611	Plc21C
FBgn0260642	Antp
FBgn0261113	Xrp1
FBgn0013275	Hsp70Aa
FBgn0086532	Spt-I
FBgn0034372	Gint3
FBgn0032494	CG5945
FBgn0034191	CG6984
FBgn0020912	Ptx1
FBgn0031312	Tango14
FBgn0004892	sob
FBgn0263392	Tet
FBgn0031817	CG9531
FBgn0039434	TwdlM
FBgn0035089	Phk-3
FBgn0004449	Ten-m
FBgn0087008	e(y)3
FBgn0263967	asRNA:CR43723
FBgn0033886	Rpn13
FBgn0004606	zfh1
FBgn0052126	tRNA:Pro-AGG-1-7
FBgn0000056	Adhr
FBgn0038350	AOX4
FBgn0264431	lncRNA:CR43849
FBgn0086032	snoRNA:Me28S-C437
FBgn0264978	Slh
FBgn0037207	Mes2
FBgn0002924	ncd
FBgn0037665	St2
FBgn0039738	Mgat2
FBgn0050147	Hil
FBgn0035057	CG3880
FBgn0037295	dpr16
FBgn0085235	CG34206
FBgn0026058	OdsH
FBgn0033225	TTLL12
FBgn0001942	eIF4A
FBgn0028691	Rpn9
FBgn0262714	Sap130
FBgn0033652	ths
FBgn0028369	kirre
FBgn0053182	Kdm4B
FBgn0033615	CG7741
FBgn0037153	olf413
FBgn0038462	CG17556
FBgn0033638	CG9005
FBgn0261396	Rpn3
FBgn0027525	LTV1
FBgn0035078	Tpc2
FBgn0010438	mtSSB
FBgn0033893	CG18371
FBgn0082585	sprt
FBgn0010222	Nmdmc
FBgn0033365	CG8170
FBgn0025373	Fpps
FBgn0003935	snRNA:U5:34A
FBgn0005660	Ets21C
FBgn0000405	CycB
FBgn0040383	CG5254
FBgn0261504	7SLRNA:CR42652
FBgn0021979	l(2)k09913
FBgn0034072	Dg
FBgn0000247	ca
FBgn0260003	Dys
FBgn0031244	CG11601
FBgn0051669	tRNA:Gln-CTG-2-5
FBgn0013972	Gycalpha99B
FBgn0031976	CG7367
FBgn0039210	CG13625
FBgn0053474	CG33474
FBgn0032614	CG13284
FBgn0026059	Mhcl
FBgn0036152	CG6175
FBgn0015550	tap
FBgn0033183	CG1620
FBgn0039864	CG11550
FBgn0031629	Clect27
FBgn0004360	Wnt2
FBgn0037199	CG11137
FBgn0003559	su(f)
FBgn0033096	Zip42C.1
FBgn0011674	insc
FBgn0086677	jeb
FBgn0264561	Glg1
FBgn0003520	stau
FBgn0035090	CG2736
FBgn0004839	otk
FBgn0035077	CG9083
FBgn0037739	CG12948
FBgn0001085	fz
FBgn0035793	CG7546
FBgn0038551	Odj
FBgn0010114	hig
FBgn0263996	CG43739
FBgn0002643	mam
FBgn0039659	CG14506
FBgn0264605	CG43954
FBgn0010316	dap
FBgn0039641	CG14511
FBgn0259745	wech
FBgn0033247	Nup44A
FBgn0035166	JMJD5
FBgn0038952	CG7069
FBgn0034735	CG4610
FBgn0034878	pita
FBgn0261458	capt
FBgn0260762	CG42560
FBgn0033519	CG11825
FBgn0031533	CG2772
FBgn0027835	Dp1
FBgn0004132	boca
FBgn0032748	CG10492
FBgn0014380	RhoL
FBgn0264959	Src42A
FBgn0267336	Glut4EF
FBgn0000042	Act5C
FBgn0262397	mir-2c
FBgn0053170	CG33170
FBgn0040382	CG5273
FBgn0003090	pk
FBgn0010830	l(3)04053
FBgn0052026	CG32026
FBgn0005777	PpD3
FBgn0035157	CG13894
FBgn0036715	Cad74A
FBgn0026417	Hus1-like
FBgn0032424	CG17010
FBgn0053317	CR33317
FBgn0020762	Atet
FBgn0046247	CG5938
FBgn0031977	baf
FBgn0262432	mir-8
FBgn0265998	Doa
FBgn0261700	lncRNA:CR42736
FBgn0085434	NaCP60E
FBgn0031047	Rcd-1
FBgn0033520	Prx2540-1
FBgn0261953	TfAP-2
FBgn0039411	dysf
FBgn0260388	CG42514
FBgn0039911	CG1909
FBgn0264895	RapGAP1
FBgn0035070	CG3650
FBgn0026162	tRNA:Lys-TTT-2-1
FBgn0011826	Pp2B-14D
FBgn0261563	wb
FBgn0003175	px
FBgn0036030	CG6767
FBgn0038755	Hs6st
FBgn0000633	CG17716
FBgn0010501	Dcp-1
FBgn0265276	l(3)neo38
FBgn0029535	CG14635
FBgn0053158	CG33158
FBgn0050055	lncRNA:CR30055
FBgn0015360	oxt
FBgn0051457	CG31457
FBgn0004644	hh
FBgn0032449	CG17036
FBgn0033076	CG15233
FBgn0011283	Obp28a
FBgn0035099	CG6845
FBgn0064766	CG7600
FBgn0031359	Rim2
FBgn0037203	slif
FBgn0035063	CG3594
FBgn0033798	CG15870
FBgn0040071	tara
FBgn0038248	CG7886
FBgn0053970	CG33970
FBgn0263457	asRNA:CR43480
FBgn0032486	mRF1
FBgn0039944	CG17162
FBgn0033260	Cul4
FBgn0013277	Hsp70Ba
FBgn0031384	CG4238
FBgn0037548	CG7900
FBgn0011725	twin
FBgn0022959	yps
FBgn0039730	CG7903
FBgn0264602	lncRNA:CR43951
FBgn0003117	pnr
FBgn0038983	CG5326
FBgn0010228	HmgZ
FBgn0000473	Cyp6a2
FBgn0261833	lncRNA:CR42765
FBgn0052370	tRNA:Ala-AGC-2-1
FBgn0053207	pxb
FBgn0035308	CG15822
FBgn0250867	CG42238
FBgn0039642	CG11882
FBgn0264493	rdx
FBgn0038339	CG6118
FBgn0261545	CG42663
FBgn0003042	Pc
FBgn0003651	svp
FBgn0040385	CG12496
FBgn0262475	bru2
FBgn0032888	CheB38c
FBgn0031347	CG10869
FBgn0263593	Lpin
FBgn0036716	CG13728
FBgn0086081	snoRNA:Me28S-A30
FBgn0037751	topi
FBgn0020556	lncRNA:bxd
FBgn0034957	CG3121
FBgn0051217	modSP

## Sheet: Figure 4a-mesoUbx_Tin_overlap
seqnames	start	end	width	strand	peakNames	peak	feature	Gene ID	FlyBase Gene ID	start_position	end_position	feature_strand	insideFeature	distancetoFeature	shortestDistance	fromOverlappingOrNearest
chr2L	430559	431851	1293	*	c("gr1_me_Tin__tinman.early_40", "gr1_meUbx_COM__meUbx_dm3_peak_12")	1	33218	33218	FBgn0004583	431227	448701	+	overlapStart	-668	624	NearestLocation
chr2L	593885	595560	1676	*	c("gr1_meUbx_COM__meUbx_dm3_peak_24", "gr1_me_Tin__tinman.early_47")	2	33240	33240	FBgn0010323	583541	594685	-	overlapStart	800	800	NearestLocation
chr2L	848857	851117	2261	*	c("gr1_me_Tin__tinman.early_50", "gr1_meUbx_COM__meUbx_dm3_peak_38")	3	14462656	14462656	FBgn0264869	850702	851163	+	overlapStart	-1845	46	NearestLocation
chr2L	848857	851117	2261	*	c("gr1_me_Tin__tinman.early_50", "gr1_meUbx_COM__meUbx_dm3_peak_38")	3	33263	33263	FBgn0020304	833584	851071	-	overlapStart	2214	46	NearestLocation
chr2L	1061450	1064028	2579	*	c("gr1_meUbx_COM__meUbx_dm3_peak_54", "gr1_me_Tin__tinman.early_51")	4	33277	33277	FBgn0031294	1008378	1048053	-	upstream	-13397	13397	NearestLocation
chr2L	1061450	1064028	2579	*	c("gr1_meUbx_COM__meUbx_dm3_peak_54", "gr1_me_Tin__tinman.early_51")	4	33281	33281	FBgn0003310	1049674	1077815	-	inside	16365	11776	Overlapping
chr2L	2171532	2173484	1953	*	c("gr1_me_Tin__tinman.early_69", "gr1_meUbx_COM__meUbx_dm3_peak_102")	5	33392	33392	FBgn0000097	2156484	2178754	-	inside	7222	5270	NearestLocation
chr2L	2179982	2184222	4241	*	c("gr1_me_Tin__tinman.early_71", "gr1_meUbx_COM__meUbx_dm3_peak_104")	6	14462666	14462666	FBgn0265017	2181962	2185495	+	overlapStart	-1980	1273	NearestLocation
chr2L	2445276	2446579	1304	*	c("gr1_me_Tin__tinman.early_76", "gr1_meUbx_COM__meUbx_dm3_peak_117")	7	33432	33432	FBgn0000490	2428372	2459823	+	inside	16904	13244	NearestLocation
chr2L	2749447	2751555	2109	*	c("gr1_meUbx_COM__meUbx_dm3_peak_127", "gr1_me_Tin__tinman.early_80")	8	33461	33461	FBgn0250906	2746880	2753068	-	inside	3621	1513	Overlapping
chr2L	2749447	2751555	2109	*	c("gr1_meUbx_COM__meUbx_dm3_peak_127", "gr1_me_Tin__tinman.early_80")	8	33462	33462	FBgn0031453	2752445	2757975	+	upstream	-2998	890	NearestLocation
chr2L	2975804	2977613	1810	*	c("gr1_meUbx_COM__meUbx_dm3_peak_135", "gr1_me_Tin__tinman.early_89")	9	33502	33502	FBgn0031483	2974859	2976862	-	overlapStart	1058	751	NearestLocation
chr2L	2975804	2977613	1810	*	c("gr1_meUbx_COM__meUbx_dm3_peak_135", "gr1_me_Tin__tinman.early_89")	9	33503	33503	FBgn0031484	2977122	2978500	+	overlapStart	-1318	491	NearestLocation
chr2L	3158963	3161445	2483	*	c("gr1_me_Tin__tinman.early_90", "gr1_meUbx_COM__meUbx_dm3_peak_143")	10	33529	33529	FBgn0011648	3146056	3159643	-	overlapStart	680	680	NearestLocation
chr2L	3158963	3161445	2483	*	c("gr1_me_Tin__tinman.early_90", "gr1_meUbx_COM__meUbx_dm3_peak_143")	10	33530	33530	FBgn0260817	3159950	3162399	+	overlapStart	-987	954	NearestLocation
chr2L	3605569	3607506	1938	*	c("gr1_meUbx_COM__meUbx_dm3_peak_161", "gr1_me_Tin__tinman.early_96")	11	33583	33583	FBgn0002985	3604224	3606756	-	overlapStart	1187	750	NearestLocation
chr2L	3771292	3772377	1086	*	c("gr1_me_Tin__tinman.early_100", "gr1_meUbx_COM__meUbx_dm3_peak_168")	12	33602	33602	FBgn0004893	3771700	3784121	+	overlapStart	-408	408	NearestLocation
chr2L	4349693	4352840	3148	*	c("gr1_meUbx_COM__meUbx_dm3_peak_189", "gr1_me_Tin__tinman.early_118")	13	19836091	19836091	FBgn0265911	4350999	4351449	+	includeFeature	-1306	1306	NearestLocation
chr2L	4378101	4379912	1812	*	c("gr1_me_Tin__tinman.early_125", "gr1_meUbx_COM__meUbx_dm3_peak_190", "gr1_me_Tin__tinman.early_126")	14	33638	33638	FBgn0026319	4361925	4380716	+	inside	16176	804	Overlapping
chr2L	4378101	4379912	1812	*	c("gr1_me_Tin__tinman.early_125", "gr1_meUbx_COM__meUbx_dm3_peak_190", "gr1_me_Tin__tinman.early_126")	14	33639	33639	FBgn0031597	4380722	4382735	-	downstream	4634	810	NearestLocation
chr2L	5092526	5094896	2371	*	c("gr1_me_Tin__tinman.early_129", "gr1_meUbx_COM__meUbx_dm3_peak_225")	15	326151	326151	FBgn0031681	5072170	5093592	-	overlapStart	1066	1066	NearestLocation
chr2L	5092526	5094896	2371	*	c("gr1_me_Tin__tinman.early_129", "gr1_meUbx_COM__meUbx_dm3_peak_225")	15	33742	33742	FBgn0031682	5093976	5095910	+	overlapStart	-1450	920	NearestLocation
chr2L	5542253	5543670	1418	*	c("gr1_me_Tin__tinman.early_141", "gr1_meUbx_COM__meUbx_dm3_peak_236")	16	33781	33781	FBgn0014189	5539326	5542314	-	overlapStart	61	61	NearestLocation
chr2L	5542253	5543670	1418	*	c("gr1_me_Tin__tinman.early_141", "gr1_meUbx_COM__meUbx_dm3_peak_236")	16	33782	33782	FBgn0002525	5542480	5546642	+	overlapStart	-227	227	NearestLocation
chr2L	5870295	5872043	1749	*	c("gr1_me_Tin__tinman.early_147", "gr1_meUbx_COM__meUbx_dm3_peak_250")	17	33814	33814	FBgn0031745	5859769	5879498	-	inside	9203	7455	NearestLocation
chr2L	6528040	6533002	4963	*	c("gr1_meUbx_COM__meUbx_dm3_peak_282", "gr1_me_Tin__tinman.early_173")	18	33916	33916	FBgn0000320	6527447	6546976	-	inside	18936	593	NearestLocation
chr2L	6546472	6548220	1749	*	c("gr1_me_Tin__tinman.early_175", "gr1_meUbx_COM__meUbx_dm3_peak_283")	19	33916	33916	FBgn0000320	6527447	6546976	-	overlapStart	504	504	NearestLocation
chr2L	6611440	6613333	1894	*	c("gr1_me_Tin__tinman.early_177", "gr1_me_Tin__tinman.early_178", "gr1_meUbx_COM__meUbx_dm3_peak_285")	20	33924	33924	FBgn0031836	6611011	6617117	+	inside	429	429	NearestLocation
chr2L	6832929	6834628	1700	*	c("gr1_me_Tin__tinman.early_181", "gr1_meUbx_COM__meUbx_dm3_peak_290")	21	33957	33957	FBgn0051632	6821934	6838995	+	inside	10995	4367	NearestLocation
chr2L	6966672	6968929	2258	*	c("gr1_me_Tin__tinman.early_184", "gr1_meUbx_COM__meUbx_dm3_peak_296")	22	33981	33981	FBgn0264922	6966780	6967644	-	includeFeature	972	108	NearestLocation
chr2L	6966672	6968929	2258	*	c("gr1_me_Tin__tinman.early_184", "gr1_meUbx_COM__meUbx_dm3_peak_296")	22	33982	33982	FBgn0016978	6968711	6971737	-	overlapEnd	5065	218	Overlapping
chr2L	8029316	8032373	3058	*	c("gr1_me_Tin__tinman.early_218", "gr1_me_Tin__tinman.early_219", "gr1_meUbx_COM__meUbx_dm3_peak_320")	23	34094	34094	FBgn0031976	8026914	8039788	-	inside	10472	2402	Overlapping
chr2L	8029316	8032373	3058	*	c("gr1_me_Tin__tinman.early_218", "gr1_me_Tin__tinman.early_219", "gr1_meUbx_COM__meUbx_dm3_peak_320")	23	34095	34095	FBgn0031977	8029462	8030565	+	includeFeature	-146	146	NearestLocation
chr2L	8029316	8032373	3058	*	c("gr1_me_Tin__tinman.early_218", "gr1_me_Tin__tinman.early_219", "gr1_meUbx_COM__meUbx_dm3_peak_320")	23	34096	34096	FBgn0044323	8030721	8040826	+	overlapStart	-1405	1405	NearestLocation
chr2L	8415556	8419650	4095	*	c("gr1_me_Tin__tinman.early_233", "gr1_meUbx_COM__meUbx_dm3_peak_324", "gr1_meUbx_COM__meUbx_dm3_peak_325", "gr1_me_Tin__tinman.early_234")	24	34170	34170	FBgn0027932	8415690	8431297	+	overlapStart	-134	134	NearestLocation
chr2L	8824960	8826747	1788	*	c("gr1_me_Tin__tinman.early_240", "gr1_meUbx_COM__meUbx_dm3_peak_337")	25	44275	44275	FBgn0029123	8825645	8829670	+	overlapStart	-685	685	NearestLocation
chr2L	8851483	8853704	2222	*	c("gr1_me_Tin__tinman.early_245", "gr1_meUbx_COM__meUbx_dm3_peak_339")	26	19835934	19835934	FBgn0266905	8852009	8852664	-	includeFeature	1181	526	NearestLocation
chr2L	8996674	8998234	1561	*	c("gr1_me_Tin__tinman.early_247", "gr1_meUbx_COM__meUbx_dm3_peak_344")	27	34225	34225	FBgn0013746	8993818	8997379	-	overlapStart	705	705	NearestLocation
chr2L	8996674	8998234	1561	*	c("gr1_me_Tin__tinman.early_247", "gr1_meUbx_COM__meUbx_dm3_peak_344")	27	50438	50438	FBgn0040964	8997605	8998544	+	overlapStart	-931	310	NearestLocation
chr2L	9697722	9699373	1652	*	c("gr1_meUbx_COM__meUbx_dm3_peak_357", "gr1_me_Tin__tinman.early_263")	28	34284	34284	FBgn0000273	9682315	9699297	-	overlapStart	1575	76	NearestLocation
chr2L	12009169	12012448	3280	*	c("gr1_meUbx_COM__meUbx_dm3_peak_432", "gr1_me_Tin__tinman.early_292", "gr1_meUbx_COM__meUbx_dm3_peak_433")	29	34615	34615	FBgn0014019	12008153	12009832	+	overlapEnd	1016	663	NearestLocation
chr2L	12434330	12437329	3000	*	c("gr1_me_Tin__tinman.early_297", "gr1_meUbx_COM__meUbx_dm3_peak_442")	30	34658	34658	FBgn0020443	12434452	12441279	+	overlapStart	-122	122	NearestLocation
chr2L	12434330	12437329	3000	*	c("gr1_me_Tin__tinman.early_297", "gr1_meUbx_COM__meUbx_dm3_peak_442")	30	53444	53444	FBgn0265298	12431075	12434665	-	overlapStart	335	335	NearestLocation
chr2L	13547907	13551117	3211	*	c("gr1_meUbx_COM__meUbx_dm3_peak_477", "gr1_me_Tin__tinman.early_321")	31	34767	34767	FBgn0023407	13500624	13549328	-	overlapStart	1421	1421	NearestLocation
chr2L	13547907	13551117	3211	*	c("gr1_meUbx_COM__meUbx_dm3_peak_477", "gr1_me_Tin__tinman.early_321")	31	34772	34772	FBgn0259984	13550139	13639411	+	overlapStart	-2232	978	NearestLocation
chr2L	14480143	14485721	5579	*	c("gr1_meUbx_COM__meUbx_dm3_peak_507", "gr1_me_Tin__tinman.early_344", "gr1_me_Tin__tinman.early_345")	32	19836201	19836201	FBgn0265944	14486040	14486752	+	upstream	-5897	319	NearestLocation
chr2L	15333116	15334700	1585	*	c("gr1_me_Tin__tinman.early_362", "gr1_meUbx_COM__meUbx_dm3_peak_527")	33	34903	34903	FBgn0001981	15333866	15336138	+	overlapStart	-750	750	NearestLocation
chr2L	15477574	15479547	1974	*	c("gr1_meUbx_COM__meUbx_dm3_peak_529", "gr1_me_Tin__tinman.early_364")	34	34908	34908	FBgn0003448	15476593	15478260	-	overlapStart	686	686	NearestLocation
chr2L	16285997	16288921	2925	*	c("gr1_me_Tin__tinman.early_376", "gr1_meUbx_COM__meUbx_dm3_peak_539")	35	34956	34956	FBgn0001994	16263556	16287730	-	overlapStart	1733	1191	NearestLocation
chr2L	16285997	16288921	2925	*	c("gr1_me_Tin__tinman.early_376", "gr1_meUbx_COM__meUbx_dm3_peak_539")	35	34957	34957	FBgn0040079	16288290	16291195	+	overlapStart	-2293	631	NearestLocation
chr2L	16350698	16354030	3333	*	c("gr1_me_Tin__tinman.early_378", "gr1_meUbx_COM__meUbx_dm3_peak_543")	36	34974	34974	FBgn0000307	16342430	16352628	-	overlapStart	1930	1402	NearestLocation
chr2L	16350698	16354030	3333	*	c("gr1_me_Tin__tinman.early_378", "gr1_meUbx_COM__meUbx_dm3_peak_543")	36	34975	34975	FBgn0028506	16352934	16354539	+	overlapStart	-2236	509	NearestLocation
chr2L	16350698	16354030	3333	*	c("gr1_me_Tin__tinman.early_378", "gr1_meUbx_COM__meUbx_dm3_peak_543")	36	7354432	7354432	FBgn0087041	16342430	16352628	-	overlapStart	1930	1402	NearestLocation
chr2L	16532478	16533664	1187	*	c("gr1_me_Tin__tinman.early_383", "gr1_meUbx_COM__meUbx_dm3_peak_549")	37	34985	34985	FBgn0032587	16508078	16532877	-	overlapStart	399	399	NearestLocation
chr2L	18782095	18784338	2244	*	c("gr1_me_Tin__tinman.early_413", "gr1_meUbx_COM__meUbx_dm3_peak_591")	38	14462794	14462794	FBgn0264348	18773314	18773837	-	upstream	-8258	8258	NearestLocation
chr2L	18782095	18784338	2244	*	c("gr1_me_Tin__tinman.early_413", "gr1_meUbx_COM__meUbx_dm3_peak_591")	38	35135	35135	FBgn0045852	18762874	18792906	-	inside	10811	8568	Overlapping
chr2L	18873544	18876799	3256	*	c("gr1_meUbx_COM__meUbx_dm3_peak_596", "gr1_me_Tin__tinman.early_417")	39	35147	35147	FBgn0003896	18859507	18881261	-	inside	7717	4462	NearestLocation
chr2L	18880105	18882449	2345	*	c("gr1_me_Tin__tinman.early_418", "gr1_meUbx_COM__meUbx_dm3_peak_597")	40	35147	35147	FBgn0003896	18859507	18881261	-	overlapStart	1156	1156	NearestLocation
chr2L	18906065	18906760	696	*	c("gr1_me_Tin__tinman.early_420", "gr1_meUbx_COM__meUbx_dm3_peak_599")	41	19834994	19834994	FBgn0265951	18906124	18906747	+	includeFeature	-59	13	NearestLocation
chr2L	18929962	18931569	1608	*	c("gr1_me_Tin__tinman.early_423", "gr1_meUbx_COM__meUbx_dm3_peak_601")	42	35149	35149	FBgn0032723	18916347	18943960	-	inside	13998	12391	NearestLocation
chr2L	20475794	20478083	2290	*	c("gr1_meUbx_COM__meUbx_dm3_peak_681", "gr1_me_Tin__tinman.early_456")	43	19834860	19834860	FBgn0266315	20464502	20484702	-	inside	8908	6619	Overlapping
chr2L	20475794	20478083	2290	*	c("gr1_meUbx_COM__meUbx_dm3_peak_681", "gr1_me_Tin__tinman.early_456")	43	19835858	19835858	FBgn0262879	20476711	20478920	-	overlapEnd	3126	837	NearestLocation
chr2L	20485117	20488654	3538	*	c("gr1_me_Tin__tinman.early_458", "gr1_me_Tin__tinman.early_459", "gr1_meUbx_COM__meUbx_dm3_peak_682")	44	12798026	12798026	FBgn0262455	20487441	20487531	+	includeFeature	-2324	1123	NearestLocation
chr2L	20485117	20488654	3538	*	c("gr1_me_Tin__tinman.early_458", "gr1_me_Tin__tinman.early_459", "gr1_meUbx_COM__meUbx_dm3_peak_682")	44	19834877	19834877	FBgn0266901	20484399	20487548	+	overlapEnd	718	718	Overlapping
chr2L	20485117	20488654	3538	*	c("gr1_me_Tin__tinman.early_458", "gr1_me_Tin__tinman.early_459", "gr1_meUbx_COM__meUbx_dm3_peak_682")	44	19835874	19835874	FBgn0266900	20487976	20488777	+	overlapStart	-2859	123	NearestLocation
chr2L	20769470	20771455	1986	*	c("gr1_me_Tin__tinman.early_464", "gr1_meUbx_COM__meUbx_dm3_peak_699")	45	35341	35341	FBgn0000251	20770731	20783135	+	overlapStart	-1261	724	NearestLocation
chr2L	20782142	20783821	1680	*	c("gr1_meUbx_COM__meUbx_dm3_peak_700", "gr1_me_Tin__tinman.early_466")	46	35341	35341	FBgn0000251	20770731	20783135	+	overlapEnd	11411	686	Overlapping
chr2L	20782142	20783821	1680	*	c("gr1_meUbx_COM__meUbx_dm3_peak_700", "gr1_me_Tin__tinman.early_466")	46	35342	35342	FBgn0032884	20787656	20789098	+	upstream	-5514	3835	NearestLocation
chr2L	21140631	21142212	1582	*	c("gr1_meUbx_COM__meUbx_dm3_peak_711", "gr1_me_Tin__tinman.early_478")	47	35378	35378	FBgn0023388	21134439	21142347	-	inside	1716	135	NearestLocation
chr2L	21842632	21849089	6458	*	c("gr1_me_Tin__tinman.early_491", "gr1_meUbx_COM__meUbx_dm3_peak_736", "gr1_me_Tin__tinman.early_492")	48	19835662	19835662	FBgn0266222	21855094	21869759	+	upstream	-12462	6005	NearestLocation
chr2L	21852908	21854381	1474	*	c("gr1_me_Tin__tinman.early_494", "gr1_meUbx_COM__meUbx_dm3_peak_737")	49	19835662	19835662	FBgn0266222	21855094	21869759	+	upstream	-2186	713	NearestLocation
chr2R	1991447	1993096	1650	*	c("gr1_meUbx_COM__meUbx_dm3_peak_831", "gr1_me_Tin__tinman.early_506")	50	35539	35539	FBgn0033062	1968333	1973130	-	upstream	-18317	18317	NearestLocation
chr2R	1991447	1993096	1650	*	c("gr1_meUbx_COM__meUbx_dm3_peak_831", "gr1_me_Tin__tinman.early_506")	50	35540	35540	FBgn0000546	1975378	2056592	-	inside	65145	16069	Overlapping
chr2R	2007557	2010731	3175	*	c("gr1_me_Tin__tinman.early_507", "gr1_me_Tin__tinman.early_508", "gr1_meUbx_COM__meUbx_dm3_peak_833")	51	35540	35540	FBgn0000546	1975378	2056592	-	inside	49035	32179	Overlapping
chr2R	2007557	2010731	3175	*	c("gr1_me_Tin__tinman.early_507", "gr1_me_Tin__tinman.early_508", "gr1_meUbx_COM__meUbx_dm3_peak_833")	51	35541	35541	FBgn0033063	2024808	2025916	+	upstream	-17251	14077	NearestLocation
chr2R	2472704	2474215	1512	*	c("gr1_meUbx_COM__meUbx_dm3_peak_852", "gr1_me_Tin__tinman.early_518")	52	35555	35555	FBgn0086655	2389511	2509297	+	inside	83193	35082	Overlapping
chr2R	2472704	2474215	1512	*	c("gr1_meUbx_COM__meUbx_dm3_peak_852", "gr1_me_Tin__tinman.early_518")	52	35556	35556	FBgn0033076	2487549	2488483	-	downstream	15779	13334	NearestLocation
chr2R	2497715	2498862	1148	*	c("gr1_me_Tin__tinman.early_520", "gr1_meUbx_COM__meUbx_dm3_peak_854")	53	35555	35555	FBgn0086655	2389511	2509297	+	inside	108204	10435	Overlapping
chr2R	2497715	2498862	1148	*	c("gr1_me_Tin__tinman.early_520", "gr1_meUbx_COM__meUbx_dm3_peak_854")	53	35556	35556	FBgn0033076	2487549	2488483	-	upstream	-9232	9232	NearestLocation
chr2R	2759506	2761919	2414	*	c("gr1_me_Tin__tinman.early_525", "gr1_meUbx_COM__meUbx_dm3_peak_870")	54	14462553	14462553	FBgn0265058	2760654	2767593	+	overlapStart	-1148	1148	NearestLocation
chr2R	2759506	2761919	2414	*	c("gr1_me_Tin__tinman.early_525", "gr1_meUbx_COM__meUbx_dm3_peak_870")	54	35596	35596	FBgn0265935	2749506	2760223	-	overlapStart	717	717	NearestLocation
chr2R	2759506	2761919	2414	*	c("gr1_me_Tin__tinman.early_525", "gr1_meUbx_COM__meUbx_dm3_peak_870")	54	35597	35597	FBgn0033110	2760501	2763324	-	overlapEnd	3818	995	Overlapping
chr2R	2872618	2873711	1094	*	c("gr1_meUbx_COM__meUbx_dm3_peak_879", "gr1_me_Tin__tinman.early_527")	55	246488	246488	FBgn0050156	2868951	2873217	-	overlapStart	599	494	NearestLocation
chr2R	2872618	2873711	1094	*	c("gr1_meUbx_COM__meUbx_dm3_peak_879", "gr1_me_Tin__tinman.early_527")	55	35609	35609	FBgn0022960	2862790	2873217	-	overlapStart	599	494	NearestLocation
chr2R	2872618	2873711	1094	*	c("gr1_meUbx_COM__meUbx_dm3_peak_879", "gr1_me_Tin__tinman.early_527")	55	35610	35610	FBgn0033122	2873548	2876427	+	overlapStart	-930	163	NearestLocation
chr2R	3319882	3321512	1631	*	c("gr1_meUbx_COM__meUbx_dm3_peak_915", "gr1_me_Tin__tinman.early_532")	56	19835135	19835135	FBgn0265099	3319201	3320001	-	overlapStart	119	119	NearestLocation
chr2R	3319882	3321512	1631	*	c("gr1_meUbx_COM__meUbx_dm3_peak_915", "gr1_me_Tin__tinman.early_532")	56	35662	35662	FBgn0003460	3306855	3322377	+	inside	13027	865	Overlapping
chr2R	3561297	3563141	1845	*	c("gr1_me_Tin__tinman.early_536", "gr1_meUbx_COM__meUbx_dm3_peak_926")	57	35711	35711	FBgn0033208	3561226	3561905	-	overlapStart	608	71	NearestLocation
chr2R	3561297	3563141	1845	*	c("gr1_me_Tin__tinman.early_536", "gr1_meUbx_COM__meUbx_dm3_peak_926")	57	35712	35712	FBgn0033209	3561955	3562867	+	includeFeature	-658	274	NearestLocation
chr2R	3561297	3563141	1845	*	c("gr1_me_Tin__tinman.early_536", "gr1_meUbx_COM__meUbx_dm3_peak_926")	57	35713	35713	FBgn0033210	3562867	3563867	-	overlapEnd	2570	274	Overlapping
chr2R	3916321	3919234	2914	*	c("gr1_me_Tin__tinman.early_540", "gr1_meUbx_COM__meUbx_dm3_peak_939", "gr1_me_Tin__tinman.early_541")	58	14462567	14462567	FBgn0263970	3916434	3917440	-	includeFeature	1119	113	NearestLocation
chr2R	3916321	3919234	2914	*	c("gr1_me_Tin__tinman.early_540", "gr1_meUbx_COM__meUbx_dm3_peak_939", "gr1_me_Tin__tinman.early_541")	58	44108	44108	FBgn0025360	3918788	3930034	+	overlapStart	-2467	446	NearestLocation
chr2R	4123751	4126075	2325	*	c("gr1_me_Tin__tinman.early_548", "gr1_meUbx_COM__meUbx_dm3_peak_955")	59	35801	35801	FBgn0013726	4124776	4127802	+	overlapStart	-1025	1025	NearestLocation
chr2R	4475597	4476766	1170	*	c("gr1_me_Tin__tinman.early_552", "gr1_meUbx_COM__meUbx_dm3_peak_979")	60	35840	35840	FBgn0033307	4478002	4479453	+	upstream	-2405	1236	NearestLocation
chr2R	5018826	5020351	1526	*	c("gr1_meUbx_COM__meUbx_dm3_peak_1016", "gr1_me_Tin__tinman.early_569")	61	35929	35929	FBgn0027561	5010809	5019535	-	overlapStart	709	709	NearestLocation
chr2R	5018826	5020351	1526	*	c("gr1_meUbx_COM__meUbx_dm3_peak_1016", "gr1_me_Tin__tinman.early_569")	61	35930	35930	FBgn0033382	5019985	5022958	+	overlapStart	-1159	366	NearestLocation
chr2R	5024762	5027542	2781	*	c("gr1_meUbx_COM__meUbx_dm3_peak_1017", "gr1_me_Tin__tinman.early_570")	62	19835613	19835613	FBgn0265313	5025991	5029486	+	overlapStart	-1229	1229	NearestLocation
chr2R	5024762	5027542	2781	*	c("gr1_meUbx_COM__meUbx_dm3_peak_1017", "gr1_me_Tin__tinman.early_570")	62	35931	35931	FBgn0260972	5022880	5025438	-	overlapStart	676	676	NearestLocation
chr2R	5024762	5027542	2781	*	c("gr1_meUbx_COM__meUbx_dm3_peak_1017", "gr1_me_Tin__tinman.early_570")	62	35932	35932	FBgn0028955	5025991	5029486	+	overlapStart	-1229	1229	NearestLocation
chr2R	5465129	5467899	2771	*	c("gr1_me_Tin__tinman.early_579", "gr1_meUbx_COM__meUbx_dm3_peak_1033")	63	26067567	26067567	FBgn0267990	5466410	5466776	+	includeFeature	-1281	1123	NearestLocation
chr2R	5465129	5467899	2771	*	c("gr1_me_Tin__tinman.early_579", "gr1_meUbx_COM__meUbx_dm3_peak_1033")	63	35984	35984	FBgn0033426	5464932	5469352	+	inside	197	197	Overlapping
chr2R	5465129	5467899	2771	*	c("gr1_me_Tin__tinman.early_579", "gr1_meUbx_COM__meUbx_dm3_peak_1033")	63	5740252	5740252	FBgn0085436	5453651	5466512	-	overlapStart	1383	1383	NearestLocation
chr2R	5817049	5824240	7192	*	c("gr1_meUbx_COM__meUbx_dm3_peak_1049", "gr1_me_Tin__tinman.early_590", "gr1_me_Tin__tinman.early_591", "gr1_me_Tin__tinman.early_592")	64	36031	36031	FBgn0033465	5798398	5800993	+	downstream	18651	16056	NearestLocation
chr2R	5817049	5824240	7192	*	c("gr1_meUbx_COM__meUbx_dm3_peak_1049", "gr1_me_Tin__tinman.early_590", "gr1_me_Tin__tinman.early_591", "gr1_me_Tin__tinman.early_592")	64	36032	36032	FBgn0011656	5801001	5846363	-	inside	29314	16048	Overlapping
chr2R	5865877	5868198	2322	*	c("gr1_me_Tin__tinman.early_595", "gr1_meUbx_COM__meUbx_dm3_peak_1050")	65	14462575	14462575	FBgn0264599	5864501	5867089	-	overlapStart	1212	1109	NearestLocation
chr2R	5865877	5868198	2322	*	c("gr1_me_Tin__tinman.early_595", "gr1_meUbx_COM__meUbx_dm3_peak_1050")	65	36039	36039	FBgn0000606	5866824	5868300	+	overlapStart	-947	102	NearestLocation
chr2R	5872052	5876741	4690	*	c("gr1_me_Tin__tinman.early_596", "gr1_meUbx_COM__meUbx_dm3_peak_1051", "gr1_me_Tin__tinman.early_597")	66	19835592	19835592	FBgn0266863	5875630	5876790	-	overlapEnd	4738	49	Overlapping
chr2R	5872052	5876741	4690	*	c("gr1_me_Tin__tinman.early_596", "gr1_meUbx_COM__meUbx_dm3_peak_1051", "gr1_me_Tin__tinman.early_597")	66	36040	36040	FBgn0261014	5876664	5881064	+	overlapStart	-4612	77	NearestLocation
chr2R	5942440	5944815	2376	*	c("gr1_me_Tin__tinman.early_599", "gr1_meUbx_COM__meUbx_dm3_peak_1053")	67	36047	36047	FBgn0010385	5941683	5942081	-	upstream	-359	359	NearestLocation
chr2R	5942440	5944815	2376	*	c("gr1_me_Tin__tinman.early_599", "gr1_meUbx_COM__meUbx_dm3_peak_1053")	67	36048	36048	FBgn0262169	5940046	5951217	+	inside	2394	2394	Overlapping
chr2R	6315498	6319335	3838	*	c("gr1_me_Tin__tinman.early_611", "gr1_meUbx_COM__meUbx_dm3_peak_1071")	68	36102	36102	FBgn0262114	6317213	6324086	+	overlapStart	-1715	1715	NearestLocation
chr2R	6468731	6472396	3666	*	c("gr1_me_Tin__tinman.early_620", "gr1_me_Tin__tinman.early_621", "gr1_meUbx_COM__meUbx_dm3_peak_1078")	69	36118	36118	FBgn0263102	6445393	6504785	+	inside	23338	23338	NearestLocation
chr2R	6880867	6882518	1652	*	c("gr1_me_Tin__tinman.early_628", "gr1_meUbx_COM__meUbx_dm3_peak_1090")	70	19836090	19836090	FBgn0266763	6833814	6834600	+	downstream	47053	46267	NearestLocation
chr2R	6880867	6882518	1652	*	c("gr1_me_Tin__tinman.early_628", "gr1_meUbx_COM__meUbx_dm3_peak_1090")	70	2768719	2768719	FBgn0040765	6865461	7003883	-	inside	123016	15406	Overlapping
chr2R	7068632	7071014	2383	*	c("gr1_meUbx_COM__meUbx_dm3_peak_1096", "gr1_me_Tin__tinman.early_630")	71	36168	36168	FBgn0033579	7026809	7059711	-	upstream	-8921	8921	NearestLocation
chr2R	7068632	7071014	2383	*	c("gr1_meUbx_COM__meUbx_dm3_peak_1096", "gr1_me_Tin__tinman.early_630")	71	36171	36171	FBgn0003396	7046591	7104899	+	inside	22041	22041	Overlapping
chr2R	7176467	7178206	1740	*	c("gr1_me_Tin__tinman.early_634", "gr1_meUbx_COM__meUbx_dm3_peak_1102")	72	36201	36201	FBgn0033609	7172653	7177277	-	overlapStart	810	810	NearestLocation
chr2R	7176467	7178206	1740	*	c("gr1_me_Tin__tinman.early_634", "gr1_meUbx_COM__meUbx_dm3_peak_1102")	72	36202	36202	FBgn0033610	7177193	7178601	-	overlapEnd	2134	395	Overlapping
chr2R	7284480	7288627	4148	*	c("gr1_me_Tin__tinman.early_637", "gr1_meUbx_COM__meUbx_dm3_peak_1108", "gr1_me_Tin__tinman.early_638")	73	246397	246397	FBgn0082585	7272248	7284937	-	overlapStart	457	457	NearestLocation
chr2R	7412697	7418108	5412	*	c("gr1_me_Tin__tinman.early_642", "gr1_meUbx_COM__meUbx_dm3_peak_1112", "gr1_me_Tin__tinman.early_643")	74	36240	36240	FBgn0000577	7411511	7415715	-	overlapStart	3018	1186	NearestLocation
chr2R	7479048	7481636	2589	*	c("gr1_me_Tin__tinman.early_648", "gr1_meUbx_COM__meUbx_dm3_peak_1117")	75	36241	36241	FBgn0033636	7464990	7503550	-	inside	24502	14058	Overlapping
chr2R	7479048	7481636	2589	*	c("gr1_me_Tin__tinman.early_648", "gr1_meUbx_COM__meUbx_dm3_peak_1117")	75	3771901	3771901	FBgn0086658	7478846	7478990	-	upstream	-58	58	NearestLocation
chr2R	7779322	7782779	3458	*	c("gr1_me_Tin__tinman.early_657", "gr1_meUbx_COM__meUbx_dm3_peak_1129")	76	36271	36271	FBgn0284245	7778640	7783267	+	inside	682	488	Overlapping
chr2R	7779322	7782779	3458	*	c("gr1_me_Tin__tinman.early_657", "gr1_meUbx_COM__meUbx_dm3_peak_1129")	76	3772621	3772621	FBgn0015543	7780628	7780699	+	includeFeature	-1306	1306	NearestLocation
chr2R	7904174	7907581	3408	*	c("gr1_me_Tin__tinman.early_659", "gr1_meUbx_COM__meUbx_dm3_peak_1136")	77	36283	36283	FBgn0004839	7888978	7907351	-	overlapStart	3177	230	NearestLocation
chr2R	7998625	8002545	3921	*	c("gr1_me_Tin__tinman.early_661", "gr1_meUbx_COM__meUbx_dm3_peak_1142", "gr1_me_Tin__tinman.early_662")	78	36295	36295	FBgn0086677	7972699	8006845	-	inside	8220	4300	NearestLocation
chr2R	8663420	8664986	1567	*	c("gr1_meUbx_COM__meUbx_dm3_peak_1171", "gr1_me_Tin__tinman.early_670")	79	19835608	19835608	FBgn0266804	8664829	8666500	+	overlapStart	-1409	157	NearestLocation
chr2R	8852748	8854604	1857	*	c("gr1_me_Tin__tinman.early_677", "gr1_meUbx_COM__meUbx_dm3_peak_1181")	80	36430	36430	FBgn0033787	8840617	8843217	+	downstream	12131	9531	NearestLocation
chr2R	8852748	8854604	1857	*	c("gr1_me_Tin__tinman.early_677", "gr1_meUbx_COM__meUbx_dm3_peak_1181")	80	36431	36431	FBgn0005624	8853502	8868499	-	overlapEnd	15751	754	Overlapping
chr2R	8878406	8880120	1715	*	c("gr1_meUbx_COM__meUbx_dm3_peak_1183", "gr1_me_Tin__tinman.early_680")	81	3772108	3772108	FBgn0053798	8881402	8882127	+	upstream	-2996	1282	NearestLocation
chr2R	9082143	9084140	1998	*	c("gr1_me_Tin__tinman.early_690", "gr1_meUbx_COM__meUbx_dm3_peak_1199", "gr1_me_Tin__tinman.early_691")	82	318918	318918	FBgn0053182	9064058	9085842	-	inside	3699	1702	NearestLocation
chr2R	9548960	9552460	3501	*	c("gr1_me_Tin__tinman.early_706", "gr1_me_Tin__tinman.early_707", "gr1_meUbx_COM__meUbx_dm3_peak_1216")	83	36517	36517	FBgn0033862	9549000	9551103	-	includeFeature	2143	40	NearestLocation
chr2R	9548960	9552460	3501	*	c("gr1_me_Tin__tinman.early_706", "gr1_me_Tin__tinman.early_707", "gr1_meUbx_COM__meUbx_dm3_peak_1216")	83	36521	36521	FBgn0000633	9510549	9636872	+	inside	38411	38411	Overlapping
chr2R	9852923	9855098	2176	*	c("gr1_me_Tin__tinman.early_714", "gr1_meUbx_COM__meUbx_dm3_peak_1231")	84	10178814	10178814	FBgn0261975	9852158	9852960	+	overlapEnd	765	37	Overlapping
chr2R	9852923	9855098	2176	*	c("gr1_me_Tin__tinman.early_714", "gr1_meUbx_COM__meUbx_dm3_peak_1231")	84	36546	36546	FBgn0013770	9848180	9855486	+	inside	4743	388	Overlapping
chr2R	9852923	9855098	2176	*	c("gr1_me_Tin__tinman.early_714", "gr1_meUbx_COM__meUbx_dm3_peak_1231")	84	36547	36547	FBgn0275436	9855813	9857407	+	upstream	-2890	715	NearestLocation
chr2R	10142690	10143860	1171	*	c("gr1_meUbx_COM__meUbx_dm3_peak_1246", "gr1_me_Tin__tinman.early_721")	85	36583	36583	FBgn0001220	10140103	10143697	-	overlapStart	1007	163	NearestLocation
chr2R	10685722	10687447	1726	*	c("gr1_meUbx_COM__meUbx_dm3_peak_1266", "gr1_me_Tin__tinman.early_731")	86	45318	45318	FBgn0001319	10660155	10694566	-	inside	8844	7119	NearestLocation
chr2R	11018870	11022894	4025	*	c("gr1_me_Tin__tinman.early_745", "gr1_meUbx_COM__meUbx_dm3_peak_1277")	87	36678	36678	FBgn0015371	11002741	11032288	+	inside	16129	9394	Overlapping
chr2R	11018870	11022894	4025	*	c("gr1_me_Tin__tinman.early_745", "gr1_meUbx_COM__meUbx_dm3_peak_1277")	87	5740790	5740790	FBgn0262954	11032473	11033024	-	downstream	14154	9579	NearestLocation
chr2R	11237217	11243383	6167	*	c("gr1_me_Tin__tinman.early_750", "gr1_meUbx_COM__meUbx_dm3_peak_1286", "gr1_me_Tin__tinman.early_751")	88	36703	36703	FBgn0034013	11227977	11255805	+	inside	9240	9240	NearestLocation
chr2R	12728594	12730902	2309	*	c("gr1_me_Tin__tinman.early_780", "gr1_me_Tin__tinman.early_781", "gr1_meUbx_COM__meUbx_dm3_peak_1331")	89	53583	53583	FBgn0026754	12730801	12732543	-	overlapEnd	3949	101	NearestLocation
chr2R	13348175	13351322	3148	*	c("gr1_me_Tin__tinman.early_792", "gr1_meUbx_COM__meUbx_dm3_peak_1352")	90	36964	36964	FBgn0028953	13345168	13353300	+	inside	3007	1978	NearestLocation
chr2R	13639915	13641756	1842	*	c("gr1_me_Tin__tinman.early_801", "gr1_meUbx_COM__meUbx_dm3_peak_1359")	91	37025	37025	FBgn0034275	13637798	13640719	+	overlapEnd	2117	804	NearestLocation
chr2R	13639915	13641756	1842	*	c("gr1_me_Tin__tinman.early_801", "gr1_meUbx_COM__meUbx_dm3_peak_1359")	91	37026	37026	FBgn0034276	13641060	13643927	-	overlapEnd	4012	696	Overlapping
chr2R	13709281	13711042	1762	*	c("gr1_me_Tin__tinman.early_802", "gr1_meUbx_COM__meUbx_dm3_peak_1364")	92	37038	37038	FBgn0259211	13688637	13730324	+	inside	20644	19282	Overlapping
chr2R	13709281	13711042	1762	*	c("gr1_me_Tin__tinman.early_802", "gr1_meUbx_COM__meUbx_dm3_peak_1364")	92	37040	37040	FBgn0041585	13730947	13748087	+	upstream	-21666	19905	NearestLocation
chr2R	14226337	14229998	3662	*	c("gr1_meUbx_COM__meUbx_dm3_peak_1385", "gr1_me_Tin__tinman.early_812", "gr1_me_Tin__tinman.early_813")	93	44027	44027	FBgn0010575	14165703	14244801	-	inside	18464	14803	NearestLocation
chr2R	14575784	14578321	2538	*	c("gr1_me_Tin__tinman.early_824", "gr1_meUbx_COM__meUbx_dm3_peak_1399")	94	10178866	10178866	FBgn0262102	14574877	14576146	+	overlapEnd	907	362	Overlapping
chr2R	14575784	14578321	2538	*	c("gr1_me_Tin__tinman.early_824", "gr1_meUbx_COM__meUbx_dm3_peak_1399")	94	37152	37152	FBgn0262103	14575637	14593310	+	inside	147	147	NearestLocation
chr2R	14843956	14846248	2293	*	c("gr1_me_Tin__tinman.early_827", "gr1_meUbx_COM__meUbx_dm3_peak_1408")	95	37185	37185	FBgn0034408	14765896	14847005	+	inside	78060	757	Overlapping
chr2R	14843956	14846248	2293	*	c("gr1_me_Tin__tinman.early_827", "gr1_meUbx_COM__meUbx_dm3_peak_1408")	95	37187	37187	FBgn0014269	14856909	14858638	-	downstream	14682	10661	NearestLocation
chr2R	15157319	15159726	2408	*	c("gr1_me_Tin__tinman.early_832", "gr1_meUbx_COM__meUbx_dm3_peak_1416", "gr1_me_Tin__tinman.early_833")	96	44855	44855	FBgn0003254	15157583	15168901	+	overlapStart	-264	264	NearestLocation
chr2R	15936751	15939887	3137	*	c("gr1_me_Tin__tinman.early_851", "gr1_meUbx_COM__meUbx_dm3_peak_1432")	97	19835850	19835850	FBgn0265842	15945600	15946300	+	upstream	-8849	5713	NearestLocation
chr2R	15942663	15945510	2848	*	c("gr1_meUbx_COM__meUbx_dm3_peak_1433", "gr1_me_Tin__tinman.early_852")	98	19835850	19835850	FBgn0265842	15945600	15946300	+	upstream	-2937	90	NearestLocation
chr2R	17024572	17026236	1665	*	c("gr1_me_Tin__tinman.early_877", "gr1_meUbx_COM__meUbx_dm3_peak_1475")	99	37403	37403	FBgn0034590	17016968	17029766	-	inside	5194	3530	NearestLocation
chr2R	17410645	17415024	4380	*	c("gr1_me_Tin__tinman.early_884", "gr1_meUbx_COM__meUbx_dm3_peak_1492", "gr1_me_Tin__tinman.early_885")	100	37455	37455	FBgn0003731	17409925	17447482	+	inside	720	720	NearestLocation
chr2R	17756495	17758311	1817	*	c("gr1_me_Tin__tinman.early_896", "gr1_meUbx_COM__meUbx_dm3_peak_1505")	101	5740472	5740472	FBgn0085397	17759535	17833764	+	upstream	-3040	1224	NearestLocation
chr2R	18156223	18159071	2849	*	c("gr1_meUbx_COM__meUbx_dm3_peak_1515", "gr1_me_Tin__tinman.early_900")	102	12798139	12798139	FBgn0263341	18179222	18179900	+	upstream	-22999	20151	NearestLocation
chr2R	18156223	18159071	2849	*	c("gr1_meUbx_COM__meUbx_dm3_peak_1515", "gr1_me_Tin__tinman.early_900")	102	37546	37546	FBgn0020307	18131468	18173974	+	inside	24755	14903	Overlapping
chr2R	18568800	18571072	2273	*	c("gr1_me_Tin__tinman.early_911", "gr1_meUbx_COM__meUbx_dm3_peak_1538")	103	37602	37602	FBgn0020257	18572473	18576492	-	downstream	7692	1401	NearestLocation
chr2R	18575667	18580768	5102	*	c("gr1_meUbx_COM__meUbx_dm3_peak_1540", "gr1_meUbx_COM__meUbx_dm3_peak_1539", "gr1_me_Tin__tinman.early_912")	104	19834919	19834919	FBgn0265984	18577000	18577800	+	includeFeature	-1333	1333	NearestLocation
chr2R	18575667	18580768	5102	*	c("gr1_meUbx_COM__meUbx_dm3_peak_1540", "gr1_meUbx_COM__meUbx_dm3_peak_1539", "gr1_me_Tin__tinman.early_912")	104	19835316	19835316	FBgn0265985	18578000	18579400	+	includeFeature	-2333	1368	NearestLocation
chr2R	18575667	18580768	5102	*	c("gr1_meUbx_COM__meUbx_dm3_peak_1540", "gr1_meUbx_COM__meUbx_dm3_peak_1539", "gr1_me_Tin__tinman.early_912")	104	19836051	19836051	FBgn0265983	18576600	18576900	+	includeFeature	-933	933	NearestLocation
chr2R	18575667	18580768	5102	*	c("gr1_meUbx_COM__meUbx_dm3_peak_1540", "gr1_meUbx_COM__meUbx_dm3_peak_1539", "gr1_me_Tin__tinman.early_912")	104	37602	37602	FBgn0020257	18572473	18576492	-	overlapStart	825	825	NearestLocation
chr2R	18575667	18580768	5102	*	c("gr1_meUbx_COM__meUbx_dm3_peak_1540", "gr1_meUbx_COM__meUbx_dm3_peak_1539", "gr1_me_Tin__tinman.early_912")	104	37603	37603	FBgn0005631	18580029	18588475	-	overlapEnd	12808	739	Overlapping
chr2R	18821566	18822712	1147	*	c("gr1_me_Tin__tinman.early_918", "gr1_meUbx_COM__meUbx_dm3_peak_1556")	105	37644	37644	FBgn0034800	18819558	18821600	-	overlapStart	34	34	NearestLocation
chr2R	18821566	18822712	1147	*	c("gr1_me_Tin__tinman.early_918", "gr1_meUbx_COM__meUbx_dm3_peak_1556")	105	37646	37646	FBgn0034802	18822092	18824600	-	overlapEnd	3034	526	Overlapping
chr2R	18823775	18824823	1049	*	c("gr1_me_Tin__tinman.early_919", "gr1_meUbx_COM__meUbx_dm3_peak_1557")	106	37646	37646	FBgn0034802	18822092	18824600	-	overlapStart	825	223	NearestLocation
chr2R	18823775	18824823	1049	*	c("gr1_me_Tin__tinman.early_919", "gr1_meUbx_COM__meUbx_dm3_peak_1557")	106	37647	37647	FBgn0034803	18824802	18826548	+	overlapStart	-1027	21	NearestLocation
chr2R	18933199	18934374	1176	*	c("gr1_me_Tin__tinman.early_920", "gr1_meUbx_COM__meUbx_dm3_peak_1564")	107	37654	37654	FBgn0261705	18898601	18930466	-	upstream	-2733	2733	NearestLocation
chr2R	18933199	18934374	1176	*	c("gr1_me_Tin__tinman.early_920", "gr1_meUbx_COM__meUbx_dm3_peak_1564")	107	37655	37655	FBgn0003900	18872897	18935848	+	inside	60302	1474	Overlapping
chr2R	18981501	18982874	1374	*	c("gr1_me_Tin__tinman.early_923", "gr1_meUbx_COM__meUbx_dm3_peak_1569")	108	37668	37668	FBgn0034821	18977623	18981789	-	overlapStart	288	288	NearestLocation
chr2R	19525492	19528485	2994	*	c("gr1_me_Tin__tinman.early_932", "gr1_meUbx_COM__meUbx_dm3_peak_1602", "gr1_me_Tin__tinman.early_933")	109	19836105	19836105	FBgn0266646	19525900	19526617	-	includeFeature	1125	408	NearestLocation
chr2R	19525492	19528485	2994	*	c("gr1_me_Tin__tinman.early_932", "gr1_meUbx_COM__meUbx_dm3_peak_1602", "gr1_me_Tin__tinman.early_933")	109	45976	45976	FBgn0004795	19520133	19542343	+	inside	5359	5359	Overlapping
chr2R	19759236	19760929	1694	*	c("gr1_me_Tin__tinman.early_939", "gr1_meUbx_COM__meUbx_dm3_peak_1617")	110	37785	37785	FBgn0011236	19757796	19764965	+	inside	1440	1440	NearestLocation
chr2R	20160970	20164540	3571	*	c("gr1_meUbx_COM__meUbx_dm3_peak_1642", "gr1_me_Tin__tinman.early_946")	111	37886	37886	FBgn0005636	20163257	20178607	+	overlapStart	-2287	1283	NearestLocation
chr2R	20768970	20771140	2171	*	c("gr1_me_Tin__tinman.early_952", "gr1_meUbx_COM__meUbx_dm3_peak_1689")	112	12797865	12797865	FBgn0263443	20768653	20769340	-	overlapStart	370	317	NearestLocation
chr2R	20768970	20771140	2171	*	c("gr1_me_Tin__tinman.early_952", "gr1_meUbx_COM__meUbx_dm3_peak_1689")	112	37979	37979	FBgn0085442	20769093	20776138	+	overlapStart	-123	123	NearestLocation
chr2R	20931452	20933819	2368	*	c("gr1_meUbx_COM__meUbx_dm3_peak_1700", "gr1_me_Tin__tinman.early_957")	113	38004	38004	FBgn0001147	20927906	20939854	-	inside	8402	3546	NearestLocation
chr3L	612397	615097	2701	*	c("gr1_meUbx_COM__meUbx_dm3_peak_1788", "gr1_me_Tin__tinman.early_987")	114	19834793	19834793	FBgn0261636	615627	616646	-	downstream	4249	530	NearestLocation
chr3L	620810	623241	2432	*	c("gr1_me_Tin__tinman.early_988", "gr1_meUbx_COM__meUbx_dm3_peak_1790", "gr1_me_Tin__tinman.early_989")	115	12798544	12798544	FBgn0263042	620695	622316	-	overlapStart	1506	115	NearestLocation
chr3L	742454	744607	2154	*	c("gr1_meUbx_COM__meUbx_dm3_peak_1798", "gr1_me_Tin__tinman.early_995", "gr1_me_Tin__tinman.early_996")	116	38090	38090	FBgn0035160	737680	755489	-	inside	13035	4774	Overlapping
chr3L	742454	744607	2154	*	c("gr1_meUbx_COM__meUbx_dm3_peak_1798", "gr1_me_Tin__tinman.early_995", "gr1_me_Tin__tinman.early_996")	116	38091	38091	FBgn0000575	749400	753492	+	upstream	-6946	4793	NearestLocation
chr3L	1095653	1099652	4000	*	c("gr1_me_Tin__tinman.early_1002", "gr1_me_Tin__tinman.early_1003", "gr1_meUbx_COM__meUbx_dm3_peak_1818")	117	38116	38116	FBgn0004870	1036369	1101089	-	inside	5436	1437	NearestLocation
chr3L	1537785	1539432	1648	*	c("gr1_meUbx_COM__meUbx_dm3_peak_1847", "gr1_me_Tin__tinman.early_1015")	118	38178	38178	FBgn0035229	1537137	1544823	+	inside	648	648	NearestLocation
chr3L	2864679	2870779	6101	*	c("gr1_me_Tin__tinman.early_1036", "gr1_me_Tin__tinman.early_1037", "gr1_meUbx_COM__meUbx_dm3_peak_1894", "gr1_meUbx_COM__meUbx_dm3_peak_1895")	119	38347	38347	FBgn0263392	2786207	2879158	-	inside	14479	8379	NearestLocation
chr3L	3070213	3073083	2871	*	c("gr1_meUbx_COM__meUbx_dm3_peak_1902", "gr1_me_Tin__tinman.early_1041")	120	38367	38367	FBgn0266918	3055908	3070839	-	overlapStart	626	626	NearestLocation
chr3L	3070213	3073083	2871	*	c("gr1_meUbx_COM__meUbx_dm3_peak_1902", "gr1_me_Tin__tinman.early_1041")	120	38369	38369	FBgn0035397	3071133	3090406	+	overlapStart	-920	920	NearestLocation
chr3L	3417656	3418858	1203	*	c("gr1_me_Tin__tinman.early_1054", "gr1_meUbx_COM__meUbx_dm3_peak_1919")	121	12798578	12798578	FBgn0262260	3412145	3412251	-	upstream	-5405	5405	NearestLocation
chr3L	3417656	3418858	1203	*	c("gr1_me_Tin__tinman.early_1054", "gr1_meUbx_COM__meUbx_dm3_peak_1919")	121	38424	38424	FBgn0014388	3401153	3424935	-	inside	7279	6077	Overlapping
chr3L	5646541	5650001	3461	*	c("gr1_me_Tin__tinman.early_1080", "gr1_meUbx_COM__meUbx_dm3_peak_1996")	122	38639	38639	FBgn0035626	5647781	5650484	+	overlapStart	-1240	483	NearestLocation
chr3L	5762752	5764603	1852	*	c("gr1_meUbx_COM__meUbx_dm3_peak_2004", "gr1_me_Tin__tinman.early_1083")	123	38648	38648	FBgn0260936	5762102	5769371	+	inside	650	650	NearestLocation
chr3L	6782104	6784545	2442	*	c("gr1_me_Tin__tinman.early_1109", "gr1_meUbx_COM__meUbx_dm3_peak_2034")	124	38752	38752	FBgn0086680	6783258	6788041	+	overlapStart	-1154	1154	NearestLocation
chr3L	7940242	7942339	2098	*	c("gr1_me_Tin__tinman.early_1122", "gr1_meUbx_COM__meUbx_dm3_peak_2070")	125	38884	38884	FBgn0041156	7941286	7944663	+	overlapStart	-1044	1044	NearestLocation
chr3L	7980540	7982699	2160	*	c("gr1_me_Tin__tinman.early_1125", "gr1_meUbx_COM__meUbx_dm3_peak_2072")	126	38890	38890	FBgn0011817	7972146	8047247	+	inside	8394	8394	NearestLocation
chr3L	8398075	8399446	1372	*	c("gr1_me_Tin__tinman.early_1129", "gr1_meUbx_COM__meUbx_dm3_peak_2088")	127	318833	318833	FBgn0053057	8395268	8398377	-	overlapStart	302	302	NearestLocation
chr3L	8398075	8399446	1372	*	c("gr1_me_Tin__tinman.early_1129", "gr1_meUbx_COM__meUbx_dm3_peak_2088")	127	38955	38955	FBgn0035889	8395268	8398377	-	overlapStart	302	302	NearestLocation
chr3L	8398075	8399446	1372	*	c("gr1_me_Tin__tinman.early_1129", "gr1_meUbx_COM__meUbx_dm3_peak_2088")	127	38956	38956	FBgn0035890	8398554	8400454	+	overlapStart	-479	479	NearestLocation
chr3L	9394027	9395638	1612	*	c("gr1_meUbx_COM__meUbx_dm3_peak_2115", "gr1_me_Tin__tinman.early_1150")	128	45525	45525	FBgn0015218	9392718	9395560	-	overlapStart	1533	78	NearestLocation
chr3L	10317631	10318932	1302	*	c("gr1_me_Tin__tinman.early_1163", "gr1_meUbx_COM__meUbx_dm3_peak_2144")	129	26067327	26067327	FBgn0267668	10316601	10360550	+	inside	1030	1030	NearestLocation
chr3L	10517952	10519871	1920	*	c("gr1_me_Tin__tinman.early_1165", "gr1_meUbx_COM__meUbx_dm3_peak_2146")	130	39197	39197	FBgn0036085	10550123	10552182	-	downstream	34230	30252	NearestLocation
chr3L	10517952	10519871	1920	*	c("gr1_me_Tin__tinman.early_1165", "gr1_meUbx_COM__meUbx_dm3_peak_2146")	130	39198	39198	FBgn0052062	10474512	10587112	+	inside	43440	43440	Overlapping
chr3L	10524956	10526001	1046	*	c("gr1_me_Tin__tinman.early_1166", "gr1_meUbx_COM__meUbx_dm3_peak_2147")	131	39197	39197	FBgn0036085	10550123	10552182	-	downstream	27226	24122	NearestLocation
chr3L	10524956	10526001	1046	*	c("gr1_me_Tin__tinman.early_1166", "gr1_meUbx_COM__meUbx_dm3_peak_2147")	131	39198	39198	FBgn0052062	10474512	10587112	+	inside	50444	50444	Overlapping
chr3L	10840674	10846622	5949	*	c("gr1_me_Tin__tinman.early_1173", "gr1_me_Tin__tinman.early_1174", "gr1_me_Tin__tinman.early_1175", "gr1_me_Tin__tinman.early_1176", "gr1_meUbx_COM__meUbx_dm3_peak_2163")	132	19835654	19835654	FBgn0266679	10843170	10843790	-	includeFeature	3116	2496	NearestLocation
chr3L	11407476	11409040	1565	*	c("gr1_me_Tin__tinman.early_1197", "gr1_meUbx_COM__meUbx_dm3_peak_2186")	133	19834955	19834955	FBgn0265470	11398635	11399194	+	downstream	8841	8282	NearestLocation
chr3L	12497690	12499421	1732	*	c("gr1_meUbx_COM__meUbx_dm3_peak_2213", "gr1_me_Tin__tinman.early_1222", "gr1_me_Tin__tinman.early_1223")	134	39428	39428	FBgn0036294	12498474	12500940	-	overlapEnd	3250	784	Overlapping
chr3L	12497690	12499421	1732	*	c("gr1_meUbx_COM__meUbx_dm3_peak_2213", "gr1_me_Tin__tinman.early_1222", "gr1_me_Tin__tinman.early_1223")	134	44118	44118	FBgn0264848	12497392	12498921	+	overlapEnd	298	298	NearestLocation
chr3L	12570157	12571813	1657	*	c("gr1_me_Tin__tinman.early_1225", "gr1_meUbx_COM__meUbx_dm3_peak_2216")	135	39439	39439	FBgn0015904	12573772	12589118	+	upstream	-3615	1959	NearestLocation
chr3L	12665069	12666759	1691	*	c("gr1_me_Tin__tinman.early_1235", "gr1_meUbx_COM__meUbx_dm3_peak_2219")	136	19834958	19834958	FBgn0265745	12654926	12655347	+	downstream	10143	9722	NearestLocation
chr3L	12689604	12691207	1604	*	c("gr1_meUbx_COM__meUbx_dm3_peak_2222", "gr1_me_Tin__tinman.early_1238")	137	39441	39441	FBgn0014343	12686739	12703349	+	inside	2865	2865	NearestLocation
chr3L	14591638	14594378	2741	*	c("gr1_meUbx_COM__meUbx_dm3_peak_2278", "gr1_me_Tin__tinman.early_1281", "gr1_me_Tin__tinman.early_1282")	138	53446	53446	FBgn0040318	14576322	14592640	-	overlapStart	1002	1002	NearestLocation
chr3L	14625158	14626458	1301	*	c("gr1_me_Tin__tinman.early_1283", "gr1_meUbx_COM__meUbx_dm3_peak_2280")	139	39594	39594	FBgn0027375	14621260	14625177	-	overlapStart	19	19	NearestLocation
chr3L	14625158	14626458	1301	*	c("gr1_me_Tin__tinman.early_1283", "gr1_meUbx_COM__meUbx_dm3_peak_2280")	139	39596	39596	FBgn0041604	14625701	14664709	+	overlapStart	-543	543	NearestLocation
chr3L	16004272	16006453	2182	*	c("gr1_meUbx_COM__meUbx_dm3_peak_2320", "gr1_me_Tin__tinman.early_1338")	140	39750	39750	FBgn0263601	15999652	16004912	-	overlapStart	640	640	NearestLocation
chr3L	16041985	16047288	5304	*	c("gr1_me_Tin__tinman.early_1343", "gr1_me_Tin__tinman.early_1344", "gr1_meUbx_COM__meUbx_dm3_peak_2322")	141	14462872	14462872	FBgn0264602	16042335	16043403	+	includeFeature	-350	350	NearestLocation
chr3L	16041985	16047288	5304	*	c("gr1_me_Tin__tinman.early_1343", "gr1_me_Tin__tinman.early_1344", "gr1_meUbx_COM__meUbx_dm3_peak_2322")	141	39753	39753	FBgn0260635	16031510	16044134	-	overlapStart	2149	2149	NearestLocation
chr3L	16041985	16047288	5304	*	c("gr1_me_Tin__tinman.early_1343", "gr1_me_Tin__tinman.early_1344", "gr1_meUbx_COM__meUbx_dm3_peak_2322")	141	49070	49070	FBgn0005536	16045059	16075126	+	overlapStart	-3074	2229	NearestLocation
chr3L	16400393	16404926	4534	*	c("gr1_me_Tin__tinman.early_1348", "gr1_me_Tin__tinman.early_1349", "gr1_meUbx_COM__meUbx_dm3_peak_2338")	142	39826	39826	FBgn0014163	16395896	16404928	-	inside	4535	2	NearestLocation
chr3L	16482929	16485241	2313	*	c("gr1_meUbx_COM__meUbx_dm3_peak_2344", "gr1_me_Tin__tinman.early_1350", "gr1_meUbx_COM__meUbx_dm3_peak_2345")	143	39834	39834	FBgn0053158	16412697	16489660	+	inside	70232	4419	Overlapping
chr3L	16482929	16485241	2313	*	c("gr1_meUbx_COM__meUbx_dm3_peak_2344", "gr1_me_Tin__tinman.early_1350", "gr1_meUbx_COM__meUbx_dm3_peak_2345")	143	39835	39835	FBgn0263131	16484938	16536470	-	overlapEnd	53541	303	Overlapping
chr3L	16482929	16485241	2313	*	c("gr1_meUbx_COM__meUbx_dm3_peak_2344", "gr1_me_Tin__tinman.early_1350", "gr1_meUbx_COM__meUbx_dm3_peak_2345")	143	8674108	8674108	FBgn0260388	16484938	16489336	-	overlapEnd	6407	303	NearestLocation
chr3L	16576053	16578628	2576	*	c("gr1_me_Tin__tinman.early_1351", "gr1_me_Tin__tinman.early_1352", "gr1_meUbx_COM__meUbx_dm3_peak_2349")	144	39845	39845	FBgn0028693	16576128	16577122	+	includeFeature	-75	75	NearestLocation
chr3L	16576053	16578628	2576	*	c("gr1_me_Tin__tinman.early_1351", "gr1_me_Tin__tinman.early_1352", "gr1_meUbx_COM__meUbx_dm3_peak_2349")	144	39846	39846	FBgn0250814	16577224	16579211	+	overlapStart	-1171	583	NearestLocation
chr3L	17505797	17508263	2467	*	c("gr1_meUbx_COM__meUbx_dm3_peak_2383", "gr1_me_Tin__tinman.early_1361")	145	39955	39955	FBgn0036733	17504955	17507012	-	overlapStart	1215	842	NearestLocation
chr3L	17505797	17508263	2467	*	c("gr1_meUbx_COM__meUbx_dm3_peak_2383", "gr1_me_Tin__tinman.early_1361")	145	39956	39956	FBgn0036734	17507398	17517840	+	overlapStart	-1601	865	NearestLocation
chr3L	17991090	17993640	2551	*	c("gr1_meUbx_COM__meUbx_dm3_peak_2398", "gr1_me_Tin__tinman.early_1367")	146	39999	39999	FBgn0000568	17944053	18057796	-	inside	66706	47037	Overlapping
chr3L	17991090	17993640	2551	*	c("gr1_meUbx_COM__meUbx_dm3_peak_2398", "gr1_me_Tin__tinman.early_1367")	146	5740406	5740406	FBgn0086081	17996078	17996178	-	downstream	5088	2438	NearestLocation
chr3L	18395459	18397108	1650	*	c("gr1_meUbx_COM__meUbx_dm3_peak_2405", "gr1_me_Tin__tinman.early_1385")	147	40015	40015	FBgn0011706	18390635	18391535	-	upstream	-3924	3924	NearestLocation
chr3L	19176360	19178120	1761	*	c("gr1_me_Tin__tinman.early_1409", "gr1_meUbx_COM__meUbx_dm3_peak_2426")	148	26067268	26067268	FBgn0267603	19177098	19177826	-	includeFeature	1466	294	NearestLocation
chr3L	19176360	19178120	1761	*	c("gr1_me_Tin__tinman.early_1409", "gr1_meUbx_COM__meUbx_dm3_peak_2426")	148	40090	40090	FBgn0016797	19134075	19228473	-	inside	52113	42285	Overlapping
chr3L	19656109	19657762	1654	*	c("gr1_me_Tin__tinman.early_1413", "gr1_meUbx_COM__meUbx_dm3_peak_2438", "gr1_meUbx_COM__meUbx_dm3_peak_2439")	149	40146	40146	FBgn0036899	19643606	19657204	-	overlapStart	1095	558	NearestLocation
chr3L	19900740	19904583	3844	*	c("gr1_me_Tin__tinman.early_1418", "gr1_meUbx_COM__meUbx_dm3_peak_2450")	150	14462887	14462887	FBgn0264481	19902465	19903303	+	includeFeature	-1725	1280	NearestLocation
chr3L	19900740	19904583	3844	*	c("gr1_me_Tin__tinman.early_1418", "gr1_meUbx_COM__meUbx_dm3_peak_2450")	150	40170	40170	FBgn0262519	19875151	19903315	-	overlapStart	2575	1268	NearestLocation
chr3L	19900740	19904583	3844	*	c("gr1_me_Tin__tinman.early_1418", "gr1_meUbx_COM__meUbx_dm3_peak_2450")	150	40171	40171	FBgn0014037	19882220	19902510	-	overlapStart	1770	1770	NearestLocation
chr3L	19900740	19904583	3844	*	c("gr1_me_Tin__tinman.early_1418", "gr1_meUbx_COM__meUbx_dm3_peak_2450")	150	40172	40172	FBgn0036915	19903400	19905604	+	overlapStart	-2660	1021	NearestLocation
chr3L	20393281	20396718	3438	*	c("gr1_meUbx_COM__meUbx_dm3_peak_2474", "gr1_me_Tin__tinman.early_1425", "gr1_me_Tin__tinman.early_1426")	151	43999	43999	FBgn0028978	20389388	20394709	-	overlapStart	1428	1428	NearestLocation
chr3L	20777316	20779175	1860	*	c("gr1_meUbx_COM__meUbx_dm3_peak_2484", "gr1_me_Tin__tinman.early_1437")	152	40295	40295	FBgn0037021	20773450	20779297	-	inside	1981	122	NearestLocation
chr3L	21017893	21021622	3730	*	c("gr1_me_Tin__tinman.early_1441", "gr1_meUbx_COM__meUbx_dm3_peak_2490")	153	40323	40323	FBgn0037044	21021015	21023241	+	overlapStart	-3122	607	NearestLocation
chr3L	21017893	21021622	3730	*	c("gr1_me_Tin__tinman.early_1441", "gr1_meUbx_COM__meUbx_dm3_peak_2490")	153	43906	43906	FBgn0003415	20985914	21020534	-	overlapStart	2641	1088	NearestLocation
chr3L	21444660	21448299	3640	*	c("gr1_meUbx_COM__meUbx_dm3_peak_2506", "gr1_me_Tin__tinman.early_1448")	154	36173	36173	FBgn0267849	21438934	21441228	+	downstream	5726	3432	NearestLocation
chr3L	21454887	21457511	2625	*	c("gr1_me_Tin__tinman.early_1449", "gr1_me_Tin__tinman.early_1450", "gr1_meUbx_COM__meUbx_dm3_peak_2507")	155	40374	40374	FBgn0014143	21467233	21469579	-	downstream	14692	9722	NearestLocation
chr3L	21711361	21713943	2583	*	c("gr1_meUbx_COM__meUbx_dm3_peak_2526", "gr1_me_Tin__tinman.early_1458", "gr1_meUbx_COM__meUbx_dm3_peak_2527")	156	40414	40414	FBgn0037120	21717426	21721906	-	downstream	10545	3483	NearestLocation
chr3L	22122645	22123847	1203	*	c("gr1_me_Tin__tinman.early_1466", "gr1_meUbx_COM__meUbx_dm3_peak_2551")	157	40453	40453	FBgn0037153	22129190	22240802	+	upstream	-6545	5343	NearestLocation
chr3R	171348	173616	2269	*	c("gr1_me_Tin__tinman.early_1491", "gr1_meUbx_COM__meUbx_dm3_peak_2770")	158	40549	40549	FBgn0261434	170737	172368	-	overlapStart	1020	611	NearestLocation
chr3R	485131	486244	1114	*	c("gr1_meUbx_COM__meUbx_dm3_peak_2784", "gr1_me_Tin__tinman.early_1497")	159	40583	40583	FBgn0263346	485301	537915	+	overlapStart	-170	170	NearestLocation
chr3R	627436	630177	2742	*	c("gr1_me_Tin__tinman.early_1498", "gr1_meUbx_COM__meUbx_dm3_peak_2788")	160	40596	40596	FBgn0260794	612006	637818	-	inside	10382	7641	Overlapping
chr3R	627436	630177	2742	*	c("gr1_me_Tin__tinman.early_1498", "gr1_meUbx_COM__meUbx_dm3_peak_2788")	160	40599	40599	FBgn0037279	637166	641747	+	upstream	-9730	6989	NearestLocation
chr3R	635361	638068	2708	*	c("gr1_me_Tin__tinman.early_1500", "gr1_meUbx_COM__meUbx_dm3_peak_2789", "gr1_me_Tin__tinman.early_1501", "gr1_me_Tin__tinman.early_1502")	161	40596	40596	FBgn0260794	612006	637818	-	overlapStart	2457	250	NearestLocation
chr3R	635361	638068	2708	*	c("gr1_me_Tin__tinman.early_1500", "gr1_meUbx_COM__meUbx_dm3_peak_2789", "gr1_me_Tin__tinman.early_1501", "gr1_me_Tin__tinman.early_1502")	161	40598	40598	FBgn0026417	634058	637818	-	overlapStart	2457	250	NearestLocation
chr3R	635361	638068	2708	*	c("gr1_me_Tin__tinman.early_1500", "gr1_meUbx_COM__meUbx_dm3_peak_2789", "gr1_me_Tin__tinman.early_1501", "gr1_me_Tin__tinman.early_1502")	161	40599	40599	FBgn0037279	637166	641747	+	overlapStart	-1805	902	NearestLocation
chr3R	676225	679927	3703	*	c("gr1_me_Tin__tinman.early_1506", "gr1_me_Tin__tinman.early_1507", "gr1_meUbx_COM__meUbx_dm3_peak_2792")	162	40605	40605	FBgn0003002	678535	695701	+	overlapStart	-2310	1392	NearestLocation
chr3R	680660	682769	2110	*	c("gr1_me_Tin__tinman.early_1508", "gr1_me_Tin__tinman.early_1509", "gr1_meUbx_COM__meUbx_dm3_peak_2793")	163	40605	40605	FBgn0003002	678535	695701	+	inside	2125	2125	NearestLocation
chr3R	689013	690601	1589	*	c("gr1_me_Tin__tinman.early_1510", "gr1_meUbx_COM__meUbx_dm3_peak_2794")	164	40605	40605	FBgn0003002	678535	695701	+	inside	10478	5100	NearestLocation
chr3R	699081	701175	2095	*	c("gr1_me_Tin__tinman.early_1511", "gr1_meUbx_COM__meUbx_dm3_peak_2796")	165	40606	40606	FBgn0020280	701727	704255	-	downstream	5174	552	NearestLocation
chr3R	798543	807149	8607	*	c("gr1_me_Tin__tinman.early_1517", "gr1_me_Tin__tinman.early_1518", "gr1_me_Tin__tinman.early_1519", "gr1_meUbx_COM__meUbx_dm3_peak_2801", "gr1_me_Tin__tinman.early_1520")	166	12798227	12798227	FBgn0263455	807987	809626	+	upstream	-9444	838	NearestLocation
chr3R	819394	823015	3622	*	c("gr1_me_Tin__tinman.early_1521", "gr1_meUbx_COM__meUbx_dm3_peak_2802", "gr1_me_Tin__tinman.early_1522")	167	12798228	12798228	FBgn0263343	810220	811842	-	upstream	-7552	7552	NearestLocation
chr3R	819394	823015	3622	*	c("gr1_me_Tin__tinman.early_1521", "gr1_meUbx_COM__meUbx_dm3_peak_2802", "gr1_me_Tin__tinman.early_1522")	167	40615	40615	FBgn0037292	812222	836753	-	inside	17359	7172	Overlapping
chr3R	910251	913820	3570	*	c("gr1_meUbx_COM__meUbx_dm3_peak_2808", "gr1_me_Tin__tinman.early_1527")	168	40616	40616	FBgn0010313	903501	912794	-	overlapStart	2543	1026	NearestLocation
chr3R	937292	941078	3787	*	c("gr1_me_Tin__tinman.early_1532", "gr1_meUbx_COM__meUbx_dm3_peak_2809")	169	12798230	12798230	FBgn0262605	934400	934900	-	upstream	-2392	2392	NearestLocation
chr3R	1193173	1194316	1144	*	c("gr1_me_Tin__tinman.early_1539", "gr1_meUbx_COM__meUbx_dm3_peak_2823")	170	14462436	14462436	FBgn0264912	1194203	1194528	+	overlapStart	-1030	113	NearestLocation
chr3R	1193173	1194316	1144	*	c("gr1_me_Tin__tinman.early_1539", "gr1_meUbx_COM__meUbx_dm3_peak_2823")	170	40640	40640	FBgn0037315	1184595	1194028	-	overlapStart	855	288	NearestLocation
chr3R	2576684	2578812	2129	*	c("gr1_me_Tin__tinman.early_1559", "gr1_meUbx_COM__meUbx_dm3_peak_2892")	171	40828	40828	FBgn0004053	2578586	2579916	-	overlapEnd	3232	226	NearestLocation
chr3R	2586566	2589014	2449	*	c("gr1_me_Tin__tinman.early_1560", "gr1_meUbx_COM__meUbx_dm3_peak_2894", "gr1_me_Tin__tinman.early_1561")	172	19835436	19835436	FBgn0267153	2587235	2589200	-	overlapEnd	2634	186	Overlapping
chr3R	2586566	2589014	2449	*	c("gr1_me_Tin__tinman.early_1560", "gr1_meUbx_COM__meUbx_dm3_peak_2894", "gr1_me_Tin__tinman.early_1561")	172	40831	40831	FBgn0000071	2588315	2590983	+	overlapStart	-1749	699	NearestLocation
chr3R	2617219	2618748	1530	*	c("gr1_me_Tin__tinman.early_1562", "gr1_meUbx_COM__meUbx_dm3_peak_2895")	173	40832	40832	FBgn0000439	2617558	2628150	+	overlapStart	-339	339	NearestLocation
chr3R	2690320	2692353	2034	*	c("gr1_meUbx_COM__meUbx_dm3_peak_2900", "gr1_me_Tin__tinman.early_1570")	174	40834	40834	FBgn0001077	2690046	2691966	+	overlapEnd	274	274	NearestLocation
chr3R	2762488	2764330	1843	*	c("gr1_meUbx_COM__meUbx_dm3_peak_2902", "gr1_me_Tin__tinman.early_1580")	175	19835097	19835097	FBgn0262897	2729164	2730404	-	upstream	-32084	32084	NearestLocation
chr3R	2762488	2764330	1843	*	c("gr1_meUbx_COM__meUbx_dm3_peak_2902", "gr1_me_Tin__tinman.early_1580")	175	40835	40835	FBgn0260642	2721975	2824950	-	inside	62462	40513	Overlapping
chr3R	2777869	2779522	1654	*	c("gr1_meUbx_COM__meUbx_dm3_peak_2905", "gr1_me_Tin__tinman.early_1581")	176	40835	40835	FBgn0260642	2721975	2824950	-	inside	47081	45428	NearestLocation
chr3R	2791940	2794052	2113	*	c("gr1_me_Tin__tinman.early_1582", "gr1_meUbx_COM__meUbx_dm3_peak_2907")	177	40835	40835	FBgn0260642	2721975	2824950	-	inside	33010	30898	NearestLocation
chr3R	2914277	2916350	2074	*	c("gr1_meUbx_COM__meUbx_dm3_peak_2915", "gr1_me_Tin__tinman.early_1592")	178	40848	40848	FBgn0003884	2912321	2914561	+	overlapEnd	1956	284	NearestLocation
chr3R	2930570	2932956	2387	*	c("gr1_me_Tin__tinman.early_1595", "gr1_meUbx_COM__meUbx_dm3_peak_2916")	179	26067234	26067234	FBgn0267566	2935734	2935986	+	upstream	-5164	2778	NearestLocation
chr3R	2930570	2932956	2387	*	c("gr1_me_Tin__tinman.early_1595", "gr1_meUbx_COM__meUbx_dm3_peak_2916")	179	40850	40850	FBgn0261238	2920318	2949907	-	inside	19337	10252	Overlapping
chr3R	3273079	3274431	1353	*	c("gr1_me_Tin__tinman.early_1600", "gr1_meUbx_COM__meUbx_dm3_peak_2927")	180	12798048	12798048	FBgn0263565	3277174	3277265	+	upstream	-4095	2743	NearestLocation
chr3R	4151975	4153377	1403	*	c("gr1_meUbx_COM__meUbx_dm3_peak_2959", "gr1_me_Tin__tinman.early_1614")	181	40990	40990	FBgn0003129	4144747	4159514	-	inside	7539	6137	Overlapping
chr3R	4151975	4153377	1403	*	c("gr1_meUbx_COM__meUbx_dm3_peak_2959", "gr1_me_Tin__tinman.early_1614")	181	40992	40992	FBgn0037577	4150038	4150758	+	downstream	1937	1217	NearestLocation
chr3R	4482900	4486436	3537	*	c("gr1_meUbx_COM__meUbx_dm3_peak_2978", "gr1_me_Tin__tinman.early_1620")	182	45826	45826	FBgn0263231	4480697	4486483	-	inside	3583	47	NearestLocation
chr3R	4848417	4851847	3431	*	c("gr1_meUbx_COM__meUbx_dm3_peak_2997", "gr1_me_Tin__tinman.early_1633")	183	12798072	12798072	FBgn0063298	4847779	4849740	+	overlapEnd	638	638	NearestLocation
chr3R	4848417	4851847	3431	*	c("gr1_meUbx_COM__meUbx_dm3_peak_2997", "gr1_me_Tin__tinman.early_1633")	183	41085	41085	FBgn0002932	4846070	4865193	-	inside	16776	2347	Overlapping
chr3R	5327653	5330244	2592	*	c("gr1_meUbx_COM__meUbx_dm3_peak_3013", "gr1_me_Tin__tinman.early_1648")	184	41136	41136	FBgn0014380	5322823	5328303	-	overlapStart	650	650	NearestLocation
chr3R	5376349	5377556	1208	*	c("gr1_me_Tin__tinman.early_1651", "gr1_meUbx_COM__meUbx_dm3_peak_3015")	185	41145	41145	FBgn0037705	5361347	5377528	-	overlapStart	1179	28	NearestLocation
chr3R	5376349	5377556	1208	*	c("gr1_me_Tin__tinman.early_1651", "gr1_meUbx_COM__meUbx_dm3_peak_3015")	185	8674102	8674102	FBgn0260722	5373826	5377528	-	overlapStart	1179	28	NearestLocation
chr3R	5455019	5456981	1963	*	c("gr1_meUbx_COM__meUbx_dm3_peak_3020", "gr1_me_Tin__tinman.early_1654")	186	41166	41166	FBgn0005585	5454413	5456573	-	overlapStart	1554	408	NearestLocation
chr3R	5462066	5463865	1800	*	c("gr1_meUbx_COM__meUbx_dm3_peak_3021", "gr1_meUbx_COM__meUbx_dm3_peak_3022", "gr1_me_Tin__tinman.early_1655")	187	41168	41168	FBgn0003334	5459081	5463333	-	overlapStart	1267	532	NearestLocation
chr3R	5529089	5531332	2244	*	c("gr1_meUbx_COM__meUbx_dm3_peak_3029", "gr1_me_Tin__tinman.early_1656")	188	261629	261629	FBgn0051352	5520108	5531139	-	overlapStart	2050	193	NearestLocation
chr3R	5703753	5707828	4076	*	c("gr1_me_Tin__tinman.early_1664", "gr1_meUbx_COM__meUbx_dm3_peak_3042", "gr1_me_Tin__tinman.early_1665", "gr1_me_Tin__tinman.early_1666")	189	19836011	19836011	FBgn0266389	5702720	5704220	-	overlapStart	467	467	NearestLocation
chr3R	5703753	5707828	4076	*	c("gr1_me_Tin__tinman.early_1664", "gr1_meUbx_COM__meUbx_dm3_peak_3042", "gr1_me_Tin__tinman.early_1665", "gr1_me_Tin__tinman.early_1666")	189	41217	41217	FBgn0267336	5700403	5821086	+	inside	3350	3350	Overlapping
chr3R	7035152	7036580	1429	*	c("gr1_meUbx_COM__meUbx_dm3_peak_3082", "gr1_me_Tin__tinman.early_1689")	190	41340	41340	FBgn0037873	7034609	7035571	-	overlapStart	419	419	NearestLocation
chr3R	7035152	7036580	1429	*	c("gr1_meUbx_COM__meUbx_dm3_peak_3082", "gr1_me_Tin__tinman.early_1689")	190	41341	41341	FBgn0037874	7035969	7037620	+	overlapStart	-817	611	NearestLocation
chr3R	7214951	7216724	1774	*	c("gr1_me_Tin__tinman.early_1695", "gr1_meUbx_COM__meUbx_dm3_peak_3097")	191	41363	41363	FBgn0004595	7154202	7233349	+	inside	60749	16625	Overlapping
chr3R	7214951	7216724	1774	*	c("gr1_me_Tin__tinman.early_1695", "gr1_meUbx_COM__meUbx_dm3_peak_3097")	191	41364	41364	FBgn0037892	7233640	7234478	+	upstream	-18689	16916	NearestLocation
chr3R	8105871	8107574	1704	*	c("gr1_me_Tin__tinman.early_1710", "gr1_meUbx_COM__meUbx_dm3_peak_3129")	192	26067335	26067335	FBgn0267678	8102326	8102654	+	downstream	3545	3217	NearestLocation
chr3R	8105871	8107574	1704	*	c("gr1_me_Tin__tinman.early_1710", "gr1_meUbx_COM__meUbx_dm3_peak_3129")	192	41491	41491	FBgn0003651	8084459	8128507	+	inside	21412	20933	Overlapping
chr3R	8471834	8476255	4422	*	c("gr1_me_Tin__tinman.early_1713", "gr1_meUbx_COM__meUbx_dm3_peak_3140")	193	41558	41558	FBgn0038071	8473780	8478632	+	overlapStart	-1946	1946	NearestLocation
chr3R	9251172	9253053	1882	*	c("gr1_me_Tin__tinman.early_1723", "gr1_meUbx_COM__meUbx_dm3_peak_3159")	194	19835387	19835387	FBgn0267151	9251555	9251900	-	includeFeature	728	383	NearestLocation
chr3R	9251172	9253053	1882	*	c("gr1_me_Tin__tinman.early_1723", "gr1_meUbx_COM__meUbx_dm3_peak_3159")	194	48632	48632	FBgn0000046	9251705	9254097	+	overlapStart	-533	533	NearestLocation
chr3R	9726822	9728985	2164	*	c("gr1_me_Tin__tinman.early_1733", "gr1_meUbx_COM__meUbx_dm3_peak_3177")	195	41697	41697	FBgn0000576	9727575	9730342	+	overlapStart	-753	753	NearestLocation
chr3R	10111257	10112859	1603	*	c("gr1_me_Tin__tinman.early_1746", "gr1_meUbx_COM__meUbx_dm3_peak_3187")	196	41737	41737	FBgn0003862	10089081	10112625	-	overlapStart	1368	234	NearestLocation
chr3R	11242833	11246579	3747	*	c("gr1_me_Tin__tinman.early_1772", "gr1_meUbx_COM__meUbx_dm3_peak_3220")	197	12798410	12798410	FBgn0262367	11243130	11243197	-	includeFeature	364	297	NearestLocation
chr3R	11242833	11246579	3747	*	c("gr1_me_Tin__tinman.early_1772", "gr1_meUbx_COM__meUbx_dm3_peak_3220")	197	12798411	12798411	FBgn0262429	11243264	11243338	-	includeFeature	505	431	NearestLocation
chr3R	11242833	11246579	3747	*	c("gr1_me_Tin__tinman.early_1772", "gr1_meUbx_COM__meUbx_dm3_peak_3220")	197	12798412	12798412	FBgn0262397	11243466	11243567	-	includeFeature	734	633	NearestLocation
chr3R	11242833	11246579	3747	*	c("gr1_me_Tin__tinman.early_1772", "gr1_meUbx_COM__meUbx_dm3_peak_3220")	197	26067239	26067239	FBgn0267571	11243042	11246432	-	includeFeature	3599	147	NearestLocation
chr3R	11242833	11246579	3747	*	c("gr1_me_Tin__tinman.early_1772", "gr1_meUbx_COM__meUbx_dm3_peak_3220")	197	41883	41883	FBgn0041188	11234145	11242999	+	overlapEnd	8688	166	Overlapping
chr3R	11972150	11973403	1254	*	c("gr1_me_Tin__tinman.early_1798", "gr1_meUbx_COM__meUbx_dm3_peak_3239")	198	41959	41959	FBgn0038400	11970123	11972577	-	overlapStart	427	427	NearestLocation
chr3R	11972150	11973403	1254	*	c("gr1_me_Tin__tinman.early_1798", "gr1_meUbx_COM__meUbx_dm3_peak_3239")	198	41960	41960	FBgn0038401	11972751	11975358	+	overlapStart	-601	601	NearestLocation
chr3R	12080407	12081580	1174	*	c("gr1_me_Tin__tinman.early_1804", "gr1_meUbx_COM__meUbx_dm3_peak_3245")	199	53562	53562	FBgn0040071	12051373	12086051	+	inside	29034	4471	Overlapping
chr3R	12080407	12081580	1174	*	c("gr1_me_Tin__tinman.early_1804", "gr1_meUbx_COM__meUbx_dm3_peak_3245")	199	53565	53565	FBgn0040237	12087077	12089837	-	downstream	9430	5497	NearestLocation
chr3R	12166504	12168548	2045	*	c("gr1_meUbx_COM__meUbx_dm3_peak_3246", "gr1_me_Tin__tinman.early_1809")	200	41981	41981	FBgn0038418	12168040	12171551	+	overlapStart	-1536	508	NearestLocation
chr3R	12166504	12168548	2045	*	c("gr1_meUbx_COM__meUbx_dm3_peak_3246", "gr1_me_Tin__tinman.early_1809")	200	53443	53443	FBgn0283477	12164665	12167710	-	overlapStart	1206	838	NearestLocation
chr3R	12377434	12378857	1424	*	c("gr1_meUbx_COM__meUbx_dm3_peak_3253", "gr1_me_Tin__tinman.early_1817")	201	42013	42013	FBgn0038445	12397237	12398880	+	upstream	-19803	18380	NearestLocation
chr3R	12377434	12378857	1424	*	c("gr1_meUbx_COM__meUbx_dm3_peak_3253", "gr1_me_Tin__tinman.early_1817")	201	7354466	7354466	FBgn0259244	12328492	12397085	+	inside	48942	18228	Overlapping
chr3R	12558397	12560932	2536	*	c("gr1_meUbx_COM__meUbx_dm3_peak_3265", "gr1_meUbx_COM__meUbx_dm3_peak_3266", "gr1_me_Tin__tinman.early_1823")	202	42034	42034	FBgn0003944	12482345	12560148	-	overlapStart	1751	784	NearestLocation
chr3R	12652923	12656731	3809	*	c("gr1_meUbx_COM__meUbx_dm3_peak_3270", "gr1_me_Tin__tinman.early_1831", "gr1_me_Tin__tinman.early_1832")	203	42037	42037	FBgn0000014	12632936	12655771	-	overlapStart	2848	960	NearestLocation
chr3R	12758522	12760449	1928	*	c("gr1_meUbx_COM__meUbx_dm3_peak_3273", "gr1_me_Tin__tinman.early_1844")	204	12798430	12798430	FBgn0264857	12656838	12748953	-	upstream	-9569	9569	NearestLocation
chr3R	12758522	12760449	1928	*	c("gr1_meUbx_COM__meUbx_dm3_peak_3273", "gr1_me_Tin__tinman.early_1844")	204	47763	47763	FBgn0000015	12752934	12797958	-	inside	39436	5588	Overlapping
chr3R	13225024	13227474	2451	*	c("gr1_meUbx_COM__meUbx_dm3_peak_3285", "gr1_me_Tin__tinman.early_1854")	205	42093	42093	FBgn0038504	13220921	13228237	-	inside	3213	763	NearestLocation
chr3R	13541665	13544047	2383	*	c("gr1_meUbx_COM__meUbx_dm3_peak_3296", "gr1_me_Tin__tinman.early_1862")	206	42130	42130	FBgn0261885	13513540	13544072	-	inside	2407	25	NearestLocation
chr3R	13872842	13876751	3910	*	c("gr1_me_Tin__tinman.early_1867", "gr1_meUbx_COM__meUbx_dm3_peak_3310", "gr1_meUbx_COM__meUbx_dm3_peak_3311")	207	42160	42160	FBgn0010389	13870938	13878706	-	inside	5864	1904	NearestLocation
chr3R	13946664	13947916	1253	*	c("gr1_me_Tin__tinman.early_1869", "gr1_meUbx_COM__meUbx_dm3_peak_3312")	208	42162	42162	FBgn0003499	13916525	13961305	+	inside	30139	13389	Overlapping
chr3R	13946664	13947916	1253	*	c("gr1_me_Tin__tinman.early_1869", "gr1_meUbx_COM__meUbx_dm3_peak_3312")	208	42163	42163	FBgn0038567	13977842	13979362	+	upstream	-31178	29926	NearestLocation
chr3R	14895544	14896830	1287	*	c("gr1_me_Tin__tinman.early_1881", "gr1_meUbx_COM__meUbx_dm3_peak_3351")	209	26067360	26067360	FBgn0267708	14883742	14884241	+	downstream	11802	11303	NearestLocation
chr3R	14895544	14896830	1287	*	c("gr1_me_Tin__tinman.early_1881", "gr1_meUbx_COM__meUbx_dm3_peak_3351")	209	42289	42289	FBgn0004876	14870604	14919992	-	inside	24448	23162	Overlapping
chr3R	17201640	17206635	4996	*	c("gr1_me_Tin__tinman.early_1922", "gr1_meUbx_COM__meUbx_dm3_peak_3403")	210	42536	42536	FBgn0004110	17204699	17207692	+	overlapStart	-3059	1057	NearestLocation
chr3R	17212296	17219753	7458	*	c("gr1_me_Tin__tinman.early_1924", "gr1_meUbx_COM__meUbx_dm3_peak_3404", "gr1_me_Tin__tinman.early_1925", "gr1_meUbx_COM__meUbx_dm3_peak_3405")	211	42537	42537	FBgn0004862	17214602	17216171	+	includeFeature	-2306	2306	NearestLocation
chr3R	17271073	17272661	1589	*	c("gr1_meUbx_COM__meUbx_dm3_peak_3408", "gr1_me_Tin__tinman.early_1931")	212	42542	42542	FBgn0011278	17267299	17272259	-	overlapStart	1186	402	NearestLocation
chr3R	17360033	17361408	1376	*	c("gr1_me_Tin__tinman.early_1935", "gr1_meUbx_COM__meUbx_dm3_peak_3412")	213	14462498	14462498	FBgn0264825	17360151	17361089	+	includeFeature	-118	118	NearestLocation
chr3R	17381791	17383995	2205	*	c("gr1_meUbx_COM__meUbx_dm3_peak_3414", "gr1_me_Tin__tinman.early_1937")	214	42547	42547	FBgn0002941	17374383	17382904	-	overlapStart	1113	1091	NearestLocation
chr3R	17935796	17936964	1169	*	c("gr1_me_Tin__tinman.early_1954", "gr1_meUbx_COM__meUbx_dm3_peak_3427")	215	318610	318610	FBgn0051164	17939149	17940936	+	upstream	-3353	2185	NearestLocation
chr3R	18575564	18577503	1940	*	c("gr1_me_Tin__tinman.early_1969", "gr1_meUbx_COM__meUbx_dm3_peak_3443")	216	326122	326122	FBgn0086253	18574736	18576319	-	overlapStart	755	755	NearestLocation
chr3R	18575564	18577503	1940	*	c("gr1_me_Tin__tinman.early_1969", "gr1_meUbx_COM__meUbx_dm3_peak_3443")	216	42702	42702	FBgn0039025	18576623	18602096	+	overlapStart	-1059	880	NearestLocation
chr3R	18575564	18577503	1940	*	c("gr1_me_Tin__tinman.early_1969", "gr1_meUbx_COM__meUbx_dm3_peak_3443")	216	42703	42703	FBgn0039026	18576623	18619752	+	overlapStart	-1059	880	NearestLocation
chr3R	18956398	18960061	3664	*	c("gr1_me_Tin__tinman.early_1975", "gr1_meUbx_COM__meUbx_dm3_peak_3453", "gr1_me_Tin__tinman.early_1976")	217	326142	326142	FBgn0051457	18952303	18953703	-	upstream	-2695	2695	NearestLocation
chr3R	18956398	18960061	3664	*	c("gr1_me_Tin__tinman.early_1975", "gr1_meUbx_COM__meUbx_dm3_peak_3453", "gr1_me_Tin__tinman.early_1976")	217	42737	42737	FBgn0004644	18953891	18967628	-	inside	11230	2507	Overlapping
chr3R	19557596	19560286	2691	*	c("gr1_meUbx_COM__meUbx_dm3_peak_3475", "gr1_me_Tin__tinman.early_1993", "gr1_me_Tin__tinman.early_1994")	218	42802	42802	FBgn0028691	19557097	19559184	-	overlapStart	1588	499	NearestLocation
chr3R	19557596	19560286	2691	*	c("gr1_meUbx_COM__meUbx_dm3_peak_3475", "gr1_me_Tin__tinman.early_1993", "gr1_me_Tin__tinman.early_1994")	218	42803	42803	FBgn0263782	19559046	19576714	+	overlapStart	-1450	1240	NearestLocation
chr3R	19825955	19828208	2254	*	c("gr1_meUbx_COM__meUbx_dm3_peak_3490", "gr1_me_Tin__tinman.early_2002")	219	42842	42842	FBgn0051184	19821984	19822739	+	downstream	3971	3216	NearestLocation
chr3R	19825955	19828208	2254	*	c("gr1_meUbx_COM__meUbx_dm3_peak_3490", "gr1_me_Tin__tinman.early_2002")	219	42843	42843	FBgn0020647	19823260	19857549	-	inside	31594	2695	Overlapping
chr3R	20108242	20109731	1490	*	c("gr1_me_Tin__tinman.early_2010", "gr1_meUbx_COM__meUbx_dm3_peak_3502")	220	19836018	19836018	FBgn0267222	20108633	20109090	-	includeFeature	848	391	NearestLocation
chr3R	20108242	20109731	1490	*	c("gr1_me_Tin__tinman.early_2010", "gr1_meUbx_COM__meUbx_dm3_peak_3502")	220	42893	42893	FBgn0039178	20109677	20114339	+	overlapStart	-1435	54	NearestLocation
chr3R	20411844	20413248	1405	*	c("gr1_meUbx_COM__meUbx_dm3_peak_3509", "gr1_me_Tin__tinman.early_2012")	221	2768685	2768685	FBgn0263490	20411375	20449621	+	inside	469	469	NearestLocation
chr3R	21830515	21832602	2088	*	c("gr1_meUbx_COM__meUbx_dm3_peak_3547", "gr1_me_Tin__tinman.early_2031")	222	19836170	19836170	FBgn0266399	21832224	21832795	-	overlapEnd	2280	193	Overlapping
chr3R	21830515	21832602	2088	*	c("gr1_meUbx_COM__meUbx_dm3_peak_3547", "gr1_me_Tin__tinman.early_2031")	222	43152	43152	FBgn0002733	21830768	21831745	-	includeFeature	1230	253	NearestLocation
chr3R	21867111	21869252	2142	*	c("gr1_me_Tin__tinman.early_2041", "gr1_meUbx_COM__meUbx_dm3_peak_3549")	223	43162	43162	FBgn0001139	21867458	21875633	+	overlapStart	-347	347	NearestLocation
chr3R	24409921	24412536	2616	*	c("gr1_meUbx_COM__meUbx_dm3_peak_3626", "gr1_me_Tin__tinman.early_2060")	224	12798284	12798284	FBgn0262741	24411770	24417108	+	overlapStart	-1849	766	NearestLocation
chr3R	24409921	24412536	2616	*	c("gr1_meUbx_COM__meUbx_dm3_peak_3626", "gr1_me_Tin__tinman.early_2060")	224	43383	43383	FBgn0000659	24406698	24410986	-	overlapStart	1065	1065	NearestLocation
chr3R	24677486	24678990	1505	*	c("gr1_meUbx_COM__meUbx_dm3_peak_3637", "gr1_me_Tin__tinman.early_2063")	225	43404	43404	FBgn0264324	24670992	24696161	+	inside	6494	6494	Overlapping
chr3R	24677486	24678990	1505	*	c("gr1_meUbx_COM__meUbx_dm3_peak_3637", "gr1_me_Tin__tinman.early_2063")	225	44266	44266	FBgn0265274	24679328	24685219	-	downstream	7733	338	NearestLocation
chr3R	24974995	24978467	3473	*	c("gr1_meUbx_COM__meUbx_dm3_peak_3653", "gr1_me_Tin__tinman.early_2071")	226	43447	43447	FBgn0014869	24973970	24975623	+	overlapEnd	1025	628	Overlapping
chr3R	24974995	24978467	3473	*	c("gr1_meUbx_COM__meUbx_dm3_peak_3653", "gr1_me_Tin__tinman.early_2071")	226	43448	43448	FBgn0041186	24977796	24978988	-	overlapEnd	3993	521	Overlapping
chr3R	24974995	24978467	3473	*	c("gr1_meUbx_COM__meUbx_dm3_peak_3653", "gr1_me_Tin__tinman.early_2071")	226	64874	64874	FBgn0041588	24975618	24977516	-	includeFeature	2521	623	NearestLocation
chr3R	25080357	25082238	1882	*	c("gr1_me_Tin__tinman.early_2075", "gr1_meUbx_COM__meUbx_dm3_peak_3661")	227	19834823	19834823	FBgn0267104	25082207	25083147	+	overlapStart	-1850	31	NearestLocation
chr3R	25080357	25082238	1882	*	c("gr1_me_Tin__tinman.early_2075", "gr1_meUbx_COM__meUbx_dm3_peak_3661")	227	43466	43466	FBgn0003525	25077548	25081522	-	overlapStart	1165	716	NearestLocation
chr3R	25348253	25350162	1910	*	c("gr1_meUbx_COM__meUbx_dm3_peak_3674", "gr1_me_Tin__tinman.early_2090")	228	43477	43477	FBgn0039669	25341439	25342249	+	downstream	6814	6004	NearestLocation
chr3R	25381140	25383413	2274	*	c("gr1_me_Tin__tinman.early_2093", "gr1_meUbx_COM__meUbx_dm3_peak_3675")	229	45285	45285	FBgn0000492	25382108	25390966	+	overlapStart	-968	968	NearestLocation
chr3R	26676941	26679534	2594	*	c("gr1_me_Tin__tinman.early_2118", "gr1_meUbx_COM__meUbx_dm3_peak_3729")	230	43656	43656	FBgn0003720	26678037	26680122	+	overlapStart	-1096	588	NearestLocation
chr3R	26741214	26744216	3003	*	c("gr1_meUbx_COM__meUbx_dm3_peak_3732", "gr1_me_Tin__tinman.early_2122")	231	43664	43664	FBgn0020912	26738476	26756404	+	inside	2738	2738	NearestLocation
chr4	521656	523835	2180	*	c("gr1_me_Tin__tinman.early_12", "gr1_meUbx_COM__meUbx_dm3_peak_3869")	232	43795	43795	FBgn0004607	522436	561500	+	overlapStart	-780	780	NearestLocation
chr4	526736	529282	2547	*	c("gr1_me_Tin__tinman.early_13", "gr1_meUbx_COM__meUbx_dm3_peak_3870", "gr1_me_Tin__tinman.early_14")	233	43795	43795	FBgn0004607	522436	561500	+	inside	4300	4300	NearestLocation
chr4	723872	726090	2219	*	c("gr1_me_Tin__tinman.early_18", "gr1_meUbx_COM__meUbx_dm3_peak_3871")	234	43812	43812	FBgn0005558	718315	741799	+	inside	5557	5557	NearestLocation
chrX	1547519	1550600	3082	*	c("gr1_meUbx_COM__meUbx_dm3_peak_3909", "gr1_me_Tin__tinman.early_2170")	235	31111	31111	FBgn0025390	1417587	1562821	-	inside	15302	12221	Overlapping
chrX	1547519	1550600	3082	*	c("gr1_meUbx_COM__meUbx_dm3_peak_3909", "gr1_me_Tin__tinman.early_2170")	235	31118	31118	FBgn0000482	1559085	1562484	+	upstream	-11566	8485	NearestLocation
chrX	1547519	1550600	3082	*	c("gr1_meUbx_COM__meUbx_dm3_peak_3909", "gr1_me_Tin__tinman.early_2170")	235	44505	44505	FBgn0283451	1469165	1558902	+	inside	78354	8302	Overlapping
chrX	2081276	2082361	1086	*	c("gr1_me_Tin__tinman.early_2180", "gr1_meUbx_COM__meUbx_dm3_peak_3934")	236	31196	31196	FBgn0024984	2081853	2082952	+	overlapStart	-577	508	NearestLocation
chrX	2081276	2082361	1086	*	c("gr1_me_Tin__tinman.early_2180", "gr1_meUbx_COM__meUbx_dm3_peak_3934")	236	50374	50374	FBgn0040900	2080888	2081774	+	overlapEnd	388	388	Overlapping
chrX	8544219	8545685	1467	*	c("gr1_me_Tin__tinman.early_2324", "gr1_meUbx_COM__meUbx_dm3_peak_4059")	237	31802	31802	FBgn0004102	8524192	8544714	-	overlapStart	495	495	NearestLocation
chrX	8570453	8571349	897	*	c("gr1_me_Tin__tinman.early_2326", "gr1_meUbx_COM__meUbx_dm3_peak_4061")	238	31803	31803	FBgn0030055	8571096	8574945	+	overlapStart	-643	253	NearestLocation
chrX	17290941	17293354	2414	*	c("gr1_me_Tin__tinman.early_2452", "gr1_meUbx_COM__meUbx_dm3_peak_4196")	239	32724	32724	FBgn0011758	17291511	17297311	+	overlapStart	-570	570	NearestLocation
chrX	17719788	17725236	5449	*	c("gr1_meUbx_COM__meUbx_dm3_peak_4211", "gr1_me_Tin__tinman.early_2467", "gr1_me_Tin__tinman.early_2468")	240	19835282	19835282	FBgn0265902	17722129	17725127	-	includeFeature	5339	109	NearestLocation
chrX	17719788	17725236	5449	*	c("gr1_meUbx_COM__meUbx_dm3_peak_4211", "gr1_me_Tin__tinman.early_2467", "gr1_me_Tin__tinman.early_2468")	240	32760	32760	FBgn0030869	17714797	17721597	-	overlapStart	1809	1809	NearestLocation
chrX	17719788	17725236	5449	*	c("gr1_meUbx_COM__meUbx_dm3_peak_4211", "gr1_me_Tin__tinman.early_2467", "gr1_me_Tin__tinman.early_2468")	240	32761	32761	FBgn0030870	17724861	17735738	+	overlapStart	-5073	375	NearestLocation
chrX	19343673	19344931	1259	*	c("gr1_meUbx_COM__meUbx_dm3_peak_4270", "gr1_me_Tin__tinman.early_2495")	241	32930	32930	FBgn0031016	19247214	19365947	+	inside	96459	21016	Overlapping
chrX	19343673	19344931	1259	*	c("gr1_meUbx_COM__meUbx_dm3_peak_4270", "gr1_me_Tin__tinman.early_2495")	241	32932	32932	FBgn0031018	19369096	19370088	+	upstream	-25423	24165	NearestLocation
chrX	19575739	19578389	2651	*	c("gr1_meUbx_COM__meUbx_dm3_peak_4279", "gr1_me_Tin__tinman.early_2502")	242	32976	32976	FBgn0043903	19570094	19577551	-	overlapStart	1812	838	NearestLocation
chrX	19575739	19578389	2651	*	c("gr1_meUbx_COM__meUbx_dm3_peak_4279", "gr1_me_Tin__tinman.early_2502")	242	32977	32977	FBgn0031057	19577841	19581691	+	overlapStart	-2102	548	NearestLocation
chrX	19735244	19738283	3040	*	c("gr1_me_Tin__tinman.early_2512", "gr1_meUbx_COM__meUbx_dm3_peak_4288")	243	33003	33003	FBgn0261811	19724248	19746092	-	inside	10848	7809	NearestLocation
chrX	20264385	20266005	1621	*	c("gr1_me_Tin__tinman.early_2518", "gr1_meUbx_COM__meUbx_dm3_peak_4304")	244	33034	33034	FBgn0031106	20263361	20264778	-	overlapStart	393	393	NearestLocation
chrX	20264385	20266005	1621	*	c("gr1_me_Tin__tinman.early_2518", "gr1_meUbx_COM__meUbx_dm3_peak_4304")	244	33035	33035	FBgn0031107	20265422	20283274	+	overlapStart	-1037	583	NearestLocation
chrX	20564650	20566048	1399	*	c("gr1_me_Tin__tinman.early_2527", "gr1_meUbx_COM__meUbx_dm3_peak_4314")	245	33059	33059	FBgn0003300	20561697	20568348	+	inside	2953	2300	NearestLocation
chrX	20623823	20625648	1826	*	c("gr1_meUbx_COM__meUbx_dm3_peak_4320", "gr1_me_Tin__tinman.early_2529")	246	19835184	19835184	FBgn0265921	20629516	20630653	+	upstream	-5693	3868	NearestLocation
chrX	21857415	21858964	1550	*	c("gr1_me_Tin__tinman.early_2532", "gr1_meUbx_COM__meUbx_dm3_peak_4354")	247	33132	33132	FBgn0031187	21857639	21871982	+	overlapStart	-224	224	NearestLocation
chrX	22259923	22262563	2641	*	c("gr1_meUbx_COM__meUbx_dm3_peak_4367", "gr1_me_Tin__tinman.early_2536")	248	33148	33148	FBgn0000719	22226153	22257030	-	upstream	-2893	2893	NearestLocation
chrX	22259923	22262563	2641	*	c("gr1_meUbx_COM__meUbx_dm3_peak_4367", "gr1_me_Tin__tinman.early_2536")	248	3355160	3355160	FBgn0259677	22234235	22287377	+	inside	25688	24814	Overlapping

## Sheet: Figure 4a-Resume Ubx-Tin
Ubx-Tin common bound genes			summary
converted_id	current_symbol		365 genes in common
FBgn0016797	fz2		251regions bound in common
FBgn0041604	dlp
FBgn0265298	SC35
FBgn0036294	CG10654
FBgn0263490	mld
FBgn0041156	exex
FBgn0033465	Etf-QO
FBgn0031681	Pgant5
FBgn0250906	Pgk
FBgn0020257	Ppa
FBgn0085397	Fili
FBgn0266679	lncRNA:CR45169
FBgn0261885	osa
FBgn0264825	lncRNA:CR44033
FBgn0036733	U4-U6-60K
FBgn0028955	CG8788
FBgn0014037	Su(Tpl)
FBgn0001147	gsb-n
FBgn0040237	bor
FBgn0264922	smt3
FBgn0266804	lncRNA:CR45266
FBgn0031597	CG17612
FBgn0030055	CG12772
FBgn0003334	Scm
FBgn0261705	CG42741
FBgn0044323	Cka
FBgn0034275	CG5002
FBgn0033122	CG17002
FBgn0034803	CG9849
FBgn0037279	CG1129
FBgn0004870	bab1
FBgn0000568	Eip75B
FBgn0260936	scny
FBgn0000439	Dfd
FBgn0014143	croc
FBgn0040318	HGTX
FBgn0035160	hng3
FBgn0005636	nvy
FBgn0011758	B-H1
FBgn0035889	mkg-p
FBgn0260817	gkt
FBgn0026319	Traf4
FBgn0038071	Dtg
FBgn0266399	lncRNA:CR45039
FBgn0265984	lncRNA:CR44763
FBgn0033862	CG6209
FBgn0034590	Magi
FBgn0004607	zfh2
FBgn0014189	Hel25E
FBgn0267571	lncRNA:CR45911
FBgn0264857	lncRNA:iab8
FBgn0031836	CG11050
FBgn0262455	mir-1
FBgn0001077	ftz
FBgn0003310	S
FBgn0033787	CG13321
FBgn0032587	CG5953
FBgn0000490	dpp
FBgn0002932	neur
FBgn0263970	lncRNA:CR43724
FBgn0004862	bap
FBgn0263346	CG43427
FBgn0011817	nmo
FBgn0267153	lncRNA:CR45593
FBgn0264912	lncRNA:CR44103
FBgn0038418	pad
FBgn0003002	opa
FBgn0263565	mir-4950
FBgn0250814	UQCR-C2
FBgn0053798	CG33798
FBgn0266315	lncRNA:CR44980
FBgn0063298	asRNA:CR31429
FBgn0085442	NKAIN
FBgn0001139	gro
FBgn0039025	Usp12-46
FBgn0034802	CNBP
FBgn0003862	trx
FBgn0267603	lncRNA:CR45941
FBgn0267104	CG45544
FBgn0031057	Ubqn
FBgn0024984	CG3457
FBgn0034013	unc-5
FBgn0004876	cdi
FBgn0038401	CG5916
FBgn0037874	Tctp
FBgn0053057	CG33057
FBgn0020647	KrT95D
FBgn0261811	pico
FBgn0034276	Sardh
FBgn0005585	Calr
FBgn0051164	Ir94a
FBgn0267678	lncRNA:CR46014
FBgn0266389	lncRNA:CR45029
FBgn0026754	Ugt37c1
FBgn0085436	Not1
FBgn0037292	plh
FBgn0036734	CG7564
FBgn0003900	twi
FBgn0002733	E(spl)mbeta-HLH
FBgn0263102	psq
FBgn0002941	slou
FBgn0004893	bowl
FBgn0033610	CG18335
FBgn0032884	Pomp
FBgn0263782	Hmgcr
FBgn0013726	pnut
FBgn0267708	lncRNA:CR46041
FBgn0000575	emc
FBgn0023388	Dap160
FBgn0031187	Usp2
FBgn0259244	CG42342
FBgn0002985	odd
FBgn0265911	lncRNA:CR44700
FBgn0014163	fax
FBgn0262114	RanBPM
FBgn0038400	CG5903
FBgn0264324	spg
FBgn0000719	fog
FBgn0041186	Slbp
FBgn0000492	Dr
FBgn0004583	ex
FBgn0263443	asRNA:CR43466
FBgn0003129	Poxm
FBgn0005536	Mbs
FBgn0031682	CG5828
FBgn0263455	asRNA:CR43478
FBgn0020304	drongo
FBgn0260642	Antp
FBgn0262103	Sik3
FBgn0265842	lncRNA:CR44631
FBgn0027561	CG18659
FBgn0265902	lncRNA:CR44691
FBgn0035626	lin-28
FBgn0259677	CG42346
FBgn0020912	Ptx1
FBgn0003944	Ubx
FBgn0035397	CG11486
FBgn0011706	rpr
FBgn0087041	CG42231
FBgn0263392	Tet
FBgn0285917	sbb
FBgn0261434	hkb
FBgn0267336	Glut4EF
FBgn0025390	Mur2B
FBgn0000546	EcR
FBgn0038504	Sur-8
FBgn0260794	ctrip
FBgn0263231	bel
FBgn0004102	oc
FBgn0261636	lncRNA:CR42719
FBgn0266900	lncRNA:CR45360
FBgn0005558	ey
FBgn0035229	pns
FBgn0266863	lncRNA:CR45324
FBgn0015218	eIF4E1
FBgn0264848	vih
FBgn0020443	eRF3
FBgn0031018	CG12200
FBgn0030870	CG6398
FBgn0000251	cad
FBgn0259211	grh
FBgn0030869	Socs16D
FBgn0051352	Unc-115a
FBgn0011278	lbe
FBgn0265944	lncRNA:CR44731
FBgn0028691	Rpn9
FBgn0038445	CG14891
FBgn0023407	B4
FBgn0004795	retn
FBgn0283451	br
FBgn0052062	Rbfox1
FBgn0265017	lncRNA:CR43751
FBgn0053182	Kdm4B
FBgn0266905	lncRNA:CR45365
FBgn0267566	lncRNA:CR45906
FBgn0037153	olf413
FBgn0036899	tey
FBgn0050156	CG30156
FBgn0016978	snRNP-U1-70K
FBgn0000046	Act87E
FBgn0031483	CG9641
FBgn0035890	CG13667
FBgn0036085	CG6527
FBgn0043903	dome
FBgn0264348	lncRNA:CR43804
FBgn0266901	lncRNA:CR45361
FBgn0033307	CG14752
FBgn0003415	skd
FBgn0259984	kuz
FBgn0086655	jing
FBgn0082585	sprt
FBgn0263601	mib1
FBgn0003720	tll
FBgn0022960	vimar
FBgn0031484	CG3165
FBgn0086253	rumi
FBgn0267151	lncRNA:CR45591
FBgn0003731	Egfr
FBgn0040765	luna
FBgn0031453	Bacc
FBgn0031745	rau
FBgn0028953	CG14478
FBgn0266646	lncRNA:CR45153
FBgn0086658	snoRNA:Psi28S-1180
FBgn0283477	SF2
FBgn0262879	lncRNA:CR43234
FBgn0031976	CG7367
FBgn0011656	Mef2
FBgn0015371	chn
FBgn0263343	lncRNA:CR43424
FBgn0010323	Gsc
FBgn0033426	CG1814
FBgn0032723	ssp3
FBgn0000307	chif
FBgn0051632	sens-2
FBgn0261014	TER94
FBgn0037892	mRpL40
FBgn0284245	eEF1alpha1
FBgn0034408	sano
FBgn0037021	CG11399
FBgn0037705	mura
FBgn0025360	Optix
FBgn0014343	mirr
FBgn0002525	Lam
FBgn0001994	crp
FBgn0033209	CG12107
FBgn0265745	lncRNA:CR44552
FBgn0086677	jeb
FBgn0033110	CG9447
FBgn0014019	Rh5
FBgn0004110	tin
FBgn0038567	CG14316
FBgn0004839	otk
FBgn0029123	SoxN
FBgn0040964	CG18661
FBgn0000320	eya
FBgn0267222	lncRNA:CR45662
FBgn0020307	dve
FBgn0005631	robo1
FBgn0028506	CG4455
FBgn0266222	lncRNA:CR44917
FBgn0015904	ara
FBgn0001220	Hsc70-5
FBgn0265058	asRNA:CR44169
FBgn0262897	lncRNA:CR43252
FBgn0003396	shn
FBgn0264869	lncRNA:CR44060
FBgn0028978	trbl
FBgn0040900	CG17777
FBgn0262367	mir-13b-1
FBgn0000576	ems
FBgn0005624	Psc
FBgn0051184	LSm3
FBgn0004595	pros
FBgn0003896	tup
FBgn0040079	pkaap
FBgn0033382	Hydr1
FBgn0010389	htl
FBgn0000097	aop
FBgn0033210	U2A
FBgn0267668	lncRNA:CR46006
FBgn0265470	lncRNA:CR44363
FBgn0014380	RhoL
FBgn0037120	CG11247
FBgn0001319	kn
FBgn0037044	CG10585
FBgn0262397	mir-2c
FBgn0265935	coro
FBgn0265099	lncRNA:CR44204
FBgn0263042	CG43337
FBgn0263131	CG43373
FBgn0045852	ham
FBgn0265983	lncRNA:CR44762
FBgn0262260	mir-2282
FBgn0041188	Atx2
FBgn0026417	Hus1-like
FBgn0265985	lncRNA:CR44764
FBgn0003499	sr
FBgn0031977	baf
FBgn0260972	alc
FBgn0267849	Syx7
FBgn0000071	Ama
FBgn0262741	lncRNA:CR43126
FBgn0033062	Ars2
FBgn0003525	stg
FBgn0275436	PheRS-m
FBgn0086680	vvl
FBgn0000014	abd-A
FBgn0261975	CG42806
FBgn0267990	lncRNA:CR46257
FBgn0027932	Akap200
FBgn0260388	CG42514
FBgn0037315	Cerk
FBgn0041585	olf186-F
FBgn0033208	mRpL52
FBgn0013746	alien
FBgn0034800	CG3788
FBgn0265921	lncRNA:CR44710
FBgn0000633	CG17716
FBgn0262169	magu
FBgn0010313	corto
FBgn0000015	Abd-B
FBgn0027375	RecQ5
FBgn0053158	CG33158
FBgn0262429	mir-13a
FBgn0013770	Cp1
FBgn0003460	so
FBgn0037577	CG7443
FBgn0033609	Fbl6
FBgn0051457	CG31457
FBgn0004644	hh
FBgn0262954	Rpb12
FBgn0000273	Pka-C1
FBgn0033076	CG15233
FBgn0028693	Rpn12
FBgn0260722	lncRNA:CR42549
FBgn0003300	run
FBgn0265274	Inx3
FBgn0000482	dor
FBgn0031294	IA-2
FBgn0262605	CG43131
FBgn0031106	Syx16
FBgn0040071	tara
FBgn0261238	Alh
FBgn0034821	CG9876
FBgn0264481	asRNA:CR43889
FBgn0000606	eve
FBgn0265951	lncRNA:CR44738
FBgn0037873	SdhC
FBgn0041588	eIF2D
FBgn0039178	CG6356
FBgn0014269	prod
FBgn0036915	Prp3
FBgn0015543	snoRNA:Me28S-A1322
FBgn0003448	sna
FBgn0031016	kek5
FBgn0011236	ken
FBgn0004053	zen
FBgn0260635	Diap1
FBgn0039026	CG7029
FBgn0264602	lncRNA:CR43951
FBgn0262519	Mi-2
FBgn0010385	Def
FBgn0001981	esg
FBgn0262102	CG42855
FBgn0266918	CG32486
FBgn0020280	laf
FBgn0039669	ND-20L
FBgn0263341	lncRNA:CR43422
FBgn0265313	CG44286
FBgn0014869	Pglym78
FBgn0266763	lncRNA:CR45228
FBgn0003651	svp
FBgn0000659	fkh
FBgn0014388	sty
FBgn0264599	asRNA:CR43948
FBgn0000577	en
FBgn0033063	CG14589
FBgn0003884	alphaTub84B
FBgn0033579	CG13229
FBgn0003254	rib
FBgn0011648	Mad
FBgn0086081	snoRNA:Me28S-A30
FBgn0031107	HERC2
FBgn0033636	tou

[truncated: 35 more sheets: Figure 4b, Figure 4c-region-Ubx-Grh-Tin, Figure 4d Ubx-Tin-Grh, ResumeFig4e-Ubx-Grh, Figure 4e-Ubx-Tin, Figure 4, Figure 5h, Figure 5i, Figure 5k, Figure 5l, Figure 5m, Figure 5n, Figure 6b, Supplementary figure 1a, Supplementary figure 1b, Supplementary figure 1c, Supplementary figure 1d, Supplementary figure 1e, Supplementary figure 5a, Supplementary figure 5b …]
